# Supplementary material for: Snapshot and crystallographic observations of kinetic and thermodynamic products for NO2S2 macrocyclic complexes
Source: IUCrJ. 2018 Jan 1;5(Pt 1):45–53. doi: 10.1107/S2052252517015081 (PMC5755576; doi:10.1107/S2052252517015081)
Supplement: Supplementary file 1 [file m-05-00045-sup1.cif]

 
data_1 
_database_code_depnum_ccdc_archive 'CCDC 1566938'
  
_audit_creation_method            SHELXL-97 
_chemical_name_systematic 
; 
 ? 
; 
_chemical_name_common             ? 
_chemical_melting_point           ? 
_chemical_formula_moiety          ? 
_chemical_formula_sum 
 'C30 H29 Cl2 Cu2 I2 N O2 S2' 
_chemical_formula_weight          951.44 
  
loop_ 
 _atom_type_symbol 
 _atom_type_description 
 _atom_type_scat_dispersion_real 
 _atom_type_scat_dispersion_imag 
 _atom_type_scat_source 
 'C'  'C'   0.0033   0.0016 
 'International Tables Vol C Tables 4.2.6.8 and 6.1.1.4' 
 'H'  'H'   0.0000   0.0000 
 'International Tables Vol C Tables 4.2.6.8 and 6.1.1.4' 
 'N'  'N'   0.0061   0.0033 
 'International Tables Vol C Tables 4.2.6.8 and 6.1.1.4' 
 'O'  'O'   0.0106   0.0060 
 'International Tables Vol C Tables 4.2.6.8 and 6.1.1.4' 
 'S'  'S'   0.1246   0.1234 
 'International Tables Vol C Tables 4.2.6.8 and 6.1.1.4' 
 'Cu'  'Cu'   0.3201   1.2651 
 'International Tables Vol C Tables 4.2.6.8 and 6.1.1.4' 
 'I'  'I'  -0.4742   1.8119 
 'International Tables Vol C Tables 4.2.6.8 and 6.1.1.4' 
 'Cl'  'Cl'   0.1484   0.1585 
 'International Tables Vol C Tables 4.2.6.8 and 6.1.1.4' 
  
_symmetry_cell_setting            Triclinic 
_symmetry_space_group_name_H-M    P-1 
  
loop_ 
 _symmetry_equiv_pos_as_xyz 
 'x, y, z' 
 '-x, -y, -z' 
  
_cell_length_a                    11.7925(4) 
_cell_length_b                    11.9665(4) 
_cell_length_c                    13.4375(4) 
_cell_angle_alpha                 93.290(2) 
_cell_angle_beta                  95.681(2) 
_cell_angle_gamma                 118.683(2) 
_cell_volume                      1643.38(9) 
_cell_formula_units_Z             2 
_cell_measurement_temperature     173(2) 
_cell_measurement_reflns_used     6962 
_cell_measurement_theta_min       2.33 
_cell_measurement_theta_max       26.96 
  
_exptl_crystal_description        plate 
_exptl_crystal_colour             pink 
_exptl_crystal_size_max           0.10 
_exptl_crystal_size_mid           0.06 
_exptl_crystal_size_min           0.04 
_exptl_crystal_density_meas       ? 
_exptl_crystal_density_diffrn     1.923 
_exptl_crystal_density_method     'not measured' 
_exptl_crystal_F_000              924 
_exptl_absorpt_coefficient_mu     3.491 
_exptl_absorpt_correction_type    multi-scan 
_exptl_absorpt_correction_T_min   0.7216 
_exptl_absorpt_correction_T_max   0.8730 
_exptl_absorpt_process_details    SADABS 
  
_exptl_special_details 
; 
 ? 
; 
  
_diffrn_ambient_temperature       173(2) 
_diffrn_radiation_wavelength      0.71073 
_diffrn_radiation_type            MoK\a 
_diffrn_radiation_source          'fine-focus sealed tube' 
_diffrn_radiation_monochromator   graphite 
_diffrn_measurement_device_type   'Bruker APEX-II CCD' 
_diffrn_measurement_method        '\f and \w scans' 
_diffrn_detector_area_resol_mean  ? 
_diffrn_reflns_number             22525 
_diffrn_reflns_av_R_equivalents   0.0384 
_diffrn_reflns_av_sigmaI/netI     0.0435 
_diffrn_reflns_limit_h_min        -14 
_diffrn_reflns_limit_h_max        14 
_diffrn_reflns_limit_k_min        -14 
_diffrn_reflns_limit_k_max        14 
_diffrn_reflns_limit_l_min        -16 
_diffrn_reflns_limit_l_max        16 
_diffrn_reflns_theta_min          1.53 
_diffrn_reflns_theta_max          26.00 
_reflns_number_total              6174 
_reflns_number_gt                 4789 
_reflns_threshold_expression      >2sigma(I) 
  
_computing_data_collection        'Bruker APEX2' 
_computing_cell_refinement        'Bruker SAINT' 
_computing_data_reduction         'Bruker SAINT' 
_computing_structure_solution     'Bruker SHELXTL' 
_computing_structure_refinement   'Bruker SHELXTL'
_computing_molecular_graphics     'Bruker SHELXTL' 
_computing_publication_material   'Bruker SHELXTL' 
  
_refine_special_details 
; 
 Refinement of F^2^ against ALL reflections.  The weighted R-factor wR and 
 goodness of fit S are based on F^2^, conventional R-factors R are based 
 on F, with F set to zero for negative F^2^. The threshold expression of 
 F^2^ > 2sigma(F^2^) is used only for calculating R-factors(gt) etc. and is 
 not relevant to the choice of reflections for refinement.  R-factors based 
 on F^2^ are statistically about twice as large as those based on F, and R- 
 factors based on ALL data will be even larger. 
; 
  
_refine_ls_structure_factor_coef  Fsqd 
_refine_ls_matrix_type            full 
_refine_ls_weighting_scheme       calc 
_refine_ls_weighting_details 
 'calc w=1/[\s^2^(Fo^2^)+(0.1254P)^2^+21.3275P] where P=(Fo^2^+2Fc^2^)/3' 
_atom_sites_solution_primary      direct 
_atom_sites_solution_secondary    difmap 
_atom_sites_solution_hydrogens    geom 
_refine_ls_hydrogen_treatment     constr 
_refine_ls_extinction_method      none 
_refine_ls_extinction_coef        ? 
_refine_ls_number_reflns          6174 
_refine_ls_number_parameters      370 
_refine_ls_number_restraints      1 
_refine_ls_R_factor_all           0.0935 
_refine_ls_R_factor_gt            0.0738 
_refine_ls_wR_factor_ref          0.2336 
_refine_ls_wR_factor_gt           0.2191 
_refine_ls_goodness_of_fit_ref    1.113 
_refine_ls_restrained_S_all       1.113 
_refine_ls_shift/su_max           0.001 
_refine_ls_shift/su_mean          0.000 
  
loop_ 
 _atom_site_label 
 _atom_site_type_symbol 
 _atom_site_fract_x 
 _atom_site_fract_y 
 _atom_site_fract_z 
 _atom_site_U_iso_or_equiv 
 _atom_site_adp_type 
 _atom_site_occupancy 
 _atom_site_symmetry_multiplicity 
 _atom_site_calc_flag 
 _atom_site_refinement_flags 
 _atom_site_disorder_assembly 
 _atom_site_disorder_group 
Cu1 Cu 0.70988(12) 0.20707(12) 0.86183(9) 0.0224(3) Uani 1 1 d . . . 
Cu2 Cu 0.93539(15) 0.88287(15) 0.46019(11) 0.0389(4) Uani 1 1 d . . . 
I1 I 0.91757(7) 1.05828(7) 0.36858(5) 0.0316(2) Uani 1 1 d . . . 
I2 I 0.81705(8) 0.65719(8) 0.37430(6) 0.0446(3) Uani 1 1 d . . . 
S1 S 0.4984(2) 0.1255(2) 0.79061(18) 0.0230(5) Uani 1 1 d . . . 
S2 S 0.8488(2) 0.2193(3) 0.75367(18) 0.0230(5) Uani 1 1 d . . . 
O1 O 0.7952(6) 0.0632(7) 0.9593(5) 0.0235(15) Uani 1 1 d . . . 
O2 O 0.7012(7) 0.4240(8) 0.8932(5) 0.0299(16) Uani 1 1 d . . . 
N1 N 0.7811(7) 0.2833(8) 1.0081(6) 0.0201(17) Uani 1 1 d . . . 
C1 C 0.7805(10) 0.2112(10) 1.0804(8) 0.025(2) Uani 1 1 d . . . 
C2 C 0.8167(11) 0.2578(13) 1.1816(8) 0.036(3) Uani 1 1 d . . . 
H2A H 0.8166 0.2040 1.2309 0.043 Uiso 1 1 calc R . . 
C3 C 0.8536(12) 0.3866(13) 1.2093(8) 0.040(3) Uani 1 1 d . . . 
H3A H 0.8766 0.4217 1.2782 0.048 Uiso 1 1 calc R . . 
C4 C 0.8557(11) 0.4606(11) 1.1351(8) 0.032(2) Uani 1 1 d . . . 
H4A H 0.8811 0.5484 1.1520 0.038 Uiso 1 1 calc R . . 
C5 C 0.8216(9) 0.4085(10) 1.0371(8) 0.024(2) Uani 1 1 d . . . 
C6 C 0.8290(10) 0.4888(11) 0.9526(8) 0.028(2) Uani 1 1 d . . . 
H6A H 0.8511 0.5766 0.9798 0.033 Uiso 1 1 calc R . . 
H6B H 0.8963 0.4946 0.9113 0.033 Uiso 1 1 calc R . . 
C7 C 0.6853(10) 0.4511(10) 0.7984(8) 0.025(2) Uani 1 1 d . . . 
C8 C 0.7804(11) 0.5512(11) 0.7562(8) 0.031(2) Uani 1 1 d . . . 
H8A H 0.8640 0.6052 0.7942 0.037 Uiso 1 1 calc R . . 
C9 C 0.7533(14) 0.5724(12) 0.6582(9) 0.040(3) Uani 1 1 d . . . 
H9A H 0.8181 0.6409 0.6292 0.048 Uiso 1 1 calc R . . 
C10 C 0.6316(12) 0.4932(12) 0.6035(8) 0.035(3) Uani 1 1 d . . . 
H10A H 0.6126 0.5070 0.5364 0.042 Uiso 1 1 calc R . . 
C11 C 0.5380(12) 0.3947(11) 0.6457(8) 0.032(2) Uani 1 1 d . . . 
H11A H 0.4542 0.3418 0.6075 0.038 Uiso 1 1 calc R . . 
C12 C 0.5629(10) 0.3706(11) 0.7431(8) 0.027(2) Uani 1 1 d . . . 
C13 C 0.4656(10) 0.2597(11) 0.7898(8) 0.028(2) Uani 1 1 d . . . 
H13A H 0.3773 0.2293 0.7524 0.034 Uiso 1 1 calc R . . 
H13B H 0.4655 0.2897 0.8600 0.034 Uiso 1 1 calc R . . 
C14 C 0.4865(10) 0.0887(11) 0.6555(8) 0.027(2) Uani 1 1 d . . . 
H14A H 0.3964 0.0605 0.6230 0.033 Uiso 1 1 calc R . . 
H14B H 0.5466 0.1669 0.6273 0.033 Uiso 1 1 calc R . . 
C15 C 0.5209(10) -0.0159(11) 0.6331(7) 0.026(2) Uani 1 1 d . . . 
C16 C 0.4209(11) -0.1414(11) 0.6226(8) 0.032(2) Uani 1 1 d . . . 
H16A H 0.3340 -0.1599 0.6281 0.039 Uiso 1 1 calc R . . 
C17 C 0.4494(14) -0.2415(12) 0.6038(9) 0.042(3) Uani 1 1 d . . . 
H17A H 0.3810 -0.3279 0.5976 0.050 Uiso 1 1 calc R . . 
C18 C 0.5712(14) -0.2175(13) 0.5944(9) 0.042(3) Uani 1 1 d . . . 
H18A H 0.5887 -0.2863 0.5823 0.050 Uiso 1 1 calc R . . 
C19 C 0.6697(12) -0.0934(12) 0.6024(8) 0.033(3) Uani 1 1 d . . . 
H19A H 0.7551 -0.0770 0.5939 0.040 Uiso 1 1 calc R . . 
C20 C 0.6479(10) 0.0107(11) 0.6230(7) 0.027(2) Uani 1 1 d . . . 
C21 C 0.7589(10) 0.1449(11) 0.6275(8) 0.029(2) Uani 1 1 d . . . 
H21A H 0.7240 0.1990 0.5999 0.035 Uiso 1 1 calc R . . 
H21B H 0.8209 0.1438 0.5834 0.035 Uiso 1 1 calc R . . 
C22 C 0.9016(10) 0.1037(11) 0.7823(8) 0.026(2) Uani 1 1 d . . . 
H22A H 0.8239 0.0184 0.7816 0.031 Uiso 1 1 calc R . . 
H22B H 0.9514 0.0966 0.7294 0.031 Uiso 1 1 calc R . . 
C23 C 0.9865(9) 0.1410(9) 0.8843(7) 0.021(2) Uani 1 1 d . . . 
C24 C 1.1195(10) 0.1886(11) 0.8918(9) 0.030(2) Uani 1 1 d . . . 
H24A H 1.1592 0.2063 0.8322 0.037 Uiso 1 1 calc R . . 
C25 C 1.1963(10) 0.2110(11) 0.9815(8) 0.027(2) Uani 1 1 d . . . 
H25A H 1.2875 0.2425 0.9840 0.033 Uiso 1 1 calc R . . 
C26 C 1.1398(10) 0.1875(10) 1.0690(9) 0.030(2) Uani 1 1 d . . . 
H26A H 1.1926 0.2035 1.1319 0.036 Uiso 1 1 calc R . . 
C27 C 1.0058(10) 0.1405(10) 1.0650(8) 0.027(2) Uani 1 1 d . . . 
H27A H 0.9667 0.1242 1.1248 0.032 Uiso 1 1 calc R . . 
C28 C 0.9301(9) 0.1176(9) 0.9719(8) 0.022(2) Uani 1 1 d . . . 
C29 C 0.7380(10) 0.0730(11) 1.0450(8) 0.028(2) Uani 1 1 d . . . 
H29A H 0.7638 0.0345 1.1000 0.034 Uiso 1 1 calc R . . 
H29B H 0.6417 0.0244 1.0280 0.034 Uiso 1 1 calc R . . 
Cl1S Cl 0.5146(9) 0.7735(11) 0.8731(8) 0.171(4) Uani 1 1 d D . . 
Cl2S Cl 0.4434(9) 0.5256(9) 0.9127(7) 0.148(3) Uani 1 1 d D . . 
C1S C 0.4817(16) 0.6243(11) 0.8211(12) 0.070(5) Uani 1 1 d D . . 
H1SA H 0.4078 0.5902 0.7654 0.084 Uiso 1 1 calc R . . 
H1SB H 0.5591 0.6303 0.7937 0.084 Uiso 1 1 calc R . . 
  
loop_ 
 _atom_site_aniso_label 
 _atom_site_aniso_U_11 
 _atom_site_aniso_U_22 
 _atom_site_aniso_U_33 
 _atom_site_aniso_U_23 
 _atom_site_aniso_U_13 
 _atom_site_aniso_U_12 
Cu1 0.0251(6) 0.0189(7) 0.0253(6) 0.0013(5) 0.0038(5) 0.0125(5) 
Cu2 0.0394(8) 0.0372(9) 0.0422(8) 0.0035(7) 0.0078(6) 0.0202(7) 
I1 0.0362(4) 0.0318(5) 0.0317(4) 0.0052(3) 0.0007(3) 0.0212(4) 
I2 0.0460(5) 0.0356(5) 0.0461(5) 0.0028(4) 0.0105(4) 0.0146(4) 
S1 0.0216(11) 0.0189(13) 0.0289(12) 0.0052(10) 0.0079(9) 0.0093(10) 
S2 0.0184(11) 0.0223(14) 0.0283(12) 0.0040(10) 0.0054(9) 0.0096(10) 
O1 0.020(3) 0.016(4) 0.035(4) 0.004(3) 0.007(3) 0.008(3) 
O2 0.027(4) 0.030(5) 0.032(4) 0.011(3) 0.003(3) 0.014(3) 
N1 0.017(4) 0.016(5) 0.028(4) -0.003(3) 0.002(3) 0.010(3) 
C1 0.021(5) 0.024(6) 0.031(5) 0.006(4) 0.008(4) 0.012(4) 
C2 0.038(6) 0.045(8) 0.031(6) 0.006(5) 0.002(5) 0.026(6) 
C3 0.045(7) 0.051(8) 0.027(5) -0.009(5) -0.004(5) 0.030(6) 
C4 0.033(6) 0.026(6) 0.041(6) -0.005(5) 0.005(5) 0.019(5) 
C5 0.018(5) 0.022(6) 0.034(5) 0.001(4) 0.001(4) 0.012(4) 
C6 0.026(5) 0.026(6) 0.033(5) 0.001(4) 0.002(4) 0.014(5) 
C7 0.027(5) 0.022(6) 0.032(5) 0.002(4) 0.004(4) 0.017(5) 
C8 0.033(6) 0.024(6) 0.035(6) 0.006(5) 0.006(4) 0.013(5) 
C9 0.058(8) 0.025(7) 0.039(6) 0.010(5) 0.016(6) 0.020(6) 
C10 0.051(7) 0.029(7) 0.029(5) 0.005(5) 0.004(5) 0.022(6) 
C11 0.042(6) 0.029(7) 0.035(6) 0.000(5) 0.000(5) 0.027(6) 
C12 0.023(5) 0.026(6) 0.039(6) 0.002(4) 0.007(4) 0.016(5) 
C13 0.028(5) 0.029(6) 0.036(6) 0.002(5) 0.005(4) 0.022(5) 
C14 0.023(5) 0.031(6) 0.027(5) 0.002(4) 0.004(4) 0.013(5) 
C15 0.030(5) 0.027(6) 0.022(5) 0.004(4) 0.005(4) 0.014(5) 
C16 0.032(6) 0.025(6) 0.037(6) 0.000(5) 0.003(5) 0.013(5) 
C17 0.060(8) 0.017(6) 0.044(7) -0.002(5) -0.003(6) 0.017(6) 
C18 0.067(9) 0.040(8) 0.033(6) -0.006(5) -0.001(6) 0.041(7) 
C19 0.038(6) 0.036(7) 0.032(6) -0.007(5) 0.003(5) 0.024(6) 
C20 0.027(5) 0.037(7) 0.017(4) 0.001(4) 0.006(4) 0.016(5) 
C21 0.024(5) 0.036(7) 0.024(5) 0.002(4) 0.002(4) 0.013(5) 
C22 0.026(5) 0.024(6) 0.030(5) 0.002(4) 0.006(4) 0.014(5) 
C23 0.024(5) 0.012(5) 0.033(5) 0.001(4) 0.002(4) 0.014(4) 
C24 0.026(5) 0.021(6) 0.045(6) 0.004(5) 0.007(5) 0.011(5) 
C25 0.018(5) 0.028(6) 0.039(6) 0.002(5) 0.002(4) 0.014(5) 
C26 0.029(5) 0.016(6) 0.044(6) 0.002(4) -0.005(5) 0.014(5) 
C27 0.033(5) 0.019(6) 0.037(6) 0.008(4) 0.011(4) 0.019(5) 
C28 0.023(5) 0.008(5) 0.038(5) 0.003(4) 0.008(4) 0.010(4) 
C29 0.029(5) 0.027(6) 0.035(5) 0.011(5) 0.014(4) 0.016(5) 
Cl1S 0.123(6) 0.196(10) 0.185(8) -0.011(7) -0.059(6) 0.088(7) 
Cl2S 0.133(6) 0.140(7) 0.177(8) -0.018(6) 0.013(6) 0.077(6) 
C1S 0.052(9) 0.071(12) 0.068(10) -0.017(9) 0.010(8) 0.018(9) 
  
_geom_special_details 
; 
 All esds (except the esd in the dihedral angle between two l.s. planes) 
 are estimated using the full covariance matrix.  The cell esds are taken 
 into account individually in the estimation of esds in distances, angles 
 and torsion angles; correlations between esds in cell parameters are only 
 used when they are defined by crystal symmetry.  An approximate (isotropic) 
 treatment of cell esds is used for estimating esds involving l.s. planes. 
; 
  
loop_ 
 _geom_bond_atom_site_label_1 
 _geom_bond_atom_site_label_2 
 _geom_bond_distance 
 _geom_bond_site_symmetry_2 
 _geom_bond_publ_flag 
Cu1 N1 2.032(8) . ? 
Cu1 S2 2.255(3) . ? 
Cu1 S1 2.274(3) . ? 
Cu2 I2 2.5057(17) . ? 
Cu2 Cu2 2.561(3) 2_776 ? 
Cu2 I1 2.5757(17) . ? 
Cu2 I1 2.5784(16) 2_776 ? 
I1 Cu2 2.5785(16) 2_776 ? 
S1 C14 1.818(10) . ? 
S1 C13 1.825(10) . ? 
S2 C22 1.815(10) . ? 
S2 C21 1.832(10) . ? 
O1 C28 1.387(12) . ? 
O1 C29 1.417(12) . ? 
O2 C7 1.349(12) . ? 
O2 C6 1.442(12) . ? 
N1 C1 1.334(13) . ? 
N1 C5 1.355(13) . ? 
C1 C2 1.382(15) . ? 
C1 C29 1.510(16) . ? 
C2 C3 1.401(18) . ? 
C3 C4 1.365(18) . ? 
C4 C5 1.358(15) . ? 
C5 C6 1.511(15) . ? 
C7 C8 1.389(16) . ? 
C7 C12 1.392(15) . ? 
C8 C9 1.390(16) . ? 
C9 C10 1.380(18) . ? 
C10 C11 1.372(18) . ? 
C11 C12 1.390(15) . ? 
C12 C13 1.499(16) . ? 
C14 C15 1.514(15) . ? 
C15 C16 1.382(16) . ? 
C15 C20 1.396(14) . ? 
C16 C17 1.407(16) . ? 
C17 C18 1.344(19) . ? 
C18 C19 1.366(19) . ? 
C19 C20 1.405(15) . ? 
C20 C21 1.501(16) . ? 
C22 C23 1.518(14) . ? 
C23 C24 1.379(14) . ? 
C23 C28 1.386(14) . ? 
C24 C25 1.363(15) . ? 
C25 C26 1.385(16) . ? 
C26 C27 1.394(15) . ? 
C27 C28 1.393(15) . ? 
Cl1S C1S 1.722(13) . ? 
Cl2S C1S 1.697(13) . ? 
  
loop_ 
 _geom_angle_atom_site_label_1 
 _geom_angle_atom_site_label_2 
 _geom_angle_atom_site_label_3 
 _geom_angle 
 _geom_angle_site_symmetry_1 
 _geom_angle_site_symmetry_3 
 _geom_angle_publ_flag 
N1 Cu1 S2 119.6(2) . . ? 
N1 Cu1 S1 125.1(2) . . ? 
S2 Cu1 S1 115.05(10) . . ? 
I2 Cu2 Cu2 176.68(10) . 2_776 ? 
I2 Cu2 I1 118.37(6) . . ? 
Cu2 Cu2 I1 60.26(6) 2_776 . ? 
I2 Cu2 I1 121.12(7) . 2_776 ? 
Cu2 Cu2 I1 60.15(6) 2_776 2_776 ? 
I1 Cu2 I1 120.42(6) . 2_776 ? 
Cu2 I1 Cu2 59.58(6) . 2_776 ? 
C14 S1 C13 98.8(5) . . ? 
C14 S1 Cu1 108.9(3) . . ? 
C13 S1 Cu1 106.8(4) . . ? 
C22 S2 C21 98.4(5) . . ? 
C22 S2 Cu1 107.2(4) . . ? 
C21 S2 Cu1 110.3(3) . . ? 
C28 O1 C29 117.0(8) . . ? 
C7 O2 C6 119.7(8) . . ? 
C1 N1 C5 117.1(8) . . ? 
C1 N1 Cu1 122.0(7) . . ? 
C5 N1 Cu1 120.7(7) . . ? 
N1 C1 C2 123.3(10) . . ? 
N1 C1 C29 115.6(9) . . ? 
C2 C1 C29 121.1(10) . . ? 
C1 C2 C3 118.1(11) . . ? 
C4 C3 C2 118.5(10) . . ? 
C5 C4 C3 119.9(11) . . ? 
N1 C5 C4 123.0(10) . . ? 
N1 C5 C6 115.5(9) . . ? 
C4 C5 C6 121.5(10) . . ? 
O2 C6 C5 105.6(8) . . ? 
O2 C7 C8 124.6(10) . . ? 
O2 C7 C12 114.9(10) . . ? 
C8 C7 C12 120.5(10) . . ? 
C7 C8 C9 120.1(11) . . ? 
C10 C9 C8 119.5(12) . . ? 
C11 C10 C9 120.2(11) . . ? 
C10 C11 C12 121.5(11) . . ? 
C11 C12 C7 118.2(11) . . ? 
C11 C12 C13 123.1(10) . . ? 
C7 C12 C13 118.7(10) . . ? 
C12 C13 S1 113.5(7) . . ? 
C15 C14 S1 110.7(7) . . ? 
C16 C15 C20 120.2(10) . . ? 
C16 C15 C14 117.4(9) . . ? 
C20 C15 C14 122.5(10) . . ? 
C15 C16 C17 119.1(11) . . ? 
C18 C17 C16 121.4(12) . . ? 
C17 C18 C19 119.6(11) . . ? 
C18 C19 C20 121.7(11) . . ? 
C15 C20 C19 118.0(10) . . ? 
C15 C20 C21 122.6(10) . . ? 
C19 C20 C21 119.3(9) . . ? 
C20 C21 S2 114.9(7) . . ? 
C23 C22 S2 112.2(7) . . ? 
C24 C23 C28 118.2(9) . . ? 
C24 C23 C22 121.1(9) . . ? 
C28 C23 C22 120.4(9) . . ? 
C25 C24 C23 122.4(10) . . ? 
C24 C25 C26 119.3(10) . . ? 
C25 C26 C27 120.2(10) . . ? 
C28 C27 C26 119.0(10) . . ? 
C23 C28 O1 115.7(9) . . ? 
C23 C28 C27 120.8(9) . . ? 
O1 C28 C27 123.4(9) . . ? 
O1 C29 C1 111.2(8) . . ? 
Cl2S C1S Cl1S 108.2(10) . . ? 
  
_diffrn_measured_fraction_theta_max    0.956 
_diffrn_reflns_theta_full              26.00 
_diffrn_measured_fraction_theta_full   0.956 
_refine_diff_density_max    3.298 
_refine_diff_density_min   -2.776 
_refine_diff_density_rms    0.279 

loop_ 
 _refln_index_h 
 _refln_index_k 
 _refln_index_l 
 _refln_F_squared_calc 
 _refln_F_squared_meas 
 _refln_F_squared_sigma 
 _refln_observed_status 
   1   0   0     4164.98    10974.96    219.62 o 
   2   0   0      127.64       74.46      9.02 o 
   3   0   0    35964.60    37949.73    549.13 o 
   4   0   0      528.56      678.99     36.53 o 
   5   0   0     4215.70     6350.79    101.53 o 
   6   0   0      131.45      109.15     17.14 o 
   7   0   0     2677.07     2979.98     61.30 o 
   8   0   0     6383.58     6947.93    135.96 o 
   9   0   0     2960.18     3438.04     92.61 o 
  10   0   0     1092.45     1128.60     61.78 o 
  11   0   0      800.46      912.43    103.56 o 
  12   0   0      479.11      494.86    104.18 o 
 -13   1   0      658.57      671.57     65.13 o 
 -12   1   0     1309.20     1390.54     77.65 o 
 -11   1   0        1.16      -19.14     38.29 o 
 -10   1   0       41.55       82.00     36.12 o 
  -9   1   0      109.46       82.26     31.08 o 
  -8   1   0      230.50      223.96     32.56 o 
  -7   1   0     1732.12     2613.51     62.05 o 
  -6   1   0      475.42      655.68     30.57 o 
  -5   1   0    23588.20    25662.11    280.68 o 
  -4   1   0     4615.80     4440.70     57.38 o 
  -3   1   0    10908.73     9536.09    108.03 o 
  -2   1   0    31444.53    35570.45    386.96 o 
  -1   1   0     4364.09      413.58     22.40 o 
   0   1   0    10213.39     7309.22    251.69 o 
   1   1   0    25617.77    30359.73    510.17 o 
   2   1   0     5918.29     9264.69    119.98 o 
   3   1   0     2185.59     2549.67     58.03 o 
   4   1   0     5437.43     6538.45    110.38 o 
   5   1   0     6831.99     5785.81     89.94 o 
   6   1   0    19415.91    18341.83    240.72 o 
   7   1   0    10786.42    11203.32    206.41 o 
   8   1   0      358.75      631.90     38.86 o 
   9   1   0      111.31      170.82     42.75 o 
  10   1   0      397.76      514.45     82.12 o 
  11   1   0       11.05      -22.58     45.17 o 
  12   1   0       95.78       58.54     67.32 o 
 -13   2   0       30.38       54.95     46.87 o 
 -12   2   0        7.45      -17.60     41.39 o 
 -11   2   0       63.18       54.74     38.68 o 
 -10   2   0      805.17      836.27     63.23 o 
  -9   2   0     5353.15     5615.32    134.60 o 
  -8   2   0        0.14       -9.65     19.31 o 
  -7   2   0     4324.73     5243.11     79.38 o 
  -6   2   0    11193.52    11808.15    148.91 o 
  -5   2   0      968.44     2834.42     54.47 o 
  -4   2   0      919.67     2128.40     37.59 o 
  -3   2   0    17882.38    21436.67    246.10 o 
  -2   2   0      728.20      465.52     16.30 o 
  -1   2   0     5222.23     2840.04     52.77 o 
   0   2   0       97.55       63.08     12.75 o 
   1   2   0    22119.89    32619.33    492.73 o 
   2   2   0    24271.70    27358.96    466.55 o 
   3   2   0       29.44      749.29     63.65 o 
   4   2   0     4777.38     3960.02     75.73 o 
   5   2   0     2324.65     2238.63     56.76 o 
   6   2   0     1387.12     1406.65     62.41 o 
   7   2   0     3574.92     3738.02    124.44 o 
   8   2   0        5.30       63.68     41.54 o 
   9   2   0      484.68      453.32     51.45 o 
  10   2   0      553.67      571.95     72.81 o 
  11   2   0       57.46      -15.22     58.83 o 
 -13   3   0      854.73      848.07     93.20 o 
 -12   3   0        2.53      -19.00     39.67 o 
 -11   3   0     2643.51     3142.97     98.35 o 
 -10   3   0      432.88      581.01     48.71 o 
  -9   3   0     1381.01     1830.77     59.11 o 
  -8   3   0      298.06      347.99     25.70 o 
  -7   3   0      634.58      784.69     35.39 o 
  -6   3   0     1698.93      900.93     36.88 o 
  -5   3   0     1639.39     1122.43     32.38 o 
  -4   3   0     2805.83     6497.26     90.24 o 
  -3   3   0    38371.52    50862.32    579.24 o 
  -2   3   0     5343.56     6611.56     95.42 o 
   0   3   0     3764.13     5758.97    172.86 o 
   1   3   0     1534.90     2101.17     60.49 o 
   3   3   0      190.82     1095.63     43.67 o 
   4   3   0      302.78      326.31     25.76 o 
   5   3   0     4822.71     4784.40    154.41 o 
   6   3   0       24.19      100.81     31.06 o 
   7   3   0     3324.64     3376.61    113.78 o 
   8   3   0     4271.15     4184.07    135.63 o 
   9   3   0      106.54      116.34     51.48 o 
  10   3   0        3.66       31.51     55.70 o 
 -14   4   0        1.57        0.53     61.63 o 
 -13   4   0       54.22      108.34     61.04 o 
 -12   4   0      864.10      767.89     59.43 o 
 -11   4   0      553.80      524.21     48.50 o 
 -10   4   0      190.89      287.97     37.55 o 
  -9   4   0     1741.27     1850.89     68.00 o 
  -8   4   0    15193.39    15870.39    252.20 o 
  -7   4   0    23438.75    25700.91    326.80 o 
  -6   4   0     2579.85     3679.67     63.28 o 
  -5   4   0     5909.89     5642.59     91.29 o 
  -4   4   0     9309.13     9846.16    131.48 o 
  -3   4   0     6400.20     7183.95    113.00 o 
  -2   4   0    15603.03    24237.96    398.59 o 
  -1   4   0      536.26      361.48     29.14 o 
   0   4   0     3391.81     6204.69    183.71 o 
   1   4   0    13716.62    13701.09    492.54 o 
   2   4   0      125.82      260.51     29.03 o 
   3   4   0     9225.16    10022.42    214.34 o 
   4   4   0      960.45     1083.44    107.04 o 
   5   4   0      768.48     1018.00     94.70 o 
   6   4   0      173.99      180.63     37.42 o 
   7   4   0      522.57      523.60     54.12 o 
   8   4   0     1319.99     1515.15     88.50 o 
   9   4   0       86.07      266.30     70.53 o 
  10   4   0       11.47      118.60     97.64 o 
 -14   5   0       42.80       42.87     80.25 o 
 -13   5   0        3.39      -40.00     80.00 o 
 -12   5   0     2055.89     2435.00    131.74 o 
 -11   5   0      345.03      293.81     35.38 o 
 -10   5   0     4797.43     5404.19    100.11 o 
  -9   5   0     8029.89     8938.84    130.44 o 
  -8   5   0     1255.33     1510.65     63.97 o 
  -7   5   0     4739.16     7046.37    117.88 o 
  -6   5   0      245.09      192.40     17.32 o 
  -5   5   0       19.02       83.33     14.94 o 
  -4   5   0       84.11      761.29     29.78 o 
  -3   5   0     3033.14     4320.83     76.31 o 
  -2   5   0    55394.43    68386.72   2323.10 o 
  -1   5   0    40126.93    45789.31   1565.13 o 
   1   5   0     6004.87     6662.10    183.08 o 
   2   5   0     2140.24     2664.91     93.38 o 
   3   5   0     1539.85     1916.53     99.09 o 
   4   5   0      129.30      169.58     50.63 o 
   5   5   0      357.67      449.87     83.90 o 
   6   5   0     1036.52     1054.37     83.56 o 
   7   5   0     5796.20     5366.02    184.11 o 
   8   5   0        3.72       -9.01     57.03 o 
   9   5   0     1000.87      970.48    111.38 o 
 -14   6   0     1085.55      983.47    119.37 o 
 -13   6   0       52.06       24.65     46.93 o 
 -12   6   0      176.42      212.72     47.60 o 
 -11   6   0      772.31      754.08     51.86 o 
 -10   6   0     2997.84     3209.47     71.40 o 
  -9   6   0     1021.89     1331.60     43.99 o 
  -8   6   0      166.02      309.03     24.03 o 
  -7   6   0     3129.57     3554.95     61.27 o 
  -6   6   0     9821.71    11467.41    170.78 o 
  -5   6   0     1275.79     2297.85     93.68 o 
  -4   6   0    18132.93    17135.62    236.20 o 
  -3   6   0     5733.93     5842.54    156.38 o 
  -1   6   0     4658.76     6901.31    270.50 o 
   0   6   0      388.88      811.83     40.33 o 
   1   6   0     1286.56     1427.88     65.46 o 
   2   6   0       54.90      164.90     40.50 o 
   4   6   0     3914.43     3957.66    208.30 o 
   5   6   0     6783.27     6979.42    326.91 o 
   7   6   0       62.27      121.51     89.68 o 
   8   6   0        2.06        8.97     70.16 o 
 -14   7   0      302.34      195.68     62.36 o 
 -13   7   0        6.84      -24.60     49.77 o 
 -12   7   0      409.86      446.01     54.49 o 
 -11   7   0     1317.07     1242.67     54.94 o 
 -10   7   0       47.73       45.77     26.00 o 
  -9   7   0     3021.26     3247.20     74.63 o 
  -8   7   0     8639.24     9036.26    161.02 o 
  -7   7   0      179.91      408.59     51.58 o 
  -6   7   0      235.39      658.16     78.11 o 
  -5   7   0     1501.95     1182.60     40.25 o 
  -4   7   0     3434.54     3183.80     84.77 o 
  -3   7   0       52.29      111.38     43.40 o 
  -2   7   0     4496.67     5629.82    238.67 o 
  -1   7   0     1845.93     2606.61    134.53 o 
   0   7   0    11441.96    13128.47    278.94 o 
   1   7   0     1771.59     2013.72     84.38 o 
   2   7   0     1442.80     1717.65     80.73 o 
   3   7   0     3756.65     4557.96    225.66 o 
   7   7   0      368.36      344.27     91.13 o 
 -14   8   0       86.83      116.34     57.85 o 
 -13   8   0     2099.72     2270.44     98.11 o 
 -12   8   0      348.25      369.69     43.47 o 
 -11   8   0      281.68      463.08     46.60 o 
 -10   8   0      330.97      283.83     46.03 o 
  -9   8   0      451.38      477.91     43.39 o 
  -8   8   0     3373.32     4241.57    105.07 o 
  -7   8   0     1798.47     1681.85     56.29 o 
  -6   8   0      494.18      368.81     43.97 o 
  -5   8   0     2135.02     2418.40     67.39 o 
  -4   8   0     6040.40     6198.51    194.38 o 
  -2   8   0      273.38      313.89     57.86 o 
  -1   8   0     4918.59     5654.32    169.78 o 
   0   8   0      314.62      487.67     37.70 o 
   1   8   0      247.19      209.87     40.16 o 
 -14   9   0      112.68       58.16     53.87 o 
 -13   9   0      850.86      749.84     54.97 o 
 -12   9   0      360.55      453.16     72.03 o 
 -11   9   0       61.50       47.95     38.25 o 
 -10   9   0     1938.97     2273.01     87.76 o 
  -9   9   0     7583.58     7616.52    168.52 o 
  -8   9   0      137.49      358.86     37.23 o 
  -7   9   0     2265.96     2478.11     75.91 o 
  -6   9   0     4997.14     4973.55    191.59 o 
  -5   9   0      787.54      849.94     64.86 o 
  -4   9   0     2440.67     3175.11    111.87 o 
  -3   9   0     2345.88     3587.35    188.05 o 
  -2   9   0      447.26      418.04     69.43 o 
  -1   9   0      528.24      528.38     42.93 o 
 -14  10   0       48.43       86.71     50.90 o 
 -13  10   0        2.69       15.01     50.91 o 
 -12  10   0     1453.43     1245.25     78.54 o 
 -11  10   0     3018.22     3173.93    107.94 o 
 -10  10   0     2294.10     3808.15    112.85 o 
  -9  10   0     2410.09     3497.77    102.93 o 
  -8  10   0       97.73      188.65     34.22 o 
  -7  10   0     2217.98     2413.11     88.73 o 
  -6  10   0     2526.34     2678.62    114.09 o 
  -5  10   0       19.43       36.84     35.62 o 
  -4  10   0       79.87      312.45     69.43 o 
  -3  10   0     4233.95     4553.62    224.21 o 
 -13  11   0       62.24      152.31     60.14 o 
 -12  11   0     1911.81     1977.41     96.85 o 
 -11  11   0     2154.66     2411.60    164.31 o 
 -10  11   0      256.19      288.34     45.50 o 
  -9  11   0       43.88      183.63     46.25 o 
  -8  11   0     1454.43     1466.55    104.39 o 
  -7  11   0      527.74      588.60    130.19 o 
  -6  11   0     1290.49     1472.19     96.90 o 
  -5  11   0     3200.71     3408.71    254.59 o 
 -13  12   0       47.25       94.18     50.74 o 
 -12  12   0       29.35       29.37     66.81 o 
 -11  12   0        3.31      -19.05     38.10 o 
 -10  12   0     2617.23     2328.77    250.91 o 
  -9  12   0       34.02       67.23     42.78 o 
  -8  12   0      298.30      486.69     98.36 o 
  -7  12   0       71.57      194.04    103.43 o 
  -6  12   0     1256.72     1028.47    109.93 o 
 -12  13   0      100.50       45.25     53.59 o 
 -11  13   0      103.94      115.36     53.46 o 
 -10  13   0     1633.08     1677.51    129.11 o 
  -9  13   0        1.14       16.69     62.92 o 
  -8  13   0      421.51      546.78    102.70 o 
  -7  13   0      381.66      243.01     81.00 o 
  -6  13   0      586.10      519.30     92.58 o 
 -10  14   0       52.67      345.72    107.04 o 
  -9  14   0      867.92      788.35    128.74 o 
  -8  14   0      487.97      449.87    105.60 o 
  -7  14   0      117.08      227.10     89.68 o 
  -6  14   0       52.27      202.51     82.45 o 
   7 -14   1      867.25     1108.03    133.08 o 
   8 -14   1       17.13      157.67     86.79 o 
   9 -14   1     1381.05     2343.35    208.30 o 
  10 -14   1       74.67      114.27     98.36 o 
   6 -13   1      192.37      196.73     75.22 o 
   7 -13   1       39.16      -27.48     54.97 o 
   8 -13   1      438.52      364.37     68.45 o 
   9 -13   1       44.31      -24.91     57.46 o 
  10 -13   1      343.35      394.49     81.27 o 
  11 -13   1       60.66       60.31     51.86 o 
  12 -13   1      362.33      437.62     71.09 o 
   6 -12   1      861.55     1229.37     94.88 o 
   7 -12   1      987.80     1139.53     94.53 o 
   8 -12   1     5402.26     4943.92    220.59 o 
   9 -12   1      670.19      715.69     88.12 o 
  10 -12   1      169.95      129.66     50.44 o 
  11 -12   1        0.59      -23.45     46.90 o 
  12 -12   1      197.12      338.03     54.83 o 
  13 -12   1      121.39       54.64     48.59 o 
   4 -11   1    10962.94    12036.42    497.60 o 
   5 -11   1      524.26      610.88     65.49 o 
   6 -11   1       29.73       34.96     41.95 o 
   7 -11   1      790.45      898.91     83.60 o 
   8 -11   1     1094.36     1049.06     92.25 o 
   9 -11   1     5000.53     4742.99    145.38 o 
  10 -11   1        2.45       41.76     36.54 o 
  11 -11   1      474.55      664.82     61.25 o 
  12 -11   1      247.29      339.19     52.74 o 
  13 -11   1       77.10       17.89     53.50 o 
   1 -10   1     4785.80     5702.15    276.28 o 
   2 -10   1     6516.82     6482.39    209.65 o 
   3 -10   1     3597.37     4154.38    222.76 o 
   4 -10   1     2412.90     2463.41    169.24 o 
   5 -10   1       13.43        7.23     59.31 o 
   6 -10   1      235.85      274.36     48.15 o 
   7 -10   1      179.06      260.15     50.38 o 
   8 -10   1      429.13      596.30     68.61 o 
   9 -10   1     7431.51     7675.33    166.90 o 
  10 -10   1     8742.43     8700.17    199.01 o 
  11 -10   1     1627.14     1421.56     95.60 o 
  12 -10   1      148.50      191.16     48.61 o 
  13 -10   1        4.10       29.48     59.11 o 
   0  -9   1      280.95      458.73     44.12 o 
   1  -9   1      972.51     1214.42     66.93 o 
   2  -9   1     2081.23     2501.02    151.88 o 
   4  -9   1     2677.08     2780.19    172.13 o 
   5  -9   1     7865.67     7962.94    223.55 o 
   6  -9   1      642.52      678.75     64.05 o 
   7  -9   1     2917.76     2936.56    100.18 o 
   8  -9   1     1401.82     1989.08    123.18 o 
   9  -9   1      708.30      752.52     53.84 o 
  10  -9   1     2774.99     2710.24     93.65 o 
  11  -9   1     1002.36     1004.76     68.13 o 
  12  -9   1        4.05       -6.53     38.64 o 
  13  -9   1      361.56      475.59     70.20 o 
  14  -9   1        3.07      -27.52     55.03 o 
  -2  -8   1       21.89      -26.04     52.07 o 
  -1  -8   1       51.61       93.40     35.76 o 
   0  -8   1     3178.50     3301.68    100.20 o 
   1  -8   1    10666.95    12996.91    351.34 o 
   2  -8   1      430.95      468.67     75.22 o 
   3  -8   1     7991.18     9386.41    380.43 o 
   4  -8   1     2678.74     2515.19     75.79 o 
   5  -8   1      152.85      370.67     31.52 o 
   6  -8   1       44.10      248.24     24.53 o 
   7  -8   1     2174.11     1758.11     61.26 o 
   8  -8   1      714.84      670.25     46.28 o 
   9  -8   1     1894.28     2250.56     80.33 o 
  10  -8   1      759.22      966.53     62.64 o 
  11  -8   1     2811.02     2738.36     83.43 o 
  12  -8   1     1563.15     1694.02     87.32 o 
  13  -8   1       11.54      114.08     45.25 o 
  14  -8   1       72.35       13.21     83.15 o 
  -4  -7   1     3325.61     3600.37    211.19 o 
  -3  -7   1     2334.27     2732.46    170.69 o 
  -2  -7   1     6004.72     7008.38    237.95 o 
  -1  -7   1     2457.80     2724.06    105.83 o 
   0  -7   1     1631.44     2124.82     73.19 o 
   1  -7   1      586.51     1194.82     96.92 o 
   2  -7   1     5607.31     7073.44    295.09 o 
   3  -7   1      143.55       86.79     41.95 o 
   4  -7   1     2913.95     2210.03     93.82 o 
   5  -7   1      344.94      614.14     34.22 o 
   6  -7   1     3648.70     4177.04     84.98 o 
   7  -7   1     8307.46     7803.21    140.37 o 
   8  -7   1      699.44      744.20     48.44 o 
   9  -7   1      707.65      754.07     42.88 o 
  10  -7   1      460.79      384.84     35.05 o 
  11  -7   1        8.77       -1.77     26.88 o 
  12  -7   1      404.48      241.43     46.65 o 
  13  -7   1       22.45      -25.95     51.89 o 
  14  -7   1       58.55       74.85     53.36 o 
  -8  -6   1      504.14      582.89     79.10 o 
  -6  -6   1     3826.94     4132.68    254.59 o 
  -5  -6   1     3571.05     4245.51    240.12 o 
  -4  -6   1       17.00       52.07     56.41 o 
  -3  -6   1       86.47      600.63    107.04 o 
  -2  -6   1     3909.03     4492.59    144.97 o 
  -1  -6   1       14.67       95.81     23.16 o 
   0  -6   1       63.07      117.81     30.19 o 
   1  -6   1     4652.75     5402.72    230.00 o 
   2  -6   1    58500.58    70055.99   2392.53 o 
   3  -6   1     9452.89     8502.59    337.04 o 
   4  -6   1       20.41      -13.99     27.98 o 
   5  -6   1    12202.74    14845.56    248.80 o 
   6  -6   1     3818.78     3803.72     79.80 o 
   7  -6   1     5064.69     6607.98    100.46 o 
   8  -6   1        7.90       -8.64     17.27 o 
   9  -6   1        5.28       -0.56     21.27 o 
  10  -6   1        5.34       47.06     28.60 o 
  11  -6   1     1358.61     1427.44    116.85 o 
  12  -6   1     1360.50     1488.73     81.20 o 
  13  -6   1      682.47      721.96     72.45 o 
  14  -6   1       87.52       37.45     63.20 o 
  -9  -5   1       10.21       81.49     64.27 o 
  -8  -5   1       63.21      396.56     67.96 o 
  -7  -5   1     1324.55     1450.12     83.43 o 
  -6  -5   1     3615.07     3614.83    221.32 o 
  -5  -5   1      309.16      422.38     86.79 o 
  -4  -5   1      168.76      266.78     41.11 o 
  -3  -5   1     7258.46     7583.08    217.97 o 
  -2  -5   1     5187.71     5458.83    163.97 o 
  -1  -5   1    13412.42    15987.99    333.47 o 
   0  -5   1    35567.17    41002.77    992.58 o 
   1  -5   1     3735.64     3256.10    154.78 o 
   2  -5   1     9771.29    12675.78    467.22 o 
   3  -5   1      245.06     1123.11     53.13 o 
   4  -5   1      380.20      803.77     37.99 o 
   5  -5   1     4596.99     4203.89     74.76 o 
   6  -5   1     2502.61     2235.38     46.00 o 
   7  -5   1     8931.82     9125.54    131.13 o 
   8  -5   1    14965.97    15207.19    206.98 o 
   9  -5   1     6858.79     6585.08    109.01 o 
  10  -5   1      252.45      235.09     32.90 o 
  11  -5   1      229.62      251.46     43.94 o 
  12  -5   1     1661.93     1363.55    118.59 o 
  13  -5   1      628.96      541.59     59.57 o 
  14  -5   1      137.74      152.99     73.04 o 
 -10  -4   1        2.15      119.24     78.83 o 
  -9  -4   1      118.47      128.87     55.66 o 
  -8  -4   1      204.64      320.84     54.88 o 
  -7  -4   1     1666.13     2089.80     93.18 o 
  -6  -4   1        1.77      141.97     44.96 o 
  -5  -4   1    12333.96    13252.38    368.86 o 
  -4  -4   1     9861.26    10677.50    236.87 o 
  -3  -4   1      368.37      492.50     42.44 o 
  -2  -4   1      340.82      222.76     46.29 o 
  -1  -4   1    14178.16    17990.16    368.25 o 
   0  -4   1    17770.72    21043.35    519.05 o 
   1  -4   1       20.08      352.95     46.29 o 
   2  -4   1     7448.62    10095.20    373.20 o 
   3  -4   1     9637.68     9122.30    144.95 o 
   4  -4   1    12092.62    11012.92    159.43 o 
   5  -4   1      461.05      791.45     27.35 o 
   6  -4   1    13701.44    12876.49    172.25 o 
   7  -4   1     6184.06     5272.27     91.06 o 
   8  -4   1     9852.89     9794.03    143.57 o 
   9  -4   1     3708.54     3993.94     78.31 o 
  10  -4   1      317.14      301.23     34.16 o 
  11  -4   1       26.09        9.07     32.67 o 
  12  -4   1        5.78       19.72     43.94 o 
  13  -4   1      706.99      626.32     79.79 o 
 -11  -3   1      163.64      297.13     74.65 o 
 -10  -3   1       26.90       27.39     53.01 o 
  -9  -3   1     1444.51     1557.00     96.13 o 
  -8  -3   1       23.49      110.99     44.17 o 
  -7  -3   1      104.05      338.57     44.44 o 
  -6  -3   1     2493.22     2826.36     97.55 o 
  -5  -3   1      318.49      368.26     36.27 o 
  -4  -3   1     2287.01     3521.01     98.14 o 
  -3  -3   1     8223.69     6715.95    154.05 o 
  -2  -3   1     2863.97     4688.65    128.32 o 
  -1  -3   1     1888.76     2971.38     66.15 o 
   0  -3   1     8005.04     8515.07    180.66 o 
   1  -3   1    17214.80    22325.90    768.10 o 
   2  -3   1     3219.47     4050.06     89.15 o 
   3  -3   1     4351.27     6822.22    101.28 o 
   4  -3   1      282.64       88.43     12.41 o 
   5  -3   1     3571.85     1692.01     37.39 o 
   6  -3   1    13822.66    14606.86    192.90 o 
   7  -3   1      291.31      353.03     24.82 o 
   8  -3   1      324.31      214.15     22.66 o 
   9  -3   1     1883.12     2083.03     61.22 o 
  10  -3   1     5369.25     6107.50    147.70 o 
  11  -3   1       23.48       25.25     38.48 o 
  12  -3   1      100.11      200.11     46.44 o 
  13  -3   1     1220.53     1567.98     92.81 o 
 -11  -2   1      993.19     1084.20     95.99 o 
 -10  -2   1       82.42      198.06     57.85 o 
  -9  -2   1     1233.34     1330.02    137.90 o 
  -8  -2   1     3647.87     3992.02    130.83 o 
  -7  -2   1      534.70      717.53     54.09 o 
  -6  -2   1     2749.15     2579.88     67.20 o 
  -5  -2   1    14542.28    14916.19    236.57 o 
  -4  -2   1      742.77     1233.23     59.30 o 
  -3  -2   1     5556.29     5168.82    122.56 o 
  -2  -2   1    14393.06    18607.07    497.30 o 
  -1  -2   1     4027.92     4995.91     79.31 o 
   0  -2   1     2897.35     8692.19    179.54 o 
   1  -2   1     6449.45     6052.61    158.03 o 
   2  -2   1     3365.25     5679.34     76.32 o 
   3  -2   1       45.93      286.06     14.05 o 
   4  -2   1     7160.79     5358.92     71.67 o 
   5  -2   1     9009.05     8317.27    115.09 o 
   6  -2   1     1430.66     1779.13     42.04 o 
   7  -2   1       42.06       25.41     15.81 o 
   8  -2   1     3431.48     3372.04     72.85 o 
   9  -2   1      200.39      167.24     33.03 o 
  10  -2   1     1560.95     1435.05     73.71 o 
  11  -2   1      348.73      502.81     72.45 o 
  12  -2   1      290.91      357.32     58.04 o 
  13  -2   1       23.65       -8.80     46.09 o 
 -12  -1   1        2.10        0.76     62.90 o 
 -11  -1   1      163.61       83.57     50.84 o 
 -10  -1   1      168.80      253.34     63.03 o 
  -9  -1   1      985.30     1028.74    129.66 o 
  -8  -1   1     7772.82     9018.26    252.49 o 
  -7  -1   1     5939.14     6043.42    201.04 o 
  -6  -1   1      765.62      560.36     24.91 o 
  -4  -1   1     3239.77     3412.16     55.42 o 
  -3  -1   1     8065.70    11207.12    208.98 o 
  -2  -1   1        0.74       11.17     13.80 o 
  -1  -1   1     5985.70     8080.59    129.10 o 
   0  -1   1    36074.60    33777.73    567.87 o 
   1  -1   1    26527.34    19023.58    264.82 o 
   2  -1   1     2611.98      878.95     14.36 o 
   3  -1   1    14351.07    20242.61    233.43 o 
   4  -1   1    13103.40    11669.63    141.67 o 
   5  -1   1    16800.16    19520.64    231.21 o 
   6  -1   1      219.21      303.26     19.34 o 
   7  -1   1     5600.00     5854.20    105.85 o 
   8  -1   1      268.63      335.30     33.70 o 
   9  -1   1     2009.36     1737.00     96.89 o 
  10  -1   1       97.21       99.11     39.91 o 
  11  -1   1      439.79      466.83     51.11 o 
  12  -1   1      469.69      451.90     54.12 o 
 -12   0   1     1534.14     1503.18     92.61 o 
 -11   0   1       82.04      200.22     51.57 o 
 -10   0   1     2568.01     2974.06    107.91 o 
  -9   0   1     3008.76     3638.24     95.54 o 
  -8   0   1     8683.29     9552.07    188.89 o 
  -7   0   1     4964.39     5351.44     82.95 o 
  -6   0   1       33.03       44.79     14.41 o 
  -5   0   1      188.04       93.52     14.22 o 
  -4   0   1    14735.36    17205.09    204.62 o 
  -3   0   1    11528.92    14968.58    176.38 o 
  -2   0   1    44961.78    68706.84    698.21 o 
  -1   0   1     6153.49     4325.89     45.35 o 
   0   0   1      276.73      351.50     17.36 o 
   1   0   1     4706.12     5621.56     88.00 o 
   2   0   1     4151.65     1916.14     32.39 o 
   3   0   1     7513.36     8750.13    106.53 o 
   4   0   1     1346.99     2380.55     58.44 o 
   5   0   1       80.71      222.18     26.00 o 
   6   0   1    11465.43    12125.20    197.78 o 
   7   0   1     6736.05     6112.98    107.97 o 
   8   0   1       37.13       61.35     27.42 o 
   9   0   1      539.46      507.43     49.56 o 
  10   0   1      304.26      279.40     56.61 o 
  11   0   1     1036.94     1101.44    105.24 o 
  12   0   1      341.15      341.57     61.15 o 
 -13   1   1      183.44      294.53     64.64 o 
 -12   1   1      239.75      151.91     48.48 o 
 -11   1   1       92.96       90.28     42.35 o 
 -10   1   1     2626.22     2984.52     91.19 o 
  -9   1   1      387.24      311.89     37.43 o 
  -8   1   1      467.24      630.49     34.22 o 
  -7   1   1     3760.31     4454.44     78.83 o 
  -6   1   1     6936.11     7577.90    104.57 o 
  -5   1   1       19.67      172.65     16.39 o 
  -4   1   1      636.01      275.90     13.58 o 
  -3   1   1     2498.50     2051.05     33.64 o 
  -2   1   1    41137.67    29976.55    266.86 o 
  -1   1   1    14908.96    19077.01    183.91 o 
   0   1   1      209.97     2183.66     84.69 o 
   1   1   1     7223.15     6684.52    101.70 o 
   2   1   1    10562.94     9431.98    114.14 o 
   3   1   1     2125.96     2407.93     40.58 o 
   4   1   1    15606.75    15337.98    198.28 o 
   5   1   1    12959.94    11661.73    157.91 o 
   6   1   1    15687.00    14024.41    190.24 o 
   7   1   1     3982.47     3761.01     86.73 o 
   8   1   1        0.70      -15.14     30.29 o 
   9   1   1     4868.16     5164.73    133.20 o 
  10   1   1       35.31        8.75     43.69 o 
  11   1   1        3.90      -23.25     46.49 o 
 -13   2   1      147.58      196.10     68.19 o 
 -12   2   1      622.22      602.26     59.81 o 
 -11   2   1      723.39      680.61     55.37 o 
 -10   2   1      175.10      210.58     39.64 o 
  -9   2   1      444.62      577.58     68.97 o 
  -8   2   1      596.89      855.98     71.22 o 
  -7   2   1     7986.79     8825.52    111.74 o 
  -6   2   1     9581.94    11733.92    139.22 o 
  -5   2   1     2933.03     2018.68     33.69 o 
  -4   2   1    17002.95    18663.28    205.84 o 
  -3   2   1    12307.97    14165.28    156.65 o 
  -2   2   1      759.04       19.20      6.19 o 
  -1   2   1      265.63      880.03     14.85 o 
   0   2   1     5973.13    10074.50    185.33 o 
   1   2   1    11696.85    11369.12    190.19 o 
   2   2   1      258.83      385.19     17.02 o 
   3   2   1      809.03      497.72     20.88 o 
   4   2   1    25688.50    24574.33    309.35 o 
   5   2   1     6519.30     6213.54     98.07 o 
   6   2   1        1.45       -8.40     16.79 o 
   7   2   1       18.30      -11.25     22.50 o 
   8   2   1     3589.21     2992.76    113.04 o 
   9   2   1       16.53      -22.04     44.08 o 
  10   2   1      277.99      269.61     59.04 o 
  11   2   1     1212.80     1185.75    104.24 o 
 -13   3   1      831.26      727.69     65.23 o 
 -12   3   1      119.50      179.88     47.62 o 
 -11   3   1     2233.03     2657.32    112.84 o 
 -10   3   1      110.09       32.19     34.40 o 
  -9   3   1     1071.19     1044.21     53.37 o 
  -8   3   1       16.34       11.37     16.30 o 
  -7   3   1    13615.06    13608.35    171.71 o 
  -6   3   1      768.67      599.51     26.91 o 
  -5   3   1     3875.11     7950.32    103.57 o 
  -4   3   1     8018.39     9490.48    117.71 o 
  -3   3   1     7942.06    10390.15    117.37 o 
  -2   3   1      587.75      222.86     15.43 o 
  -1   3   1    63897.38    77047.98   1103.34 o 
   0   3   1    32096.71    34389.36   1077.65 o 
   1   3   1     1180.87      494.00     23.35 o 
   2   3   1    14615.72    12729.47    230.92 o 
   3   3   1       46.87       12.11     15.00 o 
   4   3   1       41.25       43.32     16.58 o 
   5   3   1       83.89      203.74     32.38 o 
   6   3   1      169.38       93.30     25.70 o 
   7   3   1      484.92      412.14     51.71 o 
   8   3   1     1727.38     1787.66     95.52 o 
   9   3   1       17.15        3.88     46.69 o 
  10   3   1      959.43     1124.80    109.43 o 
 -14   4   1        0.54      125.03     65.71 o 
 -13   4   1     1090.94     1091.90     80.80 o 
 -12   4   1      768.14      696.69     69.09 o 
 -11   4   1      192.09       86.52     31.98 o 
 -10   4   1     3491.41     3986.83     83.34 o 
  -9   4   1     2534.29     2533.51     57.31 o 
  -8   4   1      533.93      400.32     34.51 o 
  -7   4   1     1078.18     1533.68     85.19 o 
  -6   4   1       35.39       63.89     14.20 o 
  -5   4   1    14878.96    15206.39    183.85 o 
  -4   4   1    16063.94    18548.32    215.37 o 
  -3   4   1    12990.03    14828.19    204.20 o 
  -2   4   1     1647.15     3338.05     54.12 o 
  -1   4   1     1150.47     1123.81     52.80 o 
   1   4   1     2159.28     3059.96    149.71 o 
   2   4   1     2159.72     2179.89    109.93 o 
   3   4   1    10203.82     9666.61    290.73 o 
   4   4   1     1561.32     1406.82    105.54 o 
   5   4   1     6175.44     5901.00    146.71 o 
   6   4   1     2924.83     2806.03     98.48 o 
   7   4   1      245.58      226.79     46.03 o 
   8   4   1     1671.67     1978.99    136.70 o 
   9   4   1       89.02      104.88     66.52 o 
  10   4   1      231.14      243.95     79.15 o 
 -14   5   1      359.33      380.26     76.68 o 
 -13   5   1      102.49      108.82     84.29 o 
 -12   5   1     1946.21     2231.62    113.52 o 
 -11   5   1     2401.58     2928.25     81.96 o 
 -10   5   1     9104.06    10383.81    158.56 o 
  -9   5   1     7253.80     8574.68    123.65 o 
  -8   5   1       41.13       27.34     17.38 o 
  -7   5   1    12049.60    14527.61    182.43 o 
  -6   5   1      242.87      423.77     25.22 o 
  -5   5   1       52.00       57.81     11.73 o 
  -4   5   1      493.91      958.30     31.14 o 
  -3   5   1    31362.03    33296.51    478.35 o 
  -2   5   1     2318.19     2236.31    108.49 o 
  -1   5   1     6550.00     4968.61    300.87 o 
   0   5   1     1380.49     1456.64     73.77 o 
   1   5   1     8132.52     9281.13    195.12 o 
   2   5   1    10605.87    11213.36    415.15 o 
   3   5   1      190.77       94.02     40.50 o 
   4   5   1      918.06      722.27     90.41 o 
   5   5   1     1427.46     1555.28     71.37 o 
   6   5   1       27.22       53.78     35.71 o 
   7   5   1      127.89       33.79     51.28 o 
   8   5   1       22.54       41.32     59.42 o 
   9   5   1      255.09      195.81     74.55 o 
 -14   6   1      503.86      646.83     92.34 o 
 -13   6   1      264.18      306.26     53.15 o 
 -12   6   1     3094.19     3558.92    113.30 o 
 -11   6   1     2284.01     2658.94     85.00 o 
 -10   6   1     3420.69     4010.52     77.75 o 
  -9   6   1       26.77       58.19     20.50 o 
  -8   6   1     6519.56     7180.48    104.79 o 
  -7   6   1     2163.93     2943.91     55.40 o 
  -5   6   1     6273.99     5998.06    117.72 o 
  -4   6   1    10350.87    10628.06    201.73 o 
  -3   6   1    40368.01    41982.32    984.71 o 
  -2   6   1     1559.16     2126.52    278.45 o 
  -1   6   1      539.57      470.89     33.75 o 
   0   6   1      569.34      674.24     42.00 o 
   1   6   1      629.72      590.18     57.86 o 
   2   6   1     2843.70     3156.29    150.44 o 
   3   6   1     3869.08     3938.85    188.05 o 
   4   6   1     6416.29     5774.47    271.94 o 
   5   6   1     2011.50     1935.43    159.12 o 
   6   6   1      221.87       73.49     53.18 o 
   7   6   1     3700.14     3340.59    148.86 o 
   8   6   1      849.00      822.12     94.79 o 
 -14   7   1      382.64      498.45     69.20 o 
 -13   7   1      394.56      309.27     53.11 o 
 -12   7   1       94.70       96.93     36.86 o 
 -11   7   1       26.94       78.24     33.94 o 
 -10   7   1      171.80      132.81     29.19 o 
  -9   7   1     1688.83     2150.91     83.77 o 
  -8   7   1    11822.13    12182.78    172.10 o 
  -7   7   1      764.06     1029.69     46.09 o 
  -6   7   1    15974.31    17139.24    265.33 o 
  -5   7   1    11433.10    11202.70    184.29 o 
  -4   7   1     2146.34     2316.30     52.06 o 
  -3   7   1     3736.68     4897.96    263.91 o 
  -2   7   1     2716.51     3591.69    162.01 o 
  -1   7   1     2188.70     2383.85    115.72 o 
   0   7   1       81.66       72.33     34.72 o 
   1   7   1      127.34      266.16     47.73 o 
   6   7   1       51.61      -11.57     66.54 o 
   7   7   1      140.36      110.94     62.80 o 
 -14   8   1       15.34       48.81     53.55 o 
 -13   8   1      611.52      782.70     72.80 o 
 -12   8   1     2244.75     2635.28    108.57 o 
 -11   8   1      744.85      699.67     50.53 o 
 -10   8   1     2059.43     2282.19     86.68 o 
  -9   8   1       36.76       70.71     30.68 o 
  -8   8   1      188.38      410.48     59.31 o 
  -7   8   1     1205.89     1890.74     57.99 o 
  -6   8   1      640.73     1023.36     44.02 o 
  -5   8   1       49.72      237.96     22.67 o 
  -4   8   1      534.11      905.12     87.87 o 
  -3   8   1     6197.97     7317.54    280.62 o 
  -2   8   1    15806.29    15571.69    564.14 o 
  -1   8   1     1388.84     1796.57    102.70 o 
   0   8   1     5593.53     5930.70    248.80 o 
   6   8   1      426.23      501.94     91.13 o 
 -14   9   1     1225.14     1113.33     86.22 o 
 -13   9   1       75.64      103.87     44.32 o 
 -12   9   1      144.17       70.87     55.57 o 
 -11   9   1      222.32      191.39     49.69 o 
 -10   9   1      241.33      371.99     44.32 o 
  -8   9   1      228.28      253.87     62.84 o 
  -7   9   1     5884.53     5639.02    145.79 o 
  -6   9   1     7640.85     7521.29    149.01 o 
  -5   9   1      164.81      229.61     54.97 o 
  -4   9   1     4915.68     5291.49    338.48 o 
  -3   9   1       60.91      -20.25     40.50 o 
  -1   9   1      703.89      652.38     82.45 o 
 -14  10   1      780.53      673.30     64.46 o 
 -13  10   1      499.16      488.32     71.21 o 
 -12  10   1     2382.67     2725.55    106.32 o 
 -11  10   1     1624.58     1844.74     99.93 o 
 -10  10   1      468.66      756.07     55.83 o 
  -9  10   1     3947.84     4830.12    166.19 o 
  -8  10   1     2120.34     2129.66     75.94 o 
  -7  10   1       16.79       34.97     31.30 o 
  -6  10   1      337.46      390.25     60.03 o 
  -5  10   1     3255.75     3279.50    122.12 o 
  -4  10   1     2325.35     2207.32     97.00 o 
  -3  10   1     2807.49     2579.13    137.42 o 
 -13  11   1     2287.84     2384.06    126.48 o 
 -12  11   1     1911.02     2306.65    103.67 o 
 -11  11   1      244.59      279.39     47.33 o 
 -10  11   1      257.78      277.75     44.96 o 
  -9  11   1      307.99      336.36     51.57 o 
  -8  11   1      450.02      377.11     62.21 o 
  -7  11   1      231.06      256.64     55.81 o 
  -6  11   1     2476.38     2462.66    281.35 o 
  -5  11   1    10538.54     9600.50    360.18 o 
  -4  11   1     3086.50     2830.82    154.78 o 
 -13  12   1      108.16       45.46     49.77 o 
 -12  12   1      884.70      606.68     62.41 o 
 -11  12   1      615.10      462.55     55.21 o 
 -10  12   1     1674.87     1617.92    119.84 o 
  -9  12   1     1539.11     1687.85     96.02 o 
  -8  12   1     1435.94     1383.68    104.19 o 
  -7  12   1     3924.97     4218.03    225.66 o 
  -6  12   1     2331.91     2411.33    164.90 o 
  -5  12   1     1676.42     1489.91    131.63 o 
  -4  12   1      859.79      863.57     95.47 o 
 -12  13   1      540.53      532.07     62.01 o 
 -11  13   1     2115.13     1973.87    213.92 o 
 -10  13   1      127.38      166.30     59.42 o 
  -9  13   1      356.99      243.01     89.68 o 
  -8  13   1       58.82      138.87     81.00 o 
  -7  13   1      591.66      685.65    112.83 o 
  -6  13   1      618.47      481.69     96.92 o 
  -5  13   1      291.54      193.83     69.43 o 
  -4  13   1     1560.46     1327.90    127.29 o 
 -10  14   1       30.00      160.56     96.92 o 
  -9  14   1      423.98      542.44    118.61 o 
  -8  14   1     1301.72     1342.36    160.56 o 
  -7  14   1      988.39     1186.14    150.44 o 
  -6  14   1      660.03      679.86    118.61 o 
  -5  14   1      171.57      253.14     88.24 o 
  -4  14   1      181.46      156.22     85.34 o 
   7 -14   2      369.16      545.33    107.04 o 
   8 -14   2       14.73      311.00     98.36 o 
   9 -14   2     1226.47     1097.90    151.88 o 
  10 -14   2     2504.09     2425.20    164.74 o 
   7 -13   2        7.77       74.04     51.76 o 
   8 -13   2      112.44      126.01     58.74 o 
   9 -13   2      741.52      688.73     88.97 o 
  10 -13   2     1345.64     1039.81    208.30 o 
  11 -13   2     1615.52     1485.81    113.93 o 
   5 -12   2      211.28      270.50     96.92 o 
   6 -12   2       87.81      137.55     93.30 o 
   7 -12   2      862.80      870.04    101.26 o 
   8 -12   2      406.89      475.51     74.76 o 
   9 -12   2     1616.24     1453.07    116.71 o 
  10 -12   2       19.11       54.32     50.61 o 
  11 -12   2      634.09      536.86     87.67 o 
  12 -12   2     1611.31     1319.87     83.71 o 
   2 -11   2     5264.98     5874.28    293.64 o 
   3 -11   2     1879.98     1774.78    119.08 o 
   4 -11   2       83.08      225.66     81.00 o 
   5 -11   2      185.01      279.18     86.79 o 
   6 -11   2     3598.60     3126.31    215.53 o 
   7 -11   2     1555.45     1564.62    112.83 o 
   8 -11   2      304.69      370.55     65.69 o 
   9 -11   2        7.58       -6.27     42.84 o 
  10 -11   2     2438.41     2742.62    117.09 o 
  11 -11   2      765.60      913.71     98.61 o 
  12 -11   2      417.23      354.97     55.09 o 
  13 -11   2      715.44      635.59     68.50 o 
   1 -10   2     8276.27     9146.73    226.88 o 
   2 -10   2     4501.54     5134.78    184.62 o 
   3 -10   2     1555.75     1873.23    154.78 o 
   4 -10   2     2413.03     2772.96    186.60 o 
   5 -10   2      254.35      141.74     55.69 o 
   6 -10   2      500.53      558.31    110.66 o 
   7 -10   2     2429.83     2480.34    128.74 o 
   8 -10   2     7679.96     7205.53    182.14 o 
   9 -10   2     1200.89     1109.66     67.02 o 
  10 -10   2     1047.73     1041.41     67.73 o 
  11 -10   2       85.99      -15.62     38.96 o 
  12 -10   2      718.52      592.25     62.72 o 
  13 -10   2     1082.06      935.93     97.09 o 
  -1  -9   2     2987.89     4029.98    215.53 o 
   0  -9   2     1107.33     1163.22     69.74 o 
   1  -9   2       82.31      168.81     35.85 o 
   2  -9   2       17.84       18.80     44.84 o 
   3  -9   2     7602.33     8826.61    380.43 o 
   4  -9   2     1481.65     1257.02    134.53 o 
   5  -9   2      193.27      172.30     44.12 o 
   6  -9   2      395.96      432.35     91.13 o 
   7  -9   2     4380.38     4055.79     99.84 o 
   8  -9   2    13366.45    13146.80    246.11 o 
   9  -9   2     1198.61     1035.80     61.69 o 
  10  -9   2       86.93       24.52     34.60 o 
  11  -9   2        8.24      -18.12     36.24 o 
  12  -9   2      299.47      350.76     45.32 o 
  13  -9   2      368.07      450.53     73.08 o 
  14  -9   2      307.72      403.75     69.40 o 
  -3  -8   2     3493.69     3831.81    219.87 o 
  -2  -8   2        0.14      -17.13     34.25 o 
  -1  -8   2      110.13       50.20     30.81 o 
   0  -8   2     1056.60     1133.86     65.65 o 
   1  -8   2      693.04     1006.18     74.58 o 
   2  -8   2       10.70      306.66     67.99 o 
   3  -8   2    15876.07    18879.87    705.90 o 
   4  -8   2     1693.06     2133.60    148.99 o 
   5  -8   2      804.87      560.51     53.70 o 
   6  -8   2     4800.63     3891.32     90.06 o 
   7  -8   2      114.50      220.19     28.98 o 
   8  -8   2     2418.66     2264.61     75.51 o 
   9  -8   2     1398.38     1490.99     71.36 o 
  10  -8   2     3264.56     3128.22    100.46 o 
  11  -8   2        2.26      -17.56     35.11 o 
  12  -8   2      149.05       95.77     52.97 o 
  13  -8   2      979.39      950.66     69.32 o 
  14  -8   2      704.57      717.67     96.44 o 
  -5  -7   2     1123.23     1268.59    154.78 o 
  -4  -7   2      154.89       37.61     75.22 o 
  -3  -7   2       27.79      172.71     40.29 o 
  -2  -7   2     2939.72     2920.52    198.90 o 
  -1  -7   2     3713.52     4332.37    121.91 o 
   0  -7   2        0.38        2.71     22.64 o 
   1  -7   2     5894.86     6638.05    201.47 o 
   2  -7   2      536.84     1116.71    111.38 o 
   3  -7   2     1937.81     1501.48    114.27 o 
   4  -7   2      413.05      196.23     25.91 o 
   5  -7   2     2656.14     3102.12     76.37 o 
   6  -7   2      345.90      232.24     21.49 o 
   7  -7   2     3625.91     3416.41     86.75 o 
   8  -7   2      586.42      635.32     46.02 o 
   9  -7   2     2534.51     2512.91     84.54 o 
  10  -7   2     8975.32     9333.79    170.66 o 
  11  -7   2      121.78      226.47     38.18 o 
  12  -7   2       99.56      117.26     43.43 o 
  13  -7   2      314.50      284.64     66.56 o 
  14  -7   2      138.85      115.14     57.94 o 
  -8  -6   2      981.34     1032.81    127.29 o 
  -6  -6   2     5989.13     6575.84    338.48 o 
  -5  -6   2      922.87      773.88    118.61 o 
  -4  -6   2     1165.69      882.10    101.26 o 
  -3  -6   2     6917.16     8102.04    392.73 o 
  -2  -6   2      208.27      249.20     41.34 o 
  -1  -6   2     1491.15     2329.30     79.58 o 
   0  -6   2     2841.28     2932.94     89.05 o 
   1  -6   2     4424.65     4804.27    154.94 o 
   2  -6   2      402.25       60.75     44.84 o 
   3  -6   2      105.93      166.35     52.07 o 
   4  -6   2     2441.88     2993.54     84.04 o 
   5  -6   2    11397.51    11748.50    187.71 o 
   6  -6   2     1823.17     2398.80     62.10 o 
   7  -6   2     1093.72     1010.47     40.39 o 
   8  -6   2      332.68      428.31     40.63 o 
   9  -6   2      934.61      902.27     42.36 o 
  10  -6   2      260.29      315.19     36.97 o 
  11  -6   2      842.05      770.91     62.64 o 
  12  -6   2      418.32      410.06     59.78 o 
  13  -6   2      898.41      856.88     75.74 o 
  14  -6   2       13.44        3.79     53.26 o 
  -9  -5   2      261.19      478.81     80.89 o 
  -8  -5   2     4599.62     5121.57    162.07 o 
  -7  -5   2      208.98      287.86    101.26 o 
  -6  -5   2        7.89       37.61     72.33 o 
  -5  -5   2      453.19      620.60     51.03 o 
  -4  -5   2     2078.35     1816.52     75.47 o 
  -3  -5   2      532.98      675.66     49.13 o 
  -2  -5   2      952.65     1104.84     67.41 o 
  -1  -5   2    10491.84    10664.73    236.32 o 
   0  -5   2    39047.88    43926.78   1066.70 o 
   1  -5   2    24900.13    27670.31    977.84 o 
   2  -5   2    13613.42    15461.76    567.03 o 
   3  -5   2     7257.19     9056.61    354.40 o 
   4  -5   2      558.77      200.22     22.43 o 
   5  -5   2      157.32      122.24     15.62 o 
   6  -5   2    10421.31    10140.85    166.47 o 
   7  -5   2     1408.59     1201.78     39.24 o 
   8  -5   2     6384.49     5405.12     84.71 o 
   9  -5   2      806.70      839.04     40.34 o 
  10  -5   2       34.19       19.04     30.16 o 
  11  -5   2     5447.37     5373.04    150.75 o 
  12  -5   2      448.26      420.53     61.51 o 
  13  -5   2      238.09      149.95     67.69 o 
 -10  -4   2     1099.15     1428.56    122.94 o 
  -9  -4   2        3.15       63.03     58.45 o 
  -8  -4   2      358.97      303.87     53.19 o 
  -7  -4   2      519.66      624.80     91.13 o 
  -6  -4   2      326.15      353.96     54.49 o 
  -5  -4   2      975.55      951.14     68.37 o 
  -4  -4   2     5809.37     6111.66    154.18 o 
  -3  -4   2     4601.54     4479.70    118.72 o 
  -2  -4   2    16440.73    17686.29    367.11 o 
  -1  -4   2    17228.23    20400.47    419.18 o 
   0  -4   2        8.60      101.43     25.95 o 
   1  -4   2    13106.22    20586.75    734.83 o 
   2  -4   2     8208.13     9350.25    357.29 o 
   3  -4   2      776.39     1499.80     37.49 o 
   4  -4   2     1237.87     2750.93     52.66 o 
   5  -4   2     4144.85     3530.28     58.48 o 
   6  -4   2    28749.89    29913.66    374.44 o 
   7  -4   2    11540.92    11428.97    159.26 o 
   8  -4   2        3.04       -8.59     17.18 o 
   9  -4   2     1494.04     1444.51     55.80 o 
  10  -4   2      454.03      462.11     37.33 o 
  11  -4   2      460.76      445.51     47.44 o 
  12  -4   2      270.52      250.60     73.31 o 
  13  -4   2     1284.98     1461.20    108.39 o 
 -11  -3   2      270.50      208.21     75.37 o 
 -10  -3   2      320.63      319.65     92.05 o 
  -9  -3   2      876.93      910.51     78.61 o 
  -8  -3   2      269.95      239.95     50.51 o 
  -7  -3   2     3831.58     4114.44    109.04 o 
  -6  -3   2     7131.70     7245.20    182.49 o 
  -5  -3   2     1154.25     1137.53     63.01 o 
  -4  -3   2     4964.63     4197.16    114.43 o 
  -3  -3   2     2156.60     2084.95     69.23 o 
  -2  -3   2      865.63     1841.43     62.05 o 
  -1  -3   2       16.06      263.20     22.12 o 
   0  -3   2     2557.89     2920.61     95.60 o 
   1  -3   2    34843.12    45566.55   1559.34 o 
   2  -3   2    34347.31    45033.94    728.57 o 
   3  -3   2      705.05      240.98     15.22 o 
   4  -3   2    34575.58    29299.96    360.41 o 
   5  -3   2    11683.73    10459.53    131.19 o 
   6  -3   2      232.85      193.51     18.84 o 
   7  -3   2     4441.26     5874.53     93.47 o 
   8  -3   2      881.29     1072.67     40.62 o 
   9  -3   2       58.70       48.91     24.90 o 
  10  -3   2       51.76       60.82     31.23 o 
  11  -3   2       63.26       88.56     42.02 o 
  12  -3   2     2790.96     2933.23    116.15 o 
  13  -3   2     1227.13     1135.71     98.15 o 
 -11  -2   2      825.30      820.68     87.49 o 
 -10  -2   2      985.63     1040.89    133.85 o 
  -9  -2   2       92.40      106.33     46.84 o 
  -8  -2   2       42.37       56.23     34.66 o 
  -7  -2   2       30.22       17.30     27.60 o 
  -6  -2   2       19.37      133.78     27.47 o 
  -5  -2   2       94.04      311.03     22.23 o 
  -4  -2   2      684.12      577.95     57.43 o 
  -3  -2   2     9087.32    10647.78    263.55 o 
  -2  -2   2     1893.06     1312.29     48.65 o 
  -1  -2   2    14480.22    13797.57    246.05 o 
   0  -2   2    21756.23    25960.45    445.12 o 
   1  -2   2     1144.92     1591.82     59.83 o 
   2  -2   2      579.85     1599.14     34.04 o 
   3  -2   2     1392.38      657.33     26.38 o 
   4  -2   2        1.98      164.04     14.05 o 
   5  -2   2      109.94      142.76     15.24 o 
   6  -2   2      174.27       79.17     15.81 o 
   7  -2   2     7365.44     6868.28    105.16 o 
   8  -2   2     9233.45     9230.66    148.70 o 
   9  -2   2      170.95      125.28     30.68 o 
  10  -2   2     3814.12     4089.03    118.16 o 
  11  -2   2      466.89      563.15     74.75 o 
  12  -2   2      116.38      199.92     51.12 o 
  13  -2   2       57.89        4.33     50.92 o 
 -12  -1   2       15.08      -31.64     63.29 o 
 -11  -1   2       31.39       39.62     71.39 o 
 -10  -1   2     1469.70     1454.51     96.49 o 
  -9  -1   2      266.77      329.18     47.34 o 
  -8  -1   2     6455.41     7081.23    146.19 o 
  -7  -1   2     8223.10     7831.45    179.19 o 
  -6  -1   2      638.21      915.87     37.00 o 
  -5  -1   2    36118.09    40688.05    605.23 o 
  -4  -1   2     4294.34     6042.40     96.53 o 
  -3  -1   2       12.84       11.60     13.59 o 
  -2  -1   2      810.78      387.31     40.32 o 
  -1  -1   2     2959.72     1484.62     32.54 o 
   0  -1   2     4040.63      974.91     28.90 o 
   1  -1   2    10174.78     6186.67     75.32 o 
   2  -1   2      802.74     2996.52     43.20 o 
   3  -1   2    36610.20    36161.93    410.18 o 
   4  -1   2     1742.78     2128.79     43.74 o 
   5  -1   2      134.93      226.92     18.09 o 
   6  -1   2     1488.77     1132.29     34.54 o 
   7  -1   2        9.53       22.48     15.00 o 
   8  -1   2      680.52     1112.41     52.54 o 
   9  -1   2      466.44      491.43     57.00 o 
  10  -1   2      240.90      307.77     48.06 o 
  11  -1   2        4.78       22.91     43.43 o 
  12  -1   2       19.18       49.63     47.88 o 
 -12   0   2        2.24      -14.12     65.14 o 
 -11   0   2      165.42      200.55     52.59 o 
 -10   0   2     4286.10     5123.88    139.87 o 
  -9   0   2     7938.68     9143.90    170.46 o 
  -8   0   2      600.74      532.98     36.01 o 
  -7   0   2       42.16       22.10     16.76 o 
  -6   0   2     1372.63     1652.26     38.46 o 
  -5   0   2     4424.71     5256.09     74.92 o 
  -4   0   2     7370.86     9393.00    126.85 o 
  -3   0   2     9996.76    13183.20    159.16 o 
  -2   0   2    18326.30    17732.98    207.45 o 
  -1   0   2    47089.97    57095.75    530.32 o 
   0   0   2      146.38      317.39      9.64 o 
   1   0   2     3523.73     2036.71     40.75 o 
   2   0   2    26057.90    25363.79    273.81 o 
   3   0   2      109.38       -2.83      8.98 o 
   4   0   2     5631.55     6866.44     84.02 o 
   5   0   2      183.33      125.32     18.04 o 
   6   0   2     2046.73     1500.06     45.26 o 
   7   0   2     3804.85     3185.06     78.23 o 
   8   0   2     1557.40     1675.69     63.21 o 
   9   0   2     8154.69     8043.15    176.70 o 
  10   0   2     2698.63     2644.44    100.68 o 
  11   0   2       40.49      -21.62     43.24 o 
  12   0   2      271.41      368.85     54.90 o 
 -13   1   2        9.82       38.53     56.43 o 
 -12   1   2     1329.11     1351.82    117.76 o 
 -11   1   2     1317.66     1492.63     75.68 o 
 -10   1   2      570.68      514.28     60.83 o 
  -9   1   2      144.63      129.34     33.64 o 
  -8   1   2      211.11      332.67     28.06 o 
  -7   1   2       25.40       -7.86     15.72 o 
  -6   1   2    16131.94    16705.75    221.63 o 
  -5   1   2      707.59      833.13     29.24 o 
  -4   1   2    11840.75    12808.31    146.31 o 
  -3   1   2   139217.95   139992.75   1402.55 o 
  -2   1   2    11484.84    13007.48    123.81 o 
  -1   1   2     5956.45     2798.51     27.39 o 
   0   1   2      337.43      764.38     15.33 o 
   1   1   2     1202.11     2816.08     69.91 o 
   2   1   2     8984.15    11434.28    147.04 o 
   3   1   2      639.44      568.78     24.90 o 
   4   1   2     8867.58     7388.90    124.42 o 
   5   1   2    17181.20    14608.71    230.81 o 
   6   1   2     2388.90     2203.12     55.50 o 
   7   1   2     2374.56     2324.21     67.15 o 
   8   1   2        8.31      -15.06     30.12 o 
   9   1   2     1009.54      937.77     85.52 o 
  10   1   2      776.37      600.28     72.26 o 
  11   1   2      285.15      127.30     62.72 o 
 -13   2   2       39.26      -23.01     46.01 o 
 -12   2   2        2.29      -10.61     43.83 o 
 -11   2   2      232.50      227.03     55.12 o 
 -10   2   2      212.73      212.75     61.92 o 
  -9   2   2     6640.36     6755.22    136.37 o 
  -8   2   2    11614.75    13110.05    186.37 o 
  -7   2   2      957.86     1066.28     33.84 o 
  -6   2   2    10440.57     9906.25    120.20 o 
  -5   2   2     1706.84     1162.64     27.92 o 
  -4   2   2     2021.32      827.85     22.60 o 
  -3   2   2      321.64       39.90      8.94 o 
  -2   2   2    22205.06    29874.04    301.98 o 
  -1   2   2      563.67     2973.59     33.86 o 
   0   2   2    41462.34    42554.39    763.07 o 
   1   2   2     1719.53     2256.47     47.66 o 
   2   2   2    18862.99    18574.18    233.75 o 
   3   2   2    29228.29    26548.35    356.69 o 
   4   2   2    12700.79    11777.50    169.97 o 
   5   2   2     1139.25     1202.21     39.07 o 
   6   2   2        5.61       -9.39     18.77 o 
   7   2   2     1230.37     1448.32     65.57 o 
   8   2   2       13.23       41.55     41.30 o 
   9   2   2       55.79       35.45     47.44 o 
  10   2   2      478.82      357.94     66.88 o 
  11   2   2     2039.12     2285.36    219.88 o 
 -13   3   2      722.69      686.09     68.46 o 
 -12   3   2     2214.07     2732.39    102.02 o 
 -11   3   2      790.92      879.19     67.96 o 
 -10   3   2      189.53      291.92     41.66 o 
  -9   3   2      651.45      547.03     38.43 o 
  -8   3   2      756.49     1072.52     37.24 o 
  -7   3   2     3809.06     6229.43     86.51 o 
  -6   3   2     3251.45     2535.47     47.12 o 
  -5   3   2     2044.92     2583.99     45.02 o 
  -4   3   2     2669.93     2422.23     38.46 o 
  -3   3   2     6199.60     6342.28     80.56 o 
  -2   3   2     6694.99     6261.92     73.73 o 
  -1   3   2     4923.90     3385.77     65.43 o 
   0   3   2       99.10       27.66     14.04 o 
   1   3   2       43.59      273.61     22.46 o 
   2   3   2     6855.24     6114.61    101.01 o 
   3   3   2     4729.14     4262.33     79.93 o 
   4   3   2      223.57       75.83     17.37 o 
   5   3   2     1509.02     1380.16     52.56 o 
   6   3   2     3098.90     2858.22     97.24 o 
   7   3   2     1789.92     1765.87     87.96 o 
   8   3   2     2330.22     2363.81    106.82 o 
   9   3   2     1058.21      899.90    115.00 o 
  10   3   2      648.99      690.05     96.56 o 
 -14   4   2      364.98      355.76     92.72 o 
 -13   4   2       95.65       96.81     47.88 o 
 -12   4   2      920.39      867.83     97.50 o 
 -11   4   2        1.24       50.60     37.61 o 
 -10   4   2      293.87      309.01     32.30 o 
  -9   4   2     4139.71     4070.37     96.76 o 
  -8   4   2     1338.73     1243.36     40.31 o 
  -7   4   2    15236.86    18735.30    229.31 o 
  -6   4   2    12208.77    12210.91    154.01 o 
  -5   4   2       52.47       38.86     11.82 o 
  -4   4   2     2632.44     2756.84     44.55 o 
  -3   4   2     5337.25     6000.39     82.87 o 
  -2   4   2     6327.09     7814.92    103.35 o 
  -1   4   2    10913.68     7414.78    173.53 o 
   0   4   2      763.39      509.36     35.01 o 
   1   4   2     1251.98     1404.94     54.98 o 
   2   4   2    17677.77    16127.52    383.99 o 
   3   4   2      396.87      563.97     32.75 o 
   4   4   2     4173.41     3458.73     96.96 o 
   5   4   2     2838.01     2658.58    123.74 o 
   6   4   2      161.94      111.50     36.71 o 
   7   4   2      471.62      446.34     68.46 o 
   8   4   2     1098.16     1231.10    102.15 o 
   9   4   2      618.39      733.86     95.75 o 
 -14   5   2        9.97      -40.35     80.71 o 
 -13   5   2      124.79      300.47     69.36 o 
 -12   5   2      675.12      777.01     60.66 o 
 -11   5   2     6126.12     6904.50    131.51 o 
 -10   5   2     4759.42     5285.59    121.14 o 
  -9   5   2       18.44      146.68     26.42 o 
  -8   5   2       55.44       73.49     20.67 o 
  -7   5   2     3532.97     3954.55     66.69 o 
  -6   5   2     6830.96     8764.20    123.24 o 
  -5   5   2     5756.25     8547.80    117.92 o 
  -4   5   2      860.50     1437.37     47.72 o 
  -3   5   2    14269.07    15274.89    208.74 o 
  -2   5   2    11859.22     8569.38    113.25 o 
  -1   5   2     2504.89     2113.76     69.92 o 
   0   5   2     7676.52     7928.56    159.39 o 
   1   5   2     3067.08     2476.37     94.75 o 
   2   5   2     1083.69     1167.53     46.95 o 
   3   5   2       39.51       16.81     32.55 o 
   4   5   2     1039.73      944.22     71.17 o 
   5   5   2      285.84      168.70     46.91 o 
   6   5   2     1162.96     1498.02     98.71 o 
   7   5   2      692.98      577.78     74.68 o 
   8   5   2     3068.78     2789.75    147.57 o 
   9   5   2       17.56        9.56     67.14 o 
 -14   6   2      409.98      537.62     81.77 o 
 -13   6   2     1797.61     2242.24    139.30 o 
 -12   6   2      571.34      742.66     64.93 o 
 -11   6   2     1406.36     1479.41     67.80 o 
 -10   6   2      381.07      498.15     32.72 o 
  -9   6   2       12.96       -4.53     19.09 o 
  -8   6   2     1155.13     1542.27     44.88 o 
  -7   6   2     5500.31     5474.23     88.32 o 
  -6   6   2     6314.08     6654.23     98.83 o 
  -5   6   2    25169.35    25563.00    379.16 o 
  -4   6   2    33864.77    33492.15    486.70 o 
  -3   6   2     2134.43     1893.66     40.46 o 
  -2   6   2     1488.36     1410.78     48.64 o 
  -1   6   2     9669.19     9387.93    185.04 o 
   0   6   2     4503.28     4233.97    117.98 o 
   3   6   2     5880.58     5284.11    243.01 o 
   4   6   2     4101.74     3740.47    132.31 o 
   5   6   2       62.88      -20.60     41.20 o 
   6   6   2      944.08      875.56     80.97 o 
   7   6   2      405.28      433.44     70.16 o 
   8   6   2      833.36      863.84    191.66 o 
 -14   7   2      138.89      218.89     66.27 o 
 -13   7   2     1664.92     1582.75     84.68 o 
 -12   7   2        0.10      -17.17     34.35 o 
 -11   7   2      341.63      223.24     38.62 o 
 -10   7   2     4622.57     5031.93    104.73 o 
  -9   7   2     1938.75     2013.52     72.56 o 
  -8   7   2       12.05      139.58     43.39 o 
  -7   7   2     1032.72     1098.85     62.29 o 
  -6   7   2     5133.24     5209.05    128.18 o 
  -5   7   2    10148.94    10358.97    154.71 o 
  -4   7   2     1641.56     1905.38     47.78 o 
  -3   7   2      778.92      747.25     42.81 o 
  -2   7   2     2022.40     2069.88     77.39 o 
  -1   7   2     1388.83     1066.89     57.17 o 
   0   7   2      638.71      593.07     60.75 o 
   2   7   2     7607.53     6123.08    231.44 o 
   4   7   2       58.79      139.81     46.22 o 
   5   7   2      542.75      393.37     74.50 o 
   6   7   2      611.94      533.76     95.47 o 
   7   7   2      212.65      209.26     69.49 o 
 -14   8   2     1026.23     1165.01     88.94 o 
 -13   8   2      237.38      286.11     58.08 o 
 -12   8   2     1213.14     1133.99     70.66 o 
 -11   8   2      508.41      635.11     48.79 o 
 -10   8   2     1316.17     1264.80     80.91 o 
  -9   8   2      731.78     1059.97     61.42 o 
  -8   8   2     1193.49     1213.17     54.97 o 
  -7   8   2     3365.61     3089.58     91.40 o 
  -6   8   2      170.73      150.07     22.98 o 
  -5   8   2     1346.84     1275.26     44.61 o 
  -4   8   2     5513.93     5388.36    109.51 o 
  -3   8   2     3006.57     2876.11    100.22 o 
   4   8   2       35.17      -21.72     43.44 o 
   5   8   2      523.20      359.42     66.01 o 
   6   8   2      205.95      173.80     66.03 o 
 -14   9   2      532.48      802.81    111.15 o 
 -13   9   2      199.77       78.94     43.79 o 
 -12   9   2      291.46      244.66     45.84 o 
 -11   9   2      163.09      171.15     44.92 o 
 -10   9   2     1309.32     1385.75     82.68 o 
  -9   9   2      193.02      314.66     40.75 o 
  -8   9   2     2972.27     2729.78     84.67 o 
  -7   9   2      698.21      832.69     50.28 o 
  -6   9   2      596.70      645.68     41.56 o 
  -5   9   2      124.12      106.28     29.13 o 
  -4   9   2     1664.14     1568.71    253.86 o 
  -3   9   2     1590.79     1747.39    111.38 o 
   5   9   2       40.68      -13.02     69.43 o 
 -14  10   2       14.34      -27.21     54.42 o 
 -13  10   2     2033.21     1934.86    115.56 o 
 -12  10   2     2129.39     1842.86     93.38 o 
 -11  10   2      135.48      290.48     47.20 o 
 -10  10   2       89.21      150.03     40.76 o 
  -9  10   2      952.77     1148.20     78.81 o 
  -8  10   2     4057.16     4046.54    106.06 o 
  -7  10   2      321.51      392.27     38.47 o 
  -6  10   2      634.38      660.54     51.73 o 
  -5  10   2        1.27      -16.44     37.61 o 
  -4  10   2     2751.71     2366.49    137.42 o 
  -3  10   2     1038.53      948.91     95.47 o 
  -2  10   2      743.04      639.36     83.90 o 
 -13  11   2     2099.35     1884.23    115.01 o 
 -12  11   2      489.26      498.37     60.76 o 
 -11  11   2       72.30       92.85     42.39 o 
 -10  11   2      625.24      762.98     61.05 o 
  -9  11   2      482.22      616.18     51.54 o 
  -8  11   2     1112.87     1182.24     76.96 o 
  -7  11   2     3376.76     2976.07    105.26 o 
  -6  11   2     4926.78     5294.23    244.46 o 
  -5  11   2       63.99       98.36     62.20 o 
  -4  11   2       32.22       11.57     47.73 o 
  -3  11   2     2358.02     1852.98    133.08 o 
 -13  12   2        1.43      -10.89     51.73 o 
 -12  12   2       40.80      -24.32     55.33 o 
 -11  12   2     1285.31     1150.06    106.90 o 
 -10  12   2        0.53      -18.47     36.93 o 
  -9  12   2       28.72       98.21     46.15 o 
  -8  12   2     2292.12     2322.06    125.83 o 
  -7  12   2     4621.07     4270.10    228.55 o 
  -6  12   2     4176.40     3840.49    211.19 o 
  -5  12   2      729.84      736.27     99.81 o 
  -4  12   2      704.03      530.87     83.90 o 
  -3  12   2        0.73       43.40     54.97 o 
 -12  13   2      174.62      296.26     54.64 o 
 -11  13   2       63.08      103.57    107.04 o 
 -10  13   2      316.89      433.36     76.67 o 
  -9  13   2     2016.73     2234.84    130.51 o 
  -8  13   2      256.64      308.11     99.81 o 
  -7  13   2      497.48      755.08    112.83 o 
  -6  13   2     1151.33     1041.49    128.74 o 
  -5  13   2     1714.30     1387.20    141.76 o 
  -4  13   2      717.38      895.39    115.72 o 
  -3  13   2       33.77       -4.34     72.33 o 
 -10  14   2      203.67      203.96    102.70 o 
  -9  14   2        8.79      108.49     89.68 o 
  -8  14   2       61.35        1.45     85.34 o 
  -7  14   2      467.50      400.68    109.93 o 
  -6  14   2      133.68       13.02     85.34 o 
  -5  14   2     1899.69     1424.81    153.33 o 
  -4  14   2       35.94      -31.82     63.65 o 
   7 -14   3      336.05      701.56    111.38 o 
   8 -14   3     3125.30     3055.03    214.08 o 
   9 -14   3       60.39      138.42     71.85 o 
  10 -14   3      795.59      608.30     96.77 o 
   6 -13   3      118.74      295.09    109.93 o 
   7 -13   3      168.28       60.88     51.63 o 
   8 -13   3      441.20      496.93    110.66 o 
   9 -13   3       57.11      -34.35     68.71 o 
  10 -13   3       16.80       62.86     61.86 o 
  11 -13   3      919.21      736.34     76.30 o 
   4 -12   3      301.92      166.35     88.24 o 
   5 -12   3        0.55       72.33     82.45 o 
   6 -12   3     1054.73     1067.53    153.33 o 
   7 -12   3     1131.98     1084.29     95.20 o 
   8 -12   3      246.97      221.81     60.20 o 
   9 -12   3     2854.88     2981.29    198.90 o 
  10 -12   3     1014.17      997.83    108.12 o 
  11 -12   3       57.68       14.67     48.34 o 
  12 -12   3        1.24      -25.16     50.32 o 
   2 -11   3     2693.37     2258.28    164.90 o 
   3 -11   3     3205.68     3846.41    165.66 o 
   4 -11   3     2992.46     3692.94    237.23 o 
   5 -11   3     4931.02     5059.90    284.96 o 
   6 -11   3     1395.90     1326.22     96.86 o 
   7 -11   3       42.64       50.51     51.35 o 
   8 -11   3      852.74      867.63     87.57 o 
   9 -11   3      138.46       80.07     43.08 o 
  10 -11   3      125.95      184.36     49.95 o 
  11 -11   3       10.09       -0.22     38.05 o 
  12 -11   3        0.49      -24.14     48.27 o 
  13 -11   3     1561.32     1373.79     87.62 o 
   0 -10   3     4414.25     5402.26    161.15 o 
   1 -10   3     4343.99     4404.13    141.62 o 
   2 -10   3      358.00      253.94     56.65 o 
   3 -10   3     2383.43     2435.93    180.81 o 
   4 -10   3       18.50       81.00     73.77 o 
   5 -10   3     2217.48     2116.25    175.03 o 
   6 -10   3     4763.55     4722.46    234.33 o 
   7 -10   3      132.37      139.80     45.98 o 
   8 -10   3     5708.34     5794.08    158.95 o 
   9 -10   3     1647.27     1395.90     74.02 o 
  10 -10   3      111.96       74.39     38.68 o 
  11 -10   3     1017.74     1258.85    101.47 o 
  12 -10   3       12.64       64.14     44.23 o 
  13 -10   3      255.87      130.14     59.62 o 
  -2  -9   3     2410.21     3123.02    203.96 o 
  -1  -9   3     4265.34     4264.88    134.97 o 
   0  -9   3     2321.54     2634.55    117.73 o 
   1  -9   3     1571.06     1591.03    107.34 o 
   2  -9   3     2241.80     2217.38    112.85 o 
   3  -9   3      879.82      843.32    118.61 o 
   4  -9   3     4623.54     4955.75    257.48 o 
   5  -9   3       36.86      -28.93     57.86 o 
   6  -9   3    12605.08    12766.23    473.73 o 
   7  -9   3    10176.25    10311.93    292.41 o 
   8  -9   3     1346.57     1304.86     63.13 o 
   9  -9   3     1347.37     1245.61     68.03 o 
  10  -9   3       17.36      -21.71     43.43 o 
  11  -9   3      439.16      355.82     51.97 o 
  12  -9   3      726.66      484.86     51.76 o 
  13  -9   3      466.84      516.19     72.51 o 
  -4  -8   3        0.37       49.18     78.11 o 
  -3  -8   3       47.59       17.36     60.75 o 
  -2  -8   3      240.28      312.36     53.49 o 
  -1  -8   3     1299.02     1354.67     78.07 o 
   0  -8   3      397.61      437.66     49.02 o 
   1  -8   3     9052.24    10120.78    295.52 o 
   2  -8   3    11053.60    11945.03    350.78 o 
   3  -8   3      365.62      383.33     81.00 o 
   4  -8   3     1137.06     1003.88    115.72 o 
   5  -8   3     3380.70     2745.07    127.76 o 
   6  -8   3     1735.83     1385.61     52.44 o 
   7  -8   3     1703.34     1752.04     63.52 o 
   8  -8   3      114.21      124.80     29.76 o 
   9  -8   3      541.83      541.95     47.01 o 
  10  -8   3     3074.82     3167.20    103.14 o 
  11  -8   3       21.43        8.87     32.70 o 
  12  -8   3     2679.15     2724.98    173.60 o 
  13  -8   3     1803.81     1906.04    115.59 o 
  -6  -7   3      731.60      679.86    150.44 o 
  -5  -7   3      962.10     1105.13    148.99 o 
  -4  -7   3        0.15      -31.82     63.65 o 
  -3  -7   3     7802.12     8058.05    530.87 o 
  -2  -7   3     2045.27     2491.58    112.94 o 
  -1  -7   3       36.52       82.36     31.88 o 
   0  -7   3     3556.32     3349.88    139.16 o 
   1  -7   3     1000.52     1366.90     80.05 o 
   2  -7   3     3177.87     5275.43    253.14 o 
   3  -7   3     1579.31     1012.56    109.93 o 
   4  -7   3      244.39      173.66     34.25 o 
   5  -7   3      734.82      661.84     53.34 o 
   6  -7   3     2437.81     2111.13     61.40 o 
   7  -7   3     6762.53     7302.62    149.58 o 
   8  -7   3     4209.52     4590.39    112.04 o 
   9  -7   3      379.16      400.41     60.34 o 
  10  -7   3      327.15      359.26     39.53 o 
  11  -7   3       32.43       12.90     31.47 o 
  12  -7   3     1562.16     1492.79     78.71 o 
  13  -7   3       99.19       90.83     52.60 o 
  -7  -6   3     1538.63     1818.26    202.51 o 
  -6  -6   3       32.84      188.05     92.58 o 
  -5  -6   3     1160.40     1132.62    143.20 o 
  -4  -6   3      179.16      215.05     46.33 o 
  -3  -6   3     1558.13     1508.31     88.96 o 
  -2  -6   3      516.58      719.98     65.44 o 
  -1  -6   3       78.33       10.53     25.21 o 
   0  -6   3     1489.83     1479.08     81.27 o 
   1  -6   3    10518.04     9676.67    273.57 o 
   2  -6   3      654.67      804.26     92.58 o 
   3  -6   3    14774.05    18270.88    676.97 o 
   4  -6   3    11335.74    11275.42    418.37 o 
   5  -6   3      450.05      390.03     25.83 o 
   6  -6   3       18.83       42.22     18.05 o 
   7  -6   3     1796.06     1565.79     53.91 o 
   8  -6   3      689.59      713.18     39.32 o 
   9  -6   3      898.60      896.60     43.15 o 
  10  -6   3      922.58      808.67     50.09 o 
  11  -6   3     1215.17     1316.22     80.38 o 
  12  -6   3      326.35      334.48     51.57 o 
  13  -6   3       57.15       54.80     51.10 o 
  -9  -5   3     1352.18     1494.70    175.75 o 
  -8  -5   3      969.59     1268.59    177.92 o 
  -7  -5   3      582.57      516.40    124.40 o 
  -6  -5   3       51.75      -11.02     44.82 o 
  -5  -5   3     1120.83     1331.93     77.03 o 
  -4  -5   3      188.48      197.38     54.06 o 
  -3  -5   3      252.47      119.29     53.35 o 
  -2  -5   3    12963.83    12840.77    246.05 o 
  -1  -5   3    17167.76    16720.16    357.95 o 
   0  -5   3     5081.36     4115.85    139.06 o 
   1  -5   3       33.70      -15.55     31.10 o 
   2  -5   3       19.48       -2.89     36.16 o 
   3  -5   3    15531.46    14980.22    569.41 o 
   4  -5   3     4474.85     6063.68    123.09 o 
   5  -5   3     1192.82     1023.14     34.67 o 
   6  -5   3      679.90      492.36     24.03 o 
   7  -5   3     5726.94     4637.94     78.78 o 
   8  -5   3        0.88       20.10     18.71 o 
   9  -5   3     2848.43     3060.76     75.19 o 
  10  -5   3      711.44      633.15     50.67 o 
  11  -5   3      304.04      270.75     46.57 o 
  12  -5   3      240.72      134.32     50.77 o 
  13  -5   3        6.09       30.97     81.00 o 
 -10  -4   3      188.84      223.43     64.58 o 
  -9  -4   3      835.21      929.06     82.30 o 
  -8  -4   3      164.84      135.05     62.56 o 
  -7  -4   3     2015.77     2250.77    195.28 o 
  -6  -4   3     4368.50     4131.95    130.26 o 
  -5  -4   3     1717.26     1690.08     79.59 o 
  -4  -4   3     7932.58     8342.60    201.40 o 
  -3  -4   3    12504.90    12291.00    272.44 o 
  -2  -4   3     9452.70     8674.31    173.54 o 
  -1  -4   3    12401.82    16140.05    295.41 o 
   0  -4   3       91.97        1.23     23.26 o 
   1  -4   3     3044.35     4563.38    144.12 o 
   2  -4   3     2347.42     2631.20    140.31 o 
   3  -4   3     4918.44     3036.89     66.76 o 
   4  -4   3    15504.01    15715.33    221.71 o 
   5  -4   3    35038.00    38250.66    498.46 o 
   6  -4   3    10548.77     9239.41    120.96 o 
   7  -4   3     1833.99     1926.93     48.33 o 
   8  -4   3     1045.95     1154.37     45.38 o 
   9  -4   3     5597.90     5252.66    107.88 o 
  10  -4   3     3769.90     4190.42     94.15 o 
  11  -4   3        0.03      -28.63     57.25 o 
  12  -4   3       50.53       79.75     51.20 o 
  13  -4   3      793.67      895.11    105.66 o 
 -11  -3   3      104.46      163.87     82.27 o 
 -10  -3   3     1119.71     1381.93     97.22 o 
  -9  -3   3      906.28      785.74     75.12 o 
  -8  -3   3     1354.89     1381.38     84.00 o 
  -7  -3   3     2371.53     2262.27     94.35 o 
  -6  -3   3      148.90      181.78     38.64 o 
  -5  -3   3      247.27      528.84     51.35 o 
  -4  -3   3     7439.23     6789.95    188.21 o 
  -3  -3   3     5110.68     5070.29    130.98 o 
  -2  -3   3      384.17      642.82     37.22 o 
  -1  -3   3     1668.62     1936.36     56.10 o 
   0  -3   3    21946.44    24850.54    614.66 o 
   1  -3   3     2654.64     3251.07    107.88 o 
   2  -3   3     2166.49     1664.20     42.38 o 
   3  -3   3     5663.43     2435.70     46.23 o 
   4  -3   3    10519.13     8019.09    101.81 o 
   5  -3   3    21582.64    21619.39    273.78 o 
   6  -3   3      585.74      814.72     31.10 o 
   7  -3   3        1.50       -3.03     16.15 o 
   8  -3   3      555.68      529.62     31.50 o 
   9  -3   3       10.07       19.38     24.82 o 
  10  -3   3     4499.46     4329.09    105.16 o 
  11  -3   3     3744.64     4314.16    190.62 o 
  12  -3   3     1352.96     1331.61    117.47 o 
  13  -3   3      121.47       65.26     76.61 o 
 -11  -2   3        2.61        1.19     58.52 o 
 -10  -2   3       92.56      108.46     55.95 o 
  -9  -2   3      917.09      952.26     78.03 o 
  -8  -2   3       87.48       75.42     42.50 o 
  -7  -2   3      227.01      187.04     33.94 o 
  -6  -2   3     4826.99     4816.10    112.14 o 
  -5  -2   3     8943.32    10013.58    198.32 o 
  -4  -2   3     3426.20     3443.65    101.81 o 
  -3  -2   3      785.41      417.98     35.85 o 
  -2  -2   3    15649.13    15473.86    280.59 o 
  -1  -2   3    10069.77    12074.69    221.81 o 
   0  -2   3    36311.81    41428.31    813.34 o 
   1  -2   3     8435.50     7732.70    138.24 o 
   2  -2   3    12059.91    10898.89    165.59 o 
   3  -2   3     6885.37     8437.30    111.83 o 
   4  -2   3     1947.66     1572.78     34.82 o 
   5  -2   3     1333.73     2058.23     43.18 o 
   6  -2   3     4055.87     3882.99     67.77 o 
   7  -2   3     3565.45     3174.87     62.91 o 
   8  -2   3       17.58       21.30     22.14 o 
   9  -2   3      146.21      141.39     36.81 o 
  10  -2   3     2752.94     3083.17    121.10 o 
  11  -2   3     3490.79     3523.14    119.63 o 
  12  -2   3      943.44      980.92     77.84 o 
 -12  -1   3      280.54      308.28     75.60 o 
 -11  -1   3      453.09      660.10     82.73 o 
 -10  -1   3      155.54       50.23     58.86 o 
  -9  -1   3     3760.16     4517.37    148.61 o 
  -8  -1   3      182.55      185.83     62.92 o 
  -7  -1   3      171.47      218.48     33.35 o 
  -6  -1   3      742.23      781.22     39.39 o 
  -5  -1   3     1860.43     2424.68     54.07 o 
  -4  -1   3     9738.92    11448.68    168.69 o 
  -3  -1   3      395.76       64.17     21.15 o 
  -2  -1   3     5084.17     7748.90    172.58 o 
  -1  -1   3    11270.97     8588.03    161.08 o 
   0  -1   3     1565.79     5934.47     81.03 o 
   1  -1   3       19.99      418.22     13.74 o 
   2  -1   3    30768.79    32743.44    430.24 o 
   3  -1   3      490.13      388.99     22.69 o 
   4  -1   3      472.98      335.87     18.97 o 
   5  -1   3    10103.71     9321.40    129.38 o 
   6  -1   3     4993.26     5595.42     88.49 o 
   7  -1   3      589.59      893.76     35.58 o 
   8  -1   3     5001.82     4712.20    105.47 o 
   9  -1   3       88.68       49.44     35.21 o 
  10  -1   3     1431.20     1434.16     77.47 o 
  11  -1   3       13.16      -22.47     44.94 o 
  12  -1   3     1068.39      849.88     74.57 o 
 -12   0   3      657.20      576.93     65.85 o 
 -11   0   3     4447.13     5365.69    149.58 o 
 -10   0   3      719.80      882.23     70.99 o 
  -9   0   3     3390.82     4024.73    114.25 o 
  -8   0   3      140.12      134.91     33.89 o 
  -7   0   3     4671.69     4491.26     73.17 o 
  -6   0   3     3425.79     3429.58     69.98 o 
  -5   0   3     3851.94     3813.74     73.74 o 
  -4   0   3       54.35       82.26     11.36 o 
  -3   0   3    29885.62    31182.20    362.60 o 
  -2   0   3    41530.86    43379.73    528.34 o 
  -1   0   3       86.42      244.78     11.81 o 
   0   0   3     6116.29     5416.05     58.35 o 
   1   0   3    23688.64    17211.26    235.64 o 
   2   0   3    10836.17    14211.59    167.21 o 
   3   0   3      390.64      388.33     17.05 o 
   4   0   3     5492.95     4170.77     61.86 o 
   5   0   3     7890.57     6805.70    109.89 o 
   6   0   3      189.44      113.51     18.95 o 
   7   0   3     2105.92     2404.00     68.76 o 
   8   0   3     2174.25     2106.33    107.52 o 
   9   0   3      237.48      220.76     43.18 o 
  10   0   3      328.74      243.57     48.63 o 
  11   0   3        4.80       12.06     46.50 o 
  12   0   3      474.93      587.24     67.94 o 
 -13   1   3       18.49        5.53     56.49 o 
 -12   1   3      602.34      717.34     70.95 o 
 -11   1   3     4226.15     4596.29    138.32 o 
 -10   1   3      867.37      870.06     55.14 o 
  -9   1   3        1.51       -2.08     28.70 o 
  -8   1   3      929.59      965.37     47.28 o 
  -7   1   3     3623.06     3321.73     60.77 o 
  -6   1   3     3388.55     4003.83     69.94 o 
  -5   1   3    14264.87    16073.93    211.00 o 
  -4   1   3    27112.40    23783.93    300.26 o 
  -3   1   3    13749.79    12940.96    132.53 o 
  -2   1   3    14915.26    12682.09    127.51 o 
  -1   1   3    23116.68    26731.00    232.34 o 
   0   1   3      408.93     1172.35     20.02 o 
   1   1   3        1.54      182.68     10.31 o 
   2   1   3      137.37      166.73     10.61 o 
   3   1   3    38189.04    37375.03    427.66 o 
   4   1   3     9672.12     7018.24    110.01 o 
   5   1   3     2727.40     2012.66     50.22 o 
   6   1   3      432.97      359.26     31.41 o 
   7   1   3     6523.32     6109.89    121.31 o 
   8   1   3     5792.20     5739.12    137.44 o 
   9   1   3       15.94       50.39     38.58 o 
  10   1   3       69.77      132.78     45.14 o 
  11   1   3      172.55      119.33     63.17 o 
 -13   2   3       28.54      -12.17     47.32 o 
 -12   2   3      277.96      363.37     54.35 o 
 -11   2   3     1267.79     1265.23     69.47 o 
 -10   2   3     1400.61     1455.92     67.37 o 
  -9   2   3     3006.69     3209.63    104.75 o 
  -8   2   3     1107.77      986.13     50.03 o 
  -7   2   3      193.60      394.69     24.34 o 
  -6   2   3     9129.48     7867.51     97.35 o 
  -5   2   3    34801.74    32065.32    333.09 o 
  -4   2   3     1767.32     3317.44     46.07 o 
  -3   2   3       23.88       46.79     10.16 o 
  -2   2   3     2452.89     6501.73     70.31 o 
  -1   2   3    10311.88     9779.30     95.83 o 
   0   2   3        2.77       60.74      9.38 o 
   1   2   3     4444.51     3761.98     71.40 o 
   2   2   3    15363.21    13380.76    187.84 o 
   3   2   3    27562.11    25221.65    375.30 o 
   4   2   3     6059.85     6122.38    110.73 o 
   5   2   3        5.82       -9.97     19.95 o 
   6   2   3     1358.99     1375.04     59.85 o 
   7   2   3       27.07        2.78     29.54 o 
   8   2   3      868.48      806.91     57.62 o 
   9   2   3     1994.52     1866.33    103.64 o 
  10   2   3      931.37     1027.59    107.64 o 
 -13   3   3       36.57      -21.72     43.44 o 
 -12   3   3     1537.76     1438.56     77.60 o 
 -11   3   3       64.16      -18.72     37.44 o 
 -10   3   3     4888.91     5508.95    124.30 o 
  -9   3   3     2204.18     2363.91     67.84 o 
  -8   3   3     2841.58     2495.70     58.35 o 
  -7   3   3      676.84      517.45     24.90 o 
  -6   3   3      447.50      645.90     32.12 o 
  -5   3   3       51.21      253.37     16.88 o 
  -4   3   3     4075.49     3897.71     61.43 o 
  -3   3   3     9921.53    11244.72    135.29 o 
  -2   3   3    14717.78    12575.24    140.64 o 
  -1   3   3     5369.70     6634.45    120.11 o 
   0   3   3    22904.17    21950.06    418.52 o 
   1   3   3    19157.68    16536.86    270.03 o 
   2   3   3     2137.09     1831.63     42.97 o 
   3   3   3     1142.01      875.63     31.42 o 
   4   3   3     3136.55     2920.66     59.74 o 
   5   3   3     1853.00     1498.69     55.87 o 
   6   3   3     1686.82     1639.73     64.57 o 
   7   3   3        1.64      -31.73     70.26 o 
   8   3   3      552.21      657.06     80.63 o 
   9   3   3     4348.33     4601.06    191.50 o 
  10   3   3     1505.09     1553.95    132.58 o 
 -14   4   3      373.23      478.53     99.80 o 
 -13   4   3       47.03       28.12     48.10 o 
 -12   4   3     1329.27     1360.11     77.06 o 
 -11   4   3     1170.73     1125.38     64.96 o 
 -10   4   3     2333.95     2331.24     73.42 o 
  -9   4   3        3.21       33.28     21.94 o 
  -8   4   3      893.41     1089.83     47.17 o 
  -7   4   3     1136.09     1120.65     36.86 o 
  -6   4   3    10984.09    11322.55    144.98 o 
  -5   4   3       80.23      126.13     27.12 o 
  -4   4   3    16747.85    20017.31    234.15 o 
  -3   4   3     3451.13     3942.38     52.78 o 
  -2   4   3     3295.41     1532.00     37.33 o 
  -1   4   3      575.58     1476.11     40.37 o 
   0   4   3      429.37      725.90     35.36 o 
   1   4   3      178.09      298.56     33.55 o 
   2   4   3     1911.44     2594.13    125.00 o 
   3   4   3      693.01      937.92     33.29 o 
   4   4   3     4940.04     4621.39    105.08 o 
   5   4   3     3778.81     3494.91    182.44 o 
   6   4   3       16.23       10.42     45.10 o 
   7   4   3     2213.03     2274.16    125.43 o 
   8   4   3       14.69       -9.40     58.67 o 
   9   4   3       26.93      -32.26     67.74 o 
 -14   5   3      187.42      195.59     71.23 o 
 -13   5   3     2842.18     3194.41    143.59 o 
 -12   5   3      985.70     1097.80     68.77 o 
 -11   5   3     1311.45     1854.76     69.38 o 
 -10   5   3       21.85       30.48     25.97 o 
  -9   5   3     1387.59     1359.53     46.01 o 
  -8   5   3     9645.08    10307.72    140.04 o 
  -7   5   3      192.34      151.26     20.72 o 
  -6   5   3     1357.37     1005.00     35.16 o 
  -5   5   3     7779.70     8467.93    110.47 o 
  -4   5   3     9283.62    10089.73    125.77 o 
  -3   5   3     1424.21      550.91     27.10 o 
  -2   5   3      962.25     1043.59     30.68 o 
  -1   5   3     5382.67     5725.72    126.94 o 
   0   5   3    17680.93    15485.53    295.81 o 
   1   5   3     1578.55     1586.32     52.87 o 
   2   5   3     9379.11     8954.63    182.96 o 
   3   5   3     1073.43     1030.54     69.61 o 
   4   5   3      754.28      454.24     53.86 o 
   5   5   3      200.46      288.81     52.82 o 
   6   5   3      992.14      850.06    101.98 o 
   7   5   3        0.49        5.84     51.35 o 
   8   5   3      123.31      304.27     78.16 o 
 -14   6   3      559.17      811.67     89.66 o 
 -13   6   3     4976.92     5482.93    182.24 o 
 -12   6   3     2489.34     2691.70    122.35 o 
 -11   6   3        1.06       37.08     43.26 o 
 -10   6   3      210.38      222.05     30.22 o 
  -9   6   3       38.89       19.42     20.46 o 
  -8   6   3      904.64     1332.05     45.61 o 
  -7   6   3     1972.13     1944.17     48.26 o 
  -6   6   3    12990.26    13346.01    177.96 o 
  -5   6   3     7997.01     6435.21     96.38 o 
  -4   6   3     6969.34     5887.70    103.98 o 
  -3   6   3     1849.95     1831.87     41.70 o 
  -2   6   3     4493.96     4117.90     75.42 o 
  -1   6   3     2192.54     1816.67     58.41 o 
   0   6   3       20.24      166.54     30.06 o 
   1   6   3     5448.10     4957.19    195.28 o 
   2   6   3     1756.17     1583.93    105.60 o 
   3   6   3      306.57      273.92     67.26 o 
   4   6   3       45.00       55.00     43.03 o 
   5   6   3      100.54      186.69     55.18 o 
   6   6   3     3106.18     2615.27    133.61 o 
   7   6   3      269.61      290.36     69.49 o 
   8   6   3      152.37      138.98     74.01 o 
 -14   7   3        6.27       34.26     48.18 o 
 -13   7   3      222.32      258.07     50.46 o 
 -12   7   3     1826.00     1737.34     73.41 o 
 -11   7   3     1275.58     1190.82     74.64 o 
 -10   7   3      859.92      883.74     71.58 o 
  -9   7   3       24.74       24.21     25.10 o 
  -8   7   3     3467.79     3504.68     76.38 o 
  -7   7   3    18315.01    18817.83    266.64 o 
  -6   7   3     4394.35     3870.48     97.10 o 
  -5   7   3      624.44      827.45     38.10 o 
  -4   7   3       14.91       70.97     15.84 o 
  -3   7   3      832.10     1011.50     40.96 o 
  -2   7   3       78.69      166.25     23.76 o 
  -1   7   3      704.55      682.74     52.72 o 
   0   7   3     1440.70     1310.54     91.13 o 
   1   7   3    12514.62    10617.39    370.31 o 
   2   7   3     8156.43     7491.48    282.07 o 
   3   7   3        4.08      -17.55     35.10 o 
   4   7   3     2335.65     1790.50    104.61 o 
   5   7   3      165.37       78.66     56.72 o 
   6   7   3      124.15       43.82     62.04 o 
   7   7   3      105.87        7.52     64.86 o 
 -14   8   3        4.73      132.78     54.18 o 
 -13   8   3      711.78      821.80     62.39 o 
 -12   8   3     2005.65     2238.34    137.76 o 
 -11   8   3     3603.14     3154.91    102.20 o 
 -10   8   3     1186.97     1488.90     64.32 o 
  -9   8   3     6156.68     6806.44    131.81 o 
  -8   8   3       86.11       40.06     25.12 o 
  -7   8   3     2556.80     2551.28     84.01 o 
  -6   8   3     2421.87     2382.82     63.58 o 
  -5   8   3      304.68      349.55     28.39 o 
  -4   8   3      739.03      667.13     32.69 o 
  -3   8   3     5845.60     5485.17    221.32 o 
  -2   8   3      274.07      299.43     60.75 o 
  -1   8   3    12431.63    11349.33    394.90 o 
   0   8   3     4333.26     3334.21    157.67 o 
   1   8   3       15.77      -21.70     43.40 o 
   2   8   3      490.30      170.69     57.86 o 
   3   8   3        9.15      -10.76     43.44 o 
   4   8   3      455.75      217.33     59.42 o 
   5   8   3        0.27       19.20     65.09 o 
   6   8   3        2.21       51.40     91.13 o 
 -14   9   3     1036.62     1108.00     86.68 o 
 -13   9   3       13.78       -1.52     42.10 o 
 -12   9   3      675.48      642.89     57.50 o 
 -11   9   3       20.94       78.49     33.24 o 
 -10   9   3     1046.86      867.17     61.50 o 
  -9   9   3      196.89      248.84     38.93 o 
  -8   9   3      742.22      631.21     50.18 o 
  -7   9   3      721.60      623.97     52.76 o 
  -6   9   3     2924.43     2928.52     81.39 o 
  -5   9   3    12533.21    12145.07    220.30 o 
  -4   9   3        2.90       15.91     43.40 o 
  -3   9   3      309.16      311.00     63.65 o 
  -2   9   3     1792.50     1636.00    118.61 o 
  -1   9   3      176.18      162.01     53.52 o 
   0   9   3     1393.34      995.20     95.47 o 
   1   9   3     1081.72     1135.51    107.04 o 
   2   9   3      569.53      400.68     75.22 o 
   3   9   3     1175.59     1245.57     93.84 o 
   4   9   3      681.74      633.31    111.38 o 
 -13  10   3       43.03       32.74     53.32 o 
 -12  10   3      140.26      330.96     62.81 o 
 -11  10   3       22.40       11.88     38.83 o 
 -10  10   3     3911.12     4110.40    119.08 o 
  -9  10   3     1136.33     1096.48     65.01 o 
  -8  10   3      111.81       95.91     32.52 o 
  -7  10   3       48.06       42.28     29.15 o 
  -6  10   3      276.94      423.38     52.74 o 
  -5  10   3      133.02      238.67     66.54 o 
  -4  10   3        0.13      -15.91     53.52 o 
  -3  10   3      197.44      355.84     73.77 o 
  -2  10   3      530.59      367.51     82.45 o 
  -1  10   3     2505.67     2242.09    140.31 o 
   0  10   3     1010.43      918.53     98.36 o 
   1  10   3     3056.55     2545.86    151.88 o 
   2  10   3       18.68      -14.47     56.41 o 
   3  10   3      468.49      460.63     71.93 o 
 -13  11   3        2.12       64.40     62.22 o 
 -12  11   3      570.24      503.32     60.25 o 
 -11  11   3      107.51      198.60     49.69 o 
 -10  11   3      572.61      533.45     91.45 o 
  -9  11   3     1100.86     1038.78     66.22 o 
  -8  11   3       15.89       21.13     31.55 o 
  -7  11   3     1119.94     1274.32    107.04 o 
  -6  11   3     4077.24     3941.74    209.74 o 
  -5  11   3      762.02      847.66    107.04 o 
  -4  11   3     3343.56     2982.71    176.47 o 
  -3  11   3     3761.13     3137.48    176.47 o 
  -2  11   3      322.19      225.70     49.54 o 
  -1  11   3        1.35      -25.31     50.63 o 
   0  11   3       46.67       13.02     59.31 o 
   1  11   3      106.12       11.57     63.65 o 
   2  11   3       75.69      135.97     70.88 o 
 -12  12   3        8.49        0.99     43.78 o 
 -11  12   3       65.03       57.15     44.09 o 
 -10  12   3       33.41       66.69     41.00 o 
  -9  12   3     4706.84     4160.02    171.05 o 
  -8  12   3     4264.51     4304.91    168.43 o 
  -7  12   3       50.73      122.95     78.11 o 
  -6  12   3      219.29      164.90     79.56 o 
  -5  12   3      156.78      121.51     67.99 o 
  -4  12   3      136.67      102.70     66.54 o 
  -3  12   3      133.48      -21.70     59.31 o 
  -2  12   3      163.09      175.03     73.77 o 
  -1  12   3     1046.86     1025.58    121.51 o 
   0  12   3     3168.38     3543.95    202.51 o 
 -11  13   3      520.97      429.31     63.99 o 
 -10  13   3      261.04      427.48     77.72 o 
  -9  13   3     1359.61     1309.01    109.09 o 
  -8  13   3     1374.37     1144.19    148.99 o 
  -7  13   3      586.95      577.16    112.83 o 
  -6  13   3      418.09      433.95    101.26 o 
  -5  13   3      327.67      355.84     92.58 o 
  -4  13   3       54.96      202.51     81.00 o 
  -3  13   3      592.32      721.81    115.72 o 
  -2  13   3     3871.52     3970.67    224.21 o 
  -9  14   3       13.18       60.75    101.26 o 
  -8  14   3       53.70      141.76    107.04 o 
  -7  14   3     2795.71     2230.52    203.96 o 
  -6  14   3      461.88      587.28    122.95 o 
  -5  14   3      402.61      363.07    102.70 o 
   7 -14   4     1062.87      934.45    192.39 o 
   8 -14   4      688.02      607.76     90.69 o 
   9 -14   4     1290.80      959.49    108.39 o 
   5 -13   4      376.03      716.02    144.65 o 
   6 -13   4      516.33      533.76    138.87 o 
   7 -13   4     1068.11     1362.90    109.97 o 
   8 -13   4        2.60       19.67     86.07 o 
   9 -13   4     1661.47     1883.43    138.25 o 
  10 -13   4      648.32      469.60     89.16 o 
  11 -13   4       35.36       16.63     88.96 o 
   3 -12   4      231.56      182.26     94.02 o 
   4 -12   4        2.25      221.32     99.81 o 
   5 -12   4     2014.00     2435.93    235.78 o 
   6 -12   4      541.16      407.92    117.17 o 
   7 -12   4      922.79      790.54     94.75 o 
   8 -12   4     1005.45     1179.29    156.95 o 
   9 -12   4     1763.11     1671.01    127.87 o 
  10 -12   4      552.89      477.23    154.05 o 
  11 -12   4        6.18       13.21     49.44 o 
  12 -12   4     1060.81     1107.65    148.91 o 
   1 -11   4      997.70     1031.18    111.19 o 
   2 -11   4       17.44      -27.48     54.97 o 
   3 -11   4      869.79     1255.57    160.56 o 
   4 -11   4        7.04       41.95     81.00 o 
   5 -11   4      993.97     1178.91    159.12 o 
   6 -11   4     1185.81     1326.54     96.89 o 
   7 -11   4      217.31      260.23     59.41 o 
   8 -11   4      113.70        5.86     49.97 o 
   9 -11   4        4.63      -36.52     73.05 o 
  10 -11   4      479.64      318.94     58.13 o 
  11 -11   4     1557.51     1398.92    112.33 o 
  12 -11   4      161.62      203.71     51.10 o 
  -1 -10   4     2433.30     3180.33    248.08 o 
   0 -10   4     4336.46     3941.10    251.43 o 
   1 -10   4     3602.50     4336.68    145.01 o 
   2 -10   4      380.00      616.41     76.61 o 
   3 -10   4     9215.61     9217.46    292.93 o 
   4 -10   4      334.67      483.13    111.38 o 
   5 -10   4      501.55      554.01    111.38 o 
   6 -10   4      220.20      195.14     47.97 o 
   7 -10   4     3986.25     4306.56    165.09 o 
   8 -10   4      353.58      375.20     51.04 o 
   9 -10   4      390.76      477.29     59.58 o 
  10 -10   4     1556.64     1689.41     82.03 o 
  11 -10   4     3114.82     2651.80    171.41 o 
  12 -10   4     4575.16     3931.83    161.31 o 
  13 -10   4       95.92      132.69     59.34 o 
  -3  -9   4       88.10       56.41     79.56 o 
  -2  -9   4     6831.49     7510.29    358.73 o 
  -1  -9   4     1776.81     1910.14    143.36 o 
   0  -9   4      191.49      161.96     42.10 o 
   1  -9   4      307.46      177.64     51.78 o 
   2  -9   4     5886.16     6019.07    208.94 o 
   3  -9   4       76.36      138.69     50.05 o 
   4  -9   4     4603.01     4949.96    267.60 o 
   5  -9   4     7182.46     7053.19    339.93 o 
   6  -9   4     4162.23     4090.56    150.84 o 
   7  -9   4     6406.73     5690.94    188.80 o 
   8  -9   4        0.92       18.56     29.03 o 
   9  -9   4     1966.93     1709.31     87.27 o 
  10  -9   4     1502.10     1161.13     70.35 o 
  11  -9   4        0.49       -4.28     32.95 o 
  12  -9   4     1641.99     1640.27     89.11 o 
  13  -9   4     1767.85     1496.06    104.83 o 
  -5  -8   4        6.92      -40.50     81.00 o 
  -4  -8   4     1467.79     1902.16    188.05 o 
  -3  -8   4       43.99       26.74     47.49 o 
  -2  -8   4        6.80       11.00     39.93 o 
  -1  -8   4      684.35      714.44     62.91 o 
   0  -8   4     3785.83     4227.55    132.98 o 
   1  -8   4     3142.69     2952.46    137.42 o 
   2  -8   4     3910.23     4198.63    183.71 o 
   3  -8   4      104.65      108.49     72.33 o 
   4  -8   4     9875.09    10600.03    446.97 o 
   5  -8   4    16617.75    16310.73    801.37 o 
   6  -8   4      622.57      544.84     59.13 o 
   7  -8   4      417.71      356.28     36.27 o 
   8  -8   4     1016.27     1004.29     57.20 o 
   9  -8   4      218.06      222.65     39.14 o 
  10  -8   4      962.32      898.48     61.85 o 
  11  -8   4      138.19      196.38     42.79 o 
  12  -8   4     2331.82     2397.07    123.42 o 
  13  -8   4     1998.02     1737.88    109.37 o 
  -6  -7   4        8.08      -42.67     85.34 o 
  -5  -7   4      161.54       92.58     85.34 o 
  -4  -7   4      313.86      169.66     53.11 o 
  -3  -7   4      169.29      194.34     88.24 o 
  -2  -7   4      464.60      441.96     50.36 o 
  -1  -7   4     1520.53     1320.35     78.20 o 
   0  -7   4     7436.01     9080.82    222.32 o 
   1  -7   4        0.05       21.63     31.84 o 
   2  -7   4      806.47      507.55     90.41 o 
   3  -7   4        5.18       39.06     52.07 o 
   4  -7   4      102.80      139.54     24.49 o 
   5  -7   4     4334.69     5320.78    194.12 o 
   6  -7   4     1314.07     1469.71     54.52 o 
   7  -7   4     3573.79     3853.51     95.89 o 
   8  -7   4     4653.03     4871.71    118.30 o 
   9  -7   4      386.67      381.17     41.99 o 
  10  -7   4     3347.59     3343.16    106.31 o 
  11  -7   4      955.27      980.78     57.04 o 
  12  -7   4       16.54       32.79     41.71 o 
  13  -7   4      234.60       99.57     64.50 o 
  -8  -6   4      477.22      867.91    169.24 o 
  -7  -6   4      694.43      665.40    141.76 o 
  -6  -6   4      932.71      969.16    150.44 o 
  -5  -6   4     5302.79     5120.00    193.24 o 
  -4  -6   4     4974.57     5135.59    318.56 o 
  -3  -6   4     2895.47     2983.12    105.09 o 
  -2  -6   4      529.18      531.49     50.99 o 
  -1  -6   4      336.11      183.65     38.20 o 
   0  -6   4     5897.29     6120.75    196.80 o 
   1  -6   4      119.03      272.20     45.99 o 
   2  -6   4      153.62      284.09     48.19 o 
   3  -6   4     5034.70     4841.47    235.78 o 
   4  -6   4     7150.70     7677.42    172.00 o 
   5  -6   4      599.10      313.89     23.42 o 
   6  -6   4     6932.82     6276.12    116.60 o 
   7  -6   4      347.51      273.31     31.86 o 
   8  -6   4      479.67      526.33     37.03 o 
   9  -6   4     1234.18     1427.03     58.53 o 
  10  -6   4      455.42      503.49     43.42 o 
  11  -6   4      728.71      651.08     80.22 o 
  12  -6   4      107.85      171.72     47.12 o 
  13  -6   4      122.37      122.70     55.22 o 
  -9  -5   4     3111.07     3883.88    302.32 o 
  -8  -5   4       69.12      -31.82     96.92 o 
  -7  -5   4      224.25      140.31     95.47 o 
  -6  -5   4      293.37      234.43     60.07 o 
  -5  -5   4      548.43      769.16     80.73 o 
  -4  -5   4     3442.89     3753.73    120.88 o 
  -3  -5   4     3254.89     2916.41    101.19 o 
  -2  -5   4     8689.64     8860.31    280.82 o 
  -1  -5   4     5496.17     4279.15    122.65 o 
   0  -5   4     1661.69     2016.59     93.38 o 
   1  -5   4    15341.09    18866.66    489.89 o 
   2  -5   4    11159.19    12458.80    484.58 o 
   3  -5   4      197.46      299.67     27.37 o 
   4  -5   4     1841.31     2064.27     53.86 o 
   5  -5   4     4703.10     4137.46     75.82 o 
   6  -5   4      945.56      636.93     36.02 o 
   7  -5   4     1326.19      974.86     33.74 o 
   8  -5   4      451.58      468.92     32.81 o 
   9  -5   4     4338.12     4160.86    116.37 o 
  10  -5   4     7612.07     7671.18    169.68 o 
  11  -5   4       35.17       65.46     38.82 o 
  12  -5   4     1624.71     1485.98     92.07 o 
  13  -5   4      111.31       94.44     56.23 o 
 -10  -4   4        6.54       99.68     59.99 o 
  -9  -4   4        4.75      -25.64     51.27 o 
  -8  -4   4      302.76      247.35    108.49 o 
  -7  -4   4     1786.49     1763.30    192.39 o 
  -6  -4   4      179.35      249.88     60.46 o 
  -5  -4   4      222.90      179.76     40.17 o 
  -4  -4   4    11200.47    10796.81    253.17 o 
  -3  -4   4    29157.88    30563.92    626.83 o 
  -2  -4   4     8278.23     8838.92    180.89 o 
  -1  -4   4     6379.06     6049.14    131.95 o 
   0  -4   4      506.40      829.81     62.17 o 
   1  -4   4       51.86       81.29     30.23 o 
   2  -4   4      554.79     1544.87    112.83 o 
   3  -4   4    15322.07    16937.45    260.94 o 
   4  -4   4     9064.33    10473.99    155.06 o 
   5  -4   4    18152.06    16752.54    201.14 o 
   6  -4   4     1011.56     1067.21     39.38 o 
   7  -4   4     2497.19     2502.19     72.50 o 
   8  -4   4     3380.87     3039.53     65.74 o 
   9  -4   4        9.71      -11.05     22.09 o 
  10  -4   4      650.58      681.18     70.99 o 
  11  -4   4     1294.58     1185.49    127.02 o 
  12  -4   4      287.81      410.93     61.09 o 
  13  -4   4       14.97      -34.29     68.58 o 
 -11  -3   4      287.33      136.91     69.86 o 
 -10  -3   4       55.91      155.33     66.61 o 
  -9  -3   4      239.06      272.16     68.58 o 
  -8  -3   4     2249.80     1991.04    100.74 o 
  -7  -3   4     2540.60     2495.61    129.48 o 
  -6  -3   4     4717.25     4769.41    150.42 o 
  -5  -3   4     3484.26     3005.69    105.27 o 
  -4  -3   4      753.95      626.30     51.41 o 
  -3  -3   4      705.34      792.04     51.93 o 
  -2  -3   4     6873.65     8525.98    172.44 o 
  -1  -3   4     2564.06     1695.65     82.89 o 
   0  -3   4      986.70     1003.54     49.70 o 
   1  -3   4     2630.89     2391.71     93.48 o 
   2  -3   4    28218.74    22118.47    332.06 o 
   3  -3   4    50279.77    47957.83    640.48 o 
   4  -3   4    12125.16     9644.32    120.65 o 
   5  -3   4        0.40       -6.89     13.77 o 
   6  -3   4      273.18      210.10     20.49 o 
   7  -3   4      188.08      237.11     24.23 o 
   8  -3   4       37.66      -11.28     22.55 o 
   9  -3   4        3.37       34.24     26.33 o 
  10  -3   4      695.45      781.82     50.55 o 
  11  -3   4     3861.93     3975.52    133.25 o 
  12  -3   4     1224.74     1200.79    138.14 o 
  13  -3   4        8.20      -26.45     71.51 o 
 -11  -2   4       86.69       46.99     63.88 o 
 -10  -2   4     2886.91     3061.53    177.81 o 
  -9  -2   4      171.05       66.09     48.62 o 
  -8  -2   4        7.42      -19.65     39.30 o 
  -7  -2   4       22.02        2.95     35.96 o 
  -6  -2   4       93.15       26.50     28.11 o 
  -5  -2   4     1067.58     1221.05     68.02 o 
  -4  -2   4     3902.24     3499.77    106.82 o 
  -3  -2   4     2512.77     2747.75     88.20 o 
  -2  -2   4     8536.88     8656.79    171.73 o 
  -1  -2   4    13438.51    14657.80    268.47 o 
   0  -2   4     4485.92     4327.53    110.18 o 
   1  -2   4     7447.38     5768.87     88.51 o 
   2  -2   4     4612.15     5358.95     83.17 o 
   3  -2   4     2289.02     3353.98     74.07 o 
   4  -2   4     6099.75     8166.67    113.62 o 
   5  -2   4      138.71      228.39     19.25 o 
   6  -2   4     4308.56     3541.53     65.44 o 
   7  -2   4     2045.41     1971.50     50.15 o 
   8  -2   4      472.42      559.56     36.24 o 
   9  -2   4     7960.23     8259.72    156.70 o 
  10  -2   4      479.53      443.26     61.38 o 
  11  -2   4      536.17      665.10     64.17 o 
  12  -2   4        3.20        0.33     67.14 o 
 -12  -1   4       47.88       24.06     65.32 o 
 -11  -1   4      762.70      764.36     83.79 o 
 -10  -1   4        0.99       62.83     54.89 o 
  -9  -1   4      874.48      942.94     74.88 o 
  -8  -1   4        8.53        6.23     38.14 o 
  -7  -1   4     2707.84     2815.57    196.54 o 
  -6  -1   4    11779.62    12337.25    205.67 o 
  -5  -1   4     1288.18     1531.35     43.51 o 
  -4  -1   4     7312.21     5676.59     94.95 o 
  -3  -1   4      459.33      578.05     29.21 o 
  -2  -1   4     1791.10     1492.89     41.44 o 
  -1  -1   4      357.96       91.98     13.68 o 
   0  -1   4      567.71       35.46     11.17 o 
   1  -1   4      111.55      215.22     11.22 o 
   2  -1   4     9977.74    11579.87    142.01 o 
   3  -1   4     2011.10     2182.74     41.74 o 
   4  -1   4    24772.94    23925.52    300.82 o 
   5  -1   4     7821.73     7910.39    113.97 o 
   6  -1   4       35.56        4.53     19.33 o 
   7  -1   4     1259.92      954.33     42.04 o 
   8  -1   4       27.61       32.37     28.59 o 
   9  -1   4     2084.45     1989.44     86.28 o 
  10  -1   4      202.11      200.17     47.03 o 
  11  -1   4        3.86      -21.86     43.72 o 
  12  -1   4      128.58       88.31     70.93 o 
 -12   0   4      279.80      432.37     79.90 o 
 -11   0   4     3539.38     4113.75    129.61 o 
 -10   0   4     2432.05     2610.14    100.27 o 
  -9   0   4      438.06      506.57     85.81 o 
  -8   0   4     2317.32     2210.75     67.89 o 
  -7   0   4      435.72      293.66     23.49 o 
  -6   0   4     1015.16     1037.26     34.23 o 
  -5   0   4     3194.30     3909.93     58.39 o 
  -4   0   4       12.60       66.35     11.67 o 
  -3   0   4     2086.52     1352.81     31.85 o 
  -2   0   4     6071.71     5543.76     69.91 o 
  -1   0   4       28.63       -6.74     13.48 o 
   0   0   4    55164.16    49604.88    503.39 o 
   1   0   4      394.04      295.91     14.06 o 
   2   0   4     1369.76     1256.37     40.81 o 
   3   0   4      320.37     1219.87     40.21 o 
   4   0   4       15.29       63.41     15.21 o 
   5   0   4     1118.70     1586.62     40.80 o 
   6   0   4       91.23       47.95     18.11 o 
   7   0   4       83.45      146.80     29.57 o 
   8   0   4     1408.14     1392.43     68.71 o 
   9   0   4        4.86      -18.61     37.23 o 
  10   0   4      883.68      954.96     69.55 o 
  11   0   4     1038.91     1083.46     77.94 o 
 -13   1   4     1729.78     1747.09    181.43 o 
 -12   1   4      944.13      954.30     84.23 o 
 -11   1   4       40.83      116.47     48.63 o 
 -10   1   4      311.04      375.24     43.37 o 
  -9   1   4      782.66      672.38     45.31 o 
  -8   1   4      218.89      168.30     35.78 o 
  -7   1   4       98.75      230.15     23.09 o 
  -6   1   4     4045.61     4240.38     68.15 o 
  -5   1   4    40991.90    42540.09    529.35 o 
  -4   1   4    18936.10    16942.45    206.92 o 
  -3   1   4      488.93      994.73     21.49 o 
  -2   1   4    16758.72    20225.05    199.94 o 
  -1   1   4     6219.45     7454.71     76.96 o 
   0   1   4     6105.10    10813.23    116.44 o 
   1   1   4      477.61      532.27     17.64 o 
   2   1   4      157.61      157.22     13.44 o 
   3   1   4     7535.08     4927.79     70.22 o 
   4   1   4    13501.57    11987.65    150.25 o 
   5   1   4       21.59       32.16     16.25 o 
   6   1   4     4178.15     3585.89     84.02 o 
   7   1   4     1902.92     1865.80     74.14 o 
   8   1   4       10.89       21.47     35.22 o 
   9   1   4      190.16      252.70     46.72 o 
  10   1   4       47.29       65.67     45.42 o 
  11   1   4      175.63      166.15     75.40 o 
 -13   2   4      761.40      516.34     70.77 o 
 -12   2   4      312.23      350.05     51.41 o 
 -11   2   4        6.64        9.96     38.64 o 
 -10   2   4      590.30      566.18     47.38 o 
  -9   2   4     3205.09     3059.77    108.88 o 
  -8   2   4       11.37       37.14     22.41 o 
  -7   2   4     8856.30     8079.12    115.08 o 
  -6   2   4     9605.68     8200.92    105.48 o 
  -5   2   4    11748.56    14018.32    154.64 o 
  -4   2   4     2965.17     3003.56     46.16 o 
  -3   2   4      175.31        8.99      9.90 o 
  -2   2   4       48.61      109.05     11.18 o 
  -1   2   4     1981.46     2528.44     33.26 o 
   0   2   4     7908.04     8169.48     90.74 o 
   1   2   4    33834.43    31290.18    379.37 o 
   2   2   4    32485.94    29423.40    342.94 o 
   3   2   4       92.99       83.76     18.29 o 
   4   2   4     1025.35      820.21     37.64 o 
   5   2   4     1126.15     1196.42     47.61 o 
   6   2   4       15.08      -13.42     26.84 o 
   7   2   4      667.06      625.02     50.53 o 
   8   2   4      242.29      293.63     44.37 o 
   9   2   4     2662.43     2666.10    120.78 o 
  10   2   4     1155.52     1315.08    118.00 o 
 -13   3   4       73.18       42.16     48.29 o 
 -12   3   4     5041.93     5071.14    132.25 o 
 -11   3   4     2335.06     2065.63     90.86 o 
 -10   3   4       48.08       11.08     33.97 o 
  -9   3   4     1656.26     1840.11     70.28 o 
  -8   3   4      435.13      237.10     28.74 o 
  -7   3   4     6647.54     6374.56     84.16 o 
  -6   3   4      400.16      273.82     19.09 o 
  -5   3   4      120.20      199.32     17.33 o 
  -4   3   4     3875.06     4850.52     70.09 o 
  -3   3   4    30744.36    28197.63    325.48 o 
  -2   3   4      103.42      151.79     10.96 o 
  -1   3   4     9209.44     8767.97    115.57 o 
   0   3   4     9758.57     7401.39    107.72 o 
   1   3   4    13035.20    11261.14    222.00 o 
   2   3   4     4638.95     5137.08    117.25 o 
   3   3   4       27.81       -7.35     14.71 o 
   4   3   4      232.82      251.08     23.18 o 
   5   3   4      563.68      639.17     42.46 o 
   6   3   4       28.00      -15.55     31.11 o 
   7   3   4     6047.77     5282.78    188.23 o 
   8   3   4     2478.33     2635.79    151.88 o 
   9   3   4      823.97      732.27     96.53 o 
  10   3   4        7.22       -9.22     91.13 o 
 -14   4   4        1.04        7.76     54.93 o 
 -13   4   4      835.42      935.80     76.80 o 
 -12   4   4       22.14       84.56     44.10 o 
 -11   4   4     1343.12     1223.68     87.51 o 
 -10   4   4       34.19      -15.84     31.67 o 
  -9   4   4      502.67      360.77     30.23 o 
  -8   4   4     3428.86     3544.40     65.80 o 
  -7   4   4     1596.92     1528.44     39.84 o 
  -6   4   4     4624.36     4982.42     80.80 o 
  -5   4   4     5570.66     6137.19     91.49 o 
  -4   4   4     2862.29     2843.22     51.75 o 
  -3   4   4     1335.17     2923.25     47.72 o 
  -2   4   4     2082.99     1016.92     22.94 o 
  -1   4   4     5107.40     3978.93     81.97 o 
   0   4   4       32.55       40.96     15.92 o 
   1   4   4     7116.22     6338.08    119.61 o 
   2   4   4    13202.70    12273.23    212.19 o 
   3   4   4    11586.89    10879.23    182.40 o 
   4   4   4      606.62      430.31     34.43 o 
   5   4   4     4305.14     3919.29    147.83 o 
   6   4   4     2302.12     2026.38    118.61 o 
   7   4   4     2408.10     2108.38    127.02 o 
   8   4   4      283.73      114.17     71.04 o 
   9   4   4        2.53      -60.75    121.51 o 
 -14   5   4       98.14      114.93     66.16 o 
 -13   5   4      253.95      315.32     58.55 o 
 -12   5   4     3720.84     4559.37    155.13 o 
 -11   5   4        6.40       39.73     29.75 o 
 -10   5   4     2792.47     2445.53     60.46 o 
  -9   5   4     2584.25     2703.53     65.15 o 
  -8   5   4     1457.38     1330.69     46.21 o 
  -7   5   4      166.47      401.59     28.67 o 
  -6   5   4      596.07      639.45     29.74 o 
  -5   5   4     2696.04     3063.86     56.73 o 
  -4   5   4     6076.63     4086.19     62.02 o 
  -3   5   4      273.27      240.02     19.78 o 
  -2   5   4     5526.17     6426.65    139.37 o 
  -1   5   4     9639.88     8477.47    137.16 o 
   0   5   4      530.99      527.49     30.35 o 
   1   5   4      425.74      246.56     27.98 o 
   2   5   4      624.98      567.39     51.06 o 
   3   5   4     3405.10     3343.81     97.23 o 
   4   5   4      244.60      203.99     52.07 o 
   5   5   4     2115.68     2365.02    121.99 o 
   6   5   4      523.06      490.35     75.77 o 
   7   5   4      100.93      116.09     62.15 o 
   8   5   4      346.40      238.33    115.00 o 
 -14   6   4     1046.21     1271.75    104.77 o 
 -13   6   4      427.09      669.58     80.00 o 
 -12   6   4      756.12      732.94     59.80 o 
 -11   6   4       15.87      -13.21     26.42 o 
 -10   6   4      605.95      616.44     44.28 o 
  -9   6   4     1301.47     1541.55     53.38 o 
  -8   6   4      424.76      394.08     29.83 o 
  -7   6   4     8373.32     8609.69    127.22 o 
  -6   6   4     8717.68     7932.28    116.24 o 
  -5   6   4     4031.42     3030.02     53.34 o 
  -4   6   4    16318.72    17828.79    247.99 o 
  -3   6   4      814.62      929.75     31.37 o 
  -2   6   4     9557.00     9610.94    152.75 o 
  -1   6   4       74.52       35.86     17.92 o 
   0   6   4      146.38      176.85     31.94 o 
   1   6   4      564.78      654.96     49.06 o 
   2   6   4     6103.73     5300.02    221.32 o 
   3   6   4      753.62      884.84     75.41 o 
   4   6   4     2094.20     1924.69    109.80 o 
   5   6   4     3510.44     2557.00    129.95 o 
   6   6   4       99.89      142.81     66.67 o 
   7   6   4       16.17      -29.52     59.05 o 
 -14   7   4     1044.87      988.98    130.82 o 
 -13   7   4       72.36       58.41     45.89 o 
 -12   7   4       14.71       27.21     34.72 o 
 -11   7   4      504.25      522.01     49.65 o 
 -10   7   4     1839.34     1602.92     62.47 o 
  -9   7   4     4455.08     4116.84     89.36 o 
  -8   7   4     5673.91     6186.56    110.98 o 
  -7   7   4    15588.46    14811.52    216.86 o 
  -6   7   4     4250.26     4743.04     96.81 o 
  -5   7   4       21.85       24.59     16.61 o 
  -4   7   4     6921.71     6599.65    140.59 o 
  -3   7   4      150.95      220.35     24.55 o 
  -2   7   4        0.55       -7.83     15.66 o 
  -1   7   4     5292.42     4897.19    115.13 o 
   0   7   4     8593.63     7122.62    273.39 o 
   1   7   4      397.91      539.55     76.67 o 
   2   7   4       23.61       -2.89     50.63 o 
   3   7   4      840.35      726.37    145.37 o 
   4   7   4     1277.37     1043.82    101.26 o 
   5   7   4     1549.85     1539.90    113.45 o 
   6   7   4        0.87       44.55     62.56 o 
 -14   8   4      880.23      674.58     88.42 o 
 -13   8   4     3487.35     3489.13    111.20 o 
 -12   8   4      206.02       43.42     41.43 o 
 -11   8   4      387.69      337.74     48.06 o 
 -10   8   4      394.31      476.43     43.46 o 
  -9   8   4     3486.83     3024.23     81.76 o 
  -8   8   4     2901.86     2810.94     79.50 o 
  -7   8   4      671.57      732.24     43.97 o 
  -6   8   4     1737.83     1862.48     65.04 o 
  -5   8   4    10228.36    10012.88    187.22 o 
  -4   8   4     1731.77     1578.34     59.92 o 
  -3   8   4     3886.07     4040.00    129.14 o 
  -2   8   4     6010.28     5525.32    162.54 o 
  -1   8   4     8109.06     7112.50    276.28 o 
   0   8   4     4813.53     4095.07    190.94 o 
   1   8   4        2.79      -24.59     49.18 o 
   2   8   4     1103.84      812.94     94.02 o 
   3   8   4      349.50      488.81    135.25 o 
   4   8   4       54.13       43.89     53.95 o 
   5   8   4     1361.40     1047.61     99.47 o 
 -14   9   4       29.05      145.82     47.81 o 
 -13   9   4     1896.08     1436.75     93.74 o 
 -12   9   4      181.53      166.05     44.43 o 
 -11   9   4      902.68     1244.44     80.09 o 
 -10   9   4       30.85      -16.23     34.26 o 
  -9   9   4     1044.27      834.48     58.91 o 
  -8   9   4      265.51      310.25     41.55 o 
  -7   9   4     4086.05     4508.09    111.00 o 
  -6   9   4     1916.71     1760.06     69.55 o 
  -5   9   4      661.03      612.78     41.14 o 
  -4   9   4      479.05      455.65     79.56 o 
  -3   9   4     3816.02     3394.96    177.92 o 
  -2   9   4     2210.34     1727.00    138.87 o 
  -1   9   4      440.96      367.41     73.77 o 
   0   9   4       25.37      -22.42     44.84 o 
   1   9   4     3632.67     2955.22    164.90 o 
   2   9   4      434.29      448.42     83.90 o 
   3   9   4      357.72      183.07     57.63 o 
   4   9   4      888.85      817.46     91.35 o 
 -13  10   4       15.34       -0.11     83.51 o 
 -12  10   4      893.36      662.84     74.38 o 
 -11  10   4     1921.08     1775.30     90.36 o 
 -10  10   4      198.61      163.87     51.99 o 
  -9  10   4      144.42      107.14     38.39 o 
  -8  10   4      925.00      751.42     55.12 o 
  -7  10   4      767.79      869.41     54.33 o 
  -6  10   4      572.76      351.96     46.35 o 
  -5  10   4     2699.70     2163.98    153.33 o 
  -4  10   4      179.23      212.64     66.54 o 
  -3  10   4     1662.62     1669.27    138.87 o 
  -2  10   4      239.79      241.72     50.62 o 
  -1  10   4     1409.85     1102.24    115.72 o 
   0  10   4      277.48      112.83     67.99 o 
   1  10   4     2732.38     2279.70    157.67 o 
   2  10   4      355.56      205.40     78.11 o 
   3  10   4      188.52       98.50     63.02 o 
 -13  11   4        0.76      -26.44     52.87 o 
 -12  11   4     1019.71      978.37     86.55 o 
 -11  11   4     2810.15     2464.59    114.41 o 
 -10  11   4      142.62      133.29     41.31 o 
  -9  11   4      636.25      412.79     48.33 o 
  -8  11   4     1177.16     1196.91     96.34 o 
  -7  11   4     1201.82     1321.93    100.22 o 
  -6  11   4     1561.46     1356.66     95.63 o 
  -5  11   4      384.72      438.29     89.68 o 
  -4  11   4     1005.18      854.89    108.49 o 
  -3  11   4      523.37      536.66     96.92 o 
  -2  11   4        0.33      -20.89     41.79 o 
  -1  11   4      808.95      768.10    108.49 o 
   0  11   4       23.49       57.86     65.09 o 
   1  11   4      194.93      267.60     83.90 o 
 -12  12   4      118.75      171.60     51.07 o 
 -11  12   4     1068.28     1074.77     85.46 o 
 -10  12   4     2302.54     2065.18    107.93 o 
  -9  12   4      874.49     1267.83    185.30 o 
  -8  12   4     2143.29     1739.49    164.18 o 
  -7  12   4     1045.01     1000.99    138.87 o 
  -6  12   4     1993.86     2224.73    173.58 o 
  -5  12   4     2248.16     1766.19    163.46 o 
  -4  12   4       65.16      102.70     75.22 o 
  -3  12   4        0.13      -31.10     62.20 o 
  -2  12   4      970.07      863.57    115.72 o 
  -1  12   4      202.55      389.11     96.92 o 
   0  12   4      343.91      373.20     96.92 o 
 -11  13   4      191.78      244.77     59.49 o 
 -10  13   4     3361.25     3338.71    165.36 o 
  -9  13   4      627.46      524.03     82.38 o 
  -8  13   4        2.01       62.20     91.13 o 
  -7  13   4      247.73      293.64    107.04 o 
  -6  13   4      566.07      497.60    112.83 o 
  -5  13   4      620.73      422.38    105.60 o 
  -4  13   4     1509.14     1591.16    167.80 o 
  -3  13   4      524.49      611.87    122.95 o 
  -2  13   4     2158.14     2226.18    185.15 o 
  -8  14   4      624.06      679.86    147.54 o 
  -7  14   4       70.05      410.81    122.95 o 
  -6  14   4     1413.27     1294.63    166.35 o 
   6 -14   5     2139.71     2492.34    290.75 o 
   7 -14   5     6148.96     5764.67    223.24 o 
   8 -14   5      109.89       47.19     69.49 o 
   4 -13   5     1645.37     1993.29    227.10 o 
   5 -13   5      707.57      714.58    151.88 o 
   6 -13   5      420.43      378.99    131.63 o 
   7 -13   5      365.64      256.03    127.29 o 
   8 -13   5     1405.59     1134.94    107.62 o 
   9 -13   5       29.93      133.16     66.73 o 
  10 -13   5      703.59      678.30    102.86 o 
   2 -12   5      148.95      230.36     70.42 o 
   3 -12   5       63.63       30.38     89.68 o 
   4 -12   5     1443.31     1358.27    179.37 o 
   5 -12   5       86.65       40.50     85.34 o 
   6 -12   5        1.97        1.27     44.84 o 
   7 -12   5      262.12      444.04    118.61 o 
   8 -12   5     3122.53     2984.68    200.34 o 
   9 -12   5       71.13       93.91     66.54 o 
  10 -12   5       19.84        8.16     62.56 o 
  11 -12   5        9.73      -22.96     49.12 o 
   0 -11   5      128.28       91.53     62.29 o 
   1 -11   5      127.41      130.64    121.51 o 
   2 -11   5      346.47      303.77    108.49 o 
   3 -11   5     5165.73     5706.49    319.68 o 
   4 -11   5     2235.01     2003.42    209.74 o 
   5 -11   5       30.80       50.63     89.68 o 
   6 -11   5     1061.26     1160.12     91.78 o 
   7 -11   5       93.19       34.26     57.14 o 
   8 -11   5      471.17      324.84     65.82 o 
   9 -11   5        1.80       45.26     55.55 o 
  10 -11   5       78.28       55.41     54.45 o 
  11 -11   5       18.44       67.38     56.11 o 
  12 -11   5      560.40      522.62     62.23 o 
  -2 -10   5     1021.93     1245.45    159.12 o 
  -1 -10   5     5221.00     4735.22    224.84 o 
   0 -10   5     1124.71     1467.42     97.18 o 
   1 -10   5     3718.78     4016.84    173.57 o 
   2 -10   5     1149.47      999.09     99.41 o 
   3 -10   5      891.96     1098.32    245.18 o 
   4 -10   5      361.36      296.53     66.46 o 
   5 -10   5     1593.86     1667.39    171.41 o 
   6 -10   5      214.98      330.34     89.68 o 
   7 -10   5      917.15     1120.40     93.48 o 
   8 -10   5       13.49       21.76     45.48 o 
   9 -10   5     2033.42     2345.08    186.77 o 
  10 -10   5     1119.38     1052.52     92.86 o 
  11 -10   5      661.30      601.64     60.95 o 
  12 -10   5       24.77       25.34     46.48 o 
  -4  -9   5     1332.29     1280.16    185.15 o 
  -3  -9   5     2925.03     3664.01    244.46 o 
  -2  -9   5      701.24      593.89     80.73 o 
  -1  -9   5       51.27       35.58     41.61 o 
   0  -9   5      327.30      207.98     51.22 o 
   1  -9   5      106.99      201.96     54.54 o 
   2  -9   5      458.43      477.69     69.61 o 
   3  -9   5      163.94      235.50     59.52 o 
   4  -9   5     3454.57     3136.04    218.42 o 
   5  -9   5    13577.96    13763.14    364.14 o 
   6  -9   5     3108.84     2666.85    127.29 o 
   7  -9   5      680.91      555.48     54.63 o 
   8  -9   5      882.98      844.42     66.13 o 
   9  -9   5      319.33      156.33     38.07 o 
  10  -9   5     1213.96     1032.08     68.38 o 
  11  -9   5       24.47       23.35     35.33 o 
  12  -9   5      144.36       85.91     46.93 o 
  13  -9   5      449.45      560.93     76.85 o 
  -5  -8   5      382.31      471.56    121.51 o 
  -4  -8   5     1695.94     1805.25    190.94 o 
  -3  -8   5     4536.16     4293.65    177.89 o 
  -2  -8   5        1.39       30.44     36.92 o 
  -1  -8   5        8.75       10.31     36.25 o 
   0  -8   5      477.12      485.19     57.19 o 
   1  -8   5     4204.48     4361.59    256.76 o 
   2  -8   5     4224.77     4710.76    179.33 o 
   3  -8   5     4696.45     4752.70    181.53 o 
   4  -8   5     4955.10     5129.33    270.50 o 
   5  -8   5     1450.67     1197.64    179.37 o 
   6  -8   5     2951.01     2874.07    125.12 o 
   7  -8   5       47.90       40.20     29.23 o 
   8  -8   5        2.92      -13.20     26.39 o 
   9  -8   5       14.13       31.40     33.43 o 
  10  -8   5     2925.22     3285.70     93.93 o 
  11  -8   5     3180.72     3955.30    123.53 o 
  12  -8   5     1334.40     1440.93    109.83 o 
  13  -8   5        6.15       59.64     57.43 o 
  -7  -7   5      276.61      538.10    143.20 o 
  -6  -7   5      303.45      376.09    120.06 o 
  -5  -7   5        5.55       39.06     82.45 o 
  -4  -7   5     4102.51     4222.74    176.06 o 
  -3  -7   5      986.36      842.79    135.25 o 
  -2  -7   5     8234.96     7812.91    207.34 o 
  -1  -7   5     7284.96     7989.67    209.53 o 
   0  -7   5        0.86       47.96     38.00 o 
   1  -7   5      118.34       19.14     36.49 o 
   2  -7   5     7716.79     7842.52    246.48 o 
   3  -7   5     2820.41     2655.79    177.92 o 
   4  -7   5      197.33      231.32    101.98 o 
   5  -7   5       89.74       88.49     24.27 o 
   6  -7   5     5144.06     5361.21    116.06 o 
   7  -7   5     2370.57     2489.91     77.64 o 
   8  -7   5        2.55      -13.40     26.80 o 
   9  -7   5     1549.66     1608.78    157.50 o 
  10  -7   5     2243.85     2289.37     95.03 o 
  11  -7   5     5872.55     5383.29    147.98 o 
  12  -7   5      739.58      609.50     59.11 o 
  13  -7   5        2.29      -24.49     48.98 o 
  -8  -6   5      100.13      -36.16    108.49 o 
  -7  -6   5      313.01       36.16    104.15 o 
  -6  -6   5      747.72      513.51    120.06 o 
  -5  -6   5        7.12        4.39     46.90 o 
  -4  -6   5        0.92      -14.10     45.57 o 
  -3  -6   5       66.72      108.49     46.13 o 
  -2  -6   5     1510.19     1986.79     96.66 o 
  -1  -6   5      586.74      781.66     61.05 o 
   0  -6   5      540.60      422.38     58.27 o 
   1  -6   5      817.13      746.11     72.06 o 
   2  -6   5     8335.30     9043.33    453.48 o 
   3  -6   5       62.41       40.50     50.63 o 
   4  -6   5     4528.70     4035.83    107.21 o 
   5  -6   5     1958.79     1525.93     52.28 o 
   6  -6   5     3098.79     2964.64    112.95 o 
   7  -6   5       49.54      104.34     39.67 o 
   8  -6   5     1138.87     1062.41     58.64 o 
   9  -6   5     5161.75     4760.29    106.36 o 
  10  -6   5      115.55      193.77     35.69 o 
  11  -6   5       25.81       -7.50     39.58 o 
  12  -6   5     1597.26     1506.74    115.25 o 
  13  -6   5     1496.92     1266.53    166.92 o 
  -9  -5   5       29.44      172.80     98.36 o 
  -8  -5   5       49.35      -33.27     98.36 o 
  -7  -5   5      518.36      541.00    130.19 o 
  -6  -5   5      360.18      135.26     59.52 o 
  -5  -5   5       67.82      119.70     51.04 o 
  -4  -5   5        0.85      -25.68     51.35 o 
  -3  -5   5     8301.00     8222.25    208.43 o 
  -2  -5   5     9984.97     9750.26    204.05 o 
  -1  -5   5     3844.99     4826.42    119.06 o 
   0  -5   5    15408.90    18484.06    488.80 o 
   1  -5   5     3850.35     4360.36    315.34 o 
   2  -5   5     1760.93     2188.11    103.17 o 
   3  -5   5      197.89      146.29     34.39 o 
   4  -5   5      978.85     1241.83     43.70 o 
   5  -5   5     1576.13     2464.20     55.74 o 
   6  -5   5     4513.29     3369.38     69.28 o 
   7  -5   5     1166.82     1702.62     77.72 o 
   8  -5   5      914.17      980.33     57.45 o 
   9  -5   5      292.17      256.78     35.10 o 
  10  -5   5     1177.58     1255.41     69.15 o 
  11  -5   5       32.08       14.96     39.61 o 
  12  -5   5      497.78      441.50     65.73 o 
  13  -5   5      648.26      457.29     67.48 o 
 -10  -4   5     1050.02      918.24     88.60 o 
  -9  -4   5       95.56      -31.30     62.61 o 
  -8  -4   5        1.43      -46.29     92.58 o 
  -7  -4   5       99.28      151.79     62.33 o 
  -6  -4   5      866.10      854.77     87.58 o 
  -5  -4   5    11109.31    10993.01    340.65 o 
  -4  -4   5     4330.69     3845.26    125.36 o 
  -3  -4   5     2876.17     2789.19     98.96 o 
  -2  -4   5      960.89     1461.10     61.27 o 
  -1  -4   5      717.73      714.31     45.73 o 
   0  -4   5     8872.33     9530.93    274.03 o 
   1  -4   5      502.75     1369.26     78.58 o 
   2  -4   5     4228.87     5511.69    138.07 o 
   3  -4   5     4563.20     4398.26    107.12 o 
   4  -4   5    11928.21    10843.96    161.24 o 
   5  -4   5     1239.71     1671.28     50.83 o 
   6  -4   5     1752.96     1668.12     44.78 o 
   7  -4   5     4974.53     5064.27    107.56 o 
   8  -4   5     1425.93     1570.96     62.10 o 
   9  -4   5      843.50      830.94     48.97 o 
  10  -4   5     1099.76      997.08     64.36 o 
  11  -4   5      259.82      377.78     58.50 o 
  12  -4   5      151.02      186.43     55.70 o 
 -10  -3   5     2136.71     2136.23    127.79 o 
  -9  -3   5     2462.13     2043.99    109.27 o 
  -8  -3   5      177.98      230.99     72.18 o 
  -7  -3   5     1579.91     1748.21    123.23 o 
  -6  -3   5     7106.46     6736.60    232.32 o 
  -5  -3   5    17159.72    17408.57    386.99 o 
  -4  -3   5     2612.83     2761.17     99.05 o 
  -3  -3   5     1516.52     1568.50     75.12 o 
  -2  -3   5      112.11      -11.06     22.13 o 
  -1  -3   5     6665.43     6771.17    145.87 o 
   0  -3   5      260.92       96.12     26.94 o 
   1  -3   5    11895.99     8660.57    195.02 o 
   2  -3   5    14418.17    11566.17    166.18 o 
   3  -3   5    17087.14    13410.71    192.13 o 
   4  -3   5     4520.94     4461.00     64.57 o 
   5  -3   5      146.18      139.18     18.00 o 
   6  -3   5     5784.32     5142.41     84.80 o 
   7  -3   5     1545.44     1549.72     55.14 o 
   8  -3   5     1206.00     1029.00     43.82 o 
   9  -3   5     5949.72     6397.00    121.23 o 
  10  -3   5     1502.25     1455.45     85.11 o 
  11  -3   5      125.38      145.06     51.56 o 
  12  -3   5      271.28      194.64     76.81 o 
 -11  -2   5       37.97      114.39     64.17 o 
 -10  -2   5      703.69      677.07    114.53 o 
  -9  -2   5     1104.34     1090.93     81.55 o 
  -8  -2   5     1235.20     1391.88     88.72 o 
  -7  -2   5     1390.29     1224.78     72.38 o 
  -6  -2   5       18.75      -12.43     24.86 o 
  -5  -2   5       37.22      -15.24     30.47 o 
  -4  -2   5     6988.26     7762.35    193.90 o 
  -3  -2   5    20937.44    21309.18    448.13 o 
  -2  -2   5     3447.44     4061.11     99.78 o 
  -1  -2   5      352.64      376.71     31.40 o 
   0  -2   5    12364.86     8579.62    196.21 o 
   1  -2   5    26238.61    29051.76    411.86 o 
   2  -2   5    11400.00    12291.53    164.09 o 
   3  -2   5     3004.68     1752.14     47.77 o 
   4  -2   5      998.52     1330.59     37.13 o 
   5  -2   5    12942.75    12911.01    173.84 o 
   6  -2   5        0.44       11.26     16.95 o 
   7  -2   5     4077.91     4075.31     83.63 o 
   8  -2   5    10273.01    10349.22    167.72 o 
   9  -2   5     7058.58     6933.40    140.72 o 
  10  -2   5     1866.50     1954.92     90.70 o 
  11  -2   5      225.54      328.44     77.84 o 
  12  -2   5      330.39      256.52    122.23 o 
 -12  -1   5      273.11      273.41     73.47 o 
 -11  -1   5        8.45       31.60     59.71 o 
 -10  -1   5     1670.26     1920.09    176.82 o 
  -9  -1   5        0.19       41.87     45.53 o 
  -8  -1   5     1834.94     1874.90    101.31 o 
  -7  -1   5     2548.36     2607.85     96.87 o 
  -6  -1   5      201.67      208.84     27.82 o 
  -5  -1   5       18.93       33.92     17.66 o 
  -4  -1   5    10047.50    10302.17    177.47 o 
  -3  -1   5    12715.18    14651.02    270.72 o 
  -2  -1   5      199.32       69.20     12.21 o 
  -1  -1   5     8310.74     5177.74     72.48 o 
   0  -1   5     1820.65     2851.68     66.77 o 
   1  -1   5        8.75       29.84     10.56 o 
   2  -1   5     9901.03    10814.95    138.80 o 
   3  -1   5     6641.54     6107.25     89.87 o 
   4  -1   5     1115.90      806.74     30.43 o 
   5  -1   5     3139.26     3861.01     68.83 o 
   6  -1   5      106.45       12.74     17.34 o 
   7  -1   5     6313.06     5814.50    106.73 o 
   8  -1   5     2318.04     2223.53     72.33 o 
   9  -1   5       81.54       96.88     43.43 o 
  10  -1   5      806.89      654.95     64.42 o 
  11  -1   5      827.54      831.45     79.13 o 
 -12   0   5     1188.18     1263.83    105.22 o 
 -11   0   5        6.70       43.56     57.20 o 
 -10   0   5       40.96       69.47     41.15 o 
  -9   0   5     1515.32     1476.19    106.06 o 
  -8   0   5     2188.41     2087.75     79.65 o 
  -7   0   5     2813.22     2864.51     79.03 o 
  -6   0   5     2768.10     2665.64     51.29 o 
  -5   0   5     2005.94     1718.58     38.18 o 
  -4   0   5    11574.56    10779.98    136.93 o 
  -3   0   5      712.69      252.22     16.14 o 
  -2   0   5    15368.02    15925.82    181.80 o 
  -1   0   5     2548.62     1466.22     31.69 o 
   0   0   5    19955.47    20937.70    207.17 o 
   1   0   5      781.24     1264.15     30.62 o 
   2   0   5    18982.03    17971.97    214.28 o 
   3   0   5    19767.05    23235.96    275.02 o 
   4   0   5     1390.63     1127.72     38.88 o 
   5   0   5     4681.50     3997.24     70.72 o 
   6   0   5      120.81      104.99     23.50 o 
   7   0   5     2598.64     2275.36     72.64 o 
   8   0   5       14.21       -6.40     34.71 o 
   9   0   5      224.76      233.39     45.60 o 
  10   0   5      413.46      552.66     59.31 o 
  11   0   5     1076.03      922.96     97.83 o 
 -13   1   5      621.60      697.71     73.98 o 
 -12   1   5     2085.32     1822.61    117.34 o 
 -11   1   5       54.10       50.02     46.42 o 
 -10   1   5     1106.03     1058.48     82.68 o 
  -9   1   5      337.71      189.81     34.60 o 
  -8   1   5        0.64       56.98     27.86 o 
  -7   1   5     4723.65     4953.37     85.01 o 
  -6   1   5     9035.96     9040.09    123.13 o 
  -5   1   5     8426.46     7573.22    111.80 o 
  -4   1   5     2603.33     2009.47     43.95 o 
  -3   1   5       31.92       73.88     12.97 o 
  -2   1   5    22550.63    23949.99    236.83 o 
  -1   1   5      257.58      894.46     21.49 o 
   0   1   5      592.33      889.15     24.83 o 
   1   1   5        1.85       39.61     12.98 o 
   2   1   5    16841.85    14043.75    171.24 o 
   3   1   5       33.26      169.63     15.57 o 
   4   1   5     1250.75     1652.42     35.85 o 
   5   1   5     4354.21     4124.86     89.43 o 
   6   1   5     2659.82     2615.56     73.81 o 
   7   1   5     2622.10     2652.31     87.18 o 
   8   1   5      306.50      209.12     40.67 o 
   9   1   5      674.57      689.55     60.11 o 
  10   1   5        8.97      100.36     54.66 o 
 -13   2   5        0.09       61.53     55.28 o 
 -12   2   5      322.12      219.09     49.17 o 
 -11   2   5     2623.17     2688.56     93.59 o 
 -10   2   5      756.81      809.52     54.76 o 
  -9   2   5     1307.89     1278.37     60.25 o 
  -8   2   5     4645.14     4494.61    147.37 o 
  -7   2   5    18295.92    17818.82    257.77 o 
  -6   2   5     4721.12     3950.45     67.09 o 
  -5   2   5      177.24      206.16     17.98 o 
  -4   2   5      269.88       49.29     12.27 o 
  -3   2   5     3316.31     3837.46     52.53 o 
  -2   2   5      428.40      475.36     19.26 o 
  -1   2   5     8854.04     8849.08    100.19 o 
   0   2   5    15834.81    13959.71    150.85 o 
   1   2   5    17781.29    14210.57    153.83 o 
   2   2   5     9636.68     8981.67    139.14 o 
   3   2   5      139.93      234.04     18.45 o 
   4   2   5    12040.13    11498.85    172.77 o 
   5   2   5     4902.56     4689.74     99.10 o 
   6   2   5        5.13       46.47     30.23 o 
   7   2   5     1773.97     1558.98     73.09 o 
   8   2   5      575.09      651.15     64.18 o 
   9   2   5       81.83      150.25     55.69 o 
  10   2   5       11.89      -28.28     56.56 o 
 -13   3   5      146.01      118.12     49.01 o 
 -12   3   5      335.59      467.42     55.37 o 
 -11   3   5     2803.40     2811.14     95.25 o 
 -10   3   5      198.95      120.16     36.90 o 
  -9   3   5     3230.21     3037.43     86.40 o 
  -8   3   5     4498.59     4244.85     88.42 o 
  -7   3   5        5.55        4.09     14.98 o 
  -6   3   5     3371.89     3790.98     63.59 o 
  -5   3   5     2361.57     2544.20     48.04 o 
  -4   3   5     2712.70     2136.99     41.91 o 
  -3   3   5     1049.20      959.86     29.35 o 
  -2   3   5      141.17       85.09     13.78 o 
  -1   3   5    29760.47    27976.20    305.47 o 
   0   3   5    25615.81    24074.25    297.04 o 
   1   3   5     3160.32     3648.32     91.69 o 
   2   3   5        9.14       16.36     17.60 o 
   3   3   5     2240.02     2200.87     57.69 o 
   4   3   5        9.14       21.98     29.10 o 
   5   3   5     1930.49     2143.02     72.63 o 
   6   3   5     3203.44     2767.95    103.44 o 
   7   3   5     2414.41     2675.55    109.54 o 
   8   3   5     2202.61     2166.53    142.51 o 
   9   3   5       69.28        0.18     73.45 o 
 -13   4   5     1976.47     1788.99     89.65 o 
 -12   4   5     1400.00     1484.82     79.42 o 
 -11   4   5      133.22      132.92     41.47 o 
 -10   4   5      465.13      584.38     57.14 o 
  -9   4   5     4519.79     4780.97     89.47 o 
  -8   4   5       16.93       25.37     19.72 o 
  -7   4   5       56.37       83.77     19.00 o 
  -6   4   5     6743.05     6868.19     98.54 o 
  -5   4   5    13651.54    13707.10    171.83 o 
  -4   4   5      921.66     1541.22     37.21 o 
  -3   4   5    16413.04    14371.49    175.63 o 
  -2   4   5     6492.03     5147.98     64.85 o 
  -1   4   5      981.89      842.10     28.84 o 
   0   4   5      623.64     1078.70     44.37 o 
   1   4   5     4423.00     4214.50    105.29 o 
   2   4   5        8.52      102.83     23.00 o 
   3   4   5     5117.29     4872.55    126.35 o 
   4   4   5      147.92      180.49     37.45 o 
   5   4   5      533.02      442.23     49.63 o 
   6   4   5     5002.89     5062.18    186.57 o 
   7   4   5      307.43      255.23     72.70 o 
   8   4   5      619.46      310.31     81.54 o 
 -14   5   5      514.82      583.01     83.39 o 
 -13   5   5       17.58       70.59     53.34 o 
 -12   5   5      102.33      226.25     47.37 o 
 -11   5   5       56.83      -15.02     30.04 o 
 -10   5   5     1701.59     1705.16     56.36 o 
  -9   5   5     4643.52     4515.61     93.91 o 
  -8   5   5      120.71      101.69     22.65 o 
  -7   5   5     1754.81     2015.41     51.55 o 
  -6   5   5       20.52        0.77     17.64 o 
  -5   5   5     3744.68     2857.20     53.37 o 
  -4   5   5     1210.20     1559.32     53.37 o 
  -3   5   5      620.60      974.90     33.01 o 
  -2   5   5      596.45      343.89     25.55 o 
  -1   5   5      187.82      144.46     21.10 o 
   0   5   5     1205.20     1035.56     63.01 o 
   1   5   5    16571.10    16151.70    276.02 o 
   2   5   5     1010.43      998.42     65.37 o 
   3   5   5     3156.79     2964.92     96.08 o 
   4   5   5     1069.35     1034.97     84.23 o 
   5   5   5      449.01      290.33     65.69 o 
   6   5   5       84.35       54.14     60.80 o 
   7   5   5      123.57       23.81     74.50 o 
   8   5   5      392.08      271.20     85.04 o 
 -14   6   5      559.66      771.63     90.25 o 
 -13   6   5       21.33       21.75     56.92 o 
 -12   6   5     1594.52     1446.14    128.79 o 
 -11   6   5      417.79      402.47     45.10 o 
 -10   6   5        1.78      -13.50     26.99 o 
  -9   6   5        3.62      -11.28     25.46 o 
  -8   6   5     3944.02     3882.12     76.49 o 
  -7   6   5      613.24      483.26     44.20 o 
  -6   6   5     3599.61     2642.62     56.76 o 
  -5   6   5     1228.87     1244.30     43.60 o 
  -4   6   5     6194.62     6555.61     98.94 o 
  -3   6   5    13440.61    12777.32    185.60 o 
  -2   6   5       72.25      118.02     22.53 o 
  -1   6   5     1894.25     1619.59     50.97 o 
   0   6   5      276.65      255.55     32.90 o 
   1   6   5      812.94      649.73     54.18 o 
   2   6   5       23.39       75.22     56.41 o 
   3   6   5      316.52      383.22     67.99 o 
   4   6   5      666.73      538.10     70.53 o 
   5   6   5     1162.47     1288.75    128.02 o 
   6   6   5       26.54      -29.84     59.67 o 
   7   6   5      962.09      834.91    132.36 o 
 -14   7   5       83.50       60.67     65.38 o 
 -13   7   5      640.06      600.26     62.15 o 
 -12   7   5       40.19       -7.81     41.34 o 
 -11   7   5       95.40       75.80     60.69 o 
 -10   7   5      513.25      388.26     43.23 o 
  -9   7   5     1614.17     1949.67     66.22 o 
  -8   7   5    12506.72    11893.53    185.16 o 
  -7   7   5      397.57      448.21     32.57 o 
  -6   7   5     1285.45     1539.84     56.04 o 
  -5   7   5      579.36      372.25     30.98 o 
  -4   7   5       81.89       44.51     18.92 o 
  -3   7   5     2984.34     3128.48     92.03 o 
  -2   7   5     2756.93     2581.81     84.29 o 
  -1   7   5     5091.72     4805.15    146.75 o 
   0   7   5     3343.87     2941.79    110.47 o 
   1   7   5      658.30      755.08     91.13 o 
   2   7   5     3428.83     3465.84    176.47 o 
   3   7   5     2551.08     2158.62    118.16 o 
   4   7   5      196.18      129.99     59.70 o 
   5   7   5      450.60      553.77     81.27 o 
   6   7   5       23.22       16.40     64.80 o 
 -14   8   5        1.98       33.21     53.65 o 
 -13   8   5     1355.70     1315.70     75.69 o 
 -12   8   5      333.06      291.78     58.61 o 
 -11   8   5      824.01     1043.45     80.32 o 
 -10   8   5     5233.62     5481.40    121.70 o 
  -9   8   5      487.34      398.75     38.69 o 
  -8   8   5     2501.70     2489.09     72.93 o 
  -7   8   5       21.76       12.84     27.87 o 
  -6   8   5       29.79       65.28     26.03 o 
  -5   8   5      699.56      851.44     47.51 o 
  -4   8   5     1691.13     1568.45     73.19 o 
  -3   8   5     4918.05     4767.65    150.74 o 
  -2   8   5    11548.08    10666.31    224.92 o 
  -1   8   5    10886.55    10170.42    374.65 o 
   0   8   5      901.99      966.27    105.60 o 
   1   8   5        0.69       -4.34     52.07 o 
   2   8   5      522.21      402.13     86.79 o 
   3   8   5       87.23       75.67     53.44 o 
   4   8   5      346.95      177.36     63.85 o 
   5   8   5       20.58        7.96     64.86 o 
 -13   9   5       30.23       54.59     52.02 o 
 -12   9   5       22.50       59.55     43.33 o 
 -11   9   5       83.77       93.21     40.69 o 
 -10   9   5      679.56      839.51     62.35 o 
  -9   9   5      506.76      391.27     46.98 o 
  -8   9   5      328.39      428.26     45.55 o 
  -7   9   5     3708.97     3463.27     97.05 o 
  -6   9   5     2477.52     2210.95     75.19 o 
  -5   9   5     4315.75     4177.38    135.32 o 
  -4   9   5     7471.59     7373.57    277.01 o 
  -3   9   5     1938.64     1889.14    141.76 o 
  -2   9   5      180.01      161.44     45.51 o 
  -1   9   5     1834.23     1371.29    127.29 o 
   0   9   5      180.90      128.74     65.09 o 
   1   9   5      521.57      416.60     88.24 o 
   2   9   5      401.47      577.16     95.47 o 
   3   9   5        4.66       39.12     59.31 o 
   4   9   5     2872.70     2745.07    153.97 o 
 -13  10   5       51.03       35.70    100.01 o 
 -12  10   5       49.13       55.71     64.95 o 
 -11  10   5     1309.78     1282.77     93.68 o 
 -10  10   5      154.43       36.05     39.87 o 
  -9  10   5     1737.57     1738.58     85.33 o 
  -8  10   5     3343.75     3327.88    101.81 o 
  -7  10   5       96.54      188.56     44.64 o 
  -6  10   5       33.38       87.02     38.92 o 
  -5  10   5      353.11      442.63     89.68 o 
  -4  10   5      329.34      244.46     76.67 o 
  -3  10   5        4.97      -30.38     60.75 o 
  -2  10   5      221.95      374.00    144.65 o 
  -1  10   5     1808.79     1931.09    150.44 o 
   0  10   5     1354.35     1071.86    122.95 o 
   1  10   5      137.79       88.24     70.88 o 
   2  10   5      604.32      656.72    109.93 o 
 -13  11   5      333.04      214.14     98.18 o 
 -12  11   5       11.01      -24.62     49.23 o 
 -11  11   5        8.59       28.20     43.10 o 
 -10  11   5       94.53       27.87     47.01 o 
  -9  11   5       17.69       -3.43     43.68 o 
  -8  11   5      105.28      239.35     49.61 o 
  -7  11   5      131.36      138.46     59.57 o 
  -6  11   5      695.85      473.01    102.70 o 
  -5  11   5     4910.25     5045.43    253.14 o 
  -4  11   5      201.63      216.98     83.90 o 
  -3  11   5      566.09      584.39    102.70 o 
  -2  11   5      972.14     1134.06    133.08 o 
  -1  11   5       20.83      118.61     75.22 o 
   0  11   5       43.25       46.29     75.22 o 
   1  11   5      169.58        2.89     79.56 o 
 -12  12   5      368.27      196.10     72.10 o 
 -11  12   5      500.46      566.83    117.67 o 
 -10  12   5     3724.59     3755.92    140.13 o 
  -9  12   5     1019.94      871.24     76.90 o 
  -8  12   5       57.78       55.91     59.05 o 
  -7  12   5     2477.75     2872.77    211.19 o 
  -6  12   5      154.64      -36.16     85.34 o 
  -5  12   5      779.38      668.29    121.51 o 
  -4  12   5      401.91      240.12     92.58 o 
  -3  12   5       95.31       67.99     76.67 o 
  -2  12   5        1.62       72.33     73.77 o 
  -1  12   5      250.85      291.36     68.53 o 
 -10  13   5       58.52       43.96     51.39 o 
  -9  13   5        2.72        5.46     62.60 o 
  -8  13   5        0.09       -9.35     57.65 o 
  -7  13   5     1105.48     1189.03    163.46 o 
  -6  13   5       48.41      115.72     99.81 o 
  -5  13   5       33.66      147.54     98.36 o 
  -4  13   5     1728.12     1698.20    175.03 o 
  -3  13   5     2631.23     2770.07    214.08 o 
   6 -14   6      113.91       21.70    124.40 o 
   7 -14   6        6.02       88.24    124.40 o 
   3 -13   6       55.90      134.53    115.72 o 
   4 -13   6     1960.29     2344.79    253.14 o 
   5 -13   6     2196.54     1919.52    227.10 o 
   6 -13   6     1291.26     1485.57    216.98 o 
   7 -13   6      692.56      743.20     93.30 o 
   8 -13   6      234.67      225.52     71.18 o 
   9 -13   6        0.92       -8.82     61.81 o 
  10 -13   6      259.39      201.59     86.07 o 
   1 -12   6      476.39      452.59     92.53 o 
   2 -12   6      116.01      461.41     88.26 o 
   3 -12   6        4.07       43.40     99.81 o 
   4 -12   6        0.95       52.07     92.58 o 
   5 -12   6     1059.82     1076.20    172.13 o 
   6 -12   6     1913.65     1825.50    218.42 o 
   7 -12   6     1097.66      947.61    204.68 o 
   8 -12   6      278.41      392.80     77.86 o 
   9 -12   6       17.19       58.79     69.43 o 
  10 -12   6     1444.41     1412.88    287.86 o 
  11 -12   6     2678.70     2153.38    137.63 o 
  -1 -11   6      140.56       57.30     68.16 o 
   0 -11   6      303.87      301.63     79.60 o 
   1 -11   6      256.93      131.06     68.45 o 
   2 -11   6     1090.35     1180.35    173.58 o 
   3 -11   6      361.68      428.17    122.95 o 
   4 -11   6      315.56      475.90    128.74 o 
   5 -11   6      676.82      820.17    157.67 o 
   6 -11   6     4885.27     4512.22    169.98 o 
   7 -11   6     1827.06     1949.52    127.37 o 
   8 -11   6      170.65      207.03     60.89 o 
   9 -11   6        8.20       94.30     61.44 o 
  10 -11   6        1.00       54.22     63.58 o 
  11 -11   6      463.51      501.02     77.18 o 
  12 -11   6     1056.94     1020.43     95.10 o 
  -2 -10   6      268.24      481.69    125.85 o 
  -1 -10   6       67.78        1.45    156.95 o 
   0 -10   6      178.17      105.92     66.99 o 
   1 -10   6      616.18      573.94     86.06 o 
   2 -10   6     1486.17     1637.45    189.49 o 
   3 -10   6      409.51      486.03    117.17 o 
   4 -10   6      938.93     1089.22    157.67 o 
   5 -10   6       85.69      228.55    102.70 o 
   6 -10   6      681.36      721.85     74.42 o 
   7 -10   6     1066.01     1182.44     97.21 o 
   8 -10   6      618.42      627.07     78.34 o 
   9 -10   6     1130.08     1285.88    152.42 o 
  10 -10   6     1030.43      726.15     93.82 o 
  11 -10   6      328.53      232.70     42.76 o 
  12 -10   6     3208.26     2878.22    184.36 o 
  -4  -9   6     1630.30     2084.42    219.87 o 
  -3  -9   6     5074.48     4798.08    295.09 o 
  -2  -9   6     2512.33     3010.19    222.76 o 
  -1  -9   6      378.74      710.53    110.53 o 
   0  -9   6     3152.81     3245.30    172.68 o 
   1  -9   6       40.79      172.41     55.95 o 
   2  -9   6      101.49      232.14     61.49 o 
   3  -9   6     1671.11     1825.96    130.73 o 
   4  -9   6     4444.20     4354.98    269.05 o 
   5  -9   6      334.72      358.28     64.37 o 
   6  -9   6      970.13     1139.23    125.85 o 
   7  -9   6     1934.15     1945.16    119.05 o 
   8  -9   6     3376.32     2933.34    129.26 o 
   9  -9   6     1033.55      747.24     58.00 o 
  10  -9   6       82.87       29.13     32.31 o 
  11  -9   6     1479.87     1494.35     84.92 o 
  12  -9   6      220.39      322.56     56.21 o 
  -6  -8   6      888.20      820.17    169.24 o 
  -5  -8   6     2011.98     2273.92    230.00 o 
  -4  -8   6      159.41       65.09     91.13 o 
  -3  -8   6       94.16       38.56     52.08 o 
  -2  -8   6     1506.05     1335.00     90.05 o 
  -1  -8   6     4300.39     4687.42    153.99 o 
   0  -8   6      410.96      619.39     77.22 o 
   1  -8   6      281.83      308.18     63.94 o 
   2  -8   6     6118.81     5787.96    210.99 o 
   3  -8   6    17061.75    19503.19    536.35 o 
   4  -8   6     5961.76     5097.51    282.07 o 
   5  -8   6      228.01      320.84     50.27 o 
   6  -8   6      833.77      864.98    130.19 o 
   7  -8   6       68.66       99.17     31.49 o 
   8  -8   6      467.55      490.33     45.59 o 
   9  -8   6     1170.99     1158.27     74.60 o 
  10  -8   6     4017.77     4386.39    126.50 o 
  11  -8   6     1145.69     1302.15     80.00 o 
  12  -8   6      707.33      565.87     76.71 o 
  -7  -7   6        2.31      -43.40    105.60 o 
  -6  -7   6      337.96      364.52    125.85 o 
  -5  -7   6       69.41       39.06     88.24 o 
  -4  -7   6      493.30      463.04    112.83 o 
  -3  -7   6        2.62       19.59     49.18 o 
  -2  -7   6     5399.77     5245.65    163.21 o 
  -1  -7   6     3173.45     3296.94    121.03 o 
   0  -7   6       43.66       30.36     75.22 o 
   1  -7   6    10846.38    10546.36    458.54 o 
   2  -7   6     1083.96     1046.36     90.00 o 
   3  -7   6     2110.29     3005.32    237.23 o 
   4  -7   6     3919.43     4228.98    249.38 o 
   5  -7   6     5130.55     5159.11    184.43 o 
   6  -7   6      114.25      216.52     30.24 o 
   7  -7   6       23.86       57.94     26.40 o 
   8  -7   6     2999.54     2825.57     78.92 o 
   9  -7   6     4397.04     4179.87    118.77 o 
  10  -7   6     2169.60     2264.02     95.90 o 
  11  -7   6        3.29      -20.73     49.47 o 
  12  -7   6      170.23       98.89     62.18 o 
  -8  -6   6        1.30      -49.90     99.81 o 
  -7  -6   6      390.63      347.16    130.19 o 
  -6  -6   6     1460.53     1392.87    148.27 o 
  -5  -6   6     1113.84      873.69    141.76 o 
  -4  -6   6     4567.20     4077.21    173.56 o 
  -3  -6   6     1401.21     1558.30    111.58 o 
  -2  -6   6      827.43     1016.71     75.88 o 
  -1  -6   6     1284.77      985.06     71.20 o 
   0  -6   6     1162.31      902.20     81.76 o 
   1  -6   6       16.31       32.03     36.04 o 
   2  -6   6      533.07      468.39    106.32 o 
   3  -6   6     1558.10     1488.21     92.34 o 
   4  -6   6     8789.47     8450.34    335.87 o 
   5  -6   6    18961.96    18288.16    317.10 o 
   6  -6   6      860.19      941.51     63.68 o 
   7  -6   6     3447.11     3411.48     96.88 o 
   8  -6   6      984.58      930.61     58.98 o 
   9  -6   6       30.19       22.42     36.17 o 
  10  -6   6     2507.02     2627.78     83.84 o 
  11  -6   6        4.67      -21.40     42.80 o 
  12  -6   6      149.13      174.51     55.73 o 
  -9  -5   6      313.41      297.98    131.63 o 
  -8  -5   6     1773.01     1520.28    206.85 o 
  -7  -5   6     1170.91     1134.06    167.80 o 
  -6  -5   6       88.12      177.22     60.20 o 
  -5  -5   6      669.19      703.69     85.46 o 
  -4  -5   6      259.88       62.65     53.11 o 
  -3  -5   6       64.98       34.61     37.35 o 
  -2  -5   6      257.62       99.90     43.01 o 
  -1  -5   6       64.15      143.85     30.18 o 
   0  -5   6     7123.90     7629.73    239.81 o 
   1  -5   6     2234.36     2439.28    182.26 o 
   2  -5   6     1836.59     1608.78     91.44 o 
   3  -5   6     1562.68     1665.43     70.99 o 
   4  -5   6     1583.10     1313.91     43.29 o 
   5  -5   6      770.89     1402.09     49.63 o 
   6  -5   6     1835.48     2767.35     99.59 o 
   7  -5   6      308.29      536.64     58.04 o 
   8  -5   6       10.57       -6.26     25.59 o 
   9  -5   6      432.63      393.78     41.15 o 
  10  -5   6     1210.73     1363.34     85.81 o 
  11  -5   6     3167.85     3321.09    111.74 o 
  12  -5   6       89.99       18.28     50.92 o 
 -10  -4   6        4.76      -18.18     54.22 o 
  -9  -4   6      350.54      213.12     72.25 o 
  -8  -4   6       65.62      109.93    105.60 o 
  -7  -4   6      193.77      285.17     70.89 o 
  -6  -4   6     1188.63     1045.40    126.57 o 
  -5  -4   6     9180.48     8694.57    282.10 o 
  -4  -4   6     7917.05     7455.93    311.00 o 
  -3  -4   6      703.34      606.44     48.29 o 
  -2  -4   6     7977.69     7387.87    164.99 o 
  -1  -4   6     4361.09     5052.06    124.37 o 
   0  -4   6      383.14      310.84     48.81 o 
   1  -4   6      392.99      468.71     58.30 o 
   2  -4   6     2337.78     2030.77     73.91 o 
   3  -4   6     4271.72     4263.81     82.90 o 
   4  -4   6     4975.42     4690.90     83.89 o 
   5  -4   6        7.36       63.44     20.47 o 
   6  -4   6     9832.53     9713.07    151.81 o 
   7  -4   6     6001.52     5963.83    116.69 o 
   8  -4   6       27.30       19.24     26.92 o 
   9  -4   6      248.92      114.91     49.48 o 
  10  -4   6        0.69       41.44     47.39 o 
  11  -4   6      367.29      314.56     57.86 o 
  12  -4   6      299.51      136.17     78.71 o 
 -10  -3   6        7.96       79.88     59.48 o 
  -9  -3   6     1023.17     1060.14     81.73 o 
  -8  -3   6       28.60       67.99     96.92 o 
  -7  -3   6     2501.77     2207.83    138.81 o 
  -6  -3   6     5449.02     5043.72    245.18 o 
  -5  -3   6      185.84      100.36     52.80 o 
  -4  -3   6      451.91      489.38     52.61 o 
  -3  -3   6      621.76      523.67     46.55 o 
  -2  -3   6       46.62        3.45     24.39 o 
  -1  -3   6      335.44      699.07     45.51 o 
   0  -3   6     6723.97     5972.86    155.02 o 
   1  -3   6    26787.51    24540.74    372.99 o 
   2  -3   6    27283.53    23067.47    397.09 o 
   3  -3   6      342.00      189.53     18.89 o 
   4  -3   6     3871.74     3778.78     70.72 o 
   5  -3   6      595.39      453.34     30.00 o 
   6  -3   6      284.14      387.79     28.51 o 
   7  -3   6     1750.99     1927.72     53.81 o 
   8  -3   6      347.69      308.63     32.26 o 
   9  -3   6      727.29      903.74     59.45 o 
  10  -3   6     1338.69     1408.12     86.09 o 
  11  -3   6        0.29        4.32     45.77 o 
  12  -3   6     1361.69     1559.17    124.74 o 
 -11  -2   6     1591.64     1598.86    185.93 o 
 -10  -2   6      258.42      202.19     61.72 o 
  -9  -2   6      696.90      834.65     75.38 o 
  -8  -2   6      636.57      605.08     65.47 o 
  -7  -2   6      915.25      720.58     52.37 o 
  -6  -2   6     1174.14     1237.22     93.53 o 
  -5  -2   6      180.44      318.43     56.23 o 
  -4  -2   6     5845.45     5513.08    153.93 o 
  -3  -2   6     4989.73     4810.01    118.71 o 
  -2  -2   6      635.06      586.96     33.93 o 
  -1  -2   6    37689.21    34274.99    527.20 o 
   0  -2   6    17174.87    17100.87    240.81 o 
   1  -2   6     3289.57     3092.39     53.69 o 
   2  -2   6     6249.98     9851.26    147.16 o 
   3  -2   6     1988.36     2514.47     69.02 o 
   4  -2   6     1157.01     1167.32     37.09 o 
   5  -2   6        8.58       -7.63     15.25 o 
   6  -2   6      150.66      180.53     22.65 o 
   7  -2   6     2936.41     3180.83     69.30 o 
   8  -2   6     6489.09     6278.65    119.15 o 
   9  -2   6      158.77      117.94     36.00 o 
  10  -2   6       58.40      -25.01     50.03 o 
  11  -2   6       29.52      -10.91     65.44 o 
 -11  -1   6      319.78      259.98     98.44 o 
 -10  -1   6        5.33       -7.58     49.54 o 
  -9  -1   6       67.83       37.42     46.90 o 
  -8  -1   6      101.11       79.89     43.32 o 
  -7  -1   6     2541.33     3157.28    109.56 o 
  -6  -1   6     2914.65     2720.81     83.20 o 
  -5  -1   6     7842.27     7790.20    129.73 o 
  -4  -1   6     1450.41     1680.43     51.33 o 
  -3  -1   6     3753.42     3049.65     68.97 o 
  -2  -1   6      623.06      188.17     16.86 o 
  -1  -1   6     2589.33     2344.63     38.08 o 
   0  -1   6     2025.06     1894.08     43.89 o 
   1  -1   6      112.38      161.28     16.70 o 
   2  -1   6     1256.93      989.30     29.02 o 
   3  -1   6    23361.23    21610.38    258.30 o 
   4  -1   6      141.17      168.16     19.85 o 
   5  -1   6     3272.66     2935.46     78.88 o 
   6  -1   6    11505.26    10760.67    155.05 o 
   7  -1   6      326.01      278.72     32.62 o 
   8  -1   6     1305.89     1343.25     61.34 o 
   9  -1   6       17.43      -23.59     47.19 o 
  10  -1   6        0.53      -23.33     46.66 o 
  11  -1   6       28.71       14.77     68.16 o 
 -12   0   6      854.74      934.82    119.24 o 
 -11   0   6       28.36       30.60     59.22 o 
 -10   0   6     4212.18     4523.32    165.04 o 
  -9   0   6     1959.65     1895.75    134.18 o 
  -8   0   6      571.03      809.97     84.54 o 
  -7   0   6     2757.99     2945.66     79.04 o 
  -6   0   6       11.52        6.60     15.46 o 
  -5   0   6     1050.82     1308.33     47.98 o 
  -4   0   6     2932.84     1939.15     41.46 o 
  -3   0   6     1065.51     1026.37     71.29 o 
  -2   0   6     3030.87     2226.30     42.59 o 
  -1   0   6     7017.60     5934.03     78.08 o 
   0   0   6       62.81       -2.19     10.05 o 
   1   0   6    10746.69     9527.42    115.50 o 
   2   0   6      989.71     1005.75     30.86 o 
   3   0   6       19.03       -6.26     12.53 o 
   4   0   6       85.17      256.55     19.87 o 
   5   0   6      527.56      417.22     26.95 o 
   6   0   6     1137.17     1158.49     47.86 o 
   7   0   6       34.13       32.09     34.56 o 
   8   0   6       82.62       83.45     39.62 o 
   9   0   6     3386.13     3464.66    169.95 o 
  10   0   6      394.01      273.35     56.38 o 
  11   0   6      453.54      259.20     81.75 o 
 -12   1   6       76.64       73.89     51.02 o 
 -11   1   6        5.14       39.21     45.54 o 
 -10   1   6      350.67      208.59     70.78 o 
  -9   1   6      247.72      419.80     43.57 o 
  -8   1   6      156.80      194.02     32.99 o 
  -7   1   6      240.65      214.01     28.95 o 
  -6   1   6     9721.23     8844.64    138.00 o 
  -5   1   6      246.78       41.85     14.98 o 
  -4   1   6     6346.00     6956.42    104.76 o 
  -3   1   6    17865.12    19597.85    236.61 o 
  -2   1   6      582.79      245.07     14.35 o 
  -1   1   6     1615.32     2488.79     39.59 o 
   0   1   6       10.62       11.36     12.78 o 
   1   1   6     2451.57     1684.27     57.61 o 
   2   1   6      316.71      167.24     18.13 o 
   3   1   6     3316.24     2539.24     47.62 o 
   4   1   6     6628.39     6659.72    200.79 o 
   5   1   6     4973.03     4731.85     96.75 o 
   6   1   6       71.46        5.05     32.57 o 
   7   1   6     4515.75     4162.33    114.91 o 
   8   1   6      294.16      221.07     45.77 o 
   9   1   6      629.94      418.98     65.53 o 
  10   1   6        3.56      -25.64     51.28 o 
 -13   2   6       88.63       -4.26     54.43 o 
 -12   2   6       52.52       25.33     50.91 o 
 -11   2   6      410.39      595.82     54.41 o 
 -10   2   6      550.04      576.77     49.74 o 
  -9   2   6     1698.00     1548.18     67.30 o 
  -8   2   6    13067.09    13272.39    226.12 o 
  -7   2   6     6103.20     5544.81    110.66 o 
  -6   2   6     1535.98     1458.11     44.67 o 
  -5   2   6     1266.25     1150.87     66.43 o 
  -4   2   6     5643.33     6200.67     78.91 o 
  -3   2   6    12996.80    14994.41    164.41 o 
  -2   2   6      107.51      147.65     15.04 o 
  -1   2   6     1231.94      875.18     26.54 o 
   0   2   6    13754.48    10628.00    134.18 o 
   1   2   6    11160.22    10407.39    131.63 o 
   2   2   6     3471.78     3655.22     63.52 o 
   3   2   6      766.98      587.91     30.53 o 
   4   2   6     4421.99     4359.18     92.79 o 
   5   2   6      275.24      252.80     35.48 o 
   6   2   6      371.10      319.81     41.04 o 
   7   2   6      941.87     1196.83     76.61 o 
   8   2   6     1321.17     1518.87     99.22 o 
   9   2   6       11.70       -0.21     53.29 o 
 -13   3   6     1205.20     1280.43     78.39 o 
 -12   3   6      144.09       52.30     44.14 o 
 -11   3   6      496.62      490.33     52.23 o 
 -10   3   6     2357.79     2210.11     84.46 o 
  -9   3   6     1486.50     1674.57     75.17 o 
  -8   3   6     4241.80     4304.78    133.95 o 
  -7   3   6      172.21      362.24     56.28 o 
  -6   3   6      140.23      185.39     20.98 o 
  -5   3   6     6140.70     5942.64     87.10 o 
  -4   3   6     3334.80     2845.81     52.07 o 
  -3   3   6    13785.05    15096.51    185.25 o 
  -2   3   6    37280.22    38568.29    443.27 o 
  -1   3   6    17359.91    16659.75    199.78 o 
   0   3   6       90.77       89.42     13.06 o 
   1   3   6        2.29        1.46     14.57 o 
   2   3   6     5981.83     6193.14    140.08 o 
   3   3   6      336.74      371.76     31.97 o 
   4   3   6       55.61       35.41     25.95 o 
   5   3   6      103.96       91.57     39.93 o 
   6   3   6     5853.04     6069.16    220.84 o 
   7   3   6     1194.46     1362.46     85.23 o 
   8   3   6       39.15       -0.80     50.27 o 
   9   3   6       74.28       55.40     76.37 o 
 -13   4   6      287.04      251.27     52.78 o 
 -12   4   6       77.58       56.91     43.64 o 
 -11   4   6      971.74      858.46     61.48 o 
 -10   4   6     1868.66     2056.39     90.57 o 
  -9   4   6        2.70       52.50     34.48 o 
  -8   4   6      223.47      377.74     31.37 o 
  -7   4   6     8934.16     8779.21    129.89 o 
  -6   4   6     5371.42     5407.57     84.22 o 
  -5   4   6      157.85      131.51     18.59 o 
  -4   4   6     1754.34     1115.55     35.87 o 
  -3   4   6     2048.00     1480.06     37.51 o 
  -2   4   6    14619.24    13791.50    191.64 o 
  -1   4   6      472.39      699.01     27.77 o 
   0   4   6        3.16       -7.16     14.32 o 
   1   4   6      701.78      742.21     57.21 o 
   2   4   6     3839.77     3350.85    160.41 o 
   3   4   6     1054.78     1066.08     61.80 o 
   4   4   6     6344.26     6289.89    160.82 o 
   5   4   6     4813.08     4628.97    138.90 o 
   6   4   6     1514.21     1363.45     85.63 o 
   7   4   6      294.54      132.68     73.77 o 
   8   4   6      458.28      334.79     84.73 o 
 -13   5   6      283.93      347.49     63.32 o 
 -12   5   6     1387.89     1315.04     83.56 o 
 -11   5   6      942.10      980.48     72.38 o 
 -10   5   6       55.63       18.04     30.84 o 
  -9   5   6     5209.66     5502.20    107.47 o 
  -8   5   6      264.96      216.61     26.20 o 
  -7   5   6     1833.84     1755.19     51.88 o 
  -6   5   6       22.87       90.40     21.55 o 
  -5   5   6      395.91      259.41     22.30 o 
  -4   5   6     1481.83     1258.78     45.78 o 
  -3   5   6     7634.93     7641.88    103.81 o 
  -2   5   6      283.31      205.40     19.07 o 
  -1   5   6     8641.75     8520.29    143.56 o 
   0   5   6     6653.29     6168.96    173.98 o 
   1   5   6      409.05      328.41     44.48 o 
   2   5   6      112.77      101.26     38.71 o 
   3   5   6     2400.07     2013.87     88.19 o 
   4   5   6     2744.07     2830.92    107.67 o 
   5   5   6      483.38      448.51     75.36 o 
   6   5   6       35.77      -28.52     57.03 o 
   7   5   6      680.71      443.20    114.27 o 
 -14   6   6       14.13      -37.80     75.61 o 
 -13   6   6      123.80       69.40     68.18 o 
 -12   6   6     1459.44     1327.13     98.51 o 
 -11   6   6     1078.24      874.54     57.39 o 
 -10   6   6      528.44      684.53     46.21 o 
  -9   6   6     1824.76     1863.05     74.62 o 
  -8   6   6     2206.04     2344.72     61.64 o 
  -7   6   6     1134.76      709.78     36.18 o 
  -6   6   6      568.07      651.34     32.95 o 
  -5   6   6     9548.82    11215.29    147.62 o 
  -4   6   6      255.79      143.72     17.15 o 
  -3   6   6      397.89      624.26     42.30 o 
  -2   6   6      151.10      154.00     25.90 o 
  -1   6   6       87.05       66.12     23.47 o 
   0   6   6     2702.28     3536.57    131.63 o 
   1   6   6      326.56      299.58     48.04 o 
   2   6   6      186.25      197.80     47.55 o 
   3   6   6      272.58      258.65     61.37 o 
   4   6   6       89.57      165.23     58.90 o 
   5   6   6     2126.18     1767.60    166.35 o 
   6   6   6      306.19      307.75     75.95 o 
 -13   7   6        9.24       -9.64     57.74 o 
 -12   7   6       84.39       35.08     45.48 o 
 -11   7   6      632.36      586.33     97.44 o 
 -10   7   6    13269.34    13453.63    235.04 o 
  -9   7   6     2685.24     2479.39     76.86 o 
  -8   7   6     2174.58     2247.32     66.97 o 
  -7   7   6     1104.19     1310.41     51.07 o 
  -6   7   6     1750.39     1548.80     82.59 o 
  -5   7   6    13191.24    14153.72    211.90 o 
  -4   7   6       13.28      -10.46     22.38 o 
  -3   7   6      660.58      597.75     48.08 o 
  -2   7   6        8.40       29.28     25.21 o 
  -1   7   6     5029.23     5075.95    220.59 o 
   0   7   6      130.16      241.31     44.48 o 
   1   7   6     1132.95     1086.33    112.83 o 
   2   7   6     2547.15     2065.62    153.33 o 
   3   7   6      674.19      820.43     83.41 o 
   4   7   6     1030.93      784.16     87.09 o 
   5   7   6      835.50      777.56     93.50 o 
 -13   8   6        2.40      -24.64     49.27 o 
 -12   8   6      858.45      686.13     72.51 o 
 -11   8   6     2436.71     2582.64    109.82 o 
 -10   8   6     5624.40     5171.00    134.21 o 
  -9   8   6     2871.64     3063.46     86.98 o 
  -8   8   6      208.76      343.57     39.85 o 
  -7   8   6       39.25      101.97     51.78 o 
  -6   8   6      841.16      676.19     95.62 o 
  -5   8   6       34.95      -17.79     36.78 o 
  -4   8   6    15238.32    15869.23    330.58 o 
  -3   8   6     6147.31     6253.27    318.23 o 
  -2   8   6      333.21      311.72     42.71 o 
  -1   8   6        3.64        5.79     56.41 o 
   0   8   6     1879.77     1994.74    147.54 o 
   1   8   6     2177.98     2017.88    154.78 o 
   2   8   6       27.59      -30.38     60.75 o 
   3   8   6      158.87      187.51     65.34 o 
   4   8   6     1496.54     1369.56    113.84 o 
 -13   9   6      462.24      536.93     70.70 o 
 -12   9   6     1075.46      938.63     69.27 o 
 -11   9   6      883.01      989.84     66.81 o 
 -10   9   6      159.28      151.16     43.26 o 
  -9   9   6     2559.86     2504.92     94.70 o 
  -8   9   6     2238.53     2117.73     85.20 o 
  -7   9   6      464.74      465.21     47.23 o 
  -6   9   6       95.98      126.37     42.47 o 
  -5   9   6      427.02      493.28     63.08 o 
  -4   9   6     7674.21     7468.87    218.82 o 
  -3   9   6     6565.52     6273.52    277.73 o 
  -2   9   6      281.24      426.87     65.46 o 
  -1   9   6      183.33       28.93     72.33 o 
   0   9   6      599.63      368.86     91.13 o 
   1   9   6       51.76       41.95     65.09 o 
   2   9   6     1263.85     1028.47    127.29 o 
   3   9   6     1571.67     1410.98    117.06 o 
 -13  10   6      216.61      283.82    149.71 o 
 -12  10   6      130.76       40.10     54.88 o 
 -11  10   6      522.88      375.09     78.31 o 
 -10  10   6      203.78      332.07     52.01 o 
  -9  10   6      507.35      382.18     52.73 o 
  -8  10   6      889.76      690.43    129.32 o 
  -7  10   6       30.36       27.59     40.37 o 
  -6  10   6     1814.95     1950.50    115.44 o 
  -5  10   6       75.53       59.07     48.66 o 
  -4  10   6        4.71       39.06     73.77 o 
  -3  10   6      891.14      782.56    111.38 o 
  -2  10   6     3903.60     3972.12    218.42 o 
  -1  10   6      594.67      510.62    101.26 o 
   0  10   6      119.33      125.85     82.45 o 
   1  10   6      886.37      867.91    131.63 o 
   2  10   6     1553.82     1675.06    166.35 o 
 -12  11   6     1198.96      911.35     88.88 o 
 -11  11   6      320.98      404.70     79.70 o 
 -10  11   6       68.84       96.92     50.66 o 
  -9  11   6        5.33       57.67     46.97 o 
  -8  11   6      403.08      420.33     58.71 o 
  -7  11   6      523.03      351.77     59.05 o 
  -6  11   6      100.17      332.70     96.92 o 
  -5  11   6      378.19      162.01     88.24 o 
  -4  11   6       20.01      -36.89     73.77 o 
  -3  11   6      787.93      736.27    118.61 o 
  -2  11   6     2961.76     2665.92    190.94 o 
  -1  11   6       21.38      -54.97    109.93 o 
   0  11   6      108.85      150.44     96.92 o 
 -11  12   6     1777.13     1945.71    114.89 o 
 -10  12   6       13.49      123.81     71.12 o 
  -9  12   6       11.28      -23.61     47.22 o 
  -8  12   6      308.38      430.66     62.84 o 
  -7  12   6     1148.88     1257.02    170.69 o 
  -6  12   6      671.61      665.40    124.40 o 
  -5  12   6      715.04      847.66    135.97 o 
  -4  12   6      239.90      198.17     95.47 o 
  -3  12   6      410.73      558.35    124.40 o 
  -2  12   6       70.88      266.16    101.26 o 
  -9  13   6      603.45      712.47     97.79 o 
  -8  13   6      210.54      206.85    115.72 o 
  -7  13   6      159.05      173.58    120.06 o 
  -6  13   6      903.22      823.06    153.33 o 
  -5  13   6      671.43      875.14    146.10 o 
  -4  13   6      438.23      716.02    138.87 o 
   3 -13   7     3551.65     3788.41    305.21 o 
   5 -13   7      129.84       17.36    105.60 o 
   6 -13   7      213.75      138.87    118.61 o 
   7 -13   7      485.95      730.97    215.53 o 
   8 -13   7      447.18      380.13     80.26 o 
   9 -13   7      342.99      306.90    109.21 o 
   0 -12   7       19.85      -55.69    111.38 o 
   1 -12   7     1256.89     1481.34    144.66 o 
   2 -12   7      194.31      319.98     86.65 o 
   3 -12   7      991.36     1084.88    177.92 o 
   4 -12   7        6.87      -46.29     92.58 o 
   5 -12   7      587.45      415.15    131.63 o 
   6 -12   7      341.77      575.71    151.88 o 
   7 -12   7     1976.38     1863.94    128.90 o 
   8 -12   7      102.84      231.95     66.63 o 
   9 -12   7     1463.41     1785.93    139.61 o 
  10 -12   7     1724.42     1713.40    143.48 o 
  -1 -11   7       85.43       45.72     70.06 o 
   0 -11   7        9.76       10.25     78.83 o 
   1 -11   7       68.10      144.40     70.55 o 
   2 -11   7      427.58      234.33    114.27 o 
   3 -11   7       12.59       18.80     94.02 o 
   4 -11   7     3320.43     4183.31    287.86 o 
   5 -11   7     1056.96     1244.00    186.60 o 
   6 -11   7        0.37       48.66     49.11 o 
   7 -11   7        0.64       52.90     54.04 o 
   8 -11   7        9.03      -26.19     52.38 o 
   9 -11   7      623.81      520.63     86.45 o 
  10 -11   7      420.36      370.80     81.37 o 
  11 -11   7        2.45        0.74     52.50 o 
  -3 -10   7      187.51      292.20    121.51 o 
  -2 -10   7     1494.11     1445.06    195.28 o 
  -1 -10   7      162.44      100.78     68.99 o 
   0 -10   7     3736.49     4142.40    195.54 o 
   1 -10   7     2123.67     1974.03    147.67 o 
   2 -10   7      803.82      724.70    140.31 o 
   3 -10   7       74.61      111.38     89.68 o 
   4 -10   7      415.47      409.36    118.61 o 
   5 -10   7      649.91      493.26    130.19 o 
   6 -10   7      143.61      183.68     55.36 o 
   7 -10   7      169.10      245.19     58.48 o 
   8 -10   7     1742.18     1920.32    131.61 o 
   9 -10   7      464.76      362.12     57.98 o 
  10 -10   7     1135.41      817.36     81.47 o 
  11 -10   7      707.98      816.67     70.26 o 
  -5  -9   7      339.21      637.91    148.99 o 
  -4  -9   7     2084.67     1933.99    227.10 o 
  -3  -9   7       88.92      108.49     95.47 o 
  -2  -9   7       83.25      198.57     70.06 o 
  -1  -9   7      158.50      182.98     70.06 o 
   0  -9   7      221.83      609.59    107.04 o 
   1  -9   7     2041.77     2159.64    219.87 o 
   2  -9   7      295.64      248.80    104.15 o 
   3  -9   7     1878.23     2152.41    218.42 o 
   4  -9   7     1873.01     1997.63    208.30 o 
   5  -9   7       20.98       52.07     82.45 o 
   6  -9   7     4519.80     4560.21    282.07 o 
   7  -9   7      929.49      802.12     85.83 o 
   8  -9   7      198.27      191.34     46.97 o 
   9  -9   7       52.00       23.25     36.83 o 
  10  -9   7        3.64      -18.41     36.82 o 
  11  -9   7      523.54      227.71     52.23 o 
  12  -9   7      106.82      140.75     61.39 o 
  -6  -8   7     1430.93     1722.79    221.32 o 
  -5  -8   7       82.58      -43.40     86.79 o 
  -4  -8   7      527.16      454.20    125.85 o 
  -3  -8   7      120.93      222.76     99.81 o 
  -2  -8   7      129.12      320.33     75.61 o 
  -1  -8   7      134.00      151.22     48.35 o 
   0  -8   7       14.43       89.75     46.17 o 
   1  -8   7     9282.32     9195.65    302.03 o 
   2  -8   7     5318.24     5609.00    214.14 o 
   3  -8   7     4481.48     4097.08    238.67 o 
   4  -8   7       91.40      165.23     67.99 o 
   5  -8   7       68.64      260.43     51.37 o 
   6  -8   7     3362.68     3028.10    211.19 o 
   7  -8   7     1563.02     1629.81    135.94 o 
   8  -8   7      829.95      790.87     55.70 o 
   9  -8   7      123.55      233.81     43.54 o 
  10  -8   7     1760.25     1957.12    131.95 o 
  11  -8   7        0.41      -20.80     41.59 o 
  12  -8   7      509.07      599.68     78.92 o 
  -7  -7   7      683.88      804.26    169.24 o 
  -6  -7   7      887.15      606.09    146.10 o 
  -5  -7   7        2.40      -39.06     78.11 o 
  -4  -7   7     2136.18     1957.13    205.40 o 
  -3  -7   7     2687.32     2814.43    147.67 o 
  -2  -7   7      263.60      269.71     53.31 o 
  -1  -7   7     3108.39     3193.53    125.75 o 
   0  -7   7     1489.23     1332.86    111.72 o 
   1  -7   7     6301.12     7035.58    242.65 o 
   2  -7   7     3515.98     3423.13    153.63 o 
   3  -7   7       13.28       55.29     48.19 o 
   4  -7   7       77.84      146.01     35.25 o 
   5  -7   7     2687.96     2946.22    125.07 o 
   6  -7   7      187.53      161.70     29.64 o 
   7  -7   7     4173.15     4175.35     95.43 o 
   8  -7   7     8045.79     8142.29    176.58 o 
   9  -7   7     2332.72     2347.56     94.16 o 
  10  -7   7     1147.75      902.26     68.63 o 
  11  -7   7       60.11      -11.01     51.72 o 
  12  -7   7      528.97      521.68     75.50 o 
  -8  -6   7     1316.52     1186.14    198.17 o 
  -7  -6   7     1059.95     1254.13    196.73 o 
  -6  -6   7      886.96      810.05    164.90 o 
  -5  -6   7     3745.88     3552.63    253.14 o 
  -4  -6   7     1242.96     1198.35    108.74 o 
  -3  -6   7     1805.69     1542.16     98.90 o 
  -2  -6   7      124.94       11.93     37.42 o 
  -1  -6   7     3077.22     3247.88    121.06 o 
   0  -6   7     1063.43     1143.43     96.59 o 
   1  -6   7      907.87     1044.32     86.91 o 
   2  -6   7     2378.63     2825.68    132.78 o 
   3  -6   7     7238.89     6883.99    190.82 o 
   4  -6   7      475.49      318.99     30.90 o 
   5  -6   7      176.91      325.35     33.09 o 
   6  -6   7       10.75      -12.15     24.29 o 
   7  -6   7     2965.34     3090.12     92.86 o 
   8  -6   7     6364.24     6251.62    148.27 o 
   9  -6   7      163.46      172.32     43.45 o 
  10  -6   7      285.95      352.68     52.69 o 
  11  -6   7      666.64      792.40     72.87 o 
  12  -6   7       38.96       28.42     52.20 o 
  -9  -5   7       11.68      112.83    130.19 o 
  -8  -5   7       45.79      -54.97    109.93 o 
  -7  -5   7       12.98      162.01    114.27 o 
  -6  -5   7       62.78      -41.95     83.90 o 
  -5  -5   7      429.77      420.27    134.53 o 
  -4  -5   7     1561.31     1727.56    125.80 o 
  -3  -5   7      286.63      143.31     44.43 o 
  -2  -5   7     3890.15     3540.60    124.92 o 
  -1  -5   7     8134.97     9524.66    240.75 o 
   0  -5   7        7.71        8.95     88.96 o 
   1  -5   7     1735.98     1357.62    223.49 o 
   2  -5   7     4280.79     4007.21    131.67 o 
   3  -5   7     5385.55     5842.26    109.84 o 
   4  -5   7       19.72       24.08     21.79 o 
   5  -5   7     6055.00     4842.35    109.98 o 
   6  -5   7        5.68       44.75     27.17 o 
   7  -5   7     2555.51     2783.92     88.42 o 
   8  -5   7       26.92       13.84     34.27 o 
   9  -5   7     7505.25     7809.93    153.84 o 
  10  -5   7      570.24      610.81     56.66 o 
  11  -5   7      275.81      138.39     52.41 o 
  12  -5   7       62.71       33.57     93.01 o 
  -9  -4   7        1.13       29.89     51.41 o 
  -8  -4   7       62.05      -14.47    105.60 o 
  -7  -4   7      552.77      487.47    130.19 o 
  -6  -4   7     4354.21     4048.99    184.29 o 
  -5  -4   7     2313.01     2382.71    137.80 o 
  -4  -4   7       36.19       76.25     48.28 o 
  -3  -4   7     2955.94     2438.38    101.80 o 
  -2  -4   7     3426.70     3970.58    130.23 o 
  -1  -4   7     6726.35     6440.79    152.16 o 
   0  -4   7      614.47      333.53     45.04 o 
   1  -4   7        6.48       19.29     25.12 o 
   2  -4   7      387.82      317.65     19.72 o 
   3  -4   7     2676.24     2193.76     54.79 o 
   4  -4   7     8832.80     9350.54    147.99 o 
   5  -4   7     1495.49     1537.72    117.61 o 
   6  -4   7      610.99      554.07     40.65 o 
   7  -4   7      391.47      343.20     34.04 o 
   8  -4   7       52.50       25.03     31.92 o 
   9  -4   7     1443.22     1307.43     70.91 o 
  10  -4   7       32.54      -19.50     38.99 o 
  11  -4   7        6.23      -24.27     48.54 o 
  12  -4   7        0.19       25.66     53.37 o 
 -10  -3   7       75.90      256.40     65.66 o 
  -9  -3   7     1162.28     1264.90     90.33 o 
  -8  -3   7     4107.93     3973.79    137.35 o 
  -7  -3   7     2926.78     3024.84    210.47 o 
  -6  -3   7     3227.23     2980.05    154.29 o 
  -5  -3   7        5.63      -21.83     43.66 o 
  -4  -3   7      713.89      705.47     99.81 o 
  -3  -3   7      386.44      597.70     55.12 o 
  -2  -3   7     1917.22     1501.04     78.71 o 
  -1  -3   7     7322.95     8053.03    175.68 o 
   0  -3   7    16736.12    14914.32    273.89 o 
   1  -3   7    11293.39     9068.94    151.31 o 
   2  -3   7      341.22      166.02     18.82 o 
   3  -3   7     1694.67     1868.78     48.99 o 
   4  -3   7    12451.76    13305.32    182.37 o 
   5  -3   7     5341.97     5626.61     92.23 o 
   6  -3   7      358.78      399.58     31.48 o 
   7  -3   7        4.13      -12.76     25.52 o 
   8  -3   7     1527.70     1507.06     71.96 o 
   9  -3   7      278.69      306.21     45.44 o 
  10  -3   7      108.11       -9.38     44.83 o 
  11  -3   7      663.01      680.47     70.76 o 
 -11  -2   7      150.50      125.14     75.86 o 
 -10  -2   7      246.21       63.18     57.02 o 
  -9  -2   7     2173.14     2237.83    115.31 o 
  -8  -2   7     7540.07     7521.70    200.29 o 
  -7  -2   7     2138.23     1780.44     79.14 o 
  -6  -2   7       42.33      141.07     34.28 o 
  -5  -2   7     3342.30     3287.45    106.40 o 
  -4  -2   7      476.07      497.26     64.22 o 
  -3  -2   7      106.64       57.85     20.69 o 
  -2  -2   7     3769.55     2713.67     61.54 o 
  -1  -2   7     6043.27     5094.81     92.82 o 
   0  -2   7    34796.91    34633.04    433.58 o 
   1  -2   7       35.16      151.64     16.36 o 
   2  -2   7      281.51      151.25     30.26 o 
   3  -2   7      255.40      109.74     15.48 o 
   4  -2   7      564.54      475.03     24.85 o 
   5  -2   7     4668.44     4877.86     78.94 o 
   6  -2   7     9206.18     9433.56    141.12 o 
   7  -2   7     3185.13     3167.51     83.41 o 
   8  -2   7     1066.28     1077.51     65.52 o 
   9  -2   7       43.15      -20.61     41.21 o 
  10  -2   7     1459.25     1290.41    107.64 o 
  11  -2   7     1033.15      751.16     97.17 o 
 -11  -1   7     1287.17     1282.47    101.83 o 
 -10  -1   7      253.60      302.57     63.96 o 
  -9  -1   7     1032.17      994.24     81.76 o 
  -8  -1   7       23.94       70.01     45.46 o 
  -7  -1   7     7024.23     7122.34    163.70 o 
  -6  -1   7     3659.75     3449.64     98.06 o 
  -5  -1   7     5810.81     5729.79    203.58 o 
  -4  -1   7        2.49       29.54     21.88 o 
  -3  -1   7     7053.79     5129.66     73.09 o 
  -2  -1   7    19374.14    18051.75    208.74 o 
  -1  -1   7      189.16      278.60     17.63 o 
   0  -1   7      146.50      234.33     63.65 o 
   1  -1   7     1809.65     1385.56     33.23 o 
   2  -1   7    12585.43    12000.18    152.24 o 
   3  -1   7       77.15      146.46     16.98 o 
   4  -1   7       40.18       12.74     14.96 o 
   5  -1   7     7446.42     6365.64    103.59 o 
   6  -1   7     9184.49     8540.79    140.09 o 
   7  -1   7     5614.73     5403.67    108.70 o 
   8  -1   7      415.46      502.72     44.85 o 
   9  -1   7       78.43       34.12     67.99 o 
  10  -1   7       23.63      -30.74     61.48 o 
  11  -1   7      321.12      209.74    104.15 o 
 -12   0   7      432.74      267.62     72.86 o 
 -11   0   7       48.47      174.92     62.94 o 
 -10   0   7      338.80      201.78     60.96 o 
  -9   0   7      764.31      931.78     79.51 o 
  -8   0   7      150.73      127.73     47.95 o 
  -7   0   7     3736.65     3714.91    101.39 o 
  -6   0   7       18.24        5.39     19.19 o 
  -5   0   7      303.76      121.68     21.08 o 
  -4   0   7      458.78      283.37     20.72 o 
  -3   0   7     9409.60    10013.38    131.49 o 
  -2   0   7      109.75      157.74     17.67 o 
  -1   0   7     2131.52     2616.29     54.36 o 
   0   0   7    13791.75    14284.96    158.26 o 
   1   0   7     1724.75     1467.97     34.14 o 
   2   0   7     5735.00     7076.52     98.30 o 
   3   0   7     5667.10     4696.46     73.52 o 
   4   0   7     3078.63     2471.66     51.45 o 
   5   0   7      122.04      108.63     23.45 o 
   6   0   7      125.07        7.63     43.39 o 
   7   0   7     3443.35     3239.99    102.79 o 
   8   0   7      520.35      552.12     55.15 o 
   9   0   7      650.76      655.35     61.94 o 
  10   0   7        1.33      -13.02     92.58 o 
 -12   1   7      851.63      807.24     71.57 o 
 -11   1   7      575.61      446.37     59.43 o 
 -10   1   7      106.42      217.40     45.43 o 
  -9   1   7        1.24      100.63     40.09 o 
  -8   1   7     6391.97     7110.18    140.25 o 
  -7   1   7     4092.83     3994.18    109.09 o 
  -6   1   7      131.70       64.25     20.85 o 
  -5   1   7     1788.39     2084.48     74.22 o 
  -4   1   7     3000.81     2899.01     58.72 o 
  -3   1   7    12189.42    14328.54    180.55 o 
  -2   1   7      147.30      273.90     16.91 o 
  -1   1   7     9577.22     7929.22     95.75 o 
   0   1   7     2454.82     3237.53     51.90 o 
   1   1   7      438.19      176.68     16.59 o 
   2   1   7        1.58       99.48     16.50 o 
   3   1   7      743.01      675.05     28.97 o 
   4   1   7       27.53       17.99     16.98 o 
   5   1   7       12.34      -11.04     22.08 o 
   6   1   7       98.89      136.37     37.29 o 
   7   1   7     1983.34     2104.50    107.32 o 
   8   1   7      432.20      252.25     58.78 o 
   9   1   7      105.20      -25.68     51.36 o 
  10   1   7      215.56      246.80    209.02 o 
 -13   2   7        1.13       35.60     52.56 o 
 -12   2   7      176.56      247.55     57.71 o 
 -11   2   7      848.26      832.13     79.60 o 
 -10   2   7     1286.92     1223.30     77.49 o 
  -9   2   7     4195.92     4266.04    116.89 o 
  -8   2   7     4801.65     4784.72    119.87 o 
  -7   2   7     2800.73     2752.00     90.77 o 
  -6   2   7     4172.53     4328.48     84.23 o 
  -5   2   7     5924.57     6351.60     92.95 o 
  -4   2   7     1327.60     1535.20     34.63 o 
  -3   2   7      420.83      545.29     23.11 o 
  -2   2   7    12756.74    12741.17    151.55 o 
  -1   2   7    10788.15     8677.27    109.21 o 
   0   2   7      676.25      478.46     23.07 o 
   1   2   7      578.40      718.42     27.30 o 
   2   2   7     6435.30     6437.86    129.30 o 
   3   2   7     8130.02     8308.18    144.78 o 
   4   2   7       67.81       57.85     22.69 o 
   5   2   7     1320.17     1370.28     74.45 o 
   6   2   7        3.52       97.35     43.08 o 
   7   2   7      324.19      303.42     55.66 o 
   8   2   7       54.14      -24.64     49.27 o 
   9   2   7      266.29      150.64     62.57 o 
 -13   3   7      156.36      239.13     52.92 o 
 -12   3   7      225.83      221.45     47.48 o 
 -11   3   7     2753.33     2798.66     97.48 o 
 -10   3   7     5090.42     5227.89    138.31 o 
  -9   3   7     2503.24     2525.33     92.89 o 
  -8   3   7      251.14      273.67     39.37 o 
  -7   3   7      785.31     1166.31     55.15 o 
  -6   3   7      702.36      658.76     32.09 o 
  -5   3   7       46.56      -15.91     31.83 o 
  -4   3   7     3467.67     4145.42     68.15 o 
  -3   3   7     2578.41     2041.04     44.98 o 
  -2   3   7    18661.21    17700.94    204.16 o 
  -1   3   7    13136.59    13133.95    154.65 o 
   0   3   7      269.72      182.28     16.73 o 
   1   3   7     5206.35     4459.04     73.82 o 
   2   3   7      312.54      258.23     26.12 o 
   3   3   7      533.19      612.53     38.16 o 
   4   3   7     2933.27     3128.32    106.86 o 
   5   3   7     1320.37     1460.52     81.93 o 
   6   3   7      188.88      213.44     51.42 o 
   7   3   7      401.14      435.70     63.93 o 
   8   3   7      467.32      412.54     67.38 o 
 -13   4   7       60.00       87.22     80.38 o 
 -12   4   7       34.67       13.98     46.70 o 
 -11   4   7      254.83      259.20     51.26 o 
 -10   4   7       92.53      190.45     43.99 o 
  -9   4   7     2600.31     3014.11    100.40 o 
  -8   4   7       85.68      126.49     25.60 o 
  -7   4   7     2779.33     3010.63     70.74 o 
  -6   4   7     1181.94      999.51     40.30 o 
  -5   4   7      957.80      579.57     29.47 o 
  -4   4   7    27056.31    26451.24    314.43 o 
  -3   4   7     3226.99     2570.07     66.15 o 
  -2   4   7       77.93      148.95     18.97 o 
  -1   4   7      429.73      501.02     28.08 o 
   0   4   7     5492.38     5512.56     87.03 o 
   1   4   7      172.09       62.67     31.57 o 
   2   4   7      131.56      139.36     34.77 o 
   3   4   7     2933.76     2406.78     94.69 o 
   4   4   7     7802.72     8043.70    199.04 o 
   5   4   7     6037.91     6187.75    205.69 o 
   6   4   7      555.96      508.63     64.21 o 
   7   4   7      604.47      638.66     71.94 o 
   8   4   7      124.08      135.60     87.51 o 
 -13   5   7       10.64       24.53     51.57 o 
 -12   5   7      299.75      167.16     72.87 o 
 -11   5   7      776.75      811.07     76.21 o 
 -10   5   7     1322.96     1170.70     66.78 o 
  -9   5   7     2490.41     2296.59     76.13 o 
  -8   5   7     6222.84     6495.23    118.70 o 
  -7   5   7       27.42       -0.46     21.75 o 
  -6   5   7     2856.52     2425.68     57.77 o 
  -5   5   7       13.17       57.02     18.53 o 
  -4   5   7     3904.07     4241.47     70.73 o 
  -3   5   7      214.12      317.56     22.25 o 
  -2   5   7     1935.59     1944.25     50.29 o 
  -1   5   7      559.66      520.78     37.79 o 
   0   5   7     7176.83     7066.84    172.71 o 
   1   5   7      244.01      224.30     45.99 o 
   2   5   7     2785.22     2573.13    132.36 o 
   3   5   7     2685.46     2473.59    104.78 o 
   4   5   7       68.47      -22.65     45.30 o 
   5   5   7      583.15      488.74     62.85 o 
   6   5   7      346.85      352.68     80.93 o 
   7   5   7        4.94       13.48     67.14 o 
 -13   6   7     1222.90     1204.59    103.17 o 
 -12   6   7        1.04      -27.70     55.41 o 
 -11   6   7       74.97        3.68     40.31 o 
 -10   6   7      155.59      137.62     36.22 o 
  -9   6   7     1112.96     1245.12     55.54 o 
  -8   6   7       96.69       26.85     25.84 o 
  -7   6   7       77.54       79.17     23.69 o 
  -6   6   7      781.34     1056.95     57.68 o 
  -5   6   7     3146.27     3218.61    113.46 o 
  -4   6   7     1063.54     1218.57     42.11 o 
  -3   6   7     4408.60     4642.77    108.73 o 
  -2   6   7     8619.50     7941.30    172.67 o 
  -1   6   7      456.57      658.96     70.16 o 
   0   6   7     1454.32     1450.07     86.39 o 
   1   6   7      245.92      133.32     48.58 o 
   2   6   7      563.00      606.61     67.30 o 
   3   6   7       34.30      144.70     59.22 o 
   4   6   7      590.37      588.53     79.90 o 
   5   6   7      180.89      254.08    100.53 o 
   6   6   7     1866.53     1858.98    155.50 o 
 -13   7   7      336.44      185.16     67.85 o 
 -12   7   7      151.08       99.10     46.81 o 
 -11   7   7      120.69      110.23     44.64 o 
 -10   7   7      591.98      525.51     49.95 o 
  -9   7   7     2793.82     2815.28     86.55 o 
  -8   7   7      256.50      360.17     40.32 o 
  -7   7   7     4124.97     4281.19     90.21 o 
  -6   7   7     3147.97     3123.06     73.52 o 
  -5   7   7     1368.45     1381.03     47.33 o 
  -4   7   7      454.92      337.75     45.72 o 
  -3   7   7      713.37      531.28     50.88 o 
  -2   7   7     1625.28     1633.41    148.99 o 
  -1   7   7      151.12      140.22     45.72 o 
   0   7   7        0.26      -18.92     37.85 o 
   1   7   7     5431.58     5041.79    171.32 o 
   2   7   7      899.66      713.13    105.60 o 
   3   7   7     1146.86     1146.07    196.73 o 
   4   7   7     1368.49     1287.20    112.95 o 
   5   7   7       71.73       -0.90     66.73 o 
 -13   8   7      313.15      338.04     62.79 o 
 -12   8   7     1519.71     1678.35    102.17 o 
 -11   8   7     2488.32     2305.49    136.32 o 
 -10   8   7      318.48      183.16     44.33 o 
  -9   8   7      298.93      576.12     52.10 o 
  -8   8   7      241.82      363.93     39.54 o 
  -7   8   7        2.85       24.12     33.16 o 
  -6   8   7     3255.76     2807.31     88.78 o 
  -5   8   7      416.34      369.03     51.62 o 
  -4   8   7     4949.18     4751.86    190.94 o 
  -3   8   7     4467.30     5110.74    170.24 o 
  -2   8   7      584.03      540.39     66.11 o 
  -1   8   7     4452.75     4750.55    164.05 o 
   0   8   7      245.36      221.32     81.00 o 
   1   8   7      761.18      901.18    118.61 o 
   2   8   7       57.75      -34.72     69.43 o 
   3   8   7      202.67      271.14     74.50 o 
   4   8   7      215.57      302.54    120.06 o 
 -13   9   7      740.01      661.08     76.25 o 
 -12   9   7      115.66       73.38     54.91 o 
 -11   9   7      997.39      848.44     67.31 o 
 -10   9   7       25.78       -5.75     38.79 o 
  -9   9   7       24.17      -11.01     37.58 o 
  -8   9   7      149.57       82.71     41.65 o 
  -7   9   7      291.60      233.50     50.05 o 
  -6   9   7     6393.58     6306.34    168.09 o 
  -5   9   7     6436.92     6616.91    209.56 o 
  -4   9   7      801.75      683.22     75.67 o 
  -3   9   7      152.31      112.19     53.07 o 
  -2   9   7      319.26      254.59     85.34 o 
  -1   9   7      143.79      227.10     81.00 o 
   0   9   7      246.34      240.12     91.13 o 
   1   9   7      280.18      144.65     88.24 o 
   2   9   7     1248.30     1196.26    148.99 o 
   3   9   7     1898.01     1746.97    132.19 o 
 -12  10   7       57.52      103.65     47.45 o 
 -11  10   7      612.90      554.83     72.72 o 
 -10  10   7     5182.10     4433.63    181.85 o 
  -9  10   7      730.30      580.36     69.25 o 
  -8  10   7     1334.80     1625.86     97.35 o 
  -7  10   7     2103.58     2161.00    106.46 o 
  -6  10   7     1552.55     1391.90     87.34 o 
  -5  10   7      773.92      728.62    114.27 o 
  -4  10   7        1.28      -36.16     72.33 o 
  -3  10   7        0.11       40.50     78.11 o 
  -2  10   7      433.03      279.18     92.58 o 
  -1  10   7     1065.02     1100.80     98.13 o 
   0  10   7     1197.74     1311.99    153.33 o 
   1  10   7     1551.01     1471.10    164.90 o 
 -12  11   7      873.19      710.01     94.72 o 
 -11  11   7        0.52       46.40     64.41 o 
 -10  11   7      212.00      121.62     55.51 o 
  -9  11   7       82.43       90.87     52.47 o 
  -8  11   7       25.69        2.75     45.52 o 
  -7  11   7        3.08        6.92     44.71 o 
  -6  11   7      323.07      440.91    108.49 o 
  -5  11   7      664.88      293.64    111.38 o 
  -4  11   7     1813.05     2606.61    214.08 o 
  -3  11   7      517.08      416.60    111.38 o 
  -2  11   7      363.76      309.55    105.60 o 
  -1  11   7      148.80      278.76     78.87 o 
 -10  12   7        3.85      -13.45     54.44 o 
  -9  12   7      356.06      259.60     65.30 o 
  -8  12   7     3583.18     3722.54    217.02 o 
  -7  12   7        6.55      -51.35    102.70 o 
  -6  12   7       74.38      199.62    108.49 o 
  -5  12   7      242.22      247.35    118.61 o 
  -4  12   7       76.55      -17.36     94.02 o 
  -3  12   7        8.41      -44.84     89.68 o 
  -7  13   7      381.29      148.99    130.19 o 
   3 -13   8      809.64      891.05    186.60 o 
   4 -13   8      592.51      334.14    148.99 o 
   5 -13   8        7.70       49.18    117.17 o 
   6 -13   8      758.31      671.18    166.35 o 
   7 -13   8        2.90       31.85     61.04 o 
   1 -12   8     1466.42     1811.14    162.63 o 
   2 -12   8     1616.65     1844.50    163.18 o 
   3 -12   8      264.53      133.08    112.83 o 
   4 -12   8      241.64      122.95    118.61 o 
   5 -12   8      918.02     1158.66    188.05 o 
   6 -12   8       33.35       28.93    104.15 o 
   7 -12   8     1223.20     1053.22    105.43 o 
   8 -12   8      285.69      355.80     82.15 o 
   9 -12   8     1273.49     1149.93    214.81 o 
  -1 -11   8      249.78      341.75     94.53 o 
   0 -11   8      102.85       87.62     75.05 o 
   1 -11   8      514.81      540.55     96.77 o 
   2 -11   8      682.43      757.97    156.22 o 
   3 -11   8      576.84      562.69    146.10 o 
   4 -11   8     2135.04     2349.13    248.80 o 
   5 -11   8     1614.13     1475.44    199.62 o 
   6 -11   8      106.55       70.17     54.10 o 
   7 -11   8     4431.59     4172.93    188.77 o 
   8 -11   8      866.22      847.19     96.76 o 
   9 -11   8       71.21       -5.28     67.15 o 
  10 -11   8       70.87      120.09     53.29 o 
  -3 -10   8        1.61      -49.18     98.36 o 
  -2 -10   8      108.98      -44.12     88.24 o 
  -1 -10   8      291.70      376.97    109.93 o 
   0 -10   8      158.63       53.18     68.38 o 
   1 -10   8     1559.96     1511.57    138.81 o 
   2 -10   8     1306.23     1730.03    215.53 o 
   3 -10   8     1846.63     1594.06    199.62 o 
   4 -10   8       15.14      127.29    102.70 o 
   5 -10   8       86.40       87.17     52.48 o 
   6 -10   8     1839.15     1408.32    105.55 o 
   7 -10   8      140.99      136.00     77.39 o 
   8 -10   8      989.78      618.52    112.83 o 
   9 -10   8      910.40      698.28     72.86 o 
  10 -10   8      274.72      320.66     65.98 o 
  11 -10   8      664.93      490.42     61.18 o 
  -4  -9   8      416.51      504.83    146.10 o 
  -3  -9   8      228.12      283.52    115.72 o 
  -2  -9   8     2924.42     2997.83    334.87 o 
  -1  -9   8     1130.82     1058.82    187.32 o 
   0  -9   8      598.96      566.08    169.24 o 
   1  -9   8       30.33        2.89     95.47 o 
   2  -9   8     1024.45     1148.53    172.13 o 
   3  -9   8     1445.87     1385.76    186.60 o 
   4  -9   8      189.84      392.00    115.72 o 
   5  -9   8       65.77      117.87     47.07 o 
   6  -9   8     2784.92     2905.11    137.50 o 
   7  -9   8     2460.99     2197.49    132.08 o 
   8  -9   8        2.40       -1.35     41.11 o 
   9  -9   8     2072.39     2105.60    190.03 o 
  10  -9   8      355.08      152.06     46.77 o 
  11  -9   8        0.19      -23.70     47.40 o 
  -5  -8   8      910.76      825.96    166.35 o 
  -4  -8   8       73.20      156.22    107.04 o 
  -3  -8   8       21.38      -40.50     81.00 o 
  -2  -8   8       89.57       22.62    101.26 o 
  -1  -8   8      455.09      408.26     82.22 o 
   0  -8   8     2041.35     1948.12    162.01 o 
   1  -8   8     4274.70     4620.16    287.86 o 
   2  -8   8     3106.64     2819.25    225.66 o 
   3  -8   8       16.45      -37.61     75.22 o 
   4  -8   8     2478.25     2855.41    222.76 o 
   5  -8   8     2237.39     2235.70    194.56 o 
   6  -8   8       96.17      104.80     53.25 o 
   7  -8   8      515.24      493.65     57.75 o 
   8  -8   8     1565.58     1683.85     80.51 o 
   9  -8   8      472.85      676.27     61.79 o 
  10  -8   8      115.92       78.84     43.54 o 
  11  -8   8       12.88      -22.01     44.03 o 
  -7  -7   8       24.39      -52.07    104.15 o 
  -6  -7   8       96.53        2.89    111.38 o 
  -5  -7   8     1011.40      815.83    164.90 o 
  -4  -7   8      803.58      503.39    133.08 o 
  -3  -7   8     2275.28     2309.59    235.06 o 
  -2  -7   8      117.81      171.11     66.27 o 
  -1  -7   8     5664.97     5307.36    173.44 o 
   0  -7   8    15756.30    17088.46    400.49 o 
   1  -7   8       20.82       86.31     54.22 o 
   2  -7   8      603.33      829.52     88.26 o 
   3  -7   8        7.07        3.93     48.81 o 
   4  -7   8      422.89      533.76     54.01 o 
   5  -7   8     3283.03     3145.35    114.93 o 
   6  -7   8      140.86       93.29     39.23 o 
   7  -7   8     3706.53     3510.26    103.82 o 
   8  -7   8     3520.02     3634.02    110.72 o 
   9  -7   8     1224.76      966.64     68.74 o 
  10  -7   8      533.81      517.53     58.64 o 
  11  -7   8      362.97      283.24     66.01 o 
  -7  -6   8       10.44      -50.63    109.93 o 
  -6  -6   8       23.45      -45.57     91.13 o 
  -5  -6   8     2831.74     3073.84    250.25 o 
  -4  -6   8      468.69      364.52    118.61 o 
  -3  -6   8      644.86      567.68     70.02 o 
  -2  -6   8     1515.57     1480.66     98.43 o 
  -1  -6   8       40.18       14.15     37.63 o 
   0  -6   8     1928.39     2336.43    130.26 o 
   1  -6   8     3424.25     3992.15    170.94 o 
   2  -6   8     1727.59     1495.06    190.22 o 
   3  -6   8     1506.67     1573.06     78.48 o 
   4  -6   8     1711.00     1544.97     86.62 o 
   5  -6   8     9041.54     8791.14    143.65 o 
   6  -6   8     8210.80     8268.82    171.32 o 
   7  -6   8     1991.94     2124.59     84.72 o 
   8  -6   8       27.66      -17.93     35.87 o 
   9  -6   8     1109.56     1221.38    108.15 o 
  10  -6   8        4.16      -25.24     50.48 o 
  11  -6   8      211.40      228.84     64.00 o 
  -8  -5   8       44.25      -14.47    107.04 o 
  -7  -5   8     1438.21     1364.06    201.07 o 
  -6  -5   8        5.69       92.58    111.38 o 
  -5  -5   8     1068.17     1371.29    186.60 o 
  -4  -5   8        3.92       17.69     57.86 o 
  -3  -5   8       92.12      -20.32     40.65 o 
  -2  -5   8      542.83      497.89     60.55 o 
  -1  -5   8      224.15      256.55     48.00 o 
   0  -5   8        2.03        9.76     41.79 o 
   1  -5   8     8666.10     8848.52    280.06 o 
   2  -5   8     5463.27     5681.22    217.54 o 
   3  -5   8      218.62      142.46     32.04 o 
   4  -5   8       37.46      -13.18     26.37 o 
   5  -5   8       94.65       38.59     26.86 o 
   6  -5   8     2831.64     2631.25     86.07 o 
   7  -5   8     4615.79     5278.42    140.90 o 
   8  -5   8        3.47      -17.69     35.37 o 
   9  -5   8      765.33      926.38     56.09 o 
  10  -5   8      170.77      136.83     44.51 o 
  11  -5   8       41.12      -22.82     50.27 o 
  -9  -4   8      374.25      247.83     75.45 o 
  -8  -4   8      187.19      274.84    138.87 o 
  -7  -4   8     1083.48      804.26    159.12 o 
  -6  -4   8       35.10      130.19    108.49 o 
  -5  -4   8      342.25      173.05     65.64 o 
  -4  -4   8     3454.09     3029.91    195.28 o 
  -3  -4   8     4535.41     4828.64    156.79 o 
  -2  -4   8        4.28       -0.93     40.69 o 
  -1  -4   8     2636.01     2359.38    100.70 o 
   0  -4   8      294.13      226.47     54.71 o 
   1  -4   8      146.56       82.03     27.63 o 
   2  -4   8       39.61       -7.25     14.49 o 
   3  -4   8      273.78      228.84     25.89 o 
   4  -4   8      202.02       60.19     23.88 o 
   5  -4   8     6822.07     6938.41    134.08 o 
   6  -4   8        0.07       -1.59     27.62 o 
   7  -4   8     2546.96     2478.01     75.09 o 
   8  -4   8     6937.69     7135.72    143.52 o 
   9  -4   8        0.47       -9.95     37.17 o 
  10  -4   8        7.25      -10.82     41.49 o 
  11  -4   8      184.90      298.48     60.92 o 
 -10  -3   8      338.21      349.44     69.91 o 
  -9  -3   8     1506.09     1697.09    104.18 o 
  -8  -3   8     3619.17     3652.22    134.90 o 
  -7  -3   8     3940.27     3425.34    269.05 o 
  -6  -3   8     2224.49     2087.44    146.77 o 
  -5  -3   8      184.85       72.42     55.26 o 
  -4  -3   8     1207.47     1382.41    109.93 o 
  -3  -3   8      802.53      920.19     83.82 o 
  -2  -3   8     2356.29     2516.18     80.37 o 
  -1  -3   8       15.00        1.41     34.14 o 
   0  -3   8     7210.92     6446.70    140.99 o 
   1  -3   8     2989.99     1984.90     73.14 o 
   2  -3   8     1779.33     1774.09     44.36 o 
   3  -3   8     9166.39     9714.24    221.99 o 
   4  -3   8      726.71      610.64     36.14 o 
   5  -3   8      863.90      913.76     40.76 o 
   6  -3   8        9.13       12.98     22.86 o 
   7  -3   8      226.18      225.79     35.14 o 
   8  -3   8      206.96      245.04     43.79 o 
   9  -3   8        0.47      -18.76     37.53 o 
  10  -3   8      643.14      668.45     71.98 o 
  11  -3   8      641.97      624.88     73.07 o 
 -10  -2   8     1378.29     1170.83     95.89 o 
  -9  -2   8      553.99      663.09     74.88 o 
  -8  -2   8      181.10      181.30     53.98 o 
  -7  -2   8     1259.70     1140.83     94.19 o 
  -6  -2   8        6.96      -20.93     41.86 o 
  -5  -2   8     1487.12     1270.50     75.19 o 
  -4  -2   8      332.77      318.63     42.42 o 
  -3  -2   8     3905.85     3459.97     82.56 o 
  -2  -2   8    37426.06    34833.02    487.33 o 
  -1  -2   8     8508.38     7964.41    122.48 o 
   0  -2   8        3.32        7.92     13.60 o 
   1  -2   8     2383.94     1777.11     43.29 o 
   2  -2   8       12.07       -8.02     16.04 o 
   3  -2   8     1953.89     1974.95     40.18 o 
   4  -2   8      425.03      529.74     27.94 o 
   5  -2   8     1025.02     1017.51     42.47 o 
   6  -2   8     5989.51     6011.71    111.51 o 
   7  -2   8     4914.11     5138.29    114.51 o 
   8  -2   8      784.63      702.86     56.71 o 
   9  -2   8     1627.15     1691.87     92.01 o 
  10  -2   8      525.06      472.55     97.74 o 
  11  -2   8      223.98       97.95    121.51 o 
 -11  -1   8      112.10      152.18     86.67 o 
 -10  -1   8      138.14      142.81     59.04 o 
  -9  -1   8       33.59      -23.90     47.80 o 
  -8  -1   8       37.69       58.95     45.43 o 
  -7  -1   8     2378.68     2240.84    165.31 o 
  -6  -1   8     4658.06     4316.47    136.43 o 
  -5  -1   8        5.48      -15.75     31.51 o 
  -4  -1   8     7203.31     6240.96    136.50 o 
  -3  -1   8     3583.59     2883.00     69.21 o 
  -2  -1   8     8374.75     8052.38    105.90 o 
  -1  -1   8     3180.13     3459.90     83.91 o 
   0  -1   8     2028.94     2215.29    100.52 o 
   1  -1   8      997.36     1559.04     46.51 o 
   2  -1   8     4477.20     3828.65     64.04 o 
   3  -1   8     1377.61     1290.13     38.44 o 
   4  -1   8    14790.70    14456.69    186.37 o 
   5  -1   8    11331.20    10324.99    143.17 o 
   6  -1   8        1.58      -11.08     22.17 o 
   7  -1   8      217.21      145.61     35.48 o 
   8  -1   8        0.93      -27.61     55.22 o 
   9  -1   8      251.37      191.43     67.30 o 
  10  -1   8       43.44       -2.89     86.79 o 
 -11   0   8      750.06      762.85    112.04 o 
 -10   0   8       17.03      -29.02     58.03 o 
  -9   0   8     1335.16     1269.11     90.68 o 
  -8   0   8     2646.03     2988.19    146.29 o 
  -7   0   8       41.20        2.23     32.60 o 
  -6   0   8        4.28       22.20     24.16 o 
  -5   0   8      565.72      380.96     30.33 o 
  -4   0   8      236.41      234.91     22.14 o 
  -3   0   8       25.87       56.06     15.51 o 
  -2   0   8      725.02      464.21     26.50 o 
  -1   0   8     6651.67     6231.09     92.84 o 
   0   0   8    24269.50    25114.98    268.48 o 
   1   0   8       88.40      131.25     16.51 o 
   2   0   8     2852.96     2100.61     46.09 o 
   3   0   8     4576.31     4106.52     69.87 o 
   4   0   8     3684.99     3670.54     67.93 o 
   5   0   8     1920.91     2162.52     60.40 o 
   6   0   8      146.21       56.37     30.20 o 
   7   0   8       71.59       39.94     32.95 o 
   8   0   8      652.44      844.67     74.79 o 
   9   0   8       27.95       23.14     83.90 o 
  10   0   8      741.60      820.17    131.63 o 
 -12   1   8       84.80      141.97     66.72 o 
 -11   1   8      483.49      313.40     62.78 o 
 -10   1   8       28.55       50.84     48.04 o 
  -9   1   8      266.56       95.97     47.90 o 
  -8   1   8      886.79      791.93     55.16 o 
  -7   1   8     1873.35     1677.11     70.81 o 
  -6   1   8        0.23       17.12     23.96 o 
  -5   1   8     4339.35     4235.65    116.29 o 
  -4   1   8     3352.56     3713.26     70.96 o 
  -3   1   8     1575.21     1311.14     44.35 o 
  -2   1   8     1081.18      644.25     24.57 o 
  -1   1   8     2461.35     2896.28     51.69 o 
   0   1   8       35.54      128.35     16.26 o 
   1   1   8       15.29       72.30     15.58 o 
   2   1   8     1969.99     1946.30     46.23 o 
   3   1   8     2837.72     2699.65     55.73 o 
   4   1   8       21.04       -9.51     19.03 o 
   5   1   8     1515.98     1435.74     56.00 o 
   6   1   8     5540.95     5637.31    172.74 o 
   7   1   8      479.61      492.89     62.04 o 
   8   1   8      144.47      173.29     55.79 o 
   9   1   8      424.60      545.33    112.83 o 
 -12   2   8       16.85      -25.59     51.18 o 
 -11   2   8      381.45      338.44     65.09 o 
 -10   2   8     2215.37     2601.51    156.59 o 
  -9   2   8     4751.72     4438.22    217.35 o 
  -8   2   8      739.68      756.52     55.30 o 
  -7   2   8     3313.64     3541.31     99.21 o 
  -6   2   8     1236.21     1220.25     54.89 o 
  -5   2   8      484.68      409.86     33.06 o 
  -4   2   8     2100.62     1928.00     42.23 o 
  -3   2   8     1149.49     1397.71     62.41 o 
  -2   2   8     1472.59     1097.07     32.32 o 
  -1   2   8     4307.94     3371.99     56.08 o 
   0   2   8     1174.00      937.85     31.15 o 
   1   2   8    10809.04    10814.38    134.88 o 
   2   2   8     3047.61     2809.02     56.39 o 
   3   2   8      495.41      481.92     33.22 o 
   4   2   8      149.10      126.94     26.35 o 
   5   2   8       24.41      -20.67     42.33 o 
   6   2   8     1629.49     1578.40     91.66 o 
   7   2   8       43.81       51.12     48.98 o 
   8   2   8       16.69       67.59     53.57 o 
   9   2   8        7.60       26.70     64.34 o 
 -12   3   8      684.34      709.06     68.00 o 
 -11   3   8     2457.33     2578.31    106.58 o 
 -10   3   8      673.00      550.50     57.12 o 
  -9   3   8     2103.36     2000.34     98.34 o 
  -8   3   8        5.15       18.41     36.56 o 
  -7   3   8     1015.45     1207.05     68.12 o 
  -6   3   8      355.78      382.79     35.80 o 
  -5   3   8        3.12       -9.15     18.30 o 
  -4   3   8    10870.17    10362.89    138.67 o 
  -3   3   8    20965.80    21552.50    247.65 o 
  -2   3   8       61.36       -3.97     15.22 o 
  -1   3   8     1414.00     1146.68     33.73 o 
   0   3   8      698.44      665.06     26.69 o 
   1   3   8     2006.61     1840.84     46.31 o 
   2   3   8      885.23     1043.74     42.56 o 
   3   3   8       37.67       98.44     37.13 o 
   4   3   8      223.82      235.80     46.58 o 
   5   3   8     4476.87     5184.33    155.10 o 
   6   3   8       21.73      -23.18     46.35 o 
   7   3   8     1485.03     1348.07     93.09 o 
   8   3   8     1193.14     1181.94    101.64 o 
 -13   4   8      261.01      235.87     59.70 o 
 -12   4   8      994.60     1039.60     78.66 o 
 -11   4   8      346.50      271.30     51.57 o 
 -10   4   8       10.78        1.38     41.31 o 
  -9   4   8      333.06      285.25     47.54 o 
  -8   4   8     8506.81     8967.11    189.62 o 
  -7   4   8      498.32      382.31     34.13 o 
  -6   4   8     3261.38     3150.13     68.11 o 
  -5   4   8    10586.49    10819.56    154.67 o 
  -4   4   8     9106.55     8410.55    118.04 o 
  -3   4   8     5780.55     6019.90     90.68 o 
  -2   4   8        0.39        8.15     16.21 o 
  -1   4   8     1965.76     1975.66     48.80 o 
   0   4   8       18.33      145.97     36.01 o 
   1   4   8      416.15      338.09     43.73 o 
   2   4   8     5486.99     5671.41    158.45 o 
   3   4   8     4749.13     4668.30    199.70 o 
   4   4   8     1109.83     1187.60     82.05 o 
   5   4   8        0.38      -21.61     43.21 o 
   6   4   8      200.43      130.54     55.91 o 
   7   4   8      672.09      817.60     81.19 o 
 -13   5   8      303.42      252.43     59.09 o 
 -12   5   8        7.37       23.52     48.29 o 
 -11   5   8      706.72      956.71     78.55 o 
 -10   5   8     6024.53     5652.60    148.13 o 
  -9   5   8       48.73      -18.72     39.86 o 
  -8   5   8      575.40      315.41     38.82 o 
  -7   5   8     1652.23     1229.52     73.05 o 
  -6   5   8     1375.68     1429.11     50.25 o 
  -5   5   8     1477.08     1293.10     46.71 o 
  -4   5   8      515.96      302.03     25.67 o 
  -3   5   8     2525.90     2546.80     57.16 o 
  -2   5   8     6029.61     6640.99    145.24 o 
  -1   5   8     2945.28     2847.60     64.50 o 
   0   5   8     2810.04     2901.11    242.29 o 
   1   5   8     2135.95     2145.93    110.24 o 
   2   5   8     4880.62     4904.59    208.19 o 
   3   5   8     1992.13     1978.40    100.36 o 
   4   5   8      199.50      109.81     48.68 o 
   5   5   8      835.94      943.17     78.46 o 
   6   5   8      205.92      207.20    152.61 o 
 -13   6   8      201.56      158.72     66.40 o 
 -12   6   8       76.01       55.40     58.87 o 
 -11   6   8      281.41      223.87     60.68 o 
 -10   6   8     2198.85     2174.34    123.46 o 
  -9   6   8      123.12       99.38     32.62 o 
  -8   6   8      452.74      454.63     38.41 o 
  -7   6   8       81.67       55.02     23.43 o 
  -6   6   8     4876.84     4924.99     90.67 o 
  -5   6   8       30.83        7.74     22.08 o 
  -4   6   8     1469.02     1611.14     49.93 o 
  -3   6   8     3234.67     2774.26     82.32 o 
  -2   6   8     1887.76     2167.55    106.14 o 
  -1   6   8       46.23      -17.63     35.27 o 
   0   6   8     4292.98     4202.99    151.21 o 
   1   6   8      311.68      383.81    128.02 o 
   2   6   8      144.11      185.80     51.43 o 
   3   6   8       75.97      -14.95     46.14 o 
   4   6   8     2650.48     2490.17    150.72 o 
   5   6   8      115.90      188.37     74.50 o 
 -13   7   8       21.72       40.34     61.21 o 
 -12   7   8      134.29       95.02     60.93 o 
 -11   7   8     1542.98     1769.35    120.05 o 
 -10   7   8      229.91      276.84     49.60 o 
  -9   7   8     1769.41     1631.68     92.43 o 
  -8   7   8     1253.06     1434.48     66.05 o 
  -7   7   8       48.75      -12.96     25.92 o 
  -6   7   8      302.88      313.66     35.36 o 
  -5   7   8       26.25       24.10     40.55 o 
  -4   7   8      135.80      101.60     40.83 o 
  -3   7   8      137.82       78.59     50.56 o 
  -2   7   8     1399.86     1405.62    112.83 o 
  -1   7   8     3301.17     3197.69    147.50 o 
   0   7   8      697.75      676.82     74.92 o 
   1   7   8      127.74       98.89     63.65 o 
   2   7   8      178.86      130.86     60.96 o 
   3   7   8       80.72      190.02     68.76 o 
   4   7   8     1869.04     1733.37    132.54 o 
 -13   8   8     1722.84     1798.66    105.86 o 
 -12   8   8     1071.39     1003.73     83.48 o 
 -11   8   8     1917.89     2141.62    140.97 o 
 -10   8   8     1254.83      921.78     67.38 o 
  -9   8   8     3254.91     2925.70    149.49 o 
  -8   8   8     3564.86     3937.43    114.71 o 
  -7   8   8       27.87      -15.31     30.63 o 
  -6   8   8       39.79      -19.82     39.65 o 
  -5   8   8     1835.75     1646.32     88.91 o 
  -4   8   8      873.95     1148.82     92.66 o 
  -3   8   8       62.60       33.16     79.56 o 
  -2   8   8      156.01      146.75     54.18 o 
  -1   8   8     1654.05     1894.72    112.90 o 
   0   8   8     1540.58     1608.52    157.67 o 
   1   8   8       16.88        2.89     72.33 o 
   2   8   8      240.13      231.63     68.58 o 
   3   8   8       50.40      137.33    115.00 o 
 -12   9   8      479.23      493.96     67.95 o 
 -11   9   8      182.97      253.91     50.77 o 
 -10   9   8     1906.09     2086.70    142.39 o 
  -9   9   8     1057.61      923.29     72.27 o 
  -8   9   8      366.21      293.17     58.64 o 
  -7   9   8     5677.91     6256.64    175.17 o 
  -6   9   8     3128.55     3064.70    130.13 o 
  -5   9   8     3387.36     3569.18    153.63 o 
  -4   9   8        9.05      -49.18     98.36 o 
  -3   9   8     1974.11     2356.62    127.85 o 
  -2   9   8     1717.55     1772.17    112.85 o 
  -1   9   8      116.71       62.20     55.23 o 
   0   9   8        5.62       33.27     85.34 o 
   1   9   8      545.63      575.71    117.17 o 
   2   9   8     1044.04     1138.16    115.58 o 
 -12  10   8     1782.99     1620.59    136.71 o 
 -11  10   8      174.17       85.95     66.99 o 
 -10  10   8       48.17      -21.28    120.78 o 
  -9  10   8        0.22      -12.08     72.74 o 
  -8  10   8      728.61      756.54     82.17 o 
  -7  10   8     2497.17     2703.38    117.14 o 
  -6  10   8      479.05      394.46     73.90 o 
  -5  10   8       18.39       67.17     56.97 o 
  -4  10   8      713.33      473.74     81.73 o 
  -3  10   8     1314.36     1453.74    164.90 o 
  -2  10   8      731.17     1008.22    138.87 o 
  -1  10   8      553.74      534.09     86.65 o 
   0  10   8     1136.14     1649.02    177.92 o 
 -11  11   8       53.71       11.18     69.61 o 
 -10  11   8      270.60      315.38     79.76 o 
  -9  11   8      412.08      654.17    115.32 o 
  -8  11   8      491.37      364.58    138.87 o 
  -7  11   8       16.90       63.57     64.27 o 
  -6  11   8      354.20      306.22    116.44 o 
  -5  11   8     1000.39      928.66    148.99 o 
  -4  11   8      751.54     1084.88    153.33 o 
  -3  11   8      678.25      704.45    144.65 o 
  -2  11   8      782.98      919.98    147.54 o 
  -9  12   8       21.75       27.94     56.11 o 
  -8  12   8      115.84      118.61     70.53 o 
  -7  12   8        0.50      -42.67     85.34 o 
  -6  12   8      977.47      901.18    167.80 o 
  -5  12   8       56.51      -52.07    104.15 o 
  -4  12   8       37.39       13.02    112.83 o 
   1 -12   9      225.73      410.93    105.56 o 
   2 -12   9      359.40      440.94    142.48 o 
   3 -12   9      212.58       43.40    120.06 o 
   4 -12   9       30.81      -54.24    108.49 o 
   5 -12   9       13.71       92.58    117.17 o 
   6 -12   9       31.27      196.73    122.95 o 
   7 -12   9     2149.56     2610.23    199.62 o 
   8 -12   9     3047.90     3007.45    176.34 o 
  -1 -11   9      237.69      234.38     93.06 o 
   0 -11   9      590.79      604.39    109.67 o 
   1 -11   9       21.53       52.72     75.50 o 
   2 -11   9       27.50       86.79    112.83 o 
   3 -11   9     2531.49     2205.93    253.14 o 
   4 -11   9      429.51      300.87    137.42 o 
   5 -11   9      198.16      399.24    138.87 o 
   6 -11   9      656.56      838.01    176.47 o 
   7 -11   9      489.54      495.36     85.82 o 
   8 -11   9     2219.32     1592.93    128.97 o 
   9 -11   9     1268.27     1184.67    222.04 o 
  -2 -10   9      657.08      508.37    105.22 o 
  -1 -10   9      582.91      489.61    127.29 o 
   0 -10   9       24.31       40.03    132.36 o 
   1 -10   9     3227.18     3936.52    203.90 o 
   2 -10   9      264.06      293.64    128.74 o 
   3 -10   9     1116.80      995.20    175.03 o 
   4 -10   9       56.44      -15.91     96.92 o 
   5 -10   9       69.67       87.53     53.40 o 
   6 -10   9      970.16      806.53    103.43 o 
   7 -10   9      177.40      265.85     69.43 o 
   8 -10   9       21.17       10.08     58.70 o 
   9 -10   9     1875.19     1893.34    137.37 o 
  10 -10   9     2304.16     1921.24    117.75 o 
  -4  -9   9      735.34      854.89    173.58 o 
  -3  -9   9      215.33      216.98    121.51 o 
  -2  -9   9      881.84      708.45    110.47 o 
  -1  -9   9       24.93       57.72     70.53 o 
   0  -9   9      441.61      331.32     84.60 o 
   1  -9   9      820.25      679.86    150.44 o 
   2  -9   9      103.45      195.28    107.04 o 
   3  -9   9       12.55       49.18     98.36 o 
   4  -9   9      592.56      705.90    148.99 o 
   5  -9   9     3930.08     4031.42    163.44 o 
   6  -9   9        0.05      -23.01     46.02 o 
   7  -9   9      510.26      414.68    110.66 o 
   8  -9   9      460.26      565.45     66.64 o 
   9  -9   9       10.59      -27.61     55.23 o 
  10  -9   9     1281.95     1139.72     77.94 o 
  -5  -8   9        1.76       81.00    114.27 o 
  -4  -8   9      298.51      180.81    121.51 o 
  -3  -8   9        4.31      -44.12     88.24 o 
  -2  -8   9       20.27      -29.89     59.78 o 
  -1  -8   9      327.09      325.97     82.83 o 
   0  -8   9     6379.38     6997.83    268.95 o 
   1  -8   9     1922.69     2887.24    237.23 o 
   2  -8   9      146.10      -43.40     86.79 o 
   3  -8   9     4784.42     4540.60    289.30 o 
   4  -8   9      657.76      682.04     73.50 o 
   5  -8   9     2409.91     2133.89    258.20 o 
   6  -8   9        3.11        6.01     58.58 o 
   7  -8   9       14.53      -20.13     40.26 o 
   8  -8   9        4.85       68.88     46.15 o 
   9  -8   9     1048.54     1025.57     70.81 o 
  10  -8   9      824.82      662.47     97.71 o 
  11  -8   9      456.16      549.12     79.91 o 
  -6  -7   9       17.15      -30.38    108.49 o 
  -5  -7   9       67.30       59.31    115.72 o 
  -4  -7   9      509.20      548.23    137.42 o 
  -3  -7   9      305.05      225.60     78.53 o 
  -2  -7   9     2759.12     2933.35    227.10 o 
  -1  -7   9     1944.44     1984.34    152.91 o 
   0  -7   9     4359.49     4381.82    198.89 o 
   1  -7   9     1166.58      986.52    151.88 o 
   2  -7   9      171.38       67.99     91.13 o 
   3  -7   9     1054.85     1009.66    151.88 o 
   4  -7   9       10.89       -1.93     44.41 o 
   5  -7   9     1838.87     1698.79    114.79 o 
   6  -7   9     5869.69     5795.03    163.97 o 
   7  -7   9     2581.99     2676.46    134.99 o 
   8  -7   9        8.47       -0.82     36.30 o 
   9  -7   9      155.03      115.84     44.18 o 
  10  -7   9      667.83      508.22     79.20 o 
  11  -7   9      652.20      508.75     75.93 o 
  -7  -6   9     1239.88     1202.05    205.40 o 
  -6  -6   9     3012.97     3509.24    289.30 o 
  -5  -6   9       16.23       59.31    107.04 o 
  -4  -6   9      108.96       70.88    101.26 o 
  -3  -6   9     3244.00     3057.21    169.17 o 
  -2  -6   9     3644.26     4205.11    194.85 o 
  -1  -6   9     1606.89     1465.03    112.79 o 
   0  -6   9     2345.35     1779.43    175.03 o 
   1  -6   9     3569.88     3184.21    154.39 o 
   2  -6   9     6043.93     6436.87    175.56 o 
   3  -6   9      219.37      188.48     42.44 o 
   4  -6   9     4218.60     4082.35    110.25 o 
   5  -6   9     3239.60     3378.96     93.60 o 
   6  -6   9     5597.31     5844.53    127.91 o 
   7  -6   9     2081.19     2061.11     89.16 o 
   8  -6   9       38.87       14.17     38.85 o 
   9  -6   9      414.30      386.45     54.49 o 
  10  -6   9       43.70      -24.40     48.80 o 
  11  -6   9     1097.92     1027.94     99.68 o 
  -8  -5   9      207.53      170.69    135.97 o 
  -7  -5   9      187.77      162.01    125.85 o 
  -6  -5   9     2018.76     1563.68    211.19 o 
  -5  -5   9      423.73      332.70    125.85 o 
  -4  -5   9      287.82      328.36    114.27 o 
  -3  -5   9       11.88      -45.20     90.41 o 
  -2  -5   9     1538.18     1750.29    105.44 o 
  -1  -5   9     6235.20     6209.55    187.23 o 
   0  -5   9     4615.85     4392.37    181.29 o 
   1  -5   9     1946.85     2052.92     87.70 o 
   2  -5   9       34.93       58.20     32.22 o 
   3  -5   9      140.78       30.72     24.70 o 
   4  -5   9     5978.08     5538.73    122.80 o 
   5  -5   9      800.65      595.92     44.53 o 
   6  -5   9       31.57      -13.08     29.03 o 
   7  -5   9      499.86      490.70     47.26 o 
   8  -5   9     2559.68     2645.69    100.33 o 
   9  -5   9       38.97      -20.12     63.04 o 
  10  -5   9       52.35      -20.67     41.34 o 
  11  -5   9      898.75      946.20    111.38 o 
  -9  -4   9       19.54       81.00    135.97 o 
  -8  -4   9       53.96      -14.47    115.72 o 
  -7  -4   9     2575.15     2655.79    270.50 o 
  -6  -4   9      150.22      222.76    122.95 o 
  -5  -4   9     1930.25     2074.30    221.32 o 
  -4  -4   9     2375.43     2628.35    151.87 o 
  -3  -4   9      274.13      181.54     51.14 o 
  -2  -4   9       25.34      -11.87     37.98 o 
  -1  -4   9     5316.94     5291.65    206.20 o 
   0  -4   9     1301.76     1455.42    198.90 o 
   1  -4   9      455.25      400.92     46.66 o 
   2  -4   9     1563.27     1389.05     62.43 o 
   3  -4   9     1643.30     1389.15     54.69 o 
   4  -4   9     1172.51     1122.78     53.67 o 
   5  -4   9      194.65      231.43     34.30 o 
   6  -4   9     2906.10     2764.09     83.70 o 
   7  -4   9      490.80      470.90     38.84 o 
   8  -4   9      999.30      914.24     96.63 o 
   9  -4   9       19.15       35.12     40.92 o 
  10  -4   9      386.96      448.09     64.10 o 
  11  -4   9      125.51       30.56     54.57 o 
  -9  -3   9      620.10      564.62    140.31 o 
  -8  -3   9      156.02      239.93     71.45 o 
  -7  -3   9      697.84      490.78     72.93 o 
  -6  -3   9      978.20      666.40     78.35 o 
  -5  -3   9     2395.90     2981.26    228.55 o 
  -4  -3   9      310.92      300.73     67.51 o 
  -3  -3   9      862.84      693.17     57.83 o 
  -2  -3   9     5485.34     5117.06    160.79 o 
  -1  -3   9     4939.94     4245.96    110.98 o 
   0  -3   9       11.02       18.64     21.62 o 
   1  -3   9     4348.46     4666.18     86.48 o 
   2  -3   9     1530.61     1458.02     54.29 o 
   3  -3   9      740.19      835.60     44.53 o 
   4  -3   9        5.15      -11.32     22.65 o 
   5  -3   9      192.98      131.41     35.32 o 
   6  -3   9      407.38      383.56     35.58 o 
   7  -3   9      278.57      234.82     35.12 o 
   8  -3   9       10.90      -18.29     36.57 o 
   9  -3   9      821.00      836.19     67.16 o 
  10  -3   9      466.20      576.29     69.51 o 
 -10  -2   9     1958.14     1934.46    229.27 o 
  -9  -2   9      665.18      639.25     94.45 o 
  -8  -2   9      192.88      170.72     67.26 o 
  -7  -2   9      142.61       63.46     54.10 o 
  -6  -2   9     1172.52     1043.17    126.57 o 
  -5  -2   9        3.55       -7.70     35.84 o 
  -4  -2   9     3353.72     3280.46    112.90 o 
  -3  -2   9     7611.06     6811.99    156.01 o 
  -2  -2   9     2307.01     1792.41    102.83 o 
  -1  -2   9     8505.80     8725.74    129.43 o 
   0  -2   9       25.01       -8.09     16.18 o 
   1  -2   9     5666.37     5173.90    111.15 o 
   2  -2   9     5206.33     5318.18    108.07 o 
   3  -2   9      239.03      201.91     30.85 o 
   4  -2   9     2226.06     2230.32     61.69 o 
   5  -2   9     1538.88     1621.42     57.05 o 
   6  -2   9       73.77      -16.23     35.47 o 
   7  -2   9       19.96       -7.35     35.88 o 
   8  -2   9      160.80      164.73     45.01 o 
   9  -2   9     1050.99     1056.33     79.79 o 
  10  -2   9      578.99      610.96     69.53 o 
 -11  -1   9      145.40       43.67     77.57 o 
 -10  -1   9      217.85      131.27     75.45 o 
  -9  -1   9      132.42      129.93     70.11 o 
  -8  -1   9     4025.18     4098.86    178.20 o 
  -7  -1   9       63.45       34.30     54.57 o 
  -6  -1   9       53.52      -19.24     38.48 o 
  -5  -1   9     5711.83     5572.30    159.42 o 
  -4  -1   9     5748.85     4955.89    124.72 o 
  -3  -1   9    11005.79    11031.34    158.89 o 
  -2  -1   9     1599.35     1741.36     45.27 o 
  -1  -1   9        1.53       -7.57     15.14 o 
   0  -1   9     5511.80     4832.81     84.78 o 
   1  -1   9     1173.40      857.47     36.23 o 
   2  -1   9     6693.34     7069.99    110.81 o 
   3  -1   9     5393.70     4933.60     87.89 o 
   4  -1   9     4989.49     4473.34     86.06 o 
   5  -1   9     4144.27     4327.61    105.66 o 
   6  -1   9       11.66      -16.56     33.12 o 
   7  -1   9     4231.59     4570.75    163.41 o 
   8  -1   9      232.38      222.69     55.93 o 
   9  -1   9      151.58      172.35     62.60 o 
  10  -1   9       92.06      -44.12     88.24 o 
 -11   0   9       98.56       67.61     75.77 o 
 -10   0   9      513.05      458.02    133.80 o 
  -9   0   9     1546.58     1654.59    131.32 o 
  -8   0   9     3179.79     2965.77    150.48 o 
  -7   0   9        0.24       -4.86     36.42 o 
  -6   0   9     3352.83     3340.60    111.03 o 
  -5   0   9     2132.23     1597.27     66.65 o 
  -4   0   9       13.00       -1.32     21.79 o 
  -3   0   9     2373.74     2467.84     53.46 o 
  -2   0   9     2300.78     2351.50     53.00 o 
  -1   0   9     1140.61     1025.72     38.01 o 
   0   0   9      656.78      745.85     27.30 o 
   1   0   9        0.41       -7.20     14.40 o 
   2   0   9    10067.12     9331.90    129.21 o 
   3   0   9     5647.64     5546.95    108.39 o 
   4   0   9     2356.53     2374.71     56.63 o 
   5   0   9      527.97      571.24     54.00 o 
   6   0   9     1716.59     1937.41     84.31 o 
   7   0   9       14.49      -10.64     46.25 o 
   8   0   9       42.28       66.54     82.45 o 
   9   0   9     1216.73     1229.53    150.44 o 
 -12   1   9      174.75      187.66     89.95 o 
 -11   1   9      447.68      522.11     70.93 o 
 -10   1   9      126.20      100.51     49.33 o 
  -9   1   9      698.45      673.65     68.99 o 
  -8   1   9      544.96      574.64     63.18 o 
  -7   1   9     1165.63     1098.99     61.87 o 
  -6   1   9     2111.12     2088.73    110.22 o 
  -5   1   9      316.23      337.67     34.98 o 
  -4   1   9      170.02      150.71     25.26 o 
  -3   1   9     7756.86     7151.40    122.39 o 
  -2   1   9     6360.57     6501.54     92.54 o 
  -1   1   9       12.17       -7.45     14.90 o 
   0   1   9     5862.10     4814.21     73.92 o 
   1   1   9      760.85      747.80     31.62 o 
   2   1   9        3.95       -8.62     18.08 o 
   3   1   9       29.55       31.29     19.86 o 
   4   1   9      789.93      694.69     41.76 o 
   5   1   9     1252.59     1360.35     62.61 o 
   6   1   9     1835.61     1781.78     81.09 o 
   7   1   9      180.08      105.05     61.99 o 
   8   1   9      772.18     1055.95    140.31 o 
   9   1   9     1519.05     1643.24    167.80 o 
 -12   2   9      129.71       46.36     83.21 o 
 -11   2   9      629.85      677.64     79.40 o 
 -10   2   9      432.67      462.45     83.31 o 
  -9   2   9      206.45      245.93     45.41 o 
  -8   2   9      260.19      184.42     42.28 o 
  -7   2   9     4593.68     4626.85    119.80 o 
  -6   2   9     3236.14     3289.51     95.96 o 
  -5   2   9       37.48       93.06     26.57 o 
  -4   2   9     1818.09     2040.53     60.82 o 
  -3   2   9     1291.58     1163.63     37.07 o 
  -2   2   9      116.85      370.38     23.68 o 
  -1   2   9        5.05       26.44     16.18 o 
   0   2   9      755.83      722.87     28.58 o 
   1   2   9      146.66      100.83     20.56 o 
   2   2   9     1753.29     1834.23     48.62 o 
   3   2   9     1697.84     1490.54     66.19 o 
   4   2   9     4282.12     4756.73    120.44 o 
   5   2   9      144.52      157.43     50.85 o 
   6   2   9      817.66      871.12     75.20 o 
   7   2   9      167.93      160.16     56.83 o 
   8   2   9       74.78       23.14     92.58 o 
 -12   3   9     1314.24     1339.43     86.61 o 
 -11   3   9     1551.33     1357.50     83.83 o 
 -10   3   9      489.46      508.89     56.24 o 
  -9   3   9     3065.14     3128.75    106.76 o 
  -8   3   9        0.75      -17.21     34.42 o 
  -7   3   9      148.87      291.25     41.51 o 
  -6   3   9      303.29      451.91     41.35 o 
  -5   3   9     6352.67     6051.65    108.97 o 
  -4   3   9     1671.57     1888.45     51.46 o 
  -3   3   9     5206.12     4755.78     74.90 o 
  -2   3   9       64.59      119.49     20.46 o 
  -1   3   9     6619.03     6821.87    104.77 o 
   0   3   9    10228.77     9852.91    119.61 o 
   1   3   9        6.88       -9.40     18.80 o 
   2   3   9      431.10      470.21     40.72 o 
   3   3   9       86.87       85.64     37.23 o 
   4   3   9       30.03       35.57     45.83 o 
   5   3   9      236.60      182.30     53.62 o 
   6   3   9      100.52      163.67     55.50 o 
   7   3   9      424.04      397.15     67.16 o 
 -12   4   9      342.33      287.40     57.57 o 
 -11   4   9       72.43       78.95     46.33 o 
 -10   4   9     1234.52     1260.51     82.26 o 
  -9   4   9        7.89       -5.79     38.43 o 
  -8   4   9        2.26      -21.61     43.22 o 
  -7   4   9      945.82     1183.12     57.15 o 
  -6   4   9     2635.29     2542.23     71.16 o 
  -5   4   9    13079.57    13197.95    200.50 o 
  -4   4   9     1676.82     1445.88     48.72 o 
  -3   4   9      315.06      330.84     28.41 o 
  -2   4   9      852.37      887.10     43.00 o 
  -1   4   9      178.37      119.88     21.55 o 
   0   4   9     2306.15     2581.03     78.56 o 
   1   4   9     2263.37     2515.60    105.38 o 
   2   4   9     2912.28     3006.00    114.81 o 
   3   4   9     1703.73     2047.60    151.54 o 
   4   4   9      262.13      214.41     85.16 o 
   5   4   9     2519.38     2555.02    120.15 o 
   6   4   9     1300.12     1708.57    132.00 o 
 -12   5   9      247.28      247.13     55.74 o 
 -11   5   9      272.36      136.02     51.29 o 
 -10   5   9     2599.79     3133.36    114.18 o 
  -9   5   9      268.09      144.16     55.54 o 
  -8   5   9     1327.00     1128.92     58.47 o 
  -7   5   9     7305.93     7675.47    135.64 o 
  -6   5   9      827.95      643.96     40.56 o 
  -5   5   9      832.07     1110.44     45.70 o 
  -4   5   9      257.21      244.52     27.08 o 
  -3   5   9      399.94      499.64     33.98 o 
  -2   5   9       98.81       35.13     27.94 o 
  -1   5   9      784.60     1064.76     52.36 o 
   0   5   9     3273.31     3545.11    139.61 o 
   1   5   9    10730.21    11368.53    308.38 o 
   2   5   9     3400.80     3671.28    159.21 o 
   3   5   9       15.82      -22.35     44.69 o 
   4   5   9       17.81      -23.65     47.29 o 
   5   5   9       50.31       35.08     54.76 o 
   6   5   9      474.26      371.75     69.91 o 
 -12   6   9      658.98      543.62     78.36 o 
 -11   6   9      498.93      481.82     71.83 o 
 -10   6   9      312.99      456.97     70.40 o 
  -9   6   9       61.31       46.02     40.09 o 
  -8   6   9      283.31      180.56     37.84 o 
  -7   6   9      287.01      238.13     36.94 o 
  -6   6   9      253.84      195.14     29.65 o 
  -5   6   9      776.08      800.30     44.19 o 
  -4   6   9     7514.83     7305.70    186.81 o 
  -3   6   9      712.98      786.73     52.31 o 
  -2   6   9     2083.25     2396.03    117.57 o 
  -1   6   9     2692.30     2699.01    105.21 o 
   0   6   9        7.26      -25.22     50.44 o 
   1   6   9      593.94      630.71    159.84 o 
   2   6   9      499.32      383.63     61.27 o 
   3   6   9      387.19      260.91     59.66 o 
   4   6   9      606.76      542.36     71.63 o 
   5   6   9      332.14      365.02     88.35 o 
 -12   7   9      262.77      276.11     69.01 o 
 -11   7   9        4.11       65.64     46.77 o 
 -10   7   9      385.87      462.89     92.49 o 
  -9   7   9      805.07     1074.01     61.89 o 
  -8   7   9     3959.55     3767.66    100.64 o 
  -7   7   9     1070.31     1132.91     72.64 o 
  -6   7   9     3377.58     3989.20    110.20 o 
  -5   7   9      610.16      424.62     46.14 o 
  -4   7   9      963.07     1074.76    135.97 o 
  -3   7   9        1.55      -29.65     59.31 o 
  -2   7   9       58.76      -23.23     46.46 o 
  -1   7   9      283.58      323.98     52.04 o 
   0   7   9      658.20      801.96     80.80 o 
   1   7   9        4.37      -30.02     60.03 o 
   2   7   9     1580.87     1677.27    101.22 o 
   3   7   9     1348.72     1423.61    127.41 o 
   4   7   9       23.44       23.87     67.51 o 
 -12   8   9      696.65      812.43     78.05 o 
 -11   8   9     1325.46     1266.25     89.86 o 
 -10   8   9      969.99      853.99     75.56 o 
  -9   8   9       55.87        8.51     42.05 o 
  -8   8   9       21.27        9.56     45.07 o 
  -7   8   9      599.91      617.31     57.46 o 
  -6   8   9      687.15      689.13     76.62 o 
  -5   8   9     1084.96     1072.22     94.11 o 
  -4   8   9      196.98      222.33    136.70 o 
  -3   8   9     1953.55     1895.22    118.76 o 
  -2   8   9     5051.28     5457.45    190.12 o 
  -1   8   9      721.07      925.05    108.25 o 
   0   8   9     1179.36     1342.35    104.66 o 
   1   8   9      193.95      415.15    109.93 o 
   2   8   9       32.92       87.62    170.69 o 
 -12   9   9       71.12       -8.59     53.90 o 
 -11   9   9       12.25        8.51     84.52 o 
 -10   9   9      232.76      231.34     56.96 o 
  -9   9   9       78.38      -29.38     58.75 o 
  -8   9   9      418.07      756.63     69.95 o 
  -7   9   9     4169.45     4014.41    139.62 o 
  -6   9   9     3424.28     3927.60    220.18 o 
  -5   9   9       91.48      122.67     78.11 o 
  -4   9   9     1059.16     1126.59    101.01 o 
  -3   9   9      359.16      350.91     72.88 o 
  -2   9   9      248.46      246.28     67.99 o 
  -1   9   9     1138.17     1164.44    306.66 o 
   0   9   9       63.74       15.91     89.68 o 
   1   9   9      195.42      324.02    114.27 o 
 -11  10   9      462.60      346.90     82.33 o 
 -10  10   9      166.98      125.36     70.95 o 
  -9  10   9     1775.05     1938.82    137.34 o 
  -8  10   9     1365.75     1499.12    100.88 o 
  -7  10   9      143.18       57.29     53.66 o 
  -6  10   9     1293.84      997.76    129.46 o 
  -5  10   9        1.45      -29.89     59.78 o 
  -4  10   9       33.35      -29.29     58.58 o 
  -3  10   9       46.03       24.43     64.41 o 
  -2  10   9        2.02       24.59     89.68 o 
  -1  10   9     3759.61     5220.46    297.98 o 
 -10  11   9      313.19      416.58     84.90 o 
  -9  11   9      603.33      631.09    128.02 o 
  -8  11   9      777.67      551.25     78.05 o 
  -7  11   9      122.61      113.09     72.23 o 
  -6  11   9      738.52      722.96     97.20 o 
  -5  11   9      991.83     1213.12    155.50 o 
  -4  11   9       32.19      -48.46     96.92 o 
  -3  11   9     1133.92     1369.85    183.71 o 
   3 -12  10      185.69      211.19    131.63 o 
   4 -12  10       60.60      133.08    134.53 o 
   5 -12  10        2.78       52.07    117.17 o 
   6 -12  10     1208.28      990.86    196.73 o 
   0 -11  10        0.34       -6.38     77.72 o 
   1 -11  10     2309.48     2280.32    614.77 o 
   2 -11  10      303.97      269.05    130.19 o 
   3 -11  10      362.36      465.78    156.22 o 
   4 -11  10      411.50      504.83    156.22 o 
   5 -11  10      368.43      610.43    159.12 o 
   6 -11  10     3625.53     3189.08    180.09 o 
   7 -11  10      241.29      204.98     75.72 o 
   8 -11  10       17.92       73.38     72.75 o 
  -2 -10  10      373.90      323.17    102.70 o 
  -1 -10  10      155.66      171.01    107.77 o 
   0 -10  10       11.90       40.13     77.64 o 
   1 -10  10     2247.98     2567.30    193.78 o 
   2 -10  10     1044.01     1167.33    199.62 o 
   3 -10  10       17.27      -26.04    104.15 o 
   4 -10  10     2723.71     3292.26    283.52 o 
   5 -10  10      206.27      129.62     61.54 o 
   6 -10  10      323.24      326.76     74.91 o 
   7 -10  10     1104.66     1084.98    111.71 o 
   8 -10  10      349.88      285.45     79.47 o 
   9 -10  10        0.07      -23.48     46.96 o 
  -3  -9  10      662.34      403.58    141.76 o 
  -2  -9  10       50.98       93.30     79.78 o 
  -1  -9  10     1059.48     1269.87    143.15 o 
   0  -9  10      201.85      180.66     80.63 o 
   1  -9  10      800.62     1024.13    183.71 o 
   2  -9  10       27.51       27.48    107.04 o 
   3  -9  10      683.96      684.20    154.78 o 
   4  -9  10      121.08      185.15    117.17 o 
   5  -9  10       28.45      -37.61     75.22 o 
   6  -9  10       87.94       43.32     75.94 o 
   7  -9  10     1813.91     2189.00    145.90 o 
   8  -9  10     2695.67     2556.16    124.31 o 
   9  -9  10        2.10      -17.51     85.88 o 
  10  -9  10      158.95      267.26     55.60 o 
  -5  -8  10     1407.06     1255.57    214.08 o 
  -4  -8  10        6.68      -48.46     96.92 o 
  -3  -8  10       54.98      -31.82     96.92 o 
  -2  -8  10      231.07       24.94     74.76 o 
  -1  -8  10      587.08      648.84    110.11 o 
   0  -8  10       23.91        5.96     70.22 o 
   1  -8  10      504.25      509.17    141.76 o 
   2  -8  10        3.79       24.59     99.81 o 
   3  -8  10     1611.06     1758.96    212.64 o 
   4  -8  10     1652.31     1287.70    102.91 o 
   5  -8  10       75.05       58.76     51.48 o 
   6  -8  10        8.26       44.88     56.20 o 
   7  -8  10      148.57       -1.15     43.50 o 
   8  -8  10      496.41      355.77     63.67 o 
   9  -8  10      583.25      402.40     56.25 o 
  10  -8  10      166.53      187.59     56.23 o 
  -6  -7  10      616.67      620.55    179.37 o 
  -5  -7  10       75.52       40.50    115.72 o 
  -4  -7  10       26.74      -18.80    111.38 o 
  -3  -7  10     1458.52     1444.27    145.69 o 
  -2  -7  10     4202.52     4607.34    219.38 o 
  -1  -7  10     4341.68     4368.64    210.10 o 
   0  -7  10     1115.38     1089.99    120.69 o 
   1  -7  10     1577.15     1429.15    186.60 o 
   2  -7  10      503.00      457.10    121.51 o 
   3  -7  10       49.99       18.42     47.36 o 
   4  -7  10     1886.95     1965.99    124.94 o 
   5  -7  10      376.27      388.44     68.99 o 
   6  -7  10     1712.45     1801.61    111.32 o 
   7  -7  10      283.35      245.31     43.97 o 
   8  -7  10      183.16      159.11     44.90 o 
   9  -7  10     3042.01     3264.15    134.46 o 
  10  -7  10      643.89      586.23     67.68 o 
  -7  -6  10      238.51      300.87    156.22 o 
  -6  -6  10     1130.17     1048.72    198.17 o 
  -5  -6  10       21.05      -48.46     96.92 o 
  -4  -6  10     2813.18     3031.89    257.48 o 
  -3  -6  10     2573.90     2798.90    171.83 o 
  -2  -6  10       36.59      -10.25     64.46 o 
  -1  -6  10     2736.77     3004.88    165.93 o 
   0  -6  10      495.67      337.67     77.18 o 
   1  -6  10      385.87      365.97    108.49 o 
   2  -6  10     1064.36     1248.28    175.03 o 
   3  -6  10      670.28      615.61    102.70 o 
   4  -6  10     6092.86     6434.51    272.86 o 
   5  -6  10     5922.49     6116.12    178.59 o 
   6  -6  10      182.81      116.46     38.14 o 
   7  -6  10      457.17      355.97     48.81 o 
   8  -6  10       11.31      -19.24     38.48 o 
   9  -6  10      552.03      371.63     76.03 o 
  10  -6  10      482.02      357.86    103.44 o 
  -8  -5  10      913.98      714.58    186.60 o 
  -7  -5  10        0.23      -57.86    115.72 o 
  -6  -5  10      645.73      760.86    172.13 o 
  -5  -5  10       61.53      -51.35    102.70 o 
  -4  -5  10        0.60       57.86    102.70 o 
  -3  -5  10      323.49      201.70     72.87 o 
  -2  -5  10      660.34      708.78     97.17 o 
  -1  -5  10     1496.10     1162.20    113.52 o 
   0  -5  10     7204.10     7851.72    205.60 o 
   1  -5  10       15.58      -18.31     36.62 o 
   2  -5  10     8949.98     8566.78    215.16 o 
   3  -5  10     8174.76     7891.04    290.21 o 
   4  -5  10      701.86      600.38     45.57 o 
   5  -5  10      542.51      399.38     46.16 o 
   6  -5  10      622.77      552.33     47.58 o 
   7  -5  10      130.75       78.82     46.56 o 
   8  -5  10      336.13      475.00     64.72 o 
   9  -5  10        0.30       34.87     51.97 o 
  10  -5  10     1393.30     1347.65    100.57 o 
  -8  -4  10        1.40      -37.61    122.95 o 
  -7  -4  10       50.97      -41.95    109.93 o 
  -6  -4  10      311.65      324.02    128.74 o 
  -5  -4  10     1301.95     1191.93    180.81 o 
  -4  -4  10      271.60      183.71    104.15 o 
  -3  -4  10      287.04      227.75     69.35 o 
  -2  -4  10     3249.48     3446.68    135.67 o 
  -1  -4  10      628.33      761.29     55.86 o 
   0  -4  10       27.09       -1.79     54.81 o 
   1  -4  10       10.69      -15.80     33.94 o 
   2  -4  10       86.96       53.95     25.17 o 
   3  -4  10      931.42     1007.56     55.32 o 
   4  -4  10      526.40      538.00     43.00 o 
   5  -4  10     3572.89     3740.52     98.08 o 
   6  -4  10     3208.14     3028.65     91.35 o 
   7  -4  10      654.81      668.97     52.92 o 
   8  -4  10     1968.71     2164.10    115.46 o 
   9  -4  10      183.39      220.25     49.76 o 
  10  -4  10      179.72      224.51     60.24 o 
  -9  -3  10      560.48      667.01     97.24 o 
  -8  -3  10        2.47      -30.56     61.11 o 
  -7  -3  10     3674.85     3251.54    159.47 o 
  -6  -3  10      564.21      389.11    130.19 o 
  -5  -3  10       10.58      -41.23     82.45 o 
  -4  -3  10      110.46      -21.24     42.48 o 
  -3  -3  10       17.57      -20.85     41.70 o 
  -2  -3  10      319.52      352.65     44.94 o 
  -1  -3  10     1885.92     1754.91     76.57 o 
   0  -3  10        3.15       -5.87     20.23 o 
   1  -3  10     1354.56     1253.01     53.80 o 
   2  -3  10    12306.55    13271.76    223.48 o 
   3  -3  10      140.45      117.68     29.30 o 
   4  -3  10      755.82      550.41     42.61 o 
   5  -3  10     2541.27     2599.66     82.01 o 
   6  -3  10      546.89      497.64     40.34 o 
   7  -3  10     1221.63     1221.04     63.09 o 
   8  -3  10      428.28      450.48     52.10 o 
   9  -3  10       81.17       62.56     52.15 o 
  10  -3  10      136.38      141.88     83.85 o 
 -10  -2  10      621.40      596.12     97.64 o 
  -9  -2  10       19.81       17.01     69.56 o 
  -8  -2  10       46.88       10.58     65.02 o 
  -7  -2  10      497.28      376.44     99.81 o 
  -6  -2  10      476.98      378.25    122.23 o 
  -5  -2  10      265.02      327.94     62.43 o 
  -4  -2  10      589.02      543.84     59.11 o 
  -3  -2  10    15919.03    15855.81    308.26 o 
  -2  -2  10      378.17      405.08     44.54 o 
  -1  -2  10     7018.81     6879.42    121.66 o 
   0  -2  10     8407.93     7587.88    140.85 o 
   1  -2  10        0.37       23.78     23.71 o 
   2  -2  10     1694.14     1687.65     76.48 o 
   3  -2  10        2.47      -12.63     25.25 o 
   4  -2  10      244.19      162.81     29.50 o 
   5  -2  10     1566.70     1711.73     60.33 o 
   6  -2  10       90.83       10.12     41.95 o 
   7  -2  10     2845.16     3048.36    105.23 o 
   8  -2  10     2218.94     2409.75    158.85 o 
   9  -2  10        1.59      -28.08     56.16 o 
 -10  -1  10      217.68      103.62     81.00 o 
  -9  -1  10      280.97      237.78     76.26 o 
  -8  -1  10      956.85      891.63     99.81 o 
  -7  -1  10      822.89      833.82     93.66 o 
  -6  -1  10     3929.12     4215.42    172.31 o 
  -5  -1  10    12140.27    11884.92    419.61 o 
  -4  -1  10     3216.05     2849.67     90.18 o 
  -3  -1  10      158.29      153.42     26.02 o 
  -2  -1  10      219.11      100.72     27.25 o 
  -1  -1  10     1023.35     1070.26     47.73 o 
   0  -1  10     2098.05     2474.86     71.74 o 
   1  -1  10       26.10       53.71     25.94 o 
   2  -1  10     3245.97     3272.28    115.19 o 
   3  -1  10    10569.93    10353.54    166.47 o 
   4  -1  10     2148.98     2136.16     64.33 o 
   5  -1  10      494.98      551.21     43.62 o 
   6  -1  10      161.50      201.46     43.61 o 
   7  -1  10      415.46      387.03     60.24 o 
   8  -1  10      946.19      842.60     85.18 o 
   9  -1  10      574.97      511.41     79.03 o 
 -11   0  10      291.23      266.40     89.63 o 
 -10   0  10      686.90      876.92    126.57 o 
  -9   0  10     1275.18     1133.07    116.42 o 
  -8   0  10      479.36      371.86     58.99 o 
  -7   0  10      135.04      252.87     48.21 o 
  -6   0  10     1571.22     1291.28     80.90 o 
  -5   0  10     1472.22     1567.26     64.83 o 
  -4   0  10      775.08      623.00     43.35 o 
  -3   0  10      749.10      715.84     42.06 o 
  -2   0  10     6395.52     5691.68    107.61 o 
  -1   0  10      916.80     1045.00     47.50 o 
   0   0  10     2647.36     2559.31     66.53 o 
   1   0  10    15257.91    14458.08    216.12 o 
   2   0  10     2851.54     2849.51     70.45 o 
   3   0  10      870.82      848.67     44.36 o 
   4   0  10      364.67      309.51     36.49 o 
   5   0  10       31.35       22.59     34.71 o 
   6   0  10      113.72       74.91     43.64 o 
   7   0  10      148.02      106.43     58.06 o 
   8   0  10      447.10      623.45    115.72 o 
 -11   1  10      442.66      436.25     69.80 o 
 -10   1  10        5.16       -3.91     53.63 o 
  -9   1  10      100.88       18.03     47.72 o 
  -8   1  10     1360.24     1436.59     91.19 o 
  -7   1  10       14.69      -12.27     34.53 o 
  -6   1  10      973.97      919.65     69.64 o 
  -5   1  10       36.43       28.66     28.11 o 
  -4   1  10     6171.15     5724.11    119.77 o 
  -3   1  10     3399.56     3175.21     75.36 o 
  -2   1  10     1466.25     1555.61     56.69 o 
  -1   1  10       55.70       -4.31     18.39 o 
   0   1  10      469.14      347.29     37.91 o 
   1   1  10     3675.99     3524.81     97.80 o 
   2   1  10      269.68      365.29     31.58 o 
   3   1  10     1070.12      934.01     52.28 o 
   4   1  10     1327.07     1536.58     73.19 o 
   5   1  10     1145.43     1139.02     89.39 o 
   6   1  10      829.43     1100.80    133.08 o 
   7   1  10      828.30     1196.26    146.10 o 
   8   1  10      256.97      486.03    121.51 o 
 -11   2  10      227.22      383.17     66.53 o 
 -10   2  10      980.43     1107.44    120.90 o 
  -9   2  10     1752.37     1530.92     81.36 o 
  -8   2  10     2330.76     2277.16     93.06 o 
  -7   2  10       79.37       41.38     37.72 o 
  -6   2  10      936.14      918.04     56.01 o 
  -5   2  10       31.19       33.96     30.45 o 
  -4   2  10      327.62      508.87     41.61 o 
  -3   2  10       35.16      -10.25     20.49 o 
  -2   2  10      299.40      112.43     23.22 o 
  -1   2  10      941.80      863.33     34.80 o 
   0   2  10     5925.63     6272.44     92.27 o 
   1   2  10       30.61       -5.96     19.16 o 
   2   2  10     2917.38     2616.93     71.08 o 
   3   2  10      905.00      895.53     53.60 o 
   4   2  10     1472.45     1367.93     72.17 o 
   5   2  10      279.81      186.77     61.34 o 
   6   2  10      646.42      917.09    127.29 o 
   7   2  10     1284.09     1507.26    163.46 o 
 -12   3  10     1527.17     1326.15    104.18 o 
 -11   3  10        5.42       63.77     47.56 o 
 -10   3  10       69.90       55.70     46.42 o 
  -9   3  10      726.58      660.19     63.52 o 
  -8   3  10     1471.87     1214.31     73.91 o 
  -7   3  10      114.34      107.52     41.04 o 
  -6   3  10      238.58      265.06     52.51 o 
  -5   3  10     2680.04     2996.09     85.03 o 
  -4   3  10     4010.30     3924.12     78.89 o 
  -3   3  10      285.15      141.96     27.87 o 
  -2   3  10     5257.63     5296.29     87.67 o 
  -1   3  10     1442.64     1265.49     40.03 o 
   0   3  10      205.10      259.09     22.90 o 
   1   3  10      444.91      421.39     40.49 o 
   2   3  10      681.71      692.40     52.96 o 
   3   3  10        2.46       -2.78     53.24 o 
   4   3  10      462.26      549.32     90.27 o 
   5   3  10      123.04      142.71     53.65 o 
   6   3  10     1492.75     1708.62    125.61 o 
   7   3  10       51.73      108.49    104.15 o 
 -12   4  10      157.24      153.42     56.04 o 
 -11   4  10       74.34       86.96     50.08 o 
 -10   4  10        1.94        1.23     43.49 o 
  -9   4  10      852.58      988.43     86.65 o 
  -8   4  10      985.68     1263.95     77.34 o 
  -7   4  10     7906.10     7802.26    175.49 o 
  -6   4  10     7717.20     8289.55    155.95 o 
  -5   4  10       11.17        2.29     25.10 o 
  -4   4  10       18.63      -11.81     23.61 o 
  -3   4  10      302.30      474.16     35.27 o 
  -2   4  10     1976.02     1832.92     53.81 o 
  -1   4  10       28.20       43.08     32.55 o 
   0   4  10       44.75       71.40     30.05 o 
   1   4  10     1681.96     1873.02     80.68 o 
   2   4  10     3679.35     3847.17    133.72 o 
   3   4  10      200.00      170.17     54.42 o 
   4   4  10      737.79      742.71     75.63 o 
   5   4  10      359.86      469.31     71.83 o 
   6   4  10     1325.91     1288.95    114.79 o 
 -12   5  10       85.50       66.99     53.45 o 
 -11   5  10     1759.90     2123.01    106.40 o 
 -10   5  10        0.61      -33.82     67.65 o 
  -9   5  10      114.99      190.30     52.77 o 
  -8   5  10     1684.31     1924.29     76.69 o 
  -7   5  10     3528.14     3558.41     95.65 o 
  -6   5  10     3311.06     3142.61     80.44 o 
  -5   5  10       97.90       53.52     31.27 o 
  -4   5  10      103.42      133.74     28.83 o 
  -3   5  10     1786.98     1752.07     67.27 o 
  -2   5  10        3.07       10.69     31.84 o 
  -1   5  10     5722.20     6514.94    165.18 o 
   0   5  10     2058.37     1995.43     80.59 o 
   1   5  10     2121.35     2439.75    135.97 o 
   2   5  10       25.69      -20.98     41.95 o 
   3   5  10       44.09      -23.44     46.87 o 
   4   5  10      787.67     1025.02     95.68 o 
   5   5  10        1.83      -23.06     58.35 o 
 -12   6  10       34.07      120.36     83.46 o 
 -11   6  10      157.43       90.77     58.82 o 
 -10   6  10      252.17      298.75     65.56 o 
  -9   6  10     1592.84     1728.97     99.80 o 
  -8   6  10      349.14      432.63     50.67 o 
  -7   6  10      119.04       58.67     39.72 o 
  -6   6  10     2827.04     2682.01     83.36 o 
  -5   6  10     1859.12     1932.02     87.27 o 
  -4   6  10     1012.16      985.09     61.56 o 
  -3   6  10       17.40      -23.22     50.78 o 
  -2   6  10      189.14      174.58     44.78 o 
  -1   6  10     6843.32     7668.57    235.75 o 
   0   6  10     1512.57     1768.84    168.03 o 
   1   6  10       25.57       60.93     53.69 o 
   2   6  10      103.80      161.75     56.23 o 
   3   6  10      384.60      358.16     65.64 o 
   4   6  10       36.45      -42.28     84.56 o 
 -12   7  10       94.49      146.22     66.21 o 
 -11   7  10       37.04       80.10     46.64 o 
 -10   7  10      933.76     1011.74     71.57 o 
  -9   7  10        1.84      -19.47     38.95 o 
  -8   7  10        9.54        9.63     37.42 o 
  -7   7  10      125.61      307.90     48.62 o 
  -6   7  10      485.68      412.27     57.26 o 
  -5   7  10     1801.95     2111.19     97.26 o 
  -4   7  10      408.51      572.68    118.61 o 
  -3   7  10      619.47      551.53    167.80 o 
  -2   7  10       56.52       19.76     65.82 o 
  -1   7  10      354.37      556.83     79.90 o 
   0   7  10     1119.68     1437.71     89.68 o 
   1   7  10     1731.69     1445.65    113.04 o 
   2   7  10       70.02      117.27     58.87 o 
   3   7  10        0.72       22.17     57.46 o 
 -11   8  10      300.90      223.33     60.53 o 
 -10   8  10      889.69      871.51     79.67 o 
  -9   8  10        2.47      -26.07     52.13 o 
  -8   8  10      129.21      133.97     53.03 o 
  -7   8  10      104.22       45.35     46.87 o 
  -6   8  10     1623.54     1614.69     80.62 o 
  -5   8  10      129.57      154.22     60.80 o 
  -4   8  10      345.18      367.27     72.23 o 
  -3   8  10      563.49      644.31     84.63 o 
  -2   8  10        0.21      121.49     59.67 o 
  -1   8  10      652.31      601.58     92.58 o 
   0   8  10      851.24     1079.12     93.07 o 
   1   8  10     1087.91      986.30    108.49 o 
 -11   9  10       19.18      -20.77     60.32 o 
 -10   9  10      250.81       60.11     63.63 o 
  -9   9  10     1035.58     1387.22     91.13 o 
  -8   9  10     1180.45     1115.17     81.38 o 
  -7   9  10       29.64       56.24     62.15 o 
  -6   9  10       43.70      -26.60     57.46 o 
  -5   9  10      105.41       56.45     63.60 o 
  -4   9  10      625.00      841.44    114.27 o 
  -3   9  10      584.50      417.72     81.00 o 
  -2   9  10     1248.95     1305.44    112.16 o 
  -1   9  10      191.04      115.08     70.42 o 
   0   9  10      402.83      493.94    188.77 o 
 -10  10  10      733.74      941.70    104.39 o 
  -9  10  10     2186.25     2019.64    193.11 o 
  -8  10  10     3320.25     3423.03    169.71 o 
  -7  10  10       79.37       89.68     92.58 o 
  -6  10  10      863.98     1091.68    106.86 o 
  -5  10  10        1.04      -31.26     62.53 o 
  -4  10  10       37.21      -33.65     67.30 o 
  -3  10  10      558.24      345.33     83.00 o 
  -2  10  10      661.29     1001.04    171.41 o 
  -8  11  10      180.29      127.12     71.08 o 
  -7  11  10      926.12      873.23    230.72 o 
  -6  11  10      118.87       89.80    101.98 o 
  -5  11  10       59.04       97.03     76.45 o 
   2 -11  11      541.68      683.43    125.14 o 
   3 -11  11        0.90      131.63    133.08 o 
   4 -11  11     2431.16     2992.83    312.45 o 
   5 -11  11     2652.42     2346.24    273.39 o 
   6 -11  11      789.66      715.24    114.27 o 
   7 -11  11      431.97      185.38     84.02 o 
  -1 -10  11      341.57      305.40    100.66 o 
   0 -10  11     2790.32     3238.54    225.02 o 
   1 -10  11       79.73      103.91     84.63 o 
   2 -10  11      274.90      400.68    148.99 o 
   3 -10  11       93.07      263.27    140.31 o 
   4 -10  11      258.40      378.99    144.65 o 
   5 -10  11     1240.20     1182.55    181.54 o 
   6 -10  11       57.39      -30.24     60.48 o 
   7 -10  11      794.78      818.58    107.04 o 
   8 -10  11     1012.95      954.11    115.48 o 
  -2  -9  11     1279.15     1297.71    449.14 o 
  -1  -9  11      118.51       77.35     85.63 o 
   0  -9  11      966.05      912.89    125.80 o 
   1  -9  11        4.48       72.84     79.15 o 
   2  -9  11       10.47       15.91    111.38 o 
   3  -9  11        9.12       70.88    120.06 o 
   4  -9  11      944.36     1041.73     99.81 o 
   5  -9  11      707.18      764.43    101.98 o 
   6  -9  11     1475.89     1880.87    188.77 o 
   7  -9  11      811.36      869.45    146.82 o 
   8  -9  11       25.91      -21.12     48.88 o 
   9  -9  11       89.92      -33.07     66.14 o 
  -4  -8  11      355.08      186.60    138.87 o 
  -3  -8  11       17.32      -56.41    112.83 o 
  -2  -8  11        0.27      -37.08     74.15 o 
  -1  -8  11     1119.19     1303.19    146.26 o 
   0  -8  11        0.64      -38.04     76.07 o 
   1  -8  11     3040.64     3115.79    267.60 o 
   2  -8  11     3495.34     3578.67    283.52 o 
   3  -8  11       21.73      -52.80    105.60 o 
   4  -8  11        5.49       29.85     51.36 o 
   5  -8  11      817.76      760.04     91.17 o 
   6  -8  11      128.33       -1.02     59.67 o 
   7  -8  11      136.18       74.02     56.65 o 
   8  -8  11      224.39      370.78     65.48 o 
   9  -8  11      168.05      131.08     52.31 o 
  -5  -7  11      424.70      773.88    177.92 o 
  -4  -7  11     1765.28     2033.80    258.93 o 
  -3  -7  11     3657.47     4009.83    213.71 o 
  -2  -7  11     1092.15     1221.24    143.93 o 
  -1  -7  11       51.21      -34.38     68.76 o 
   0  -7  11       65.11      196.76     78.87 o 
   1  -7  11     2210.65     2771.52    243.01 o 
   2  -7  11     2114.09     2047.92    195.28 o 
   3  -7  11       21.45      -26.40     52.80 o 
   4  -7  11       27.78      -23.82     47.63 o 
   5  -7  11      898.83     1141.54    106.23 o 
   6  -7  11       46.40       -6.63     44.41 o 
   7  -7  11      724.39      792.79     77.62 o 
   8  -7  11      406.00      459.73     60.05 o 
   9  -7  11       79.43       72.33     50.33 o 
  -6  -6  11      897.93      759.42    177.92 o 
  -5  -6  11      469.58      613.32    162.01 o 
  -4  -6  11     1848.48     2172.66    253.14 o 
  -3  -6  11     1359.14     1304.61    138.93 o 
  -2  -6  11      525.62      619.66    106.01 o 
  -1  -6  11      798.04     1034.13    209.74 o 
   0  -6  11     1492.76     1529.77    138.52 o 
   1  -6  11      126.77      161.78     55.41 o 
   2  -6  11      928.94      815.32     85.39 o 
   3  -6  11     9597.20     9745.07    295.39 o 
   4  -6  11      770.28     1040.28     76.10 o 
   5  -6  11      996.03      987.99     78.58 o 
   6  -6  11       62.76      -17.41     34.82 o 
   7  -6  11     1240.97     1462.79     99.83 o 
   8  -6  11     2071.95     1845.22     96.82 o 
   9  -6  11       28.25      118.71     51.08 o 
  -7  -5  11       71.71      -58.58    117.17 o 
  -6  -5  11     2487.29     2961.01    299.43 o 
  -5  -5  11      655.09      666.84    160.56 o 
  -4  -5  11      227.23       44.84    108.49 o 
  -3  -5  11       67.82       71.22     72.06 o 
  -2  -5  11     3562.83     2835.22    222.04 o 
  -1  -5  11      666.14      727.86     74.05 o 
   0  -5  11       93.08      -20.18    124.40 o 
   1  -5  11      352.75      216.92     54.98 o 
   2  -5  11      625.98      740.66     81.33 o 
   3  -5  11     5625.20     5052.76    150.03 o 
   4  -5  11     1172.17      913.89     61.18 o 
   5  -5  11      112.91       37.17     36.31 o 
   6  -5  11       19.01      -17.01     35.94 o 
   7  -5  11      347.22      525.49     58.98 o 
   8  -5  11     2707.85     2912.21    114.91 o 
   9  -5  11     2018.14     2278.84    163.79 o 
  -8  -4  11      513.22      653.17    132.36 o 
  -7  -4  11      544.87      280.62    133.08 o 
  -6  -4  11      624.51      856.33    182.26 o 
  -5  -4  11      128.20      299.43    128.74 o 
  -4  -4  11     2277.33     2043.92    231.44 o 
  -3  -4  11     2179.99     2083.81    106.40 o 
  -2  -4  11      954.35      991.63    102.78 o 
  -1  -4  11      205.24      167.70     45.94 o 
   0  -4  11      971.58      931.40     73.57 o 
   1  -4  11     1126.93     1294.60     84.00 o 
   2  -4  11        6.61      -15.07     30.13 o 
   3  -4  11       90.78       44.50     29.71 o 
   4  -4  11     1750.79     1983.08     77.18 o 
   5  -4  11     1113.80     1078.62     60.87 o 
   6  -4  11       90.59       86.13     51.71 o 
   7  -4  11      119.81       66.28     43.53 o 
   8  -4  11      835.90      841.08     81.44 o 
   9  -4  11     2589.20     2697.82    280.62 o 
  -8  -3  11      218.34      112.03     71.19 o 
  -7  -3  11      390.73      372.00     80.83 o 
  -6  -3  11     1061.21      732.82     90.63 o 
  -5  -3  11        0.13      -32.91     65.82 o 
  -4  -3  11     1179.24     1291.21    216.25 o 
  -3  -3  11        1.59       10.06     40.64 o 
  -2  -3  11      544.07      399.00     55.94 o 
  -1  -3  11       36.66        5.01     31.99 o 
   0  -3  11     1658.59     1493.40     83.31 o 
   1  -3  11       62.37       98.99     28.49 o 
   2  -3  11        0.87      -12.21     24.42 o 
   3  -3  11     1166.62     1116.94     57.08 o 
   4  -3  11     3931.86     4124.98    103.42 o 
   5  -3  11      467.38      442.54     45.97 o 
   6  -3  11      960.02      990.95     61.24 o 
   7  -3  11      222.82      251.96     60.64 o 
   8  -3  11      256.23      304.96     52.57 o 
   9  -3  11       11.85       10.01     51.02 o 
  -9  -2  11      259.79      197.38     79.47 o 
  -8  -2  11      631.68      714.71    211.91 o 
  -7  -2  11      933.98     1056.92    105.43 o 
  -6  -2  11      164.95       79.27     62.59 o 
  -5  -2  11     6198.24     5810.97    209.45 o 
  -4  -2  11     3430.98     3426.78    185.15 o 
  -3  -2  11      547.03      407.28     56.33 o 
  -2  -2  11      322.63      412.09     49.32 o 
  -1  -2  11     1860.90     1579.49     79.68 o 
   0  -2  11     1987.17     1921.22     68.29 o 
   1  -2  11      579.42      656.91     64.24 o 
   2  -2  11     1131.14     1000.40     53.78 o 
   3  -2  11      169.86       71.37     30.76 o 
   4  -2  11      469.85      492.47     44.92 o 
   5  -2  11      114.26       73.61     33.77 o 
   6  -2  11      909.11      914.03     61.86 o 
   7  -2  11       91.95      125.06     45.27 o 
   8  -2  11      475.32      545.76    103.41 o 
   9  -2  11       26.66      -31.30     62.60 o 
 -10  -1  11       25.38      -39.06     78.11 o 
  -9  -1  11      358.14      380.54     88.56 o 
  -8  -1  11      897.68      726.61    112.10 o 
  -7  -1  11      425.36      525.91     86.15 o 
  -6  -1  11     1139.19     1105.96    101.89 o 
  -5  -1  11     1288.31     1138.64     99.76 o 
  -4  -1  11     6051.81     5984.81    220.45 o 
  -3  -1  11      572.48      546.10     39.63 o 
  -2  -1  11      959.60      816.04     45.78 o 
  -1  -1  11       23.86       78.93     26.90 o 
   0  -1  11       23.42       35.23     27.11 o 
   1  -1  11     3716.08     3737.01     93.73 o 
   2  -1  11     2450.37     2545.31     78.55 o 
   3  -1  11      229.42      215.51     31.27 o 
   4  -1  11       45.50       45.30     27.33 o 
   5  -1  11     1293.73     1391.28     72.64 o 
   6  -1  11     2928.27     2963.14    105.69 o 
   7  -1  11       53.79       92.40     57.73 o 
   8  -1  11      301.26      449.75    111.38 o 
 -10   0  11      199.90       70.17    158.39 o 
  -9   0  11      135.04       77.43     71.97 o 
  -8   0  11     1782.05     1888.60    139.95 o 
  -7   0  11     5435.71     5096.76    253.83 o 
  -6   0  11      867.10      912.43     73.17 o 
  -5   0  11       82.51      133.02     36.25 o 
  -4   0  11       42.16       14.52     27.69 o 
  -3   0  11     1882.69     1694.96     64.00 o 
  -2   0  11      307.74      257.73     36.58 o 
  -1   0  11      242.67      173.95     38.65 o 
   0   0  11     2386.80     2057.20     67.30 o 
   1   0  11     9005.27     9025.09    165.82 o 
   2   0  11     6295.89     6709.15    121.86 o 
   3   0  11       34.84       -5.33     24.57 o 
   4   0  11     1875.73     2031.85     82.72 o 
   5   0  11        4.09      -17.06     34.12 o 
   6   0  11      742.08      836.52     83.90 o 
   7   0  11     1267.11     1309.26    101.26 o 
   8   0  11      226.55      425.79     76.37 o 
 -11   1  11      327.35      309.10    128.02 o 
 -10   1  11       90.49      106.73     56.36 o 
  -9   1  11      183.32      311.77     60.72 o 
  -8   1  11      289.19      460.34     64.17 o 
  -7   1  11      352.31      355.59     48.16 o 
  -6   1  11      510.86      344.12     47.19 o 
  -5   1  11     1311.90     1509.23     75.00 o 
  -4   1  11     1343.15     1172.01     59.82 o 
  -3   1  11     1848.37     1943.03     74.12 o 
  -2   1  11     2233.22     2108.16     67.25 o 
  -1   1  11     8167.26     8303.66    145.91 o 
   0   1  11     1939.18     2222.69     68.45 o 
   1   1  11       67.30       50.15     27.67 o 
   2   1  11      500.64      582.39     39.91 o 
   3   1  11     1261.75     1423.84     72.16 o 
   4   1  11      164.53      142.52     48.13 o 
   5   1  11        0.14       44.60     53.95 o 
   6   1  11      394.68      637.84     79.29 o 
   7   1  11     3163.58     3921.49    247.35 o 
 -11   2  11       48.09        8.54     57.08 o 
 -10   2  11      150.95       96.65     56.19 o 
  -9   2  11      224.15      256.52     50.61 o 
  -8   2  11     1349.88     1356.77     77.70 o 
  -7   2  11      239.45      149.04     44.69 o 
  -6   2  11     3730.51     4045.29    116.83 o 
  -5   2  11     4778.71     5123.70    119.24 o 
  -4   2  11      519.16      481.94     43.77 o 
  -3   2  11      569.20      340.67     39.61 o 
  -2   2  11      665.78      810.93     42.62 o 
  -1   2  11       40.34       -4.84     22.19 o 
   0   2  11      626.21      832.05     37.79 o 
   1   2  11      111.88      196.97     47.81 o 
   2   2  11     4843.43     5258.71    148.83 o 
   3   2  11     1484.75     1428.94     98.67 o 
   4   2  11       54.83       49.99     55.68 o 
   5   2  11     1817.51     2480.22    228.55 o 
   6   2  11       14.54      -46.29     92.58 o 
   7   2  11      171.34      153.33    114.27 o 
 -11   3  11       37.83      132.94     52.90 o 
 -10   3  11     1552.11     1500.61     88.20 o 
  -9   3  11        8.51      -20.74     41.47 o 
  -8   3  11        4.01      -19.96     46.77 o 
  -7   3  11       45.49        9.61     40.20 o 
  -6   3  11     2672.77     2968.41    101.98 o 
  -5   3  11      179.01      116.52     42.02 o 
  -4   3  11      171.83      117.23     29.22 o 
  -3   3  11      963.04      777.37     53.26 o 
  -2   3  11     1199.93     1175.58     51.10 o 
  -1   3  11      523.48      543.85     34.80 o 
   0   3  11     4749.68     5246.95    146.30 o 
   1   3  11      879.68      982.02     77.70 o 
   2   3  11      226.92      234.49     58.27 o 
   3   3  11       68.48      126.82     83.90 o 
   4   3  11      699.03      541.00    112.83 o 
   5   3  11        5.64      144.65     98.36 o 
   6   3  11       70.42       30.38    102.70 o 
 -11   4  11        1.34      -23.77     47.55 o 
 -10   4  11       33.95       61.49     46.83 o 
  -9   4  11      134.61       64.02     47.08 o 
  -8   4  11      454.48      381.58     55.57 o 
  -7   4  11     1284.01     1732.00     86.87 o 
  -6   4  11     4322.22     4067.48    102.01 o 
  -5   4  11        5.39       39.76     31.69 o 
  -4   4  11     5790.55     6861.69    126.40 o 
  -3   4  11     1315.60     1131.98     85.41 o 
  -2   4  11      111.75       85.16     43.30 o 
  -1   4  11      329.45      177.08     49.48 o 
   0   4  11     1066.15     1372.48     70.64 o 
   1   4  11        0.14       70.90     50.32 o 
   2   4  11       70.18       24.59     51.14 o 
   3   4  11       18.01       -1.84     56.76 o 
   4   4  11     1272.65     1540.53    164.90 o 
   5   4  11      381.92      501.94    120.06 o 
 -11   5  11        7.24       -8.92     52.01 o 
 -10   5  11       47.60       76.56     50.06 o 
  -9   5  11     4778.53     4958.76    144.34 o 
  -8   5  11     2286.92     2438.45    130.49 o 
  -7   5  11        6.58        8.38     33.41 o 
  -6   5  11       31.09        4.83     31.98 o 
  -5   5  11      413.66      376.88     41.82 o 
  -4   5  11       42.96       26.04     53.53 o 
  -3   5  11      459.40      298.37     52.26 o 
  -2   5  11     2105.46     2188.95     97.50 o 
  -1   5  11     5461.20     5904.66    160.49 o 
   0   5  11     4051.89     4952.06    125.00 o 
   1   5  11       31.93       13.28     44.96 o 
   2   5  11     1576.53     1600.33     99.98 o 
   3   5  11     1012.20     1261.35    114.07 o 
   4   5  11       19.51       -1.81     66.39 o 
 -11   6  11      831.26      775.21     88.94 o 
 -10   6  11      132.38      139.27     61.89 o 
  -9   6  11     1306.89     1197.74    131.61 o 
  -8   6  11      341.25      324.40     50.24 o 
  -7   6  11      248.12      191.70     43.65 o 
  -6   6  11       31.75       88.54     40.66 o 
  -5   6  11     2282.83     2227.90     91.80 o 
  -4   6  11       98.13       62.69     52.61 o 
  -3   6  11     4221.76     5132.43    176.94 o 
  -2   6  11     5660.36     5892.49    203.90 o 
  -1   6  11      133.04      241.66    109.21 o 
   0   6  11      555.39      643.61    116.62 o 
   1   6  11      421.01      306.59     62.81 o 
   2   6  11       31.74      -26.08     52.15 o 
   3   6  11      315.85      250.06     85.29 o 
 -11   7  11        2.71      -28.16     56.31 o 
 -10   7  11      431.82      512.08     60.38 o 
  -9   7  11        4.22       -8.00     42.39 o 
  -8   7  11      945.16      902.77     77.16 o 
  -7   7  11     6565.86     6778.11    298.61 o 
  -6   7  11       33.32       -3.42     47.26 o 
  -5   7  11      545.30      903.40     85.29 o 
  -4   7  11      745.90      869.53    146.82 o 
  -3   7  11      116.73       86.23     61.72 o 
  -2   7  11     1135.08     1160.53    102.61 o 
  -1   7  11        0.58      -29.65     59.31 o 
   0   7  11       20.56       69.70     72.00 o 
   1   7  11     1753.75     1764.32    107.45 o 
   2   7  11     1186.01     1215.85     96.79 o 
 -11   8  11      731.55      698.70    118.61 o 
 -10   8  11        5.49      -28.00     56.01 o 
  -9   8  11       93.93       89.68     63.42 o 
  -8   8  11        0.74      -19.82     50.72 o 
  -7   8  11      127.41       61.24     50.48 o 
  -6   8  11      492.48      359.44     69.39 o 
  -5   8  11       47.38       56.41     78.11 o 
  -4   8  11      645.67      695.32     89.93 o 
  -3   8  11      881.27     1266.68    226.38 o 
  -2   8  11      190.43      214.45     71.40 o 
  -1   8  11     2142.36     2457.50    228.55 o 
   0   8  11      103.75      148.42     60.48 o 
 -10   9  11        1.18      -10.48     62.85 o 
  -9   9  11      444.62      544.94     80.63 o 
  -8   9  11      981.62     1126.47    178.64 o 
  -7   9  11      471.36      682.75    141.76 o 
  -6   9  11     2511.77     2540.07    202.51 o 
  -5   9  11     1641.27     1803.80    176.47 o 
  -4   9  11      518.09      548.31    145.37 o 
  -3   9  11       92.19       13.02     68.53 o 
  -2   9  11        0.74       -9.25     68.74 o 
  -1   9  11      127.22       34.46     71.40 o 
  -8  10  11        2.06       53.40     70.01 o 
  -7  10  11      122.50       92.58     96.92 o 
  -6  10  11      217.12      159.12    107.04 o 
  -5  10  11      548.72      581.56     92.47 o 
  -4  10  11      719.51      597.48     98.13 o 
   1 -10  12       31.21        1.51    129.46 o 
   2 -10  12     1764.35     2613.85    290.75 o 
   3 -10  12     2444.48     2678.94    290.75 o 
   4 -10  12      134.82       93.91     73.10 o 
   5 -10  12       91.73        9.98    175.03 o 
   6 -10  12      316.57      436.15     90.88 o 
  -1  -9  12      583.91      483.48    116.09 o 
   0  -9  12       68.80       36.92     86.32 o 
   1  -9  12        5.50      -36.65     73.30 o 
   2  -9  12      107.25       70.88    117.17 o 
   3  -9  12      763.39      564.58     82.80 o 
   4  -9  12     1174.25      946.07    120.06 o 
   5  -9  12      291.54      366.77     84.97 o 
   6  -9  12      638.19      649.79    100.34 o 
   7  -9  12      220.53      196.44     85.29 o 
  -3  -8  12        7.85       94.02    122.95 o 
  -2  -8  12      429.21      349.01    104.87 o 
  -1  -8  12       67.94      -34.73     69.46 o 
   0  -8  12        0.23      -20.72     75.95 o 
   1  -8  12      775.37      567.26    106.85 o 
   2  -8  12      204.52      211.43     65.82 o 
   3  -8  12       82.97       64.64     67.26 o 
   4  -8  12     2854.12     3078.41    239.40 o 
   5  -8  12      932.96      751.68    100.08 o 
   6  -8  12        5.36       54.60     70.21 o 
   7  -8  12       20.86        3.46     50.59 o 
   8  -8  12       90.43      116.80     59.74 o 
  -4  -7  12       43.05      150.44    135.97 o 
  -3  -7  12       51.44       11.27     81.76 o 
  -2  -7  12      370.88      559.99    114.04 o 
  -1  -7  12     1636.73     1900.74    213.36 o 
   0  -7  12      912.56     1057.99    129.14 o 
   1  -7  12       13.98       26.48     55.41 o 
   2  -7  12      127.28       73.82     55.77 o 
   3  -7  12      617.20      503.29     81.00 o 
   4  -7  12       25.33       25.74     90.41 o 
   5  -7  12       32.85      111.27     65.56 o 
   6  -7  12      279.06      159.52     55.42 o 
   7  -7  12      589.10      735.13     79.79 o 
   8  -7  12     1778.36     1689.28     94.11 o 
  -5  -6  12     3360.03     3640.87    312.45 o 
  -4  -6  12     1144.63     1385.76    214.08 o 
  -3  -6  12      545.68      520.93    133.08 o 
  -2  -6  12      323.28      343.79     96.91 o 
  -1  -6  12      103.06       84.08     77.55 o 
   0  -6  12      231.25      275.87     54.70 o 
   1  -6  12      873.45      753.63    101.26 o 
   2  -6  12      370.11      361.63     74.02 o 
   3  -6  12     3122.33     3563.09    162.73 o 
   4  -6  12     1537.28     1522.48    122.02 o 
   5  -6  12      942.87      819.14     75.25 o 
   6  -6  12     1723.28     1642.69    103.09 o 
   7  -6  12      231.20      235.94     78.50 o 
   8  -6  12      244.05      159.73     54.51 o 
  -6  -5  12      170.98      273.39    147.54 o 
  -5  -5  12       99.44       94.02    118.61 o 
  -4  -5  12      562.82      559.80    157.67 o 
  -3  -5  12      584.73      352.00    133.80 o 
  -2  -5  12      220.98      299.93     57.02 o 
  -1  -5  12      117.77      133.20     50.47 o 
   0  -5  12     2647.36     2700.80    123.35 o 
   1  -5  12     8982.32     9274.64    514.24 o 
   2  -5  12     4239.68     4398.07    245.18 o 
   3  -5  12       98.67       42.05     43.63 o 
   4  -5  12      117.85       62.81     57.08 o 
   5  -5  12        9.70      -17.57     35.15 o 
   6  -5  12      253.50      213.32     47.01 o 
   7  -5  12      340.68      220.96     55.93 o 
   8  -5  12       96.95      119.99     61.66 o 
  -7  -4  12       56.02       38.73     68.34 o 
  -6  -4  12       24.12       57.05     65.47 o 
  -5  -4  12        4.08       79.44     60.11 o 
  -4  -4  12     1712.38     1476.24    115.54 o 
  -3  -4  12     5066.67     5664.81    177.47 o 
  -2  -4  12        2.92      -21.62     43.24 o 
  -1  -4  12     1341.80     1245.44    137.74 o 
   0  -4  12     2856.26     3290.66    277.23 o 
   1  -4  12     2218.59     2405.67    163.46 o 
   2  -4  12     1782.98     1719.56    181.12 o 
   3  -4  12        2.45       -2.44     33.38 o 
   4  -4  12      502.22      513.53     52.21 o 
   5  -4  12      729.74      868.30     65.16 o 
   6  -4  12       54.88       77.61     43.26 o 
   7  -4  12     2419.76     2682.69    114.07 o 
   8  -4  12      757.35      893.91    168.42 o 
  -8  -3  12     1368.54     1464.39    126.13 o 
  -7  -3  12        4.48      -31.83     63.66 o 
  -6  -3  12     1547.25     1430.09    116.73 o 
  -5  -3  12      729.62      682.78    131.63 o 
  -4  -3  12       50.36       27.16     57.65 o 
  -3  -3  12        7.30      -23.58     47.16 o 
  -2  -3  12        0.94      -20.20     40.40 o 
  -1  -3  12      408.24      357.90     57.72 o 
   0  -3  12      729.20      741.66    105.44 o 
   1  -3  12       41.30        3.21     30.49 o 
   2  -3  12     6871.29     6864.82    144.19 o 
   3  -3  12     2249.94     2499.70     82.56 o 
   4  -3  12      144.83      197.49     38.71 o 
   5  -3  12      197.88      365.01     46.28 o 
   6  -3  12      186.85      188.57     61.74 o 
   7  -3  12      607.21      619.51     75.54 o 
   8  -3  12      334.02      252.78     68.79 o 
  -9  -2  12      108.27      131.86     98.36 o 
  -8  -2  12      123.56       92.81     72.70 o 
  -7  -2  12      299.53      156.34     71.71 o 
  -6  -2  12      283.43      271.02    133.80 o 
  -5  -2  12       91.43       31.61     59.33 o 
  -4  -2  12     1120.71     1199.51    151.88 o 
  -3  -2  12      112.26      -16.31     46.46 o 
  -2  -2  12     1930.55     1578.32     79.53 o 
  -1  -2  12     1551.50     1706.21     87.16 o 
   0  -2  12      118.42       74.49     35.35 o 
   1  -2  12       46.42       47.38     31.25 o 
   2  -2  12       30.41       28.76     34.27 o 
   3  -2  12     1237.95     1009.82     58.76 o 
   4  -2  12      200.36      117.64     35.85 o 
   5  -2  12        0.73        6.44     38.11 o 
   6  -2  12      344.91      499.00     89.99 o 
   7  -2  12       38.08       64.95     44.15 o 
   8  -2  12      976.42     1258.06    104.54 o 
  -9  -1  12        2.80       91.70     76.79 o 
  -8  -1  12        0.73       13.53     66.36 o 
  -7  -1  12     4546.61     4490.30    616.94 o 
  -6  -1  12     5060.54     5351.66    209.92 o 
  -5  -1  12        1.79      -21.58     57.34 o 
  -4  -1  12     3559.20     3670.93    238.05 o 
  -3  -1  12      356.42      221.20     71.20 o 
  -2  -1  12     1070.08     1320.68     60.04 o 
  -1  -1  12      284.62      218.68     34.05 o 
   0  -1  12      953.10     1205.79     94.03 o 
   1  -1  12       59.87       22.71     36.64 o 
   2  -1  12     4339.23     5153.62    118.43 o 
   3  -1  12        4.01       19.48     34.99 o 
   4  -1  12     2389.75     2463.10     80.92 o 
   5  -1  12     1446.90     1715.47    154.47 o 
   6  -1  12       40.93       27.65     47.75 o 
   7  -1  12      129.55      107.08     62.85 o 
 -10   0  12      189.40      201.59     89.52 o 
  -9   0  12     1984.40     1919.28    225.66 o 
  -8   0  12     1166.63     1268.72    124.66 o 
  -7   0  12     1624.43     1545.04    137.70 o 
  -6   0  12      176.02      149.05     49.53 o 
  -5   0  12     1162.57     1100.57     79.57 o 
  -4   0  12      254.82      165.15     48.38 o 
  -3   0  12      154.91       90.52     34.36 o 
  -2   0  12      506.89      452.99     41.90 o 
  -1   0  12     5209.44     5344.40    112.13 o 
   0   0  12    10281.05    10440.19    177.17 o 
   1   0  12       29.11       19.07     30.77 o 
   2   0  12        7.95       18.79     26.77 o 
   3   0  12      170.29      211.72     38.04 o 
   4   0  12      254.40      175.07     44.88 o 
   5   0  12      660.76      661.12     68.94 o 
   6   0  12       12.42       71.10     59.78 o 
   7   0  12      578.23      936.08     96.62 o 
 -10   1  12        1.30       46.55     80.49 o 
  -9   1  12      488.91      551.10     88.64 o 
  -8   1  12       28.43       -7.65     50.48 o 
  -7   1  12       53.13      -13.02     47.43 o 
  -6   1  12     2076.71     1986.11    101.89 o 
  -5   1  12     5932.60     5725.88    159.30 o 
  -4   1  12      130.37      128.66     45.10 o 
  -3   1  12     1449.98     1332.11     66.11 o 
  -2   1  12     3491.47     3235.32    101.70 o 
  -1   1  12     2221.21     2198.40     75.16 o 
   0   1  12     2860.23     3142.44     73.51 o 
   1   1  12       30.03       16.28     27.05 o 
   2   1  12       98.28       92.87     37.76 o 
   3   1  12      161.71      189.94     48.94 o 
   4   1  12      405.44      385.04     70.49 o 
   5   1  12     1398.39     1685.87    113.52 o 
   6   1  12     1544.67     1752.45    196.73 o 
 -10   2  12      111.55      121.61     60.03 o 
  -9   2  12      440.92      484.12     76.60 o 
  -8   2  12      638.80      485.72     58.51 o 
  -7   2  12     1032.87     1088.06     72.11 o 
  -6   2  12      126.20       26.37     40.28 o 
  -5   2  12      899.52      880.48     82.47 o 
  -4   2  12       79.76       75.37     35.04 o 
  -3   2  12      673.98      670.21     52.13 o 
  -2   2  12       16.40       -0.68     31.27 o 
  -1   2  12      335.37      264.19     38.03 o 
   0   2  12     1485.90     1056.79     47.82 o 
   1   2  12     5162.04     6342.51    283.22 o 
   2   2  12      247.33      265.46     51.95 o 
   3   2  12      467.78      374.06     70.55 o 
   4   2  12      952.69     1382.24    102.70 o 
   5   2  12      460.50      688.15     84.85 o 
   6   2  12      705.27      778.22    143.20 o 
 -10   3  12        0.20       73.93     50.71 o 
  -9   3  12       29.31       10.38     46.85 o 
  -8   3  12       93.22       48.76     47.19 o 
  -7   3  12      410.38      331.37     54.74 o 
  -6   3  12      212.83      222.05     48.21 o 
  -5   3  12     1313.91     1385.30     77.59 o 
  -4   3  12     1375.65     1261.82     59.15 o 
  -3   3  12     2275.08     2295.50     71.14 o 
  -2   3  12      194.64      144.07     31.36 o 
  -1   3  12       21.94       -5.54     37.85 o 
   0   3  12      206.65      258.74     52.34 o 
   1   3  12     3737.34     4114.38    160.81 o 
   2   3  12      323.60      257.01     96.92 o 
   3   3  12      629.47      798.02     85.90 o 
   4   3  12      756.59      834.64    134.53 o 
   5   3  12      116.34       98.36    102.70 o 
 -11   4  12      457.24      345.99     62.18 o 
 -10   4  12       19.71       19.43     49.29 o 
  -9   4  12      759.16      830.01     72.99 o 
  -8   4  12     1927.64     2255.93    107.00 o 
  -7   4  12      788.02      777.47     67.40 o 
  -6   4  12      441.85      468.50     55.49 o 
  -5   4  12      413.12      606.15     49.63 o 
  -4   4  12     1449.98     1361.26     64.56 o 
  -3   4  12      356.62      294.17     52.52 o 
  -2   4  12        3.87      -20.42     40.84 o 
  -1   4  12      478.82      491.73     72.26 o 
   0   4  12      859.74     1031.03    202.51 o 
   1   4  12      744.97      855.02     83.80 o 
   2   4  12      839.28      779.67    125.85 o 
   3   4  12     1746.37     1899.27    176.47 o 
   4   4  12       40.84      254.59    109.93 o 
 -11   5  12      766.32      651.86     87.94 o 
 -10   5  12     1485.58     1441.21    131.83 o 
  -9   5  12     1942.44     2146.65    122.34 o 
  -8   5  12     1616.30     1242.18     96.12 o 
  -7   5  12       30.75       41.66     41.16 o 
  -6   5  12     1003.07     1139.28     68.86 o 
  -5   5  12      142.61       10.52     45.21 o 
  -4   5  12        2.33      -20.15     40.30 o 
  -3   5  12       27.59      -21.44     42.88 o 
  -2   5  12     2456.01     2727.23    132.38 o 
  -1   5  12      840.30     1064.29     90.31 o 
   0   5  12       39.88       30.38     81.00 o 
   1   5  12      336.38      365.97    105.60 o 
   2   5  12      256.24      342.82    111.38 o 
   3   5  12     1070.45      837.53    138.87 o 
 -10   6  12     1192.48     1018.99     95.64 o 
  -9   6  12       96.30       42.18     56.37 o 
  -8   6  12      184.16      108.01     44.83 o 
  -7   6  12      940.89      840.80     98.28 o 
  -6   6  12      960.91      958.03     75.37 o 
  -5   6  12      488.60      495.27     81.73 o 
  -4   6  12     1570.58     2210.44    125.76 o 
  -3   6  12     1049.43     1089.99     93.08 o 
  -2   6  12     1909.86     2396.78    126.52 o 
  -1   6  12       61.15      -24.59     79.56 o 
   0   6  12      726.47      595.96    115.72 o 
   1   6  12       28.12       20.25     95.47 o 
   2   6  12       81.40      172.13    104.15 o 
 -10   7  12        0.65        1.26     70.55 o 
  -9   7  12      462.59      543.04     74.13 o 
  -8   7  12      546.58      635.77    136.70 o 
  -7   7  12      144.25      124.14     62.17 o 
  -6   7  12      682.60      438.60     76.71 o 
  -5   7  12     1228.23     1520.62    110.89 o 
  -4   7  12     1646.48     1927.43    221.32 o 
  -3   7  12      171.14      108.49     85.34 o 
  -2   7  12      407.71      339.93    105.60 o 
  -1   7  12     2774.60     2628.31    208.30 o 
   0   7  12       55.15      280.62    105.60 o 
   1   7  12        0.91      -27.48     92.58 o 
  -9   8  12      317.13      250.31     71.25 o 
  -8   8  12      172.65      -30.94     61.88 o 
  -7   8  12     1397.58     1935.70    108.33 o 
  -6   8  12       57.98       30.01     89.68 o 
  -5   8  12      329.00      258.93    102.70 o 
  -4   8  12      242.80      286.41    102.70 o 
  -3   8  12     1326.10     1607.07    175.03 o 
  -2   8  12      353.87      315.34    109.93 o 
  -1   8  12     1296.55     1394.44    163.46 o 
  -8   9  12       40.52      -29.85     59.70 o 
  -7   9  12       12.74      -44.12     88.24 o 
  -6   9  12      145.64      274.84    105.60 o 
  -5   9  12      156.60      153.33    102.70 o 
  -4   9  12        1.31      -17.36     92.58 o 
  -3   9  12      515.17      714.58    134.53 o 
   0  -9  13      463.24      641.14    126.63 o 
   1  -9  13      362.37      400.57    115.04 o 
   2  -9  13       22.45       18.42    143.20 o 
   3  -9  13       52.82      -49.54     99.09 o 
   4  -9  13     1441.18     1375.83    124.97 o 
   5  -9  13     1285.36     1317.37    126.56 o 
   6  -9  13       62.95       43.08     72.64 o 
  -2  -8  13       15.35      -51.71    103.43 o 
  -1  -8  13        0.38      -70.16    140.31 o 
   0  -8  13      302.44      156.37     92.56 o 
   1  -8  13       14.85        3.76     79.60 o 
   2  -8  13      458.23      484.62     84.67 o 
   3  -8  13      484.02     1049.21    292.20 o 
   4  -8  13      186.72      187.93     73.54 o 
   5  -8  13      538.03      349.29     85.33 o 
   6  -8  13        9.82      -35.08     70.17 o 
   7  -8  13      267.12      276.71     65.68 o 
  -3  -7  13        4.80        0.51    104.87 o 
  -2  -7  13     1573.48     1719.17    170.24 o 
  -1  -7  13      355.56      401.16    104.81 o 
   0  -7  13      633.73      578.65    114.66 o 
   1  -7  13        8.46       16.13     49.62 o 
   2  -7  13      166.07      149.37    109.93 o 
   3  -7  13      707.60      875.69    115.00 o 
   4  -7  13      224.11      206.13     75.45 o 
   5  -7  13      101.08       41.02     90.41 o 
   6  -7  13      325.77      514.12     71.64 o 
   7  -7  13      146.77      157.07     62.99 o 
  -4  -6  13      200.41      206.85    144.65 o 
  -3  -6  13       83.42      -39.22     78.44 o 
  -2  -6  13     1266.60     1306.78    269.77 o 
  -1  -6  13      279.69      162.08     51.75 o 
   0  -6  13       41.45       25.55     48.77 o 
   1  -6  13      849.19      674.36     87.74 o 
   2  -6  13     2061.39     2366.11    250.25 o 
   3  -6  13      277.80      231.70     73.31 o 
   4  -6  13      342.24      263.53     58.37 o 
   5  -6  13      923.03     1090.81    129.93 o 
   6  -6  13      195.85      245.03     53.11 o 
   7  -6  13      421.03      366.44     58.16 o 
  -5  -5  13        4.99       49.18    127.29 o 
  -4  -5  13        8.27       72.40     65.82 o 
  -3  -5  13     1254.09     1199.46    164.26 o 
  -2  -5  13      117.62      149.08     53.98 o 
  -1  -5  13     1677.28     1582.96    164.91 o 
   0  -5  13     2324.38     2528.77    140.75 o 
   1  -5  13     1271.28     1555.98    123.59 o 
   2  -5  13     2032.83     2221.08    346.44 o 
   3  -5  13       15.04       26.54     49.56 o 
   4  -5  13     1393.20     1190.53     88.75 o 
   5  -5  13      731.20      583.71     60.30 o 
   6  -5  13       45.38       29.20     43.75 o 
   7  -5  13     1029.19      949.58     76.66 o 
  -6  -4  13      716.70      595.08     95.93 o 
  -5  -4  13      831.50      650.99     94.02 o 
  -4  -4  13      232.25      378.60     81.04 o 
  -3  -4  13       10.34      -10.37     54.61 o 
  -2  -4  13      187.81      168.07     60.00 o 
  -1  -4  13     3165.51     3821.15    147.22 o 
   0  -4  13      864.42      905.64     97.88 o 
   1  -4  13        7.77      -19.91     39.82 o 
   2  -4  13      173.42      163.54     49.48 o 
   3  -4  13     2133.53     2308.16     92.58 o 
   4  -4  13      246.25      305.99     46.60 o 
   5  -4  13     1029.88     1169.76     76.46 o 
   6  -4  13     2212.35     2296.62    109.19 o 
   7  -4  13     1333.77     1642.34    118.10 o 
  -7  -3  13       69.27       63.55    169.24 o 
  -6  -3  13     1490.21     1544.90    148.99 o 
  -5  -3  13      863.08      781.07     96.77 o 
  -4  -3  13        7.27      -29.57     59.13 o 
  -3  -3  13     1354.92     1352.49    100.35 o 
  -2  -3  13        2.59      -23.76     47.52 o 
  -1  -3  13        1.90      -13.90     67.98 o 
   0  -3  13      416.90      320.17     47.26 o 
   1  -3  13      660.28      819.40     73.81 o 
   2  -3  13      836.45      580.07     53.75 o 
   3  -3  13      970.79     1285.53     73.81 o 
   4  -3  13       32.72      -15.13     39.29 o 
   5  -3  13      893.97      927.19     91.45 o 
   6  -3  13     2422.06     2614.61    135.28 o 
   7  -3  13       51.68      -40.63     81.27 o 
  -8  -2  13      267.73      174.02     85.74 o 
  -7  -2  13       18.51      -53.52    107.04 o 
  -6  -2  13      267.12      315.18     81.59 o 
  -5  -2  13      323.32      442.35     87.40 o 
  -4  -2  13      519.85      275.27     73.86 o 
  -3  -2  13      510.62      449.96     68.70 o 
  -2  -2  13      764.57      806.44     75.79 o 
  -1  -2  13        7.98      -18.24     38.67 o 
   0  -2  13     1174.39     1291.80     66.14 o 
   1  -2  13     4769.80     5368.83    136.74 o 
   2  -2  13       47.66       54.00     37.79 o 
   3  -2  13      646.04      768.65     65.77 o 
   4  -2  13       62.77       69.46     42.71 o 
   5  -2  13      640.37      755.77     79.43 o 
   6  -2  13      195.33      170.57     61.50 o 
   7  -2  13      148.09      139.18     56.71 o 
  -8  -1  13     1032.59     1107.58    139.59 o 
  -7  -1  13     1173.56     1294.47    124.07 o 
  -6  -1  13      283.51      358.52     82.27 o 
  -5  -1  13        0.19       15.24     43.51 o 
  -4  -1  13     3173.76     3163.37    149.03 o 
  -3  -1  13     1515.28     1598.83     83.66 o 
  -2  -1  13       78.12      131.15     37.12 o 
  -1  -1  13      662.50      561.52     49.55 o 
   0  -1  13     1413.74     1299.95    107.43 o 
   1  -1  13        8.22       30.85     33.22 o 
   2  -1  13      256.09      240.56     41.12 o 
   3  -1  13      277.04      213.67     45.87 o 
   4  -1  13      204.61      266.36     59.39 o 
   5  -1  13     1061.47     1082.07    122.23 o 
   6  -1  13       65.49      124.69     61.14 o 
  -9   0  13      379.53      550.07    107.77 o 
  -8   0  13      907.08      943.34    116.98 o 
  -7   0  13      129.41       91.67     71.93 o 
  -6   0  13       91.83      104.66     53.75 o 
  -5   0  13        3.67       27.41     54.19 o 
  -4   0  13      446.40      457.19     51.28 o 
  -3   0  13     1580.07     1176.98     70.80 o 
  -2   0  13     2030.16     2302.44     85.08 o 
  -1   0  13     2081.95     2056.11     76.04 o 
   0   0  13     1265.78     1505.79     65.53 o 
   1   0  13       23.17        5.15     30.14 o 
   2   0  13     2477.90     3053.90    105.06 o 
   3   0  13     1640.64     1844.90    194.82 o 
   4   0  13       89.57      137.68     52.00 o 
   5   0  13       15.41      137.06     65.08 o 
   6   0  13      415.87      644.23     84.34 o 
  -9   1  13       92.46        8.62     54.72 o 
  -8   1  13      104.09       80.27     55.50 o 
  -7   1  13       15.22      -23.86     47.72 o 
  -6   1  13      222.66      268.57     50.23 o 
  -5   1  13       14.10       38.75     40.85 o 
  -4   1  13      144.59      180.83     46.73 o 
  -3   1  13     3401.13     3655.32    113.73 o 
  -2   1  13     4160.62     4408.05    112.46 o 
  -1   1  13     1294.79     1354.99     64.44 o 
   0   1  13       62.26       45.71     31.67 o 
   1   1  13      786.57      718.31     47.92 o 
   2   1  13        6.00      -20.93     41.86 o 
   3   1  13      401.05      379.77     59.64 o 
   4   1  13     2288.54     2463.51    134.83 o 
   5   1  13      460.13      781.04     90.96 o 
  -9   2  13       29.08      -26.62     53.77 o 
  -8   2  13      565.69      721.67     69.47 o 
  -7   2  13     2565.68     2480.60    109.24 o 
  -6   2  13      176.59      233.58     51.31 o 
  -5   2  13     2345.97     2525.52    102.68 o 
  -4   2  13     1280.35     1457.53     80.82 o 
  -3   2  13       49.96      101.11     41.93 o 
  -2   2  13      477.54      521.19     49.51 o 
  -1   2  13     1421.60     1260.27     53.44 o 
   0   2  13       52.22       -4.92     42.37 o 
   1   2  13      863.10      937.49     74.06 o 
   2   2  13      213.21      170.41     52.16 o 
   3   2  13      187.34      362.98     75.17 o 
   4   2  13     4268.04     5249.25    197.40 o 
   5   2  13      348.11      468.22     94.02 o 
 -10   3  13        0.35      -21.94     51.76 o 
  -9   3  13     1143.11     1087.23     82.81 o 
  -8   3  13      155.25       34.52     47.49 o 
  -7   3  13      323.47      289.60     56.67 o 
  -6   3  13      194.56       58.94     47.04 o 
  -5   3  13        2.81      -19.90     39.81 o 
  -4   3  13        3.79       66.42     59.71 o 
  -3   3  13       39.54      -14.71     29.42 o 
  -2   3  13      394.55      321.26     87.99 o 
  -1   3  13     4154.49     5010.07    148.85 o 
   0   3  13      747.44      675.11     67.86 o 
   1   3  13      480.64      378.33     70.58 o 
   2   3  13      359.75      539.47     79.70 o 
   3   3  13      147.63      172.63    132.36 o 
   4   3  13      114.77      127.29    107.04 o 
 -10   4  13      374.31      354.57     63.26 o 
  -9   4  13      442.92      643.27     70.34 o 
  -8   4  13      245.85      261.15     57.04 o 
  -7   4  13      148.67       -3.85     47.38 o 
  -6   4  13     1290.99     1259.94     81.94 o 
  -5   4  13     2647.89     3030.28    130.21 o 
  -4   4  13       25.25      -19.34     43.80 o 
  -3   4  13      876.22      982.32     79.13 o 
  -2   4  13      281.49      385.91     57.87 o 
  -1   4  13      235.72      283.13     65.92 o 
   0   4  13      150.69      124.92     59.83 o 
   1   4  13       21.78       -9.02     62.90 o 
   2   4  13       47.95       75.22     96.92 o 
   3   4  13      429.01      380.43    120.06 o 
  -9   5  13        7.45        9.92     64.73 o 
  -8   5  13       73.43       34.75     58.26 o 
  -7   5  13     1089.91     1318.52    100.25 o 
  -6   5  13       54.22      168.13     52.77 o 
  -5   5  13      868.57      980.60    105.22 o 
  -4   5  13      664.78      461.60     63.10 o 
  -3   5  13      983.26     1158.34    118.61 o 
  -2   5  13      134.16      233.97     65.08 o 
  -1   5  13      232.33      441.32     76.63 o 
   0   5  13      617.19      829.53     89.39 o 
   1   5  13     1456.57     1433.49    164.90 o 
   2   5  13       55.83      111.38    102.70 o 
  -9   6  13        4.49       -0.27     70.55 o 
  -8   6  13      117.74       47.41     75.94 o 
  -7   6  13      312.93      234.80     56.54 o 
  -6   6  13      358.38      340.08     61.30 o 
  -5   6  13      395.85      393.37    143.93 o 
  -4   6  13     3631.25     4611.80    259.65 o 
  -3   6  13     3777.47     4865.12    183.55 o 
  -2   6  13        4.21      -37.97     75.94 o 
  -1   6  13        5.91       14.47     89.68 o 
   0   6  13      741.67      990.86    143.20 o 
   1   6  13      235.12      124.40     98.36 o 
  -9   7  13      311.65      302.20     70.55 o 
  -8   7  13     1272.30     1234.72    102.76 o 
  -7   7  13      418.52      551.92     80.32 o 
  -6   7  13     1461.85     1995.00    128.83 o 
  -5   7  13      615.73      681.05     85.40 o 
  -4   7  13       70.27       18.80     89.68 o 
  -3   7  13     1242.46      821.62    127.29 o 
  -2   7  13        7.98       31.82     98.36 o 
  -1   7  13      272.74      215.53    102.70 o 
  -7   8  13        3.51       24.31     66.99 o 
  -6   8  13      668.68      800.99    178.64 o 
  -5   8  13      119.58       52.07     92.58 o 
  -4   8  13        4.84       24.59     89.68 o 
  -3   8  13       33.46       39.06     92.58 o 
   0  -8  14        1.01       -8.71     90.41 o 
   1  -8  14      222.37       62.80     61.23 o 
   2  -8  14      559.43      614.24     98.09 o 
   3  -8  14     2552.03     2686.27    171.45 o 
   4  -8  14        1.91      -34.06     68.11 o 
  -2  -7  14      803.26      674.86    125.80 o 
  -1  -7  14      741.86      709.72     82.77 o 
   0  -7  14       11.20       60.11     72.09 o 
   1  -7  14     1083.37     1189.03    102.12 o 
   2  -7  14       32.05      -32.42     64.84 o 
   3  -7  14      222.63      129.30     75.79 o 
   4  -7  14      111.52      -15.07     65.05 o 
   5  -7  14       12.17      420.66    365.97 o 
  -3  -6  14      284.59      313.85    108.32 o 
  -2  -6  14      221.72      285.84    108.97 o 
  -1  -6  14      175.52      128.40     60.78 o 
   0  -6  14      206.02      105.47     59.39 o 
   1  -6  14      256.50      485.27     74.36 o 
   2  -6  14       75.97       39.87     91.13 o 
   3  -6  14        0.86      -31.53     63.07 o 
   4  -6  14     1761.43     1787.70    278.51 o 
   5  -6  14     1474.69     1598.87    138.88 o 
   6  -6  14        4.18       81.94     58.09 o 
  -4  -5  14       63.61      -26.69     67.26 o 
  -3  -5  14      623.54      525.10     76.14 o 
  -2  -5  14        2.73      -27.87     55.74 o 
  -1  -5  14     1108.42     1167.32     99.06 o 
   0  -5  14     2026.66     2741.47    138.41 o 
   1  -5  14      606.15      625.68     80.65 o 
   2  -5  14      911.05      812.26    102.73 o 
   3  -5  14      111.27      187.70     77.31 o 
   4  -5  14      257.91      233.08     60.76 o 
   5  -5  14      217.66      210.74     51.42 o 
   6  -5  14      740.08      740.49     69.95 o 
  -5  -4  14     1022.35      919.58    111.92 o 
  -4  -4  14      146.22      156.95     96.92 o 
  -3  -4  14     2292.56     2104.59    127.92 o 
  -2  -4  14     2218.41     2949.37    199.13 o 
  -1  -4  14      842.39     1043.95     94.98 o 
   0  -4  14      114.58       58.19     56.59 o 
   1  -4  14      420.50      319.63     57.95 o 
   2  -4  14       42.18       13.65     62.20 o 
   3  -4  14      106.95       80.95     42.61 o 
   4  -4  14        3.64       48.74     44.28 o 
   5  -4  14      314.71      451.59     58.78 o 
   6  -4  14     2593.08     3119.30    193.13 o 
  -6  -3  14      302.10      345.59     86.96 o 
  -5  -3  14        3.06      -23.56     83.90 o 
  -4  -3  14       29.67       51.47    113.55 o 
  -3  -3  14      305.19      409.53     83.91 o 
  -2  -3  14      850.52      700.24    132.32 o 
  -1  -3  14      202.15      179.46     60.76 o 
   0  -3  14      386.13      302.87     51.71 o 
   1  -3  14     1479.89     1766.69    104.71 o 
   2  -3  14     1016.73     1152.65     73.52 o 
   3  -3  14     1577.27     1686.30     99.69 o 
   4  -3  14     1601.46     1895.23     97.81 o 
   5  -3  14      103.67      127.40     51.96 o 
   6  -3  14      188.51       48.50     59.35 o 
  -7  -2  14       16.57        0.70     81.73 o 
  -6  -2  14       68.46      127.61     80.26 o 
  -5  -2  14       28.61        3.66     69.56 o 
  -4  -2  14      156.98      171.93     75.74 o 
  -3  -2  14     2249.52     2289.52    138.93 o 
  -2  -2  14      129.83       49.39     51.36 o 
  -1  -2  14     2166.95     2155.90    118.35 o 
   0  -2  14      999.57     1153.10     79.58 o 
   1  -2  14       56.63       98.56     38.62 o 
   2  -2  14      697.58      557.82     57.53 o 
   3  -2  14      485.27      444.95     55.47 o 
   4  -2  14      735.45      851.62     70.78 o 
   5  -2  14      154.12       87.21     59.58 o 
   6  -2  14        1.75       20.23     67.96 o 
  -7  -1  14        3.06      -31.01     72.98 o 
  -6  -1  14      244.52      143.97     77.84 o 
  -5  -1  14     1463.73     1249.61    121.92 o 
  -4  -1  14      132.98       98.32     63.75 o 
  -3  -1  14      165.12       62.76     42.82 o 
  -2  -1  14        5.26      -17.10     34.20 o 
  -1  -1  14        1.83       15.02     35.09 o 
   0  -1  14       67.49       35.46     37.55 o 
   1  -1  14      625.18      709.36     61.10 o 
   2  -1  14     1252.12     1158.38     73.70 o 
   3  -1  14     1438.89     1523.58    101.58 o 
   4  -1  14       58.29       43.40     60.11 o 
   5  -1  14     1041.06     1205.63    195.28 o 
  -8   0  14      144.50      137.10     89.30 o 
  -7   0  14      200.87      164.21     83.41 o 
  -6   0  14      245.42      137.45     55.79 o 
  -5   0  14     1449.44     1396.76     97.53 o 
  -4   0  14      184.67      368.24     50.25 o 
  -3   0  14      152.73      196.80     46.68 o 
  -2   0  14      773.82      711.08     56.69 o 
  -1   0  14     2329.70     2754.06     94.49 o 
   0   0  14      185.92      256.39     44.97 o 
   1   0  14      775.58      911.04     63.65 o 
   2   0  14      840.49     1097.23    105.83 o 
   3   0  14      155.88      166.78     68.90 o 
   4   0  14      356.77      221.22     57.64 o 
   5   0  14      262.13      181.73     76.67 o 
  -8   1  14       44.14       22.36     58.37 o 
  -7   1  14      313.72      269.96     62.81 o 
  -6   1  14      396.01      448.43     59.43 o 
  -5   1  14      463.71      363.21     56.55 o 
  -4   1  14     3917.62     4334.26    130.76 o 
  -3   1  14     2093.25     2148.86    118.38 o 
  -2   1  14      369.30      335.21     49.14 o 
  -1   1  14       26.49       16.85     36.26 o 
   0   1  14      397.91      467.88     55.72 o 
   1   1  14      213.16      228.11     70.82 o 
   2   1  14       24.24      -22.35     44.70 o 
   3   1  14        0.80      -23.98     47.96 o 
   4   1  14     1715.66     2539.26    141.53 o 
  -8   2  14      767.57      810.50     74.42 o 
  -7   2  14      286.44      274.31     56.35 o 
  -6   2  14       65.83      167.79     49.92 o 
  -5   2  14      507.36      707.65     65.91 o 
  -4   2  14     3601.50     3827.00    141.00 o 
  -3   2  14      822.78      818.82     69.73 o 
  -2   2  14       25.41       39.24     41.75 o 
  -1   2  14       42.94      -24.04     57.78 o 
   0   2  14      922.47      951.43     99.30 o 
   1   2  14      114.81      120.34     50.24 o 
   2   2  14     1321.86     1490.85    111.21 o 
   3   2  14      739.68      951.54     98.67 o 
  -8   3  14      159.66       38.61     51.93 o 
  -7   3  14       26.46      -23.93     47.86 o 
  -6   3  14      326.04      332.95     57.99 o 
  -5   3  14      699.14      759.48     69.01 o 
  -4   3  14        5.54       68.14     45.69 o 
  -3   3  14     1020.52      909.21     97.11 o 
  -2   3  14     3916.97     4367.44    211.91 o 
  -1   3  14       14.78        6.64     45.02 o 
   0   3  14       61.57       49.16     57.73 o 
   1   3  14      528.52      775.36     89.85 o 
   2   3  14     1185.89     1213.62    147.54 o 
  -8   4  14      220.76      231.65     67.43 o 
  -7   4  14     1077.66     1088.94    118.38 o 
  -6   4  14       27.51       19.97     68.01 o 
  -5   4  14       48.42       26.42     64.90 o 
  -4   4  14       23.66       83.13     72.12 o 
  -3   4  14        3.46       27.58     47.83 o 
  -2   4  14     1362.88     1178.16     83.35 o 
  -1   4  14       31.05      -30.04     60.08 o 
   0   4  14        2.25       11.22     63.39 o 
   1   4  14      134.66       48.35    119.34 o 
  -8   5  14      144.71      173.23     77.10 o 
  -7   5  14     1402.77     1149.07    114.49 o 
  -6   5  14       44.06       95.25     73.13 o 
  -5   5  14      332.42      494.20     63.59 o 
  -4   5  14        2.28       44.24     50.45 o 
  -3   5  14     1517.69     1895.85    122.11 o 
  -2   5  14       10.38      -28.38     56.76 o 
  -1   5  14      467.24      363.00    140.31 o 
   0   5  14      496.87      540.23     86.07 o 
  -7   6  14        0.62       65.98     72.28 o 
  -6   6  14     1972.02     2457.53    214.81 o 
  -5   6  14     1205.04     1665.40    184.43 o 
  -4   6  14      310.86      447.80    118.61 o 
  -3   6  14        3.75      -48.50    116.44 o 
  -2   6  14      116.92      101.66     74.50 o 
  -1   6  14      665.63      595.96    131.63 o 
  -6   7  14     2466.32     2815.46    151.21 o 
  -5   7  14      982.71     1032.94     98.19 o 
  -4   7  14       28.74      -29.84     59.67 o 
   2  -7  15      232.66      141.11     78.42 o 
  -1  -6  15      159.65       55.43     62.36 o 
   0  -6  15       29.91      -29.99     59.98 o 
   1  -6  15       16.44      -29.50     58.99 o 
   2  -6  15      411.02      363.06     96.92 o 
   3  -6  15      234.34      496.15     98.12 o 
   4  -6  15        0.21      -24.96     49.92 o 
  -3  -5  15      133.24       53.83     64.04 o 
  -2  -5  15     1930.07     2110.39    132.67 o 
  -1  -5  15      750.96     1169.04    170.53 o 
   0  -5  15       56.69       71.45     64.10 o 
   1  -5  15      202.20      187.88     71.64 o 
   2  -5  15      787.20      914.39    112.14 o 
   3  -5  15     1036.71      914.62     85.26 o 
   4  -5  15       23.72      103.93     59.65 o 
  -4  -4  15      469.50      469.01    164.90 o 
  -3  -4  15      472.32      531.04     90.05 o 
  -2  -4  15     2512.91     3092.18    154.72 o 
  -1  -4  15     1079.81     1007.74    119.56 o 
   0  -4  15        5.09       78.95     70.04 o 
   1  -4  15      306.83      285.21     55.36 o 
   2  -4  15       64.50       71.04     55.80 o 
   3  -4  15      582.15      613.97     76.74 o 
   4  -4  15     1322.30     1483.03    158.89 o 
  -5  -3  15      190.92      248.51     85.33 o 
  -4  -3  15     2181.19     2927.82    186.99 o 
  -3  -3  15        9.33      -22.54     59.51 o 
  -2  -3  15       29.42        3.52     60.54 o 
  -1  -3  15      417.93      490.34     77.71 o 
   0  -3  15     1973.71     1932.73    187.70 o 
   1  -3  15       55.72      -21.96     43.93 o 
   2  -3  15       43.01       31.73     43.64 o 
   3  -3  15     1001.28     1139.78    124.85 o 
   4  -3  15     2285.87     2635.34    184.57 o 
  -5  -2  15      527.94      454.02     98.21 o 
  -4  -2  15      138.76      103.12     72.64 o 
  -3  -2  15      175.18      113.19     48.19 o 
  -2  -2  15      419.84      502.48     63.65 o 
  -1  -2  15      554.36      562.70     65.81 o 
   0  -2  15     1791.24     1896.17    102.54 o 
   1  -2  15      591.59      694.30     59.35 o 
   2  -2  15      399.94      525.92     62.72 o 
   3  -2  15      394.60      535.50     64.02 o 
   4  -2  15        1.85      -32.68     65.37 o 
  -6  -1  15      280.37      163.89     86.93 o 
  -5  -1  15      972.60      933.92    122.18 o 
  -4  -1  15       46.28       45.73     51.11 o 
  -3  -1  15      966.77     1053.08    116.26 o 
  -2  -1  15      625.41      576.05     68.45 o 
  -1  -1  15      239.38      285.53     49.56 o 
   0  -1  15        9.65       57.10     40.28 o 
   1  -1  15       54.16       46.93     40.91 o 
   2  -1  15      135.81      126.93     48.53 o 
   3  -1  15        5.74      -30.76     61.51 o 
   4  -1  15        0.60       -4.69     67.41 o 
  -7   0  15      418.04      409.32     95.47 o 
  -6   0  15       69.57        5.68     54.40 o 
  -5   0  15        1.34       38.58     56.21 o 
  -4   0  15      944.82      949.45     85.93 o 
  -3   0  15      765.72      825.01     77.67 o 
  -2   0  15       53.94       84.83     42.94 o 
  -1   0  15      374.72      380.80     50.96 o 
   0   0  15      146.67      133.67     43.66 o 
   1   0  15     1240.14     1344.00    144.65 o 
   2   0  15       64.97       52.03     65.08 o 
   3   0  15      170.83      144.32     71.84 o 
  -7   1  15      117.19       97.48     63.84 o 
  -6   1  15      377.60      230.66     65.25 o 
  -5   1  15      162.56      195.17     51.38 o 
  -4   1  15     2803.83     3025.96    115.72 o 
  -3   1  15     1708.55     2223.22    104.58 o 
  -2   1  15      119.50       11.35     44.93 o 
  -1   1  15     1560.87     1558.60    100.20 o 
   0   1  15      259.33       19.89     69.43 o 
   1   1  15      377.48      319.41     79.93 o 
   2   1  15      180.08      142.59     75.17 o 
   3   1  15      530.14      843.63    118.61 o 
  -7   2  15        6.80       57.33     51.10 o 
  -6   2  15     1936.26     2209.65    110.28 o 
  -5   2  15      828.43      868.26     78.50 o 
  -4   2  15        0.10      -22.11     44.22 o 
  -3   2  15       70.70        2.57     52.30 o 
  -2   2  15      789.84      677.42     97.15 o 
  -1   2  15       28.67       77.97    160.56 o 
   0   2  15       70.43       76.19     68.44 o 
   1   2  15      553.83      562.82     69.13 o 
   2   2  15     1591.85     2366.29    158.39 o 
  -7   3  15       70.52      115.18     57.85 o 
  -6   3  15       12.26        4.87     49.18 o 
  -5   3  15      313.45      310.28     78.76 o 
  -4   3  15       79.70       79.00     78.11 o 
  -3   3  15        1.07      -28.30     65.97 o 
  -2   3  15     1318.59     1266.35    119.34 o 
  -1   3  15      322.04      418.65     63.01 o 
   0   3  15     1068.42     1467.97    110.83 o 
   1   3  15     1085.60     1356.27    114.09 o 
  -7   4  15       25.95      129.28     77.18 o 
  -6   4  15      635.27      545.13     95.12 o 
  -5   4  15      476.05      471.33     91.03 o 
  -4   4  15     1624.72     1640.96    132.86 o 
  -3   4  15       45.13      -22.39     70.49 o 
  -2   4  15      289.82      299.19     71.60 o 
  -1   4  15        0.42      -30.56     61.12 o 
  -6   5  15      195.52      232.83     78.83 o 
  -5   5  15       22.01       40.75     73.13 o 
  -4   5  15        0.13       70.88    101.26 o 
  -3   5  15       51.97      -29.02     60.70 o 
  -2   5  15       81.10       94.48     67.96 o 
  -1  -4  16      187.46      230.01     72.13 o 
   0  -4  16        1.41      -30.96     61.92 o 
   1  -4  16      149.14       23.74     49.91 o 
  -3  -3  16      519.88      475.99     82.48 o 
  -2  -3  16       14.32       41.43     65.55 o 
  -1  -3  16      105.68       55.15     50.96 o 
   0  -3  16      102.70       92.48     51.49 o 
   1  -3  16        9.14       28.40     51.16 o 
   2  -3  16     1005.54     1132.95     76.92 o 
  -3  -2  16      961.18     1007.63    121.07 o 
  -2  -2  16     1449.41     1719.63     98.87 o 
  -1  -2  16      263.49      301.78     59.70 o 
   0  -2  16      604.88      771.06     64.57 o 
   1  -2  16      524.81      635.28     61.60 o 
   2  -2  16      288.50      457.31     56.02 o 
  -4  -1  16       43.97       68.72     78.59 o 
  -3  -1  16      308.80      208.20     61.73 o 
  -2  -1  16      112.02       10.00     49.47 o 
  -1  -1  16      458.87      328.23     52.36 o 
   0  -1  16       83.73       66.00     46.47 o 
   1  -1  16        3.09      -22.84     45.68 o 
  -5   0  16       96.42      138.27     63.25 o 
  -4   0  16       85.28      129.04    112.58 o 
  -3   0  16      150.48      205.60     53.01 o 
  -2   0  16      323.94      493.48     57.05 o 
  -1   0  16     1038.19     1176.93     75.59 o 
   0   0  16      802.35     1090.92    113.96 o 
   1   0  16      109.14      162.01     75.95 o 
  -5   1  16     1527.63     1806.78     99.81 o 
  -4   1  16       16.05        4.41     49.54 o 
  -3   1  16      174.85      227.00     56.30 o 
  -2   1  16      236.49      195.64     62.31 o 
  -1   1  16      102.90       75.94     72.62 o 
   0   1  16      399.54      383.24     81.76 o 
  -4   2  16        6.51       40.51     66.94 o 
  -3   2  16      199.23      136.79     77.65 o 
  -2   2  16      112.53       79.56     73.64 o 
  -1   2  16      327.63      307.92     83.87 o 
  -3   3  16      541.62      551.89     96.59 o 


 
data_2 
_database_code_depnum_ccdc_archive 'CCDC 1566939'
  
_audit_creation_method            'SHELXL-2014/7' 
_shelx_SHELXL_version_number      '2014/7' 
_chemical_name_systematic         ? 
_chemical_name_common             ? 
_chemical_melting_point           ? 
_chemical_formula_moiety          ? 
_chemical_formula_sum 
 'C29 H27 Cd2 I4 N O2 S2' 
_chemical_formula_weight          1218.03 
  
loop_ 
 _atom_type_symbol 
 _atom_type_description 
 _atom_type_scat_dispersion_real 
 _atom_type_scat_dispersion_imag 
 _atom_type_scat_source 
 'C'  'C'   0.0033   0.0016 
 'International Tables Vol C Tables 4.2.6.8 and 6.1.1.4' 
 'H'  'H'   0.0000   0.0000 
 'International Tables Vol C Tables 4.2.6.8 and 6.1.1.4' 
 'N'  'N'   0.0061   0.0033 
 'International Tables Vol C Tables 4.2.6.8 and 6.1.1.4' 
 'O'  'O'   0.0106   0.0060 
 'International Tables Vol C Tables 4.2.6.8 and 6.1.1.4' 
 'S'  'S'   0.1246   0.1234 
 'International Tables Vol C Tables 4.2.6.8 and 6.1.1.4' 
 'Cd'  'Cd'  -0.8075   1.2024 
 'International Tables Vol C Tables 4.2.6.8 and 6.1.1.4' 
 'I'  'I'  -0.4742   1.8119 
 'International Tables Vol C Tables 4.2.6.8 and 6.1.1.4' 
  
_space_group_crystal_system       monoclinic 
_space_group_IT_number            15 
_space_group_name_H-M_alt         'C 2/c' 
_space_group_name_Hall            '-C 2yc' 
  
_shelx_space_group_comment 
; 
The symmetry employed for this shelxl refinement is uniquely defined 
by the following loop, which should always be used as a source of 
symmetry information in preference to the above space-group names. 
They are only intended as comments. 
; 
  
loop_ 
 _space_group_symop_operation_xyz 
 'x, y, z' 
 '-x, y, -z+1/2' 
 'x+1/2, y+1/2, z' 
 '-x+1/2, y+1/2, -z+1/2' 
 '-x, -y, -z' 
 'x, -y, z-1/2' 
 '-x+1/2, -y+1/2, -z' 
 'x+1/2, -y+1/2, z-1/2' 
  
_cell_length_a                    23.3017(6) 
_cell_length_b                    13.4569(4) 
_cell_length_c                    26.9935(7) 
_cell_angle_alpha                 90 
_cell_angle_beta                  102.9630(10) 
_cell_angle_gamma                 90 
_cell_volume                      8248.6(4) 
_cell_formula_units_Z             8 
_cell_measurement_temperature     173(2) 
_cell_measurement_reflns_used     9484 
_cell_measurement_theta_min       2.21 
_cell_measurement_theta_max       26.87 
  
_exptl_crystal_description        needle 
_exptl_crystal_colour             colourless 
_exptl_crystal_density_meas       ? 
_exptl_crystal_density_method     ? 
_exptl_crystal_density_diffrn     1.962 
_exptl_crystal_F_000              4512 
_exptl_transmission_factor_min    ? 
_exptl_transmission_factor_max    ? 
_exptl_crystal_size_max           0.240 
_exptl_crystal_size_mid           0.070 
_exptl_crystal_size_min           0.040 
_exptl_absorpt_coefficient_mu     4.149 
_shelx_estimated_absorpt_T_min    0.436 
_shelx_estimated_absorpt_T_max    0.852 
_exptl_absorpt_correction_type    multi-scan 
_exptl_absorpt_correction_T_min   0.4353 
_exptl_absorpt_correction_T_max   0.8513 
_exptl_absorpt_process_details    SADABS
_exptl_absorpt_special_details    ? 
_diffrn_ambient_temperature       173(2) 
_diffrn_radiation_wavelength      0.71073 
_diffrn_radiation_type            MoK\a 
_diffrn_source                    ? 
_diffrn_measurement_device_type   'Bruker APEX-II CCD' 
_diffrn_measurement_method        '\f and \w scans' 
_diffrn_detector_area_resol_mean  ? 
_diffrn_reflns_number             36289 
_diffrn_reflns_av_unetI/netI      0.0431 
_diffrn_reflns_av_R_equivalents   0.0499 
_diffrn_reflns_limit_h_min        -28 
_diffrn_reflns_limit_h_max        28 
_diffrn_reflns_limit_k_min        -15 
_diffrn_reflns_limit_k_max        16 
_diffrn_reflns_limit_l_min        -33 
_diffrn_reflns_limit_l_max        33 
_diffrn_reflns_theta_min          1.548 
_diffrn_reflns_theta_max          26.000 
_diffrn_reflns_theta_full         25.242 
_diffrn_measured_fraction_theta_max   1.000 
_diffrn_measured_fraction_theta_full  1.000 
_diffrn_reflns_Laue_measured_fraction_max    1.000 
_diffrn_reflns_Laue_measured_fraction_full   1.000 
_diffrn_reflns_point_group_measured_fraction_max   1.000 
_diffrn_reflns_point_group_measured_fraction_full  1.000 
_reflns_number_total              8103 
_reflns_number_gt                 6760 
_reflns_threshold_expression      'I > 2\s(I)' 
_reflns_Friedel_coverage          0.000 
_reflns_Friedel_fraction_max      . 
_reflns_Friedel_fraction_full     . 
  
_reflns_special_details 
; 
 Reflections were merged by SHELXL according to the crystal 
 class for the calculation of statistics and refinement. 
  
 _reflns_Friedel_fraction is defined as the number of unique 
 Friedel pairs measured divided by the number that would be 
 possible theoretically, ignoring centric projections and 
 systematic absences. 
; 
  
_computing_data_collection        'Bruker APEX2' 
_computing_cell_refinement        'Bruker SAINT' 
_computing_data_reduction         'Bruker SAINT' 
_computing_structure_solution     'Bruker SHELXTL' 
_computing_structure_refinement 'SHELXL-2014/7 (Sheldrick, 2014)' 
_computing_molecular_graphics     'Bruker SHELXTL' 
_computing_publication_material   'Bruker SHELXTL' 
_refine_special_details           ? 
_refine_ls_structure_factor_coef  Fsqd 
_refine_ls_matrix_type            full 
_refine_ls_weighting_scheme       calc 
_refine_ls_weighting_details 
'w=1/[\s^2^(Fo^2^)+(0.0281P)^2^+115.2429P] where P=(Fo^2^+2Fc^2^)/3' 
_atom_sites_solution_primary      ? 
_atom_sites_solution_secondary    ? 
_atom_sites_solution_hydrogens    geom 
_refine_ls_hydrogen_treatment     constr 
_refine_ls_extinction_method      none 
_refine_ls_extinction_coef        . 
_refine_ls_number_reflns          8103 
_refine_ls_number_parameters      362 
_refine_ls_number_restraints      0 
_refine_ls_R_factor_all           0.0535 
_refine_ls_R_factor_gt            0.0432 
_refine_ls_wR_factor_ref          0.1025 
_refine_ls_wR_factor_gt           0.0992 
_refine_ls_goodness_of_fit_ref    1.112 
_refine_ls_restrained_S_all       1.112 
_refine_ls_shift/su_max           0.001 
_refine_ls_shift/su_mean          0.000 
  
loop_ 
 _atom_site_label 
 _atom_site_type_symbol 
 _atom_site_fract_x 
 _atom_site_fract_y 
 _atom_site_fract_z 
 _atom_site_U_iso_or_equiv 
 _atom_site_adp_type 
 _atom_site_occupancy 
 _atom_site_site_symmetry_order 
 _atom_site_calc_flag 
 _atom_site_refinement_flags_posn 
 _atom_site_refinement_flags_adp 
 _atom_site_refinement_flags_occupancy 
 _atom_site_disorder_assembly 
 _atom_site_disorder_group 
I1 I 0.43100(2) 0.91855(4) 0.52336(2) 0.03691(13) Uani 1 1 d . . . . . 
I2 I 0.45809(2) 0.41593(4) 0.81128(2) 0.03181(12) Uani 1 1 d . . . . . 
I3 I 0.64996(2) 0.51409(4) 0.84762(2) 0.03908(14) Uani 1 1 d . . . . . 
I4 I 0.60782(3) 0.18524(4) 0.80892(2) 0.04304(15) Uani 1 1 d . . . . . 
Cd1 Cd 0.54881(2) 0.87965(4) 0.55728(2) 0.02864(13) Uani 1 1 d . . . . . 
Cd2 Cd 0.57467(3) 0.37768(4) 0.79557(2) 0.03299(14) Uani 1 1 d . . . . . 
S1 S 0.55129(7) 0.80366(13) 0.46359(6) 0.0258(4) Uani 1 1 d . . . . . 
S2 S 0.57244(8) 0.71247(14) 0.61020(6) 0.0282(4) Uani 1 1 d . . . . . 
O1 O 0.5143(2) 0.9178(4) 0.65211(18) 0.0336(12) Uani 1 1 d . . . . . 
O2 O 0.6539(2) 0.8744(4) 0.55757(19) 0.0333(12) Uani 1 1 d . . . . . 
N1 N 0.6020(3) 0.9983(4) 0.6112(2) 0.0276(13) Uani 1 1 d . . . . . 
C1 C 0.6562(3) 1.0253(5) 0.6055(3) 0.0304(17) Uani 1 1 d . . . . . 
C2 C 0.6835(4) 1.1129(6) 0.6253(3) 0.046(2) Uani 1 1 d . . . . . 
H2A H 0.7213 1.1306 0.6204 0.055 Uiso 1 1 calc R U . . . 
C3 C 0.6533(5) 1.1736(6) 0.6524(3) 0.055(3) Uani 1 1 d . . . . . 
H3A H 0.6698 1.2355 0.6654 0.066 Uiso 1 1 calc R U . . . 
C4 C 0.5992(4) 1.1440(6) 0.6607(3) 0.042(2) Uani 1 1 d . . . . . 
H4A H 0.5793 1.1836 0.6807 0.051 Uiso 1 1 calc R U . . . 
C5 C 0.5751(4) 1.0570(6) 0.6396(2) 0.0329(18) Uani 1 1 d . . . . . 
C6 C 0.5161(4) 1.0219(6) 0.6472(3) 0.0381(19) Uani 1 1 d . . . . . 
H6A H 0.5081 1.0533 0.6781 0.046 Uiso 1 1 calc R U . . . 
H6B H 0.4848 1.0431 0.6179 0.046 Uiso 1 1 calc R U . . . 
C7 C 0.5460(4) 0.8749(6) 0.6973(3) 0.0343(17) Uani 1 1 d . . . . . 
C8 C 0.5717(4) 0.9305(6) 0.7399(3) 0.040(2) Uani 1 1 d . . . . . 
H8A H 0.5704 1.0010 0.7389 0.048 Uiso 1 1 calc R U . . . 
C9 C 0.5989(5) 0.8817(7) 0.7836(3) 0.053(2) Uani 1 1 d . . . . . 
H9A H 0.6150 0.9185 0.8135 0.064 Uiso 1 1 calc R U . . . 
C10 C 0.6030(4) 0.7798(7) 0.7842(3) 0.049(2) Uani 1 1 d . . . . . 
H10A H 0.6242 0.7465 0.8137 0.059 Uiso 1 1 calc R U . . . 
C11 C 0.5772(4) 0.7281(7) 0.7433(3) 0.042(2) Uani 1 1 d . . . . . 
H11A H 0.5787 0.6576 0.7449 0.050 Uiso 1 1 calc R U . . . 
C12 C 0.5480(4) 0.7730(5) 0.6980(3) 0.0338(18) Uani 1 1 d . . . . . 
C13 C 0.5209(3) 0.7137(6) 0.6513(3) 0.0327(17) Uani 1 1 d . . . . . 
H13A H 0.4833 0.7444 0.6335 0.039 Uiso 1 1 calc R U . . . 
H13B H 0.5128 0.6450 0.6609 0.039 Uiso 1 1 calc R U . . . 
C14 C 0.5483(3) 0.6063(5) 0.5682(3) 0.0332(17) Uani 1 1 d . . . . . 
H14A H 0.5782 0.5939 0.5481 0.040 Uiso 1 1 calc R U . . . 
H14B H 0.5471 0.5469 0.5896 0.040 Uiso 1 1 calc R U . . . 
C15 C 0.4901(3) 0.6166(5) 0.5326(3) 0.0284(16) Uani 1 1 d . . . . . 
C16 C 0.4385(4) 0.5916(6) 0.5488(3) 0.0355(18) Uani 1 1 d . . . . . 
H16A H 0.4417 0.5680 0.5825 0.043 Uiso 1 1 calc R U . . . 
C17 C 0.3843(4) 0.6002(6) 0.5175(3) 0.043(2) Uani 1 1 d . . . . . 
H17A H 0.3502 0.5849 0.5299 0.052 Uiso 1 1 calc R U . . . 
C18 C 0.3783(3) 0.6319(6) 0.4665(3) 0.0376(18) Uani 1 1 d . . . . . 
H18A H 0.3406 0.6373 0.4443 0.045 Uiso 1 1 calc R U . . . 
C19 C 0.4266(3) 0.6536(6) 0.4508(3) 0.0342(17) Uani 1 1 d . . . . . 
H19A H 0.4222 0.6753 0.4167 0.041 Uiso 1 1 calc R U . . . 
C20 C 0.4831(3) 0.6468(5) 0.4807(2) 0.0248(15) Uani 1 1 d . . . . . 
C21 C 0.5348(3) 0.6705(5) 0.4589(2) 0.0267(15) Uani 1 1 d . . . . . 
H21A H 0.5265 0.6500 0.4227 0.032 Uiso 1 1 calc R U . . . 
H21B H 0.5695 0.6327 0.4773 0.032 Uiso 1 1 calc R U . . . 
C22 C 0.6281(3) 0.8026(6) 0.4580(3) 0.0331(17) Uani 1 1 d . . . . . 
H22A H 0.6304 0.7713 0.4253 0.040 Uiso 1 1 calc R U . . . 
H22B H 0.6422 0.8719 0.4576 0.040 Uiso 1 1 calc R U . . . 
C23 C 0.6681(3) 0.7467(5) 0.5012(2) 0.0261(15) Uani 1 1 d . . . . . 
C24 C 0.6893(3) 0.6525(6) 0.4932(3) 0.0333(17) Uani 1 1 d . . . . . 
H24A H 0.6783 0.6222 0.4607 0.040 Uiso 1 1 calc R U . . . 
C25 C 0.7268(3) 0.6027(6) 0.5334(3) 0.0386(19) Uani 1 1 d . . . . . 
H25A H 0.7427 0.5398 0.5278 0.046 Uiso 1 1 calc R U . . . 
C26 C 0.7405(3) 0.6454(6) 0.5811(3) 0.040(2) Uani 1 1 d . . . . . 
H26A H 0.7659 0.6116 0.6084 0.048 Uiso 1 1 calc R U . . . 
C27 C 0.7180(3) 0.7358(6) 0.5893(3) 0.0365(18) Uani 1 1 d . . . . . 
H27A H 0.7275 0.7649 0.6222 0.044 Uiso 1 1 calc R U . . . 
C28 C 0.6815(3) 0.7846(5) 0.5499(3) 0.0282(16) Uani 1 1 d . . . . . 
C29 C 0.6902(4) 0.9561(6) 0.5778(4) 0.046(2) Uani 1 1 d . . . . . 
H29A H 0.7023 0.9925 0.5499 0.055 Uiso 1 1 calc R U . . . 
H29B H 0.7261 0.9319 0.6016 0.055 Uiso 1 1 calc R U . . . 
  
loop_ 
 _atom_site_aniso_label 
 _atom_site_aniso_U_11 
 _atom_site_aniso_U_22 
 _atom_site_aniso_U_33 
 _atom_site_aniso_U_23 
 _atom_site_aniso_U_13 
 _atom_site_aniso_U_12 
I1 0.0285(3) 0.0360(3) 0.0431(3) 0.0031(2) 0.0014(2) 0.0057(2) 
I2 0.0440(3) 0.0323(3) 0.0193(2) -0.00396(19) 0.00772(19) -0.0026(2) 
I3 0.0382(3) 0.0368(3) 0.0368(3) -0.0037(2) -0.0031(2) -0.0059(2) 
I4 0.0671(4) 0.0298(3) 0.0289(3) 0.0004(2) 0.0038(2) 0.0023(3) 
Cd1 0.0275(3) 0.0299(3) 0.0268(3) -0.0031(2) 0.0025(2) 0.0046(2) 
Cd2 0.0418(3) 0.0300(3) 0.0249(3) 0.0003(2) 0.0026(2) -0.0020(3) 
S1 0.0262(9) 0.0277(9) 0.0217(8) 0.0042(7) 0.0013(7) 0.0004(7) 
S2 0.0328(9) 0.0299(10) 0.0209(8) -0.0005(7) 0.0039(7) 0.0020(8) 
O1 0.046(3) 0.033(3) 0.023(2) 0.004(2) 0.009(2) 0.007(2) 
O2 0.030(3) 0.029(3) 0.036(3) -0.013(2) 0.000(2) 0.003(2) 
N1 0.037(3) 0.020(3) 0.024(3) -0.002(2) 0.002(2) 0.002(3) 
C1 0.045(5) 0.019(4) 0.024(3) -0.002(3) 0.001(3) 0.009(3) 
C2 0.054(5) 0.027(4) 0.051(5) -0.003(4) -0.002(4) -0.002(4) 
C3 0.096(8) 0.019(4) 0.040(5) -0.011(4) -0.004(5) -0.011(5) 
C4 0.065(6) 0.031(4) 0.034(4) -0.001(3) 0.016(4) 0.013(4) 
C5 0.053(5) 0.029(4) 0.015(3) 0.005(3) 0.004(3) 0.018(4) 
C6 0.050(5) 0.037(5) 0.027(4) -0.002(3) 0.008(3) 0.011(4) 
C7 0.047(5) 0.032(4) 0.026(4) 0.010(3) 0.013(3) 0.011(4) 
C8 0.065(6) 0.028(4) 0.024(4) 0.001(3) 0.004(4) 0.011(4) 
C9 0.086(7) 0.048(6) 0.022(4) -0.004(4) 0.005(4) -0.007(5) 
C10 0.074(6) 0.045(5) 0.027(4) 0.010(4) 0.006(4) 0.006(5) 
C11 0.062(5) 0.043(5) 0.019(4) 0.012(3) 0.006(4) 0.006(4) 
C12 0.058(5) 0.024(4) 0.020(3) 0.000(3) 0.012(3) -0.001(4) 
C13 0.042(4) 0.026(4) 0.032(4) 0.002(3) 0.012(3) -0.005(3) 
C14 0.046(5) 0.024(4) 0.027(4) 0.003(3) 0.004(3) 0.006(3) 
C15 0.040(4) 0.019(3) 0.026(4) -0.004(3) 0.009(3) 0.000(3) 
C16 0.050(5) 0.027(4) 0.034(4) -0.003(3) 0.018(4) -0.004(4) 
C17 0.046(5) 0.044(5) 0.044(5) -0.011(4) 0.019(4) -0.018(4) 
C18 0.025(4) 0.042(5) 0.042(4) -0.003(4) 0.001(3) 0.003(3) 
C19 0.038(4) 0.035(4) 0.028(4) -0.007(3) 0.003(3) -0.003(3) 
C20 0.033(4) 0.014(3) 0.025(3) -0.004(3) 0.003(3) -0.003(3) 
C21 0.032(4) 0.027(4) 0.020(3) -0.003(3) 0.003(3) 0.001(3) 
C22 0.031(4) 0.042(5) 0.024(4) 0.004(3) 0.003(3) -0.001(3) 
C23 0.026(4) 0.030(4) 0.023(3) -0.002(3) 0.006(3) -0.001(3) 
C24 0.030(4) 0.035(4) 0.036(4) -0.005(3) 0.009(3) 0.002(3) 
C25 0.026(4) 0.030(4) 0.062(5) 0.009(4) 0.014(4) 0.006(3) 
C26 0.027(4) 0.046(5) 0.045(5) 0.017(4) 0.005(3) 0.012(4) 
C27 0.033(4) 0.048(5) 0.028(4) 0.002(3) 0.006(3) 0.007(4) 
C28 0.024(4) 0.032(4) 0.028(4) -0.003(3) 0.006(3) 0.009(3) 
C29 0.045(5) 0.038(5) 0.056(5) -0.022(4) 0.011(4) -0.005(4) 
  
_geom_special_details 
; 
 All esds (except the esd in the dihedral angle between two l.s. planes) 
 are estimated using the full covariance matrix.  The cell esds are taken 
 into account individually in the estimation of esds in distances, angles 
 and torsion angles; correlations between esds in cell parameters are only 
 used when they are defined by crystal symmetry.  An approximate (isotropic) 
 treatment of cell esds is used for estimating esds involving l.s. planes. 
; 
  
loop_ 
 _geom_bond_atom_site_label_1 
 _geom_bond_atom_site_label_2 
 _geom_bond_distance 
 _geom_bond_site_symmetry_2 
 _geom_bond_publ_flag 
I1 Cd1 2.7422(7) . ? 
I2 Cd2 2.8598(7) 2_656 ? 
I2 Cd2 2.8882(8) . ? 
I3 Cd2 2.7046(7) . ? 
I4 Cd2 2.7033(8) . ? 
Cd1 N1 2.321(6) . ? 
Cd1 O2 2.447(5) . ? 
Cd1 S2 2.6557(19) . ? 
Cd1 S1 2.7404(18) . ? 
Cd2 I2 2.8599(7) 2_656 ? 
S1 C22 1.828(7) . ? 
S1 C21 1.832(7) . ? 
S2 C13 1.809(7) . ? 
S2 C14 1.832(7) . ? 
O1 C7 1.401(8) . ? 
O1 C6 1.409(9) . ? 
O2 C28 1.407(8) . ? 
O2 C29 1.420(9) . ? 
N1 C5 1.351(9) . ? 
N1 C1 1.355(10) . ? 
C1 C2 1.388(11) . ? 
C1 C29 1.524(10) . ? 
C2 C3 1.389(13) . ? 
C3 C4 1.386(13) . ? 
C4 C5 1.368(11) . ? 
C5 C6 1.510(12) . ? 
C7 C12 1.372(10) . ? 
C7 C8 1.390(11) . ? 
C8 C9 1.374(11) . ? 
C9 C10 1.374(13) . ? 
C10 C11 1.330(12) . ? 
C11 C12 1.396(10) . ? 
C12 C13 1.506(10) . ? 
C14 C15 1.482(10) . ? 
C15 C16 1.411(10) . ? 
C15 C20 1.431(9) . ? 
C16 C17 1.357(12) . ? 
C17 C18 1.418(11) . ? 
C18 C19 1.320(11) . ? 
C19 C20 1.385(10) . ? 
C20 C21 1.490(10) . ? 
C22 C23 1.520(10) . ? 
C23 C28 1.379(9) . ? 
C23 C24 1.394(10) . ? 
C24 C25 1.401(11) . ? 
C25 C26 1.381(12) . ? 
C26 C27 1.363(11) . ? 
C27 C28 1.370(10) . ? 
  
loop_ 
 _geom_angle_atom_site_label_1 
 _geom_angle_atom_site_label_2 
 _geom_angle_atom_site_label_3 
 _geom_angle 
 _geom_angle_site_symmetry_1 
 _geom_angle_site_symmetry_3 
 _geom_angle_publ_flag 
Cd2 I2 Cd2 82.36(2) 2_656 . ? 
N1 Cd1 O2 67.96(19) . . ? 
N1 Cd1 S2 103.20(15) . . ? 
O2 Cd1 S2 83.53(13) . . ? 
N1 Cd1 S1 135.71(15) . . ? 
O2 Cd1 S1 76.35(12) . . ? 
S2 Cd1 S1 97.79(5) . . ? 
N1 Cd1 I1 115.57(15) . . ? 
O2 Cd1 I1 158.79(13) . . ? 
S2 Cd1 I1 114.37(5) . . ? 
S1 Cd1 I1 89.43(4) . . ? 
I4 Cd2 I3 116.64(3) . . ? 
I4 Cd2 I2 108.09(2) . 2_656 ? 
I3 Cd2 I2 113.39(2) . 2_656 ? 
I4 Cd2 I2 113.66(3) . . ? 
I3 Cd2 I2 108.94(2) . . ? 
I2 Cd2 I2 93.95(2) 2_656 . ? 
C22 S1 C21 100.4(4) . . ? 
C22 S1 Cd1 107.6(2) . . ? 
C21 S1 Cd1 112.5(2) . . ? 
C13 S2 C14 103.4(4) . . ? 
C13 S2 Cd1 103.6(3) . . ? 
C14 S2 Cd1 109.3(2) . . ? 
C7 O1 C6 118.1(6) . . ? 
C28 O2 C29 117.9(6) . . ? 
C28 O2 Cd1 121.0(4) . . ? 
C29 O2 Cd1 119.3(4) . . ? 
C5 N1 C1 118.1(6) . . ? 
C5 N1 Cd1 120.5(5) . . ? 
C1 N1 Cd1 119.6(4) . . ? 
N1 C1 C2 122.9(7) . . ? 
N1 C1 C29 119.5(6) . . ? 
C2 C1 C29 117.6(7) . . ? 
C1 C2 C3 117.3(9) . . ? 
C4 C3 C2 120.2(8) . . ? 
C5 C4 C3 118.9(8) . . ? 
N1 C5 C4 122.5(8) . . ? 
N1 C5 C6 116.6(7) . . ? 
C4 C5 C6 120.9(7) . . ? 
O1 C6 C5 111.7(6) . . ? 
C12 C7 C8 121.3(7) . . ? 
C12 C7 O1 115.7(7) . . ? 
C8 C7 O1 122.9(7) . . ? 
C9 C8 C7 118.9(8) . . ? 
C10 C9 C8 120.4(8) . . ? 
C11 C10 C9 119.6(8) . . ? 
C10 C11 C12 122.9(8) . . ? 
C7 C12 C11 116.9(7) . . ? 
C7 C12 C13 120.8(7) . . ? 
C11 C12 C13 122.3(7) . . ? 
C12 C13 S2 107.9(5) . . ? 
C15 C14 S2 116.0(5) . . ? 
C16 C15 C20 116.9(7) . . ? 
C16 C15 C14 119.7(7) . . ? 
C20 C15 C14 123.3(7) . . ? 
C17 C16 C15 121.8(7) . . ? 
C16 C17 C18 120.3(7) . . ? 
C19 C18 C17 118.2(7) . . ? 
C18 C19 C20 124.5(7) . . ? 
C19 C20 C15 118.2(7) . . ? 
C19 C20 C21 120.3(6) . . ? 
C15 C20 C21 121.5(6) . . ? 
C20 C21 S1 110.9(5) . . ? 
C23 C22 S1 112.6(5) . . ? 
C28 C23 C24 118.2(7) . . ? 
C28 C23 C22 121.1(6) . . ? 
C24 C23 C22 120.5(6) . . ? 
C23 C24 C25 119.7(7) . . ? 
C26 C25 C24 119.8(7) . . ? 
C27 C26 C25 120.4(7) . . ? 
C26 C27 C28 119.7(7) . . ? 
C27 C28 C23 122.1(7) . . ? 
C27 C28 O2 121.5(6) . . ? 
C23 C28 O2 116.4(6) . . ? 
O2 C29 C1 109.3(7) . . ? 
  
_refine_diff_density_max    1.493 
_refine_diff_density_min   -0.908 
_refine_diff_density_rms    0.156 
  


_shelx_hkl_file 
; 
   2   0   0  137892    3772                                                       75142 -443.37    1.78  1.0000 
   2   0   0  138502    3771                                                       75593 -443.37    1.78  1.0000 
   2   0   0  143516    3608                                                       79309 -443.37    1.78  1.0000 
  -2   0   0  137094    3900                                                       74553 -443.37   -1.78  1.0000 
  -2   0   0  145989    3608                                                       81150 -443.37   -1.78  1.0000 
  -2   0   0  140111    3772                                                       76783 -443.37   -1.78  1.0000 
   4   0   0   15801     303                                                        6112  216.78    1.07  1.0000 
   4   0   0   15582     303                                                        5976  216.78    1.07  1.0000 
  -4   0   0   15989     304                                                        6229  216.78   -1.07  1.0000 
  -4   0   0   15519     292                                                        5937  216.78   -1.07  1.0000 
  -4   0   0   15163     316                                                        5718  216.78   -1.07  1.0000 
  -4   0   0   15709     304                                                        6055  216.78   -1.07  1.0000 
  -6   0   0   24672    1481                                                       30205  -76.07    6.28  1.0000 
   6   0   0   24274    1480                                                       29765  -76.07   -6.28  1.0000 
   6   0   0   24831    1480                                                       30381  -76.07   -6.28  1.0000 
  -6   0   0   24497    1417                                                       30012  -76.07    6.28  1.0000 
  -6   0   0   24711    1534                                                       30248  -76.07    6.28  1.0000 
  -8   0   0   26530    1249                                                       24481   29.09   -6.74  1.0000 
   8   0   0   29118    1306                                                       26969   29.09    6.74  1.0000 
   8   0   0   29216    1306                                                       27064   29.09    6.74  1.0000 
  -8   0   0   28671    1357                                                       26539   29.09   -6.74  1.0000 
  -8   0   0   29370    1307                                                       27212   29.09   -6.74  1.0000 
 -10   0   0   24459    1180                                                       24601   -1.99    2.00  1.0000 
 -10   0   0   25165    1233                                                       25309   -1.99    2.00  1.0000 
  10   0   0   25107    1231                                                       25251   -1.99   -2.00  1.0000 
  10   0   0   24711    1232                                                       24854   -1.99   -2.00  1.0000 
 -10   0   0   23860    1281                                                       24000   -1.99    2.00  1.0000 
 -12   0   0     380      60                                                         536  -16.72   -0.22  1.0000 
 -12   0   0     361      59                                                         513  -16.72   -0.22  1.0000 
  12   0   0     472      65                                                         644  -16.72    0.22  1.0000 
 -12   0   0     363      72                                                         516  -16.72   -0.22  1.0000 
  14   0   0    1597     122                                                        1928   18.08   -3.96  1.0000 
 -14   0   0    1442     117                                                        1757   18.08    3.96  1.0000 
 -14   0   0    1379     136                                                        1687   18.08    3.96  1.0000 
 -16   0   0     288      55                                                         193  -14.58   -6.35  1.0000 
  16   0   0     548      57                                                         414  -14.58    6.35  1.0000 
 -18   0   0    1196     150                                                        1368   11.08    4.17  1.0000 
  18   0   0    1035     139                                                        1196   11.08   -4.17  1.0000 
 -18   0   0    1144     107                                                        1313   11.08    4.17  1.0000 
  18   0   0    1336     114                                                        1518   11.08   -4.17  1.0000 
 -20   0   0    1184     110                                                        1112   -4.92   -1.04  1.0000 
  20   0   0     895     123                                                         833   -4.92    1.04  1.0000 
  20   0   0     947     105                                                         883   -4.92    1.04  1.0000 
  22   0   0     462      76                                                         449    1.38    0.80  1.0000 
  22   0   0     295      79                                                         284    1.38    0.80  1.0000 
  24   0   0     126      68                                                         132   -1.14   -0.72  1.0000 
  26   0   0    2493     255                                                        2435   -2.55   -1.69  1.0000 
  28   0   0    1012     174                                                        1119    7.14    3.62  1.0000 
  -1  -1   0     135      12                                                         111    4.88    2.03  1.0000 
   1  -1   0      64      11                                                          70   -1.46   -0.97  1.0000 
  -1  -1   0      97      13                                                          77    4.88    2.03  1.0000 
  -1   1   0      81      14                                                          87   -1.46    0.97  1.0000 
   1   1   0      92      11                                                          72    4.88   -2.03  1.0000 
  -3  -1   0    1016      63                                                        1058   -3.06   -1.38  1.0000 
   3  -1   0    1040      59                                                        1077   -2.68   -1.39  1.0000 
   3  -1   0    1108      55                                                        1146   -2.68   -1.39  1.0000 
  -3  -1   0    1120      62                                                        1164   -3.06   -1.38  1.0000 
   3   1   0    1040      63                                                        1083   -3.06    1.38  1.0000 
  -3   1   0     948      59                                                         983   -2.68    1.39  1.0000 
   3   1   0     942      63                                                         983   -3.06    1.38  1.0000 
  -3   1   0     949      66                                                         984   -2.68    1.39  1.0000 
  -5  -1   0    2692     154                                                        2726    1.40   -1.78  1.0000 
  -5  -1   0    3032     152                                                        3068    1.40   -1.78  1.0000 
   5  -1   0    2670     152                                                        2787    5.17    1.74  1.0000 
  -5   1   0    2834     165                                                        2954    5.17   -1.74  1.0000 
   5   1   0    2898     161                                                        2933    1.40    1.78  1.0000 
   5   1   0    3027     157                                                        3063    1.40    1.78  1.0000 
  -5   1   0    2621     152                                                        2737    5.17   -1.74  1.0000 
   5   1   0    2759     155                                                        2793    1.40    1.78  1.0000 
  -5   1   0    2751     144                                                        2870    5.17   -1.74  1.0000 
  -7  -1   0    8040     387                                                        7733   -7.69    4.64  1.0000 
   7  -1   0    7756     385                                                        7397   -9.31    1.90  1.0000 
  -7  -1   0    8230     376                                                        7919   -7.69    4.64  1.0000 
   7   1   0    8333     390                                                        8020   -7.69   -4.64  1.0000 
  -7   1   0    7731     384                                                        7373   -9.31   -1.90  1.0000 
   7   1   0    7855     387                                                        7551   -7.69   -4.64  1.0000 
  -7   1   0    7768     367                                                        7409   -9.31   -1.90  1.0000 
   7   1   0    7484     402                                                        7188   -7.69   -4.64  1.0000 
  -7   1   0    7944     407                                                        7581   -9.31   -1.90  1.0000 
   9  -1   0     871      55                                                         704   13.41   -4.20  1.0000 
  -9  -1   0     877      55                                                         691   15.11   -1.53  1.0000 
  -9  -1   0     995      61                                                         796   15.11   -1.53  1.0000 
   9  -1   0     922      55                                                         750   13.41   -4.20  1.0000 
   9   1   0     794      54                                                         617   15.11    1.53  1.0000 
  -9   1   0     975      57                                                         798   13.41    4.20  1.0000 
   9   1   0    1047      66                                                         843   15.11    1.53  1.0000 
  -9   1   0    1027      71                                                         845   13.41    4.20  1.0000 
   9   1   0     980      60                                                         783   15.11    1.53  1.0000 
  -9   1   0     944      55                                                         770   13.41    4.20  1.0000 
 -11  -1   0    3015     184                                                        3310  -12.10   -4.55  1.0000 
  11  -1   0    3123     185                                                        3392  -10.67    1.62  1.0000 
  11  -1   0    2893     185                                                        3152  -10.67    1.62  1.0000 
  11   1   0    2926     201                                                        3216  -12.10    4.55  1.0000 
 -11   1   0    3168     179                                                        3439  -10.67   -1.62  1.0000 
 -11   1   0    3147     186                                                        3417  -10.67   -1.62  1.0000 
  11   1   0    3225     192                                                        3529  -12.10    4.55  1.0000 
 -11   1   0    2706     202                                                        2956  -10.67   -1.62  1.0000 
 -13  -1   0    1220      95                                                        1268    3.23    4.76  1.0000 
  13  -1   0    1275      92                                                        1315    2.56    1.59  1.0000 
 -13   1   0    1455      93                                                        1497    2.56   -1.59  1.0000 
  13   1   0    1429     111                                                        1482    3.23   -4.76  1.0000 
  13   1   0    1155      95                                                        1202    3.23   -4.76  1.0000 
 -13   1   0    1350     112                                                        1391    2.56   -1.59  1.0000 
 -15  -1   0     547      71                                                         542    0.56    0.82  1.0000 
  15  -1   0     685      71                                                         661    2.01   -1.89  1.0000 
  15   1   0     664      78                                                         658    0.56   -0.82  1.0000 
  15   1   0     730      89                                                         724    0.56   -0.82  1.0000 
 -15   1   0     659      72                                                         635    2.01    1.89  1.0000 
 -15   1   0     622      68                                                         599    2.01    1.89  1.0000 
 -15   1   0     705      93                                                         680    2.01    1.89  1.0000 
  17  -1   0    4860     291                                                        4920   -1.91    0.50  1.0000 
 -17  -1   0    5372     293                                                        5393   -0.86   -4.05  1.0000 
  17   1   0    5552     304                                                        5573   -0.86    4.05  1.0000 
 -17   1   0    5057     283                                                        5118   -1.91   -0.50  1.0000 
 -17   1   0    5152     328                                                        5213   -1.91   -0.50  1.0000 
  17   1   0    5028     320                                                        5048   -0.86    4.05  1.0000 
  19  -1   0     387      62                                                         362    2.93    0.88  1.0000 
 -19  -1   0     293      59                                                         270    3.08    1.40  1.0000 
 -19   1   0     376      82                                                         352    2.93   -0.88  1.0000 
  19   1   0     371      67                                                         346    3.08   -1.40  1.0000 
  19   1   0     413      78                                                         386    3.08   -1.40  1.0000 
 -21  -1   0     359      65                                                         321   -4.51    2.29  1.0000 
  21  -1   0     413      85                                                         374   -4.81   -1.67  1.0000 
  21  -1   0     320      59                                                         285   -4.81   -1.67  1.0000 
 -21   1   0     259      73                                                         228   -4.81    1.67  1.0000 
  21   1   0     378      80                                                         339   -4.51   -2.29  1.0000 
  21   1   0     310      64                                                         275   -4.51   -2.29  1.0000 
  23  -1   0      72      59                                                          86    3.70    1.70  1.0000 
  23   1   0     109      53                                                         123    2.72    2.42  1.0000 
  23   1   0     154      65                                                         171    2.72    2.42  1.0000 
  25  -1   0     645     128                                                         635   -1.00   -1.47  1.0000 
  25   1   0     789     137                                                         778   -0.87   -1.19  1.0000 
  27  -1   0     664     137                                                         663   -0.01    1.56  1.0000 
  27   1   0     563     127                                                         571    0.62    1.64  1.0000 
   0  -2   0    2732     149                                                        2628   -4.59    0.15  1.0000 
   0  -2   0    3084     137                                                        2973   -4.59    0.15  1.0000 
   0   2   0    2761     153                                                        2656   -4.59   -0.15  1.0000 
   0   2   0    2709     149                                                        2605   -4.59   -0.15  1.0000 
  -2  -2   0     131      21                                                         104   -5.90   -3.49  1.0000 
   2  -2   0     111      10                                                          93   -3.98    5.28  1.0000 
   2  -2   0     102      19                                                          84   -3.98    5.28  1.0000 
  -2  -2   0     148      19                                                         120   -5.90   -3.49  1.0000 
  -2   2   0      89      18                                                          72   -3.98   -5.28  1.0000 
   2   2   0     123      21                                                          97   -5.90    3.49  1.0000 
  -2   2   0      74      18                                                          59   -3.98   -5.28  1.0000 
   2   2   0      97      17                                                          74   -5.90    3.49  1.0000 
   4  -2   0     116      20                                                         230   19.33   -7.30  1.0000 
  -4  -2   0     279      37                                                         457   21.09    3.80  1.0000 
   4  -2   0     163      20                                                         295   19.33   -7.30  1.0000 
   4  -2   0     115      28                                                         229   19.33   -7.30  1.0000 
   4   2   0     146      33                                                         281   21.09   -3.80  1.0000 
  -4   2   0     141      37                                                         265   19.33    7.30  1.0000 
  -4   2   0      87      27                                                         188   19.33    7.30  1.0000 
  -6  -2   0    4679     200                                                        3914  -26.78   -3.30  1.0000 
  -6  -2   0    4457     206                                                        3711  -26.78   -3.30  1.0000 
   6  -2   0    4628     200                                                        3872  -26.36    3.42  1.0000 
  -6   2   0    4255     198                                                        3532  -26.36   -3.42  1.0000 
  -6   2   0    4702     219                                                        3940  -26.36   -3.42  1.0000 
   6   2   0    4646     211                                                        3884  -26.78    3.30  1.0000 
   6   2   0    4495     208                                                        3746  -26.78    3.30  1.0000 
  -8  -2   0    1104      62                                                         767   25.62    3.28  1.0000 
  -8  -2   0     991      62                                                         673   25.62    3.28  1.0000 
   8  -2   0    1176      57                                                         835   24.74    0.72  1.0000 
   8   2   0    1153      64                                                         808   25.62   -3.28  1.0000 
  -8   2   0    1178      70                                                         837   24.74   -0.72  1.0000 
   8   2   0    1150      61                                                         805   25.62   -3.28  1.0000 
  -8   2   0    1117      57                                                         785   24.74   -0.72  1.0000 
   8   2   0    1066      63                                                         735   25.62   -3.28  1.0000 
 -10  -2   0   10989     602                                                       11798  -17.43   -2.70  1.0000 
  10  -2   0   11525     618                                                       12224  -14.64   -0.23  1.0000 
  10   2   0   11238     627                                                       12056  -17.43    2.70  1.0000 
 -10   2   0   11579     617                                                       12279  -14.64    0.23  1.0000 
  10   2   0   11035     646                                                       11846  -17.43    2.70  1.0000 
 -10   2   0   12359     657                                                       13082  -14.64    0.23  1.0000 
 -12  -2   0     231      46                                                         256    3.65   -0.34  1.0000 
  12  -2   0     378      47                                                         385    0.77   -1.53  1.0000 
  12  -2   0     359      47                                                         366    0.77   -1.53  1.0000 
 -12   2   0     311      59                                                         317    0.77    1.53  1.0000 
 -12   2   0     437      50                                                         445    0.77    1.53  1.0000 
  12   2   0     470      63                                                         505    3.65    0.34  1.0000 
  12   2   0     330      54                                                         360    3.65    0.34  1.0000 
 -14  -2   0    3999     238                                                        4114    4.34    4.96  1.0000 
  14  -2   0    4032     235                                                        4184    5.44    0.39  1.0000 
  14   2   0    4278     250                                                        4397    4.34   -4.96  1.0000 
 -14   2   0    3921     236                                                        4071    5.44   -0.39  1.0000 
 -14   2   0    4172     268                                                        4327    5.44   -0.39  1.0000 
  14   2   0    4336     262                                                        4456    4.34   -4.96  1.0000 
  16  -2   0     649      75                                                         695   -3.97    1.41  1.0000 
 -16  -2   0     673      88                                                         716   -3.74   -7.27  1.0000 
 -16   2   0     670     103                                                         717   -3.97   -1.41  1.0000 
  16   2   0     623      86                                                         664   -3.74    7.27  1.0000 
  16   2   0     779     100                                                         825   -3.74    7.27  1.0000 
 -16   2   0     677      79                                                         724   -3.97   -1.41  1.0000 
  18  -2   0     734      81                                                         706    2.33   -0.91  1.0000 
 -18  -2   0     705      91                                                         687    2.03    5.67  1.0000 
 -18   2   0     681     105                                                         654    2.33    0.91  1.0000 
  18   2   0     725     102                                                         707    2.03   -5.67  1.0000 
 -18   2   0     651      79                                                         625    2.33    0.91  1.0000 
  18   2   0     710      95                                                         692    2.03   -5.67  1.0000 
  20  -2   0     620      78                                                         601   -1.71    0.16  1.0000 
 -20  -2   0     508      81                                                         490   -2.02   -3.51  1.0000 
  20   2   0     423      86                                                         407   -2.02    3.51  1.0000 
 -20   2   0     547     100                                                         530   -1.71   -0.16  1.0000 
  20   2   0     611      92                                                         591   -2.02    3.51  1.0000 
 -22  -2   0      68      45                                                          59    3.09    3.79  1.0000 
  22   2   0       1      37                                                         -52    3.09   -3.79  1.0000 
 -22   2   0      82      55                                                          74    1.96    1.15  1.0000 
  22   2   0     135      60                                                         122    3.09   -3.79  1.0000 
  24  -2   0     233      87                                                         257   -3.42    1.88  1.0000 
 -24  -2   0     232      72                                                         261   -4.22   -4.61  1.0000 
  24   2   0     302      99                                                         335   -4.22    4.61  1.0000 
 -24   2   0     162      77                                                         182   -3.42   -1.88  1.0000 
  26  -2   0     497     124                                                         535    3.74   -1.09  1.0000 
  26   2   0     565     126                                                         602    3.64   -3.26  1.0000 
  -1  -3   0    4780     303                                                        5856   33.69   -0.80  1.0000 
  -1  -3   0    4773     282                                                        5848   33.69   -0.80  1.0000 
   1  -3   0    4522     277                                                        5597   34.48   -1.23  1.0000 
   1  -3   0    4942     302                                                        6063   34.48   -1.23  1.0000 
   1   3   0    4773     304                                                        5848   33.69    0.80  1.0000 
  -1   3   0    4606     301                                                        5690   34.48    1.23  1.0000 
  -1   3   0    4218     309                                                        5258   34.48    1.23  1.0000 
   1   3   0    4728     310                                                        5798   33.69    0.80  1.0000 
   3  -3   0   13665     853                                                       17800  -75.22    3.96  1.0000 
  -3  -3   0   13191     857                                                       17418  -77.92    5.74  1.0000 
  -3  -3   0   13434     815                                                       17697  -77.92    5.74  1.0000 
   3  -3   0   13119     801                                                       17177  -75.22    3.96  1.0000 
  -3   3   0   12606     851                                                       16589  -75.22   -3.96  1.0000 
  -3   3   0   12413     883                                                       16367  -75.22   -3.96  1.0000 
  -3   3   0   12500     800                                                       16467  -75.22   -3.96  1.0000 
   3   3   0   13054     858                                                       17261  -77.92   -5.74  1.0000 
  -5  -3   0    2411      66                                                        1007   79.08   -6.51  1.0000 
   5  -3   0    2182      62                                                         921   74.49   -9.80  1.0000 
  -5  -3   0    2401      70                                                        1000   79.08   -6.51  1.0000 
   5  -3   0    1967      46                                                         783   74.49   -9.80  1.0000 
  -5   3   0    2085      72                                                         858   74.49    9.80  1.0000 
   5   3   0    2114      64                                                         818   79.08    6.51  1.0000 
   5   3   0    2578      76                                                        1116   79.08    6.51  1.0000 
  -5   3   0    1994      59                                                         800   74.49    9.80  1.0000 
   7  -3   0    8450     297                                                        6264  -58.01   10.68  1.0000 
   7  -3   0    8322     321                                                        6154  -58.01   10.68  1.0000 
  -7  -3   0    8539     317                                                        6255  -60.68    1.66  1.0000 
  -7   3   0    8126     318                                                        5985  -58.01  -10.68  1.0000 
  -7   3   0    8354     344                                                        6181  -58.01  -10.68  1.0000 
   7   3   0    8609     336                                                        6315  -60.68   -1.66  1.0000 
   7   3   0    8275     332                                                        6030  -60.68   -1.66  1.0000 
   9  -3   0     557      25                                                         225   40.01   -5.57  1.0000 
   9  -3   0     610      35                                                         259   40.01   -5.57  1.0000 
  -9  -3   0     690      44                                                         306   40.04    0.38  1.0000 
  -9   3   0     510      41                                                         195   40.01    5.57  1.0000 
  -9   3   0     464      31                                                         167   40.01    5.57  1.0000 
   9   3   0     550      42                                                         215   40.04   -0.38  1.0000 
 -11  -3   0    6617     379                                                        7366  -20.39    1.30  1.0000 
  11  -3   0    6865     381                                                        7683  -21.79    2.77  1.0000 
  11   3   0    6689     394                                                        7442  -20.39   -1.30  1.0000 
 -11   3   0    6399     378                                                        7189  -21.79   -2.77  1.0000 
  11   3   0    6320     401                                                        7052  -20.39   -1.30  1.0000 
 -11   3   0    5897     408                                                        6657  -21.79   -2.77  1.0000 
 -13  -3   0    2126     138                                                        1970    7.81   -1.38  1.0000 
 -13   3   0    2365     133                                                        2150   10.27    2.79  1.0000 
 -13   3   0    2523     161                                                        2301   10.27    2.79  1.0000 
  13   3   0    2216     145                                                        2057    7.81    1.38  1.0000 
  13   3   0    2340     149                                                        2177    7.81    1.38  1.0000 
  15  -3   0    2758     170                                                        2889   -5.55    1.58  1.0000 
 -15  -3   0    2469     174                                                        2539   -3.19   -0.06  1.0000 
 -15   3   0    2662     171                                                        2791   -5.55   -1.58  1.0000 
  15   3   0    3042     195                                                        3119   -3.19    0.06  1.0000 
 -15   3   0    2785     206                                                        2917   -5.55   -1.58  1.0000 
  15   3   0    2498     182                                                        2568   -3.19    0.06  1.0000 
 -17  -3   0       0      33                                                          -1   -0.03    0.13  1.0000 
  17  -3   0     117      35                                                         114    0.46   -1.35  1.0000 
  17   3   0      27      39                                                          27   -0.03   -0.13  1.0000 
 -17   3   0      74      32                                                          72    0.46    1.35  1.0000 
 -17   3   0      51      39                                                          49    0.46    1.35  1.0000 
  17   3   0      26      40                                                          26   -0.03   -0.13  1.0000 
 -19  -3   0    7501     422                                                        7605    2.84    2.73  1.0000 
  19  -3   0    7027     414                                                        7144    3.29    3.14  1.0000 
 -19   3   0    8022     423                                                        8147    3.29   -3.14  1.0000 
  19   3   0    8058     462                                                        8166    2.84   -2.73  1.0000 
  19   3   0    7245     439                                                        7347    2.84   -2.73  1.0000 
 -19   3   0    7762     474                                                        7885    3.29   -3.14  1.0000 
 -21  -3   0    3177     218                                                        3095   -3.69   -6.69  1.0000 
 -21   3   0    3632     262                                                        3564   -2.67    1.88  1.0000 
  21   3   0    3603     243                                                        3516   -3.69    6.69  1.0000 
  21   3   0    3069     225                                                        2989   -3.69    6.69  1.0000 
 -23  -3   0      76      52                                                          69    5.65    5.25  1.0000 
  23   3   0     138      59                                                         129    5.65   -5.25  1.0000 
  23   3   0      46      55                                                          40    5.65   -5.25  1.0000 
 -23   3   0      91      64                                                          76    3.24    3.69  1.0000 
  25  -3   0      76      76                                                         109   -6.97    8.14  1.0000 
 -25  -3   0      41      54                                                          70   -8.85    2.60  1.0000 
  25   3   0      14      62                                                          32   -8.85   -2.60  1.0000 
 -25   3   0     156      83                                                         204   -6.97   -8.14  1.0000 
  27  -3   0      70      79                                                         117    7.77   -8.05  1.0000 
   0  -4   0   31000    1533                                                       34362  -42.34    2.87  1.0000 
   0  -4   0   29809    1616                                                       33107  -42.34    2.87  1.0000 
   0   4   0   27449    1615                                                       30617  -42.34   -2.87  1.0000 
   0   4   0   28966    1664                                                       32218  -42.34   -2.87  1.0000 
  -2  -4   0   28982    1231                                                       25532   47.68   -0.14  1.0000 
  -2  -4   0   29871    1298                                                       26367   47.68   -0.14  1.0000 
   2  -4   0   30346    1222                                                       26812   47.57   -3.78  1.0000 
   2  -4   0   29235    1294                                                       25769   47.57   -3.78  1.0000 
   2   4   0   30509    1335                                                       26966   47.68    0.14  1.0000 
  -2   4   0   28243    1336                                                       24838   47.57    3.78  1.0000 
   2   4   0   30202    1301                                                       26678   47.68    0.14  1.0000 
  -2   4   0   28699    1294                                                       25265   47.57    3.78  1.0000 
   4  -4   0    5808     386                                                        7574  -49.14    4.99  1.0000 
  -4  -4   0    5814     370                                                        7564  -49.00   -3.65  1.0000 
   4  -4   0    5434     350                                                        7146  -49.14    4.99  1.0000 
  -4  -4   0    5738     392                                                        7478  -49.00   -3.65  1.0000 
  -4   4   0    5618     385                                                        7356  -49.14   -4.99  1.0000 
  -4   4   0    5471     350                                                        7188  -49.14   -4.99  1.0000 
  -4   4   0    5600     404                                                        7336  -49.14   -4.99  1.0000 
   4   4   0    5688     397                                                        7420  -49.00    3.65  1.0000 
   4   4   0    5866     395                                                        7624  -49.00    3.65  1.0000 
   6  -4   0   19346    1051                                                       21610   35.95   -3.80  1.0000 
   6  -4   0   19193     985                                                       21448   35.95   -3.80  1.0000 
  -6  -4   0   19009    1009                                                       21156   34.69    3.81  1.0000 
   6   4   0   17166    1060                                                       19209   34.69   -3.81  1.0000 
  -6   4   0   19231    1048                                                       21489   35.95    3.80  1.0000 
  -6   4   0   19094    1096                                                       21344   35.95    3.80  1.0000 
   6   4   0   18731    1085                                                       20862   34.69   -3.81  1.0000 
  -8  -4   0   15683     705                                                       14633  -19.53   -1.45  1.0000 
   8  -4   0   15628     678                                                       14491  -21.17   -0.49  1.0000 
   8  -4   0   15572     726                                                       14437  -21.17   -0.49  1.0000 
  -8   4   0   12873     758                                                       11843  -21.17    0.49  1.0000 
  -8   4   0   15232     722                                                       14109  -21.17    0.49  1.0000 
   8   4   0   17125     747                                                       16027  -19.53    1.45  1.0000 
   8   4   0   16243     756                                                       15174  -19.53    1.45  1.0000 
 -10  -4   0    1080     101                                                        1250   11.40    0.56  1.0000 
  10  -4   0    1259      79                                                        1455   12.17    2.00  1.0000 
  10  -4   0    1303      97                                                        1502   12.17    2.00  1.0000 
  10   4   0    1315     112                                                        1503   11.40   -0.56  1.0000 
 -10   4   0     914     107                                                        1082   12.17   -2.00  1.0000 
 -10   4   0    1226      94                                                        1420   12.17   -2.00  1.0000 
  10   4   0    1325     106                                                        1513   11.40   -0.56  1.0000 
 -12  -4   0    1544     112                                                        1507   -2.18   -0.55  1.0000 
  12  -4   0    1543      86                                                        1495   -2.75    0.96  1.0000 
 -12   4   0    1496     122                                                        1449   -2.75   -0.96  1.0000 
 -12   4   0    1408      97                                                        1363   -2.75   -0.96  1.0000 
  12   4   0    1474     113                                                        1438   -2.18    0.55  1.0000 
  12   4   0    1435     114                                                        1399   -2.18    0.55  1.0000 
 -14  -4   0     355      58                                                         304   -6.41    0.52  1.0000 
  14  -4   0     337      38                                                         292   -6.02   -2.95  1.0000 
 -14   4   0     438      52                                                         387   -6.02    2.95  1.0000 
  14   4   0     424      63                                                         368   -6.41   -0.52  1.0000 
 -14   4   0     392      69                                                         344   -6.02    2.95  1.0000 
  14   4   0     371      64                                                         319   -6.41   -0.52  1.0000 
 -16  -4   0    2612     168                                                        2466    6.55   -1.10  1.0000 
  16  -4   0    2464     142                                                        2301    7.73    1.75  1.0000 
  16   4   0    2552     178                                                        2408    6.55    1.10  1.0000 
 -16   4   0    2815     161                                                        2640    7.73   -1.75  1.0000 
  16   4   0    2753     184                                                        2603    6.55    1.10  1.0000 
 -16   4   0    2908     200                                                        2730    7.73   -1.75  1.0000 
 -18  -4   0     301      67                                                         319   -2.25    1.06  1.0000 
  18  -4   0     280      49                                                         311   -4.12   -0.17  1.0000 
  18  -4   0     309      56                                                         341   -4.12   -0.17  1.0000 
  18   4   0     405      79                                                         426   -2.25   -1.06  1.0000 
  18   4   0     232      67                                                         248   -2.25   -1.06  1.0000 
 -18   4   0     378      63                                                         414   -4.12    0.17  1.0000 
 -18   4   0     389      91                                                         425   -4.12    0.17  1.0000 
 -20  -4   0     344      77                                                         355    1.32   -0.03  1.0000 
  20   4   0     376      85                                                         387    1.32    0.03  1.0000 
 -20   4   0     403      99                                                         420    1.93    0.35  1.0000 
  20   4   0     469      91                                                         482    1.32    0.03  1.0000 
 -20   4   0     391      75                                                         408    1.93    0.35  1.0000 
 -22  -4   0     128      61                                                         142   -2.67   -0.33  1.0000 
  22   4   0     299      79                                                         319   -2.67    0.33  1.0000 
 -22   4   0     211      82                                                         229   -2.75    0.09  1.0000 
  22   4   0     318      84                                                         339   -2.67    0.33  1.0000 
 -24  -4   0     668     110                                                         645    2.06    0.16  1.0000 
  24   4   0     873     130                                                         847    2.06   -0.16  1.0000 
  24   4   0     523     106                                                         503    2.06   -0.16  1.0000 
 -24   4   0     721     137                                                         687    3.06   -1.68  1.0000 
 -26  -4   0     148      71                                                         152   -0.76   -0.46  1.0000 
 -26   4   0     158      91                                                         170   -2.12    2.77  1.0000 
   1  -5   0     987      87                                                        1129   -9.99   -2.02  1.0000 
   1  -5   0    1021      69                                                        1166   -9.99   -2.02  1.0000 
  -1  -5   0    1046      74                                                        1153   -7.34    0.13  1.0000 
   1   5   0    1047      89                                                        1154   -7.34   -0.13  1.0000 
  -1   5   0     856      85                                                         989   -9.99    2.02  1.0000 
   1   5   0    1042      92                                                        1149   -7.34   -0.13  1.0000 
  -1   5   0    1058      90                                                        1205   -9.99    2.02  1.0000 
   3  -5   0     652      33                                                         467   18.22    2.82  1.0000 
   3  -5   0     699      61                                                         507   18.22    2.82  1.0000 
  -3  -5   0     584      48                                                         404   18.61   -0.13  1.0000 
   3   5   0     561      59                                                         385   18.61    0.13  1.0000 
  -3   5   0     598      57                                                         422   18.22   -2.82  1.0000 
  -3   5   0     613      59                                                         434   18.22   -2.82  1.0000 
   3   5   0     716      60                                                         515   18.61    0.13  1.0000 
   5  -5   0    1988      89                                                        1727  -13.87   -2.02  1.0000 
   5  -5   0    2156     118                                                        1884  -13.87   -2.02  1.0000 
  -5  -5   0    2201     113                                                        1869  -16.79    0.04  1.0000 
   5   5   0    2074     120                                                        1752  -16.79   -0.04  1.0000 
  -5   5   0    1900     114                                                        1645  -13.87    2.02  1.0000 
   5   5   0    2013     126                                                        1696  -16.79   -0.04  1.0000 
  -5   5   0    2099     129                                                        1831  -13.87    2.02  1.0000 
  -7  -5   0     485      63                                                         552    6.73    0.95  1.0000 
   7  -5   0     370      56                                                         404    4.05    3.29  1.0000 
   7   5   0     563      68                                                         635    6.73   -0.95  1.0000 
  -7   5   0     454      71                                                         492    4.05   -3.29  1.0000 
  -7   5   0     506      59                                                         546    4.05   -3.29  1.0000 
   7   5   0     394      68                                                         454    6.73   -0.95  1.0000 
  -9  -5   0    7587     419                                                        7369    5.72   -0.59  1.0000 
   9  -5   0    8864     389                                                        8583    6.69   -4.43  1.0000 
   9   5   0    9002     452                                                        8764    5.72    0.59  1.0000 
  -9   5   0    8628     428                                                        8351    6.69    4.43  1.0000 
   9   5   0    8427     449                                                        8197    5.72    0.59  1.0000 
  -9   5   0    7805     458                                                        7542    6.69    4.43  1.0000 
  11  -5   0     557      47                                                         710  -13.73    1.96  1.0000 
 -11  -5   0     542      83                                                         696  -14.11    0.72  1.0000 
 -11   5   0     576      64                                                         731  -13.73   -1.96  1.0000 
  11   5   0     599      85                                                         760  -14.11   -0.72  1.0000 
  11   5   0     714     100                                                         889  -14.11   -0.72  1.0000 
 -11   5   0     517      91                                                         664  -13.73   -1.96  1.0000 
 -13  -5   0   10621     565                                                       11220   12.90   -3.52  1.0000 
  13  -5   0    9841     526                                                       10379   12.23    0.40  1.0000 
  13   5   0   10174     600                                                       10761   12.90    3.52  1.0000 
 -13   5   0   11932     623                                                       12524   12.23   -0.40  1.0000 
  13   5   0   10141     593                                                       10727   12.90    3.52  1.0000 
 -13   5   0   10035     566                                                       10578   12.23   -0.40  1.0000 
 -15  -5   0    3181     199                                                        3054   -4.91    6.20  1.0000 
  15  -5   0    3109     167                                                        2987   -5.10   -0.68  1.0000 
  15   5   0    3821     224                                                        3682   -4.91   -6.20  1.0000 
 -15   5   0    3209     228                                                        3085   -5.10    0.68  1.0000 
  15   5   0    3452     217                                                        3320   -4.91   -6.20  1.0000 
 -15   5   0    3177     189                                                        3053   -5.10    0.68  1.0000 
 -17  -5   0     448      79                                                         467   -1.94   -6.23  1.0000 
  17   5   0     499      93                                                         519   -1.94    6.23  1.0000 
  17   5   0     493      87                                                         513   -1.94    6.23  1.0000 
 -17   5   0     440      90                                                         447   -0.66   -2.36  1.0000 
 -17   5   0     495      69                                                         502   -0.66   -2.36  1.0000 
 -19  -5   0       1      33                                                         -37    3.45    3.87  1.0000 
  19   5   0      20      45                                                          29    3.45   -3.87  1.0000 
  19   5   0       1      41                                                         -40    3.45   -3.87  1.0000 
 -19   5   0      13      50                                                          21    2.47    4.23  1.0000 
 -19   5   0       1      28                                                         -25    2.47    4.23  1.0000 
 -21  -5   0      22      44                                                          25   -1.61   -0.79  1.0000 
 -21   5   0      42      52                                                          48   -2.03   -2.30  1.0000 
  21   5   0       0      50                                                          -9   -1.61    0.79  1.0000 
  21   5   0      67      52                                                          73   -1.61    0.79  1.0000 
 -23  -5   0     924     128                                                         917    0.49   -0.29  1.0000 
  23   5   0    1006     147                                                         999    0.49    0.29  1.0000 
 -23   5   0    1155     168                                                        1131    1.64   -0.72  1.0000 
 -25  -5   0      48      57                                                          50   -0.68   -0.66  1.0000 
 -25   5   0     236     100                                                         246   -1.51    0.78  1.0000 
  25   5   0     108      75                                                         111   -0.68    0.66  1.0000 
   0  -6   0    4322     184                                                        3623   25.25   -1.67  1.0000 
   0   6   0    4330     213                                                        3631   25.25    1.67  1.0000 
   0   6   0    3692     207                                                        3049   25.25    1.67  1.0000 
   2  -6   0   13104     708                                                       14357  -24.43   -0.76  1.0000 
  -2  -6   0   13603     719                                                       14949  -25.65    1.27  1.0000 
  -2   6   0   13508     788                                                       14779  -24.43    0.76  1.0000 
   2   6   0   13863     786                                                       15222  -25.65   -1.27  1.0000 
   2   6   0   13558     771                                                       14902  -25.65   -1.27  1.0000 
  -2   6   0   13716     765                                                       14997  -24.43    0.76  1.0000 
   4  -6   0   12151     536                                                       11296   17.99   -0.98  1.0000 
  -4  -6   0   11860     556                                                       10909   20.45    2.58  1.0000 
  -4   6   0   12350     612                                                       11487   17.99    0.98  1.0000 
   4   6   0   11610     595                                                       10670   20.45   -2.58  1.0000 
   4   6   0   12370     603                                                       11399   20.45   -2.58  1.0000 
  -4   6   0   12552     588                                                       11682   17.99    0.98  1.0000 
  -6  -6   0    5606     287                                                        5401   -6.30    0.21  1.0000 
   6   6   0    5380     312                                                        5179   -6.30   -0.21  1.0000 
  -6   6   0    5640     298                                                        5499   -4.21   -2.69  1.0000 
   6   6   0    5513     308                                                        5310   -6.30   -0.21  1.0000 
  -6   6   0    5520     318                                                        5380   -4.21   -2.69  1.0000 
  -8  -6   0   16573     798                                                       16237   -6.49   -9.52  1.0000 
  -8   6   0   16761     870                                                       16360   -7.05   -1.42  1.0000 
  -8   6   0   16860     825                                                       16457   -7.05   -1.42  1.0000 
   8   6   0   16216     855                                                       15883   -6.49    9.52  1.0000 
   8   6   0   16451     846                                                       16116   -6.49    9.52  1.0000 
 -10  -6   0    2321     171                                                        2513    9.23   14.14  1.0000 
  10   6   0    2632     181                                                        2837    9.23  -14.14  1.0000 
  10   6   0    2569     189                                                        2771    9.23  -14.14  1.0000 
 -10   6   0    2709     196                                                        2921    8.78    5.60  1.0000 
 -10   6   0    2450     166                                                        2652    8.78    5.60  1.0000 
 -12  -6   0     524      73                                                         472   -6.41   -9.71  1.0000 
 -12   6   0     584      64                                                         529   -5.20   -4.14  1.0000 
  12   6   0     561      73                                                         507   -6.41    9.71  1.0000 
 -12   6   0     676      91                                                         616   -5.20   -4.14  1.0000 
  12   6   0     684      92                                                         625   -6.41    9.71  1.0000 
 -14  -6   0     345      62                                                         308    4.67    1.33  1.0000 
  14   6   0     302      59                                                         268    4.67   -1.33  1.0000 
 -14   6   0     235      47                                                         216    2.82    0.61  1.0000 
 -14   6   0     323      72                                                         301    2.82    0.61  1.0000 
  14   6   0     335      68                                                         299    4.67   -1.33  1.0000 
 -16  -6   0    2316     166                                                        2383   -2.94    3.40  1.0000 
  16   6   0    2187     175                                                        2252   -2.94   -3.40  1.0000 
 -16   6   0    2163     186                                                        2190   -1.32    0.38  1.0000 
 -16   6   0    2210     151                                                        2237   -1.32    0.38  1.0000 
  16   6   0    2244     182                                                        2310   -2.94   -3.40  1.0000 
 -18  -6   0      68      47                                                          72   -0.97   -0.28  1.0000 
 -18   6   0      48      47                                                          54   -1.92    1.42  1.0000 
 -18   6   0     115      40                                                         125   -1.92    1.42  1.0000 
  18   6   0      24      47                                                          26   -0.97    0.28  1.0000 
  18   6   0      99      61                                                         103   -0.97    0.28  1.0000 
 -20  -6   0    1432     162                                                        1484    2.78   -5.27  1.0000 
  20   6   0    1776     195                                                        1834    2.78    5.27  1.0000 
 -20   6   0    1689     201                                                        1747    3.38   -3.67  1.0000 
  20   6   0    1857     169                                                        1916    2.78    5.27  1.0000
[truncated: 6,975,583 more chars]
