# Supplementary material for: Snapshot and crystallographic observations of kinetic and thermodynamic products for NO2S2 macrocyclic complexes
Source: IUCrJ. 2018 Jan 1;5(Pt 1):45–53. doi: 10.1107/S2052252517015081 (PMC5755576; doi:10.1107/S2052252517015081)
Supplement: Supplementary file 2 [file m-05-00045-1sup2.hkl]

# 
# h,k,l, Fc-squared, Fo-squared, sigma(Fo-squared) and status flag 
# 
data_1 
_shelx_title ' aaa in P-1' 
_shelx_refln_list_code          4 
_shelx_F_calc_maximum      373.12 
_exptl_crystal_F_000       924.00 
_reflns_d_resolution_high  0.8107 
 
loop_ 
 _symmetry_equiv_pos_as_xyz 
 'x, y, z' 
 '-x, -y, -z' 
 
_cell_length_a    11.7925 
_cell_length_b    11.9665 
_cell_length_c    13.4375 
_cell_angle_alpha  93.290 
_cell_angle_beta   95.681 
_cell_angle_gamma 118.683 
 
_shelx_F_squared_multiplier     1.000 
 
loop_ 
 _refln_index_h 
 _refln_index_k 
 _refln_index_l 
 _refln_F_squared_calc 
 _refln_F_squared_meas 
 _refln_F_squared_sigma 
 _refln_observed_status 
   1   0   0     4164.98    10974.96    219.62 o 
   2   0   0      127.64       74.46      9.02 o 
   3   0   0    35964.60    37949.73    549.13 o 
   4   0   0      528.56      678.99     36.53 o 
   5   0   0     4215.70     6350.79    101.53 o 
   6   0   0      131.45      109.15     17.14 o 
   7   0   0     2677.07     2979.98     61.30 o 
   8   0   0     6383.58     6947.93    135.96 o 
   9   0   0     2960.18     3438.04     92.61 o 
  10   0   0     1092.45     1128.60     61.78 o 
  11   0   0      800.46      912.43    103.56 o 
  12   0   0      479.11      494.86    104.18 o 
 -13   1   0      658.57      671.57     65.13 o 
 -12   1   0     1309.20     1390.54     77.65 o 
 -11   1   0        1.16      -19.14     38.29 o 
 -10   1   0       41.55       82.00     36.12 o 
  -9   1   0      109.46       82.26     31.08 o 
  -8   1   0      230.50      223.96     32.56 o 
  -7   1   0     1732.12     2613.51     62.05 o 
  -6   1   0      475.42      655.68     30.57 o 
  -5   1   0    23588.20    25662.11    280.68 o 
  -4   1   0     4615.80     4440.70     57.38 o 
  -3   1   0    10908.73     9536.09    108.03 o 
  -2   1   0    31444.53    35570.45    386.96 o 
  -1   1   0     4364.09      413.58     22.40 o 
   0   1   0    10213.39     7309.22    251.69 o 
   1   1   0    25617.77    30359.73    510.17 o 
   2   1   0     5918.29     9264.69    119.98 o 
   3   1   0     2185.59     2549.67     58.03 o 
   4   1   0     5437.43     6538.45    110.38 o 
   5   1   0     6831.99     5785.81     89.94 o 
   6   1   0    19415.91    18341.83    240.72 o 
   7   1   0    10786.42    11203.32    206.41 o 
   8   1   0      358.75      631.90     38.86 o 
   9   1   0      111.31      170.82     42.75 o 
  10   1   0      397.76      514.45     82.12 o 
  11   1   0       11.05      -22.58     45.17 o 
  12   1   0       95.78       58.54     67.32 o 
 -13   2   0       30.38       54.95     46.87 o 
 -12   2   0        7.45      -17.60     41.39 o 
 -11   2   0       63.18       54.74     38.68 o 
 -10   2   0      805.17      836.27     63.23 o 
  -9   2   0     5353.15     5615.32    134.60 o 
  -8   2   0        0.14       -9.65     19.31 o 
  -7   2   0     4324.73     5243.11     79.38 o 
  -6   2   0    11193.52    11808.15    148.91 o 
  -5   2   0      968.44     2834.42     54.47 o 
  -4   2   0      919.67     2128.40     37.59 o 
  -3   2   0    17882.38    21436.67    246.10 o 
  -2   2   0      728.20      465.52     16.30 o 
  -1   2   0     5222.23     2840.04     52.77 o 
   0   2   0       97.55       63.08     12.75 o 
   1   2   0    22119.89    32619.33    492.73 o 
   2   2   0    24271.70    27358.96    466.55 o 
   3   2   0       29.44      749.29     63.65 o 
   4   2   0     4777.38     3960.02     75.73 o 
   5   2   0     2324.65     2238.63     56.76 o 
   6   2   0     1387.12     1406.65     62.41 o 
   7   2   0     3574.92     3738.02    124.44 o 
   8   2   0        5.30       63.68     41.54 o 
   9   2   0      484.68      453.32     51.45 o 
  10   2   0      553.67      571.95     72.81 o 
  11   2   0       57.46      -15.22     58.83 o 
 -13   3   0      854.73      848.07     93.20 o 
 -12   3   0        2.53      -19.00     39.67 o 
 -11   3   0     2643.51     3142.97     98.35 o 
 -10   3   0      432.88      581.01     48.71 o 
  -9   3   0     1381.01     1830.77     59.11 o 
  -8   3   0      298.06      347.99     25.70 o 
  -7   3   0      634.58      784.69     35.39 o 
  -6   3   0     1698.93      900.93     36.88 o 
  -5   3   0     1639.39     1122.43     32.38 o 
  -4   3   0     2805.83     6497.26     90.24 o 
  -3   3   0    38371.52    50862.32    579.24 o 
  -2   3   0     5343.56     6611.56     95.42 o 
   0   3   0     3764.13     5758.97    172.86 o 
   1   3   0     1534.90     2101.17     60.49 o 
   3   3   0      190.82     1095.63     43.67 o 
   4   3   0      302.78      326.31     25.76 o 
   5   3   0     4822.71     4784.40    154.41 o 
   6   3   0       24.19      100.81     31.06 o 
   7   3   0     3324.64     3376.61    113.78 o 
   8   3   0     4271.15     4184.07    135.63 o 
   9   3   0      106.54      116.34     51.48 o 
  10   3   0        3.66       31.51     55.70 o 
 -14   4   0        1.57        0.53     61.63 o 
 -13   4   0       54.22      108.34     61.04 o 
 -12   4   0      864.10      767.89     59.43 o 
 -11   4   0      553.80      524.21     48.50 o 
 -10   4   0      190.89      287.97     37.55 o 
  -9   4   0     1741.27     1850.89     68.00 o 
  -8   4   0    15193.39    15870.39    252.20 o 
  -7   4   0    23438.75    25700.91    326.80 o 
  -6   4   0     2579.85     3679.67     63.28 o 
  -5   4   0     5909.89     5642.59     91.29 o 
  -4   4   0     9309.13     9846.16    131.48 o 
  -3   4   0     6400.20     7183.95    113.00 o 
  -2   4   0    15603.03    24237.96    398.59 o 
  -1   4   0      536.26      361.48     29.14 o 
   0   4   0     3391.81     6204.69    183.71 o 
   1   4   0    13716.62    13701.09    492.54 o 
   2   4   0      125.82      260.51     29.03 o 
   3   4   0     9225.16    10022.42    214.34 o 
   4   4   0      960.45     1083.44    107.04 o 
   5   4   0      768.48     1018.00     94.70 o 
   6   4   0      173.99      180.63     37.42 o 
   7   4   0      522.57      523.60     54.12 o 
   8   4   0     1319.99     1515.15     88.50 o 
   9   4   0       86.07      266.30     70.53 o 
  10   4   0       11.47      118.60     97.64 o 
 -14   5   0       42.80       42.87     80.25 o 
 -13   5   0        3.39      -40.00     80.00 o 
 -12   5   0     2055.89     2435.00    131.74 o 
 -11   5   0      345.03      293.81     35.38 o 
 -10   5   0     4797.43     5404.19    100.11 o 
  -9   5   0     8029.89     8938.84    130.44 o 
  -8   5   0     1255.33     1510.65     63.97 o 
  -7   5   0     4739.16     7046.37    117.88 o 
  -6   5   0      245.09      192.40     17.32 o 
  -5   5   0       19.02       83.33     14.94 o 
  -4   5   0       84.11      761.29     29.78 o 
  -3   5   0     3033.14     4320.83     76.31 o 
  -2   5   0    55394.43    68386.72   2323.10 o 
  -1   5   0    40126.93    45789.31   1565.13 o 
   1   5   0     6004.87     6662.10    183.08 o 
   2   5   0     2140.24     2664.91     93.38 o 
   3   5   0     1539.85     1916.53     99.09 o 
   4   5   0      129.30      169.58     50.63 o 
   5   5   0      357.67      449.87     83.90 o 
   6   5   0     1036.52     1054.37     83.56 o 
   7   5   0     5796.20     5366.02    184.11 o 
   8   5   0        3.72       -9.01     57.03 o 
   9   5   0     1000.87      970.48    111.38 o 
 -14   6   0     1085.55      983.47    119.37 o 
 -13   6   0       52.06       24.65     46.93 o 
 -12   6   0      176.42      212.72     47.60 o 
 -11   6   0      772.31      754.08     51.86 o 
 -10   6   0     2997.84     3209.47     71.40 o 
  -9   6   0     1021.89     1331.60     43.99 o 
  -8   6   0      166.02      309.03     24.03 o 
  -7   6   0     3129.57     3554.95     61.27 o 
  -6   6   0     9821.71    11467.41    170.78 o 
  -5   6   0     1275.79     2297.85     93.68 o 
  -4   6   0    18132.93    17135.62    236.20 o 
  -3   6   0     5733.93     5842.54    156.38 o 
  -1   6   0     4658.76     6901.31    270.50 o 
   0   6   0      388.88      811.83     40.33 o 
   1   6   0     1286.56     1427.88     65.46 o 
   2   6   0       54.90      164.90     40.50 o 
   4   6   0     3914.43     3957.66    208.30 o 
   5   6   0     6783.27     6979.42    326.91 o 
   7   6   0       62.27      121.51     89.68 o 
   8   6   0        2.06        8.97     70.16 o 
 -14   7   0      302.34      195.68     62.36 o 
 -13   7   0        6.84      -24.60     49.77 o 
 -12   7   0      409.86      446.01     54.49 o 
 -11   7   0     1317.07     1242.67     54.94 o 
 -10   7   0       47.73       45.77     26.00 o 
  -9   7   0     3021.26     3247.20     74.63 o 
  -8   7   0     8639.24     9036.26    161.02 o 
  -7   7   0      179.91      408.59     51.58 o 
  -6   7   0      235.39      658.16     78.11 o 
  -5   7   0     1501.95     1182.60     40.25 o 
  -4   7   0     3434.54     3183.80     84.77 o 
  -3   7   0       52.29      111.38     43.40 o 
  -2   7   0     4496.67     5629.82    238.67 o 
  -1   7   0     1845.93     2606.61    134.53 o 
   0   7   0    11441.96    13128.47    278.94 o 
   1   7   0     1771.59     2013.72     84.38 o 
   2   7   0     1442.80     1717.65     80.73 o 
   3   7   0     3756.65     4557.96    225.66 o 
   7   7   0      368.36      344.27     91.13 o 
 -14   8   0       86.83      116.34     57.85 o 
 -13   8   0     2099.72     2270.44     98.11 o 
 -12   8   0      348.25      369.69     43.47 o 
 -11   8   0      281.68      463.08     46.60 o 
 -10   8   0      330.97      283.83     46.03 o 
  -9   8   0      451.38      477.91     43.39 o 
  -8   8   0     3373.32     4241.57    105.07 o 
  -7   8   0     1798.47     1681.85     56.29 o 
  -6   8   0      494.18      368.81     43.97 o 
  -5   8   0     2135.02     2418.40     67.39 o 
  -4   8   0     6040.40     6198.51    194.38 o 
  -2   8   0      273.38      313.89     57.86 o 
  -1   8   0     4918.59     5654.32    169.78 o 
   0   8   0      314.62      487.67     37.70 o 
   1   8   0      247.19      209.87     40.16 o 
 -14   9   0      112.68       58.16     53.87 o 
 -13   9   0      850.86      749.84     54.97 o 
 -12   9   0      360.55      453.16     72.03 o 
 -11   9   0       61.50       47.95     38.25 o 
 -10   9   0     1938.97     2273.01     87.76 o 
  -9   9   0     7583.58     7616.52    168.52 o 
  -8   9   0      137.49      358.86     37.23 o 
  -7   9   0     2265.96     2478.11     75.91 o 
  -6   9   0     4997.14     4973.55    191.59 o 
  -5   9   0      787.54      849.94     64.86 o 
  -4   9   0     2440.67     3175.11    111.87 o 
  -3   9   0     2345.88     3587.35    188.05 o 
  -2   9   0      447.26      418.04     69.43 o 
  -1   9   0      528.24      528.38     42.93 o 
 -14  10   0       48.43       86.71     50.90 o 
 -13  10   0        2.69       15.01     50.91 o 
 -12  10   0     1453.43     1245.25     78.54 o 
 -11  10   0     3018.22     3173.93    107.94 o 
 -10  10   0     2294.10     3808.15    112.85 o 
  -9  10   0     2410.09     3497.77    102.93 o 
  -8  10   0       97.73      188.65     34.22 o 
  -7  10   0     2217.98     2413.11     88.73 o 
  -6  10   0     2526.34     2678.62    114.09 o 
  -5  10   0       19.43       36.84     35.62 o 
  -4  10   0       79.87      312.45     69.43 o 
  -3  10   0     4233.95     4553.62    224.21 o 
 -13  11   0       62.24      152.31     60.14 o 
 -12  11   0     1911.81     1977.41     96.85 o 
 -11  11   0     2154.66     2411.60    164.31 o 
 -10  11   0      256.19      288.34     45.50 o 
  -9  11   0       43.88      183.63     46.25 o 
  -8  11   0     1454.43     1466.55    104.39 o 
  -7  11   0      527.74      588.60    130.19 o 
  -6  11   0     1290.49     1472.19     96.90 o 
  -5  11   0     3200.71     3408.71    254.59 o 
 -13  12   0       47.25       94.18     50.74 o 
 -12  12   0       29.35       29.37     66.81 o 
 -11  12   0        3.31      -19.05     38.10 o 
 -10  12   0     2617.23     2328.77    250.91 o 
  -9  12   0       34.02       67.23     42.78 o 
  -8  12   0      298.30      486.69     98.36 o 
  -7  12   0       71.57      194.04    103.43 o 
  -6  12   0     1256.72     1028.47    109.93 o 
 -12  13   0      100.50       45.25     53.59 o 
 -11  13   0      103.94      115.36     53.46 o 
 -10  13   0     1633.08     1677.51    129.11 o 
  -9  13   0        1.14       16.69     62.92 o 
  -8  13   0      421.51      546.78    102.70 o 
  -7  13   0      381.66      243.01     81.00 o 
  -6  13   0      586.10      519.30     92.58 o 
 -10  14   0       52.67      345.72    107.04 o 
  -9  14   0      867.92      788.35    128.74 o 
  -8  14   0      487.97      449.87    105.60 o 
  -7  14   0      117.08      227.10     89.68 o 
  -6  14   0       52.27      202.51     82.45 o 
   7 -14   1      867.25     1108.03    133.08 o 
   8 -14   1       17.13      157.67     86.79 o 
   9 -14   1     1381.05     2343.35    208.30 o 
  10 -14   1       74.67      114.27     98.36 o 
   6 -13   1      192.37      196.73     75.22 o 
   7 -13   1       39.16      -27.48     54.97 o 
   8 -13   1      438.52      364.37     68.45 o 
   9 -13   1       44.31      -24.91     57.46 o 
  10 -13   1      343.35      394.49     81.27 o 
  11 -13   1       60.66       60.31     51.86 o 
  12 -13   1      362.33      437.62     71.09 o 
   6 -12   1      861.55     1229.37     94.88 o 
   7 -12   1      987.80     1139.53     94.53 o 
   8 -12   1     5402.26     4943.92    220.59 o 
   9 -12   1      670.19      715.69     88.12 o 
  10 -12   1      169.95      129.66     50.44 o 
  11 -12   1        0.59      -23.45     46.90 o 
  12 -12   1      197.12      338.03     54.83 o 
  13 -12   1      121.39       54.64     48.59 o 
   4 -11   1    10962.94    12036.42    497.60 o 
   5 -11   1      524.26      610.88     65.49 o 
   6 -11   1       29.73       34.96     41.95 o 
   7 -11   1      790.45      898.91     83.60 o 
   8 -11   1     1094.36     1049.06     92.25 o 
   9 -11   1     5000.53     4742.99    145.38 o 
  10 -11   1        2.45       41.76     36.54 o 
  11 -11   1      474.55      664.82     61.25 o 
  12 -11   1      247.29      339.19     52.74 o 
  13 -11   1       77.10       17.89     53.50 o 
   1 -10   1     4785.80     5702.15    276.28 o 
   2 -10   1     6516.82     6482.39    209.65 o 
   3 -10   1     3597.37     4154.38    222.76 o 
   4 -10   1     2412.90     2463.41    169.24 o 
   5 -10   1       13.43        7.23     59.31 o 
   6 -10   1      235.85      274.36     48.15 o 
   7 -10   1      179.06      260.15     50.38 o 
   8 -10   1      429.13      596.30     68.61 o 
   9 -10   1     7431.51     7675.33    166.90 o 
  10 -10   1     8742.43     8700.17    199.01 o 
  11 -10   1     1627.14     1421.56     95.60 o 
  12 -10   1      148.50      191.16     48.61 o 
  13 -10   1        4.10       29.48     59.11 o 
   0  -9   1      280.95      458.73     44.12 o 
   1  -9   1      972.51     1214.42     66.93 o 
   2  -9   1     2081.23     2501.02    151.88 o 
   4  -9   1     2677.08     2780.19    172.13 o 
   5  -9   1     7865.67     7962.94    223.55 o 
   6  -9   1      642.52      678.75     64.05 o 
   7  -9   1     2917.76     2936.56    100.18 o 
   8  -9   1     1401.82     1989.08    123.18 o 
   9  -9   1      708.30      752.52     53.84 o 
  10  -9   1     2774.99     2710.24     93.65 o 
  11  -9   1     1002.36     1004.76     68.13 o 
  12  -9   1        4.05       -6.53     38.64 o 
  13  -9   1      361.56      475.59     70.20 o 
  14  -9   1        3.07      -27.52     55.03 o 
  -2  -8   1       21.89      -26.04     52.07 o 
  -1  -8   1       51.61       93.40     35.76 o 
   0  -8   1     3178.50     3301.68    100.20 o 
   1  -8   1    10666.95    12996.91    351.34 o 
   2  -8   1      430.95      468.67     75.22 o 
   3  -8   1     7991.18     9386.41    380.43 o 
   4  -8   1     2678.74     2515.19     75.79 o 
   5  -8   1      152.85      370.67     31.52 o 
   6  -8   1       44.10      248.24     24.53 o 
   7  -8   1     2174.11     1758.11     61.26 o 
   8  -8   1      714.84      670.25     46.28 o 
   9  -8   1     1894.28     2250.56     80.33 o 
  10  -8   1      759.22      966.53     62.64 o 
  11  -8   1     2811.02     2738.36     83.43 o 
  12  -8   1     1563.15     1694.02     87.32 o 
  13  -8   1       11.54      114.08     45.25 o 
  14  -8   1       72.35       13.21     83.15 o 
  -4  -7   1     3325.61     3600.37    211.19 o 
  -3  -7   1     2334.27     2732.46    170.69 o 
  -2  -7   1     6004.72     7008.38    237.95 o 
  -1  -7   1     2457.80     2724.06    105.83 o 
   0  -7   1     1631.44     2124.82     73.19 o 
   1  -7   1      586.51     1194.82     96.92 o 
   2  -7   1     5607.31     7073.44    295.09 o 
   3  -7   1      143.55       86.79     41.95 o 
   4  -7   1     2913.95     2210.03     93.82 o 
   5  -7   1      344.94      614.14     34.22 o 
   6  -7   1     3648.70     4177.04     84.98 o 
   7  -7   1     8307.46     7803.21    140.37 o 
   8  -7   1      699.44      744.20     48.44 o 
   9  -7   1      707.65      754.07     42.88 o 
  10  -7   1      460.79      384.84     35.05 o 
  11  -7   1        8.77       -1.77     26.88 o 
  12  -7   1      404.48      241.43     46.65 o 
  13  -7   1       22.45      -25.95     51.89 o 
  14  -7   1       58.55       74.85     53.36 o 
  -8  -6   1      504.14      582.89     79.10 o 
  -6  -6   1     3826.94     4132.68    254.59 o 
  -5  -6   1     3571.05     4245.51    240.12 o 
  -4  -6   1       17.00       52.07     56.41 o 
  -3  -6   1       86.47      600.63    107.04 o 
  -2  -6   1     3909.03     4492.59    144.97 o 
  -1  -6   1       14.67       95.81     23.16 o 
   0  -6   1       63.07      117.81     30.19 o 
   1  -6   1     4652.75     5402.72    230.00 o 
   2  -6   1    58500.58    70055.99   2392.53 o 
   3  -6   1     9452.89     8502.59    337.04 o 
   4  -6   1       20.41      -13.99     27.98 o 
   5  -6   1    12202.74    14845.56    248.80 o 
   6  -6   1     3818.78     3803.72     79.80 o 
   7  -6   1     5064.69     6607.98    100.46 o 
   8  -6   1        7.90       -8.64     17.27 o 
   9  -6   1        5.28       -0.56     21.27 o 
  10  -6   1        5.34       47.06     28.60 o 
  11  -6   1     1358.61     1427.44    116.85 o 
  12  -6   1     1360.50     1488.73     81.20 o 
  13  -6   1      682.47      721.96     72.45 o 
  14  -6   1       87.52       37.45     63.20 o 
  -9  -5   1       10.21       81.49     64.27 o 
  -8  -5   1       63.21      396.56     67.96 o 
  -7  -5   1     1324.55     1450.12     83.43 o 
  -6  -5   1     3615.07     3614.83    221.32 o 
  -5  -5   1      309.16      422.38     86.79 o 
  -4  -5   1      168.76      266.78     41.11 o 
  -3  -5   1     7258.46     7583.08    217.97 o 
  -2  -5   1     5187.71     5458.83    163.97 o 
  -1  -5   1    13412.42    15987.99    333.47 o 
   0  -5   1    35567.17    41002.77    992.58 o 
   1  -5   1     3735.64     3256.10    154.78 o 
   2  -5   1     9771.29    12675.78    467.22 o 
   3  -5   1      245.06     1123.11     53.13 o 
   4  -5   1      380.20      803.77     37.99 o 
   5  -5   1     4596.99     4203.89     74.76 o 
   6  -5   1     2502.61     2235.38     46.00 o 
   7  -5   1     8931.82     9125.54    131.13 o 
   8  -5   1    14965.97    15207.19    206.98 o 
   9  -5   1     6858.79     6585.08    109.01 o 
  10  -5   1      252.45      235.09     32.90 o 
  11  -5   1      229.62      251.46     43.94 o 
  12  -5   1     1661.93     1363.55    118.59 o 
  13  -5   1      628.96      541.59     59.57 o 
  14  -5   1      137.74      152.99     73.04 o 
 -10  -4   1        2.15      119.24     78.83 o 
  -9  -4   1      118.47      128.87     55.66 o 
  -8  -4   1      204.64      320.84     54.88 o 
  -7  -4   1     1666.13     2089.80     93.18 o 
  -6  -4   1        1.77      141.97     44.96 o 
  -5  -4   1    12333.96    13252.38    368.86 o 
  -4  -4   1     9861.26    10677.50    236.87 o 
  -3  -4   1      368.37      492.50     42.44 o 
  -2  -4   1      340.82      222.76     46.29 o 
  -1  -4   1    14178.16    17990.16    368.25 o 
   0  -4   1    17770.72    21043.35    519.05 o 
   1  -4   1       20.08      352.95     46.29 o 
   2  -4   1     7448.62    10095.20    373.20 o 
   3  -4   1     9637.68     9122.30    144.95 o 
   4  -4   1    12092.62    11012.92    159.43 o 
   5  -4   1      461.05      791.45     27.35 o 
   6  -4   1    13701.44    12876.49    172.25 o 
   7  -4   1     6184.06     5272.27     91.06 o 
   8  -4   1     9852.89     9794.03    143.57 o 
   9  -4   1     3708.54     3993.94     78.31 o 
  10  -4   1      317.14      301.23     34.16 o 
  11  -4   1       26.09        9.07     32.67 o 
  12  -4   1        5.78       19.72     43.94 o 
  13  -4   1      706.99      626.32     79.79 o 
 -11  -3   1      163.64      297.13     74.65 o 
 -10  -3   1       26.90       27.39     53.01 o 
  -9  -3   1     1444.51     1557.00     96.13 o 
  -8  -3   1       23.49      110.99     44.17 o 
  -7  -3   1      104.05      338.57     44.44 o 
  -6  -3   1     2493.22     2826.36     97.55 o 
  -5  -3   1      318.49      368.26     36.27 o 
  -4  -3   1     2287.01     3521.01     98.14 o 
  -3  -3   1     8223.69     6715.95    154.05 o 
  -2  -3   1     2863.97     4688.65    128.32 o 
  -1  -3   1     1888.76     2971.38     66.15 o 
   0  -3   1     8005.04     8515.07    180.66 o 
   1  -3   1    17214.80    22325.90    768.10 o 
   2  -3   1     3219.47     4050.06     89.15 o 
   3  -3   1     4351.27     6822.22    101.28 o 
   4  -3   1      282.64       88.43     12.41 o 
   5  -3   1     3571.85     1692.01     37.39 o 
   6  -3   1    13822.66    14606.86    192.90 o 
   7  -3   1      291.31      353.03     24.82 o 
   8  -3   1      324.31      214.15     22.66 o 
   9  -3   1     1883.12     2083.03     61.22 o 
  10  -3   1     5369.25     6107.50    147.70 o 
  11  -3   1       23.48       25.25     38.48 o 
  12  -3   1      100.11      200.11     46.44 o 
  13  -3   1     1220.53     1567.98     92.81 o 
 -11  -2   1      993.19     1084.20     95.99 o 
 -10  -2   1       82.42      198.06     57.85 o 
  -9  -2   1     1233.34     1330.02    137.90 o 
  -8  -2   1     3647.87     3992.02    130.83 o 
  -7  -2   1      534.70      717.53     54.09 o 
  -6  -2   1     2749.15     2579.88     67.20 o 
  -5  -2   1    14542.28    14916.19    236.57 o 
  -4  -2   1      742.77     1233.23     59.30 o 
  -3  -2   1     5556.29     5168.82    122.56 o 
  -2  -2   1    14393.06    18607.07    497.30 o 
  -1  -2   1     4027.92     4995.91     79.31 o 
   0  -2   1     2897.35     8692.19    179.54 o 
   1  -2   1     6449.45     6052.61    158.03 o 
   2  -2   1     3365.25     5679.34     76.32 o 
   3  -2   1       45.93      286.06     14.05 o 
   4  -2   1     7160.79     5358.92     71.67 o 
   5  -2   1     9009.05     8317.27    115.09 o 
   6  -2   1     1430.66     1779.13     42.04 o 
   7  -2   1       42.06       25.41     15.81 o 
   8  -2   1     3431.48     3372.04     72.85 o 
   9  -2   1      200.39      167.24     33.03 o 
  10  -2   1     1560.95     1435.05     73.71 o 
  11  -2   1      348.73      502.81     72.45 o 
  12  -2   1      290.91      357.32     58.04 o 
  13  -2   1       23.65       -8.80     46.09 o 
 -12  -1   1        2.10        0.76     62.90 o 
 -11  -1   1      163.61       83.57     50.84 o 
 -10  -1   1      168.80      253.34     63.03 o 
  -9  -1   1      985.30     1028.74    129.66 o 
  -8  -1   1     7772.82     9018.26    252.49 o 
  -7  -1   1     5939.14     6043.42    201.04 o 
  -6  -1   1      765.62      560.36     24.91 o 
  -4  -1   1     3239.77     3412.16     55.42 o 
  -3  -1   1     8065.70    11207.12    208.98 o 
  -2  -1   1        0.74       11.17     13.80 o 
  -1  -1   1     5985.70     8080.59    129.10 o 
   0  -1   1    36074.60    33777.73    567.87 o 
   1  -1   1    26527.34    19023.58    264.82 o 
   2  -1   1     2611.98      878.95     14.36 o 
   3  -1   1    14351.07    20242.61    233.43 o 
   4  -1   1    13103.40    11669.63    141.67 o 
   5  -1   1    16800.16    19520.64    231.21 o 
   6  -1   1      219.21      303.26     19.34 o 
   7  -1   1     5600.00     5854.20    105.85 o 
   8  -1   1      268.63      335.30     33.70 o 
   9  -1   1     2009.36     1737.00     96.89 o 
  10  -1   1       97.21       99.11     39.91 o 
  11  -1   1      439.79      466.83     51.11 o 
  12  -1   1      469.69      451.90     54.12 o 
 -12   0   1     1534.14     1503.18     92.61 o 
 -11   0   1       82.04      200.22     51.57 o 
 -10   0   1     2568.01     2974.06    107.91 o 
  -9   0   1     3008.76     3638.24     95.54 o 
  -8   0   1     8683.29     9552.07    188.89 o 
  -7   0   1     4964.39     5351.44     82.95 o 
  -6   0   1       33.03       44.79     14.41 o 
  -5   0   1      188.04       93.52     14.22 o 
  -4   0   1    14735.36    17205.09    204.62 o 
  -3   0   1    11528.92    14968.58    176.38 o 
  -2   0   1    44961.78    68706.84    698.21 o 
  -1   0   1     6153.49     4325.89     45.35 o 
   0   0   1      276.73      351.50     17.36 o 
   1   0   1     4706.12     5621.56     88.00 o 
   2   0   1     4151.65     1916.14     32.39 o 
   3   0   1     7513.36     8750.13    106.53 o 
   4   0   1     1346.99     2380.55     58.44 o 
   5   0   1       80.71      222.18     26.00 o 
   6   0   1    11465.43    12125.20    197.78 o 
   7   0   1     6736.05     6112.98    107.97 o 
   8   0   1       37.13       61.35     27.42 o 
   9   0   1      539.46      507.43     49.56 o 
  10   0   1      304.26      279.40     56.61 o 
  11   0   1     1036.94     1101.44    105.24 o 
  12   0   1      341.15      341.57     61.15 o 
 -13   1   1      183.44      294.53     64.64 o 
 -12   1   1      239.75      151.91     48.48 o 
 -11   1   1       92.96       90.28     42.35 o 
 -10   1   1     2626.22     2984.52     91.19 o 
  -9   1   1      387.24      311.89     37.43 o 
  -8   1   1      467.24      630.49     34.22 o 
  -7   1   1     3760.31     4454.44     78.83 o 
  -6   1   1     6936.11     7577.90    104.57 o 
  -5   1   1       19.67      172.65     16.39 o 
  -4   1   1      636.01      275.90     13.58 o 
  -3   1   1     2498.50     2051.05     33.64 o 
  -2   1   1    41137.67    29976.55    266.86 o 
  -1   1   1    14908.96    19077.01    183.91 o 
   0   1   1      209.97     2183.66     84.69 o 
   1   1   1     7223.15     6684.52    101.70 o 
   2   1   1    10562.94     9431.98    114.14 o 
   3   1   1     2125.96     2407.93     40.58 o 
   4   1   1    15606.75    15337.98    198.28 o 
   5   1   1    12959.94    11661.73    157.91 o 
   6   1   1    15687.00    14024.41    190.24 o 
   7   1   1     3982.47     3761.01     86.73 o 
   8   1   1        0.70      -15.14     30.29 o 
   9   1   1     4868.16     5164.73    133.20 o 
  10   1   1       35.31        8.75     43.69 o 
  11   1   1        3.90      -23.25     46.49 o 
 -13   2   1      147.58      196.10     68.19 o 
 -12   2   1      622.22      602.26     59.81 o 
 -11   2   1      723.39      680.61     55.37 o 
 -10   2   1      175.10      210.58     39.64 o 
  -9   2   1      444.62      577.58     68.97 o 
  -8   2   1      596.89      855.98     71.22 o 
  -7   2   1     7986.79     8825.52    111.74 o 
  -6   2   1     9581.94    11733.92    139.22 o 
  -5   2   1     2933.03     2018.68     33.69 o 
  -4   2   1    17002.95    18663.28    205.84 o 
  -3   2   1    12307.97    14165.28    156.65 o 
  -2   2   1      759.04       19.20      6.19 o 
  -1   2   1      265.63      880.03     14.85 o 
   0   2   1     5973.13    10074.50    185.33 o 
   1   2   1    11696.85    11369.12    190.19 o 
   2   2   1      258.83      385.19     17.02 o 
   3   2   1      809.03      497.72     20.88 o 
   4   2   1    25688.50    24574.33    309.35 o 
   5   2   1     6519.30     6213.54     98.07 o 
   6   2   1        1.45       -8.40     16.79 o 
   7   2   1       18.30      -11.25     22.50 o 
   8   2   1     3589.21     2992.76    113.04 o 
   9   2   1       16.53      -22.04     44.08 o 
  10   2   1      277.99      269.61     59.04 o 
  11   2   1     1212.80     1185.75    104.24 o 
 -13   3   1      831.26      727.69     65.23 o 
 -12   3   1      119.50      179.88     47.62 o 
 -11   3   1     2233.03     2657.32    112.84 o 
 -10   3   1      110.09       32.19     34.40 o 
  -9   3   1     1071.19     1044.21     53.37 o 
  -8   3   1       16.34       11.37     16.30 o 
  -7   3   1    13615.06    13608.35    171.71 o 
  -6   3   1      768.67      599.51     26.91 o 
  -5   3   1     3875.11     7950.32    103.57 o 
  -4   3   1     8018.39     9490.48    117.71 o 
  -3   3   1     7942.06    10390.15    117.37 o 
  -2   3   1      587.75      222.86     15.43 o 
  -1   3   1    63897.38    77047.98   1103.34 o 
   0   3   1    32096.71    34389.36   1077.65 o 
   1   3   1     1180.87      494.00     23.35 o 
   2   3   1    14615.72    12729.47    230.92 o 
   3   3   1       46.87       12.11     15.00 o 
   4   3   1       41.25       43.32     16.58 o 
   5   3   1       83.89      203.74     32.38 o 
   6   3   1      169.38       93.30     25.70 o 
   7   3   1      484.92      412.14     51.71 o 
   8   3   1     1727.38     1787.66     95.52 o 
   9   3   1       17.15        3.88     46.69 o 
  10   3   1      959.43     1124.80    109.43 o 
 -14   4   1        0.54      125.03     65.71 o 
 -13   4   1     1090.94     1091.90     80.80 o 
 -12   4   1      768.14      696.69     69.09 o 
 -11   4   1      192.09       86.52     31.98 o 
 -10   4   1     3491.41     3986.83     83.34 o 
  -9   4   1     2534.29     2533.51     57.31 o 
  -8   4   1      533.93      400.32     34.51 o 
  -7   4   1     1078.18     1533.68     85.19 o 
  -6   4   1       35.39       63.89     14.20 o 
  -5   4   1    14878.96    15206.39    183.85 o 
  -4   4   1    16063.94    18548.32    215.37 o 
  -3   4   1    12990.03    14828.19    204.20 o 
  -2   4   1     1647.15     3338.05     54.12 o 
  -1   4   1     1150.47     1123.81     52.80 o 
   1   4   1     2159.28     3059.96    149.71 o 
   2   4   1     2159.72     2179.89    109.93 o 
   3   4   1    10203.82     9666.61    290.73 o 
   4   4   1     1561.32     1406.82    105.54 o 
   5   4   1     6175.44     5901.00    146.71 o 
   6   4   1     2924.83     2806.03     98.48 o 
   7   4   1      245.58      226.79     46.03 o 
   8   4   1     1671.67     1978.99    136.70 o 
   9   4   1       89.02      104.88     66.52 o 
  10   4   1      231.14      243.95     79.15 o 
 -14   5   1      359.33      380.26     76.68 o 
 -13   5   1      102.49      108.82     84.29 o 
 -12   5   1     1946.21     2231.62    113.52 o 
 -11   5   1     2401.58     2928.25     81.96 o 
 -10   5   1     9104.06    10383.81    158.56 o 
  -9   5   1     7253.80     8574.68    123.65 o 
  -8   5   1       41.13       27.34     17.38 o 
  -7   5   1    12049.60    14527.61    182.43 o 
  -6   5   1      242.87      423.77     25.22 o 
  -5   5   1       52.00       57.81     11.73 o 
  -4   5   1      493.91      958.30     31.14 o 
  -3   5   1    31362.03    33296.51    478.35 o 
  -2   5   1     2318.19     2236.31    108.49 o 
  -1   5   1     6550.00     4968.61    300.87 o 
   0   5   1     1380.49     1456.64     73.77 o 
   1   5   1     8132.52     9281.13    195.12 o 
   2   5   1    10605.87    11213.36    415.15 o 
   3   5   1      190.77       94.02     40.50 o 
   4   5   1      918.06      722.27     90.41 o 
   5   5   1     1427.46     1555.28     71.37 o 
   6   5   1       27.22       53.78     35.71 o 
   7   5   1      127.89       33.79     51.28 o 
   8   5   1       22.54       41.32     59.42 o 
   9   5   1      255.09      195.81     74.55 o 
 -14   6   1      503.86      646.83     92.34 o 
 -13   6   1      264.18      306.26     53.15 o 
 -12   6   1     3094.19     3558.92    113.30 o 
 -11   6   1     2284.01     2658.94     85.00 o 
 -10   6   1     3420.69     4010.52     77.75 o 
  -9   6   1       26.77       58.19     20.50 o 
  -8   6   1     6519.56     7180.48    104.79 o 
  -7   6   1     2163.93     2943.91     55.40 o 
  -5   6   1     6273.99     5998.06    117.72 o 
  -4   6   1    10350.87    10628.06    201.73 o 
  -3   6   1    40368.01    41982.32    984.71 o 
  -2   6   1     1559.16     2126.52    278.45 o 
  -1   6   1      539.57      470.89     33.75 o 
   0   6   1      569.34      674.24     42.00 o 
   1   6   1      629.72      590.18     57.86 o 
   2   6   1     2843.70     3156.29    150.44 o 
   3   6   1     3869.08     3938.85    188.05 o 
   4   6   1     6416.29     5774.47    271.94 o 
   5   6   1     2011.50     1935.43    159.12 o 
   6   6   1      221.87       73.49     53.18 o 
   7   6   1     3700.14     3340.59    148.86 o 
   8   6   1      849.00      822.12     94.79 o 
 -14   7   1      382.64      498.45     69.20 o 
 -13   7   1      394.56      309.27     53.11 o 
 -12   7   1       94.70       96.93     36.86 o 
 -11   7   1       26.94       78.24     33.94 o 
 -10   7   1      171.80      132.81     29.19 o 
  -9   7   1     1688.83     2150.91     83.77 o 
  -8   7   1    11822.13    12182.78    172.10 o 
  -7   7   1      764.06     1029.69     46.09 o 
  -6   7   1    15974.31    17139.24    265.33 o 
  -5   7   1    11433.10    11202.70    184.29 o 
  -4   7   1     2146.34     2316.30     52.06 o 
  -3   7   1     3736.68     4897.96    263.91 o 
  -2   7   1     2716.51     3591.69    162.01 o 
  -1   7   1     2188.70     2383.85    115.72 o 
   0   7   1       81.66       72.33     34.72 o 
   1   7   1      127.34      266.16     47.73 o 
   6   7   1       51.61      -11.57     66.54 o 
   7   7   1      140.36      110.94     62.80 o 
 -14   8   1       15.34       48.81     53.55 o 
 -13   8   1      611.52      782.70     72.80 o 
 -12   8   1     2244.75     2635.28    108.57 o 
 -11   8   1      744.85      699.67     50.53 o 
 -10   8   1     2059.43     2282.19     86.68 o 
  -9   8   1       36.76       70.71     30.68 o 
  -8   8   1      188.38      410.48     59.31 o 
  -7   8   1     1205.89     1890.74     57.99 o 
  -6   8   1      640.73     1023.36     44.02 o 
  -5   8   1       49.72      237.96     22.67 o 
  -4   8   1      534.11      905.12     87.87 o 
  -3   8   1     6197.97     7317.54    280.62 o 
  -2   8   1    15806.29    15571.69    564.14 o 
  -1   8   1     1388.84     1796.57    102.70 o 
   0   8   1     5593.53     5930.70    248.80 o 
   6   8   1      426.23      501.94     91.13 o 
 -14   9   1     1225.14     1113.33     86.22 o 
 -13   9   1       75.64      103.87     44.32 o 
 -12   9   1      144.17       70.87     55.57 o 
 -11   9   1      222.32      191.39     49.69 o 
 -10   9   1      241.33      371.99     44.32 o 
  -8   9   1      228.28      253.87     62.84 o 
  -7   9   1     5884.53     5639.02    145.79 o 
  -6   9   1     7640.85     7521.29    149.01 o 
  -5   9   1      164.81      229.61     54.97 o 
  -4   9   1     4915.68     5291.49    338.48 o 
  -3   9   1       60.91      -20.25     40.50 o 
  -1   9   1      703.89      652.38     82.45 o 
 -14  10   1      780.53      673.30     64.46 o 
 -13  10   1      499.16      488.32     71.21 o 
 -12  10   1     2382.67     2725.55    106.32 o 
 -11  10   1     1624.58     1844.74     99.93 o 
 -10  10   1      468.66      756.07     55.83 o 
  -9  10   1     3947.84     4830.12    166.19 o 
  -8  10   1     2120.34     2129.66     75.94 o 
  -7  10   1       16.79       34.97     31.30 o 
  -6  10   1      337.46      390.25     60.03 o 
  -5  10   1     3255.75     3279.50    122.12 o 
  -4  10   1     2325.35     2207.32     97.00 o 
  -3  10   1     2807.49     2579.13    137.42 o 
 -13  11   1     2287.84     2384.06    126.48 o 
 -12  11   1     1911.02     2306.65    103.67 o 
 -11  11   1      244.59      279.39     47.33 o 
 -10  11   1      257.78      277.75     44.96 o 
  -9  11   1      307.99      336.36     51.57 o 
  -8  11   1      450.02      377.11     62.21 o 
  -7  11   1      231.06      256.64     55.81 o 
  -6  11   1     2476.38     2462.66    281.35 o 
  -5  11   1    10538.54     9600.50    360.18 o 
  -4  11   1     3086.50     2830.82    154.78 o 
 -13  12   1      108.16       45.46     49.77 o 
 -12  12   1      884.70      606.68     62.41 o 
 -11  12   1      615.10      462.55     55.21 o 
 -10  12   1     1674.87     1617.92    119.84 o 
  -9  12   1     1539.11     1687.85     96.02 o 
  -8  12   1     1435.94     1383.68    104.19 o 
  -7  12   1     3924.97     4218.03    225.66 o 
  -6  12   1     2331.91     2411.33    164.90 o 
  -5  12   1     1676.42     1489.91    131.63 o 
  -4  12   1      859.79      863.57     95.47 o 
 -12  13   1      540.53      532.07     62.01 o 
 -11  13   1     2115.13     1973.87    213.92 o 
 -10  13   1      127.38      166.30     59.42 o 
  -9  13   1      356.99      243.01     89.68 o 
  -8  13   1       58.82      138.87     81.00 o 
  -7  13   1      591.66      685.65    112.83 o 
  -6  13   1      618.47      481.69     96.92 o 
  -5  13   1      291.54      193.83     69.43 o 
  -4  13   1     1560.46     1327.90    127.29 o 
 -10  14   1       30.00      160.56     96.92 o 
  -9  14   1      423.98      542.44    118.61 o 
  -8  14   1     1301.72     1342.36    160.56 o 
  -7  14   1      988.39     1186.14    150.44 o 
  -6  14   1      660.03      679.86    118.61 o 
  -5  14   1      171.57      253.14     88.24 o 
  -4  14   1      181.46      156.22     85.34 o 
   7 -14   2      369.16      545.33    107.04 o 
   8 -14   2       14.73      311.00     98.36 o 
   9 -14   2     1226.47     1097.90    151.88 o 
  10 -14   2     2504.09     2425.20    164.74 o 
   7 -13   2        7.77       74.04     51.76 o 
   8 -13   2      112.44      126.01     58.74 o 
   9 -13   2      741.52      688.73     88.97 o 
  10 -13   2     1345.64     1039.81    208.30 o 
  11 -13   2     1615.52     1485.81    113.93 o 
   5 -12   2      211.28      270.50     96.92 o 
   6 -12   2       87.81      137.55     93.30 o 
   7 -12   2      862.80      870.04    101.26 o 
   8 -12   2      406.89      475.51     74.76 o 
   9 -12   2     1616.24     1453.07    116.71 o 
  10 -12   2       19.11       54.32     50.61 o 
  11 -12   2      634.09      536.86     87.67 o 
  12 -12   2     1611.31     1319.87     83.71 o 
   2 -11   2     5264.98     5874.28    293.64 o 
   3 -11   2     1879.98     1774.78    119.08 o 
   4 -11   2       83.08      225.66     81.00 o 
   5 -11   2      185.01      279.18     86.79 o 
   6 -11   2     3598.60     3126.31    215.53 o 
   7 -11   2     1555.45     1564.62    112.83 o 
   8 -11   2      304.69      370.55     65.69 o 
   9 -11   2        7.58       -6.27     42.84 o 
  10 -11   2     2438.41     2742.62    117.09 o 
  11 -11   2      765.60      913.71     98.61 o 
  12 -11   2      417.23      354.97     55.09 o 
  13 -11   2      715.44      635.59     68.50 o 
   1 -10   2     8276.27     9146.73    226.88 o 
   2 -10   2     4501.54     5134.78    184.62 o 
   3 -10   2     1555.75     1873.23    154.78 o 
   4 -10   2     2413.03     2772.96    186.60 o 
   5 -10   2      254.35      141.74     55.69 o 
   6 -10   2      500.53      558.31    110.66 o 
   7 -10   2     2429.83     2480.34    128.74 o 
   8 -10   2     7679.96     7205.53    182.14 o 
   9 -10   2     1200.89     1109.66     67.02 o 
  10 -10   2     1047.73     1041.41     67.73 o 
  11 -10   2       85.99      -15.62     38.96 o 
  12 -10   2      718.52      592.25     62.72 o 
  13 -10   2     1082.06      935.93     97.09 o 
  -1  -9   2     2987.89     4029.98    215.53 o 
   0  -9   2     1107.33     1163.22     69.74 o 
   1  -9   2       82.31      168.81     35.85 o 
   2  -9   2       17.84       18.80     44.84 o 
   3  -9   2     7602.33     8826.61    380.43 o 
   4  -9   2     1481.65     1257.02    134.53 o 
   5  -9   2      193.27      172.30     44.12 o 
   6  -9   2      395.96      432.35     91.13 o 
   7  -9   2     4380.38     4055.79     99.84 o 
   8  -9   2    13366.45    13146.80    246.11 o 
   9  -9   2     1198.61     1035.80     61.69 o 
  10  -9   2       86.93       24.52     34.60 o 
  11  -9   2        8.24      -18.12     36.24 o 
  12  -9   2      299.47      350.76     45.32 o 
  13  -9   2      368.07      450.53     73.08 o 
  14  -9   2      307.72      403.75     69.40 o 
  -3  -8   2     3493.69     3831.81    219.87 o 
  -2  -8   2        0.14      -17.13     34.25 o 
  -1  -8   2      110.13       50.20     30.81 o 
   0  -8   2     1056.60     1133.86     65.65 o 
   1  -8   2      693.04     1006.18     74.58 o 
   2  -8   2       10.70      306.66     67.99 o 
   3  -8   2    15876.07    18879.87    705.90 o 
   4  -8   2     1693.06     2133.60    148.99 o 
   5  -8   2      804.87      560.51     53.70 o 
   6  -8   2     4800.63     3891.32     90.06 o 
   7  -8   2      114.50      220.19     28.98 o 
   8  -8   2     2418.66     2264.61     75.51 o 
   9  -8   2     1398.38     1490.99     71.36 o 
  10  -8   2     3264.56     3128.22    100.46 o 
  11  -8   2        2.26      -17.56     35.11 o 
  12  -8   2      149.05       95.77     52.97 o 
  13  -8   2      979.39      950.66     69.32 o 
  14  -8   2      704.57      717.67     96.44 o 
  -5  -7   2     1123.23     1268.59    154.78 o 
  -4  -7   2      154.89       37.61     75.22 o 
  -3  -7   2       27.79      172.71     40.29 o 
  -2  -7   2     2939.72     2920.52    198.90 o 
  -1  -7   2     3713.52     4332.37    121.91 o 
   0  -7   2        0.38        2.71     22.64 o 
   1  -7   2     5894.86     6638.05    201.47 o 
   2  -7   2      536.84     1116.71    111.38 o 
   3  -7   2     1937.81     1501.48    114.27 o 
   4  -7   2      413.05      196.23     25.91 o 
   5  -7   2     2656.14     3102.12     76.37 o 
   6  -7   2      345.90      232.24     21.49 o 
   7  -7   2     3625.91     3416.41     86.75 o 
   8  -7   2      586.42      635.32     46.02 o 
   9  -7   2     2534.51     2512.91     84.54 o 
  10  -7   2     8975.32     9333.79    170.66 o 
  11  -7   2      121.78      226.47     38.18 o 
  12  -7   2       99.56      117.26     43.43 o 
  13  -7   2      314.50      284.64     66.56 o 
  14  -7   2      138.85      115.14     57.94 o 
  -8  -6   2      981.34     1032.81    127.29 o 
  -6  -6   2     5989.13     6575.84    338.48 o 
  -5  -6   2      922.87      773.88    118.61 o 
  -4  -6   2     1165.69      882.10    101.26 o 
  -3  -6   2     6917.16     8102.04    392.73 o 
  -2  -6   2      208.27      249.20     41.34 o 
  -1  -6   2     1491.15     2329.30     79.58 o 
   0  -6   2     2841.28     2932.94     89.05 o 
   1  -6   2     4424.65     4804.27    154.94 o 
   2  -6   2      402.25       60.75     44.84 o 
   3  -6   2      105.93      166.35     52.07 o 
   4  -6   2     2441.88     2993.54     84.04 o 
   5  -6   2    11397.51    11748.50    187.71 o 
   6  -6   2     1823.17     2398.80     62.10 o 
   7  -6   2     1093.72     1010.47     40.39 o 
   8  -6   2      332.68      428.31     40.63 o 
   9  -6   2      934.61      902.27     42.36 o 
  10  -6   2      260.29      315.19     36.97 o 
  11  -6   2      842.05      770.91     62.64 o 
  12  -6   2      418.32      410.06     59.78 o 
  13  -6   2      898.41      856.88     75.74 o 
  14  -6   2       13.44        3.79     53.26 o 
  -9  -5   2      261.19      478.81     80.89 o 
  -8  -5   2     4599.62     5121.57    162.07 o 
  -7  -5   2      208.98      287.86    101.26 o 
  -6  -5   2        7.89       37.61     72.33 o 
  -5  -5   2      453.19      620.60     51.03 o 
  -4  -5   2     2078.35     1816.52     75.47 o 
  -3  -5   2      532.98      675.66     49.13 o 
  -2  -5   2      952.65     1104.84     67.41 o 
  -1  -5   2    10491.84    10664.73    236.32 o 
   0  -5   2    39047.88    43926.78   1066.70 o 
   1  -5   2    24900.13    27670.31    977.84 o 
   2  -5   2    13613.42    15461.76    567.03 o 
   3  -5   2     7257.19     9056.61    354.40 o 
   4  -5   2      558.77      200.22     22.43 o 
   5  -5   2      157.32      122.24     15.62 o 
   6  -5   2    10421.31    10140.85    166.47 o 
   7  -5   2     1408.59     1201.78     39.24 o 
   8  -5   2     6384.49     5405.12     84.71 o 
   9  -5   2      806.70      839.04     40.34 o 
  10  -5   2       34.19       19.04     30.16 o 
  11  -5   2     5447.37     5373.04    150.75 o 
  12  -5   2      448.26      420.53     61.51 o 
  13  -5   2      238.09      149.95     67.69 o 
 -10  -4   2     1099.15     1428.56    122.94 o 
  -9  -4   2        3.15       63.03     58.45 o 
  -8  -4   2      358.97      303.87     53.19 o 
  -7  -4   2      519.66      624.80     91.13 o 
  -6  -4   2      326.15      353.96     54.49 o 
  -5  -4   2      975.55      951.14     68.37 o 
  -4  -4   2     5809.37     6111.66    154.18 o 
  -3  -4   2     4601.54     4479.70    118.72 o 
  -2  -4   2    16440.73    17686.29    367.11 o 
  -1  -4   2    17228.23    20400.47    419.18 o 
   0  -4   2        8.60      101.43     25.95 o 
   1  -4   2    13106.22    20586.75    734.83 o 
   2  -4   2     8208.13     9350.25    357.29 o 
   3  -4   2      776.39     1499.80     37.49 o 
   4  -4   2     1237.87     2750.93     52.66 o 
   5  -4   2     4144.85     3530.28     58.48 o 
   6  -4   2    28749.89    29913.66    374.44 o 
   7  -4   2    11540.92    11428.97    159.26 o 
   8  -4   2        3.04       -8.59     17.18 o 
   9  -4   2     1494.04     1444.51     55.80 o 
  10  -4   2      454.03      462.11     37.33 o 
  11  -4   2      460.76      445.51     47.44 o 
  12  -4   2      270.52      250.60     73.31 o 
  13  -4   2     1284.98     1461.20    108.39 o 
 -11  -3   2      270.50      208.21     75.37 o 
 -10  -3   2      320.63      319.65     92.05 o 
  -9  -3   2      876.93      910.51     78.61 o 
  -8  -3   2      269.95      239.95     50.51 o 
  -7  -3   2     3831.58     4114.44    109.04 o 
  -6  -3   2     7131.70     7245.20    182.49 o 
  -5  -3   2     1154.25     1137.53     63.01 o 
  -4  -3   2     4964.63     4197.16    114.43 o 
  -3  -3   2     2156.60     2084.95     69.23 o 
  -2  -3   2      865.63     1841.43     62.05 o 
  -1  -3   2       16.06      263.20     22.12 o 
   0  -3   2     2557.89     2920.61     95.60 o 
   1  -3   2    34843.12    45566.55   1559.34 o 
   2  -3   2    34347.31    45033.94    728.57 o 
   3  -3   2      705.05      240.98     15.22 o 
   4  -3   2    34575.58    29299.96    360.41 o 
   5  -3   2    11683.73    10459.53    131.19 o 
   6  -3   2      232.85      193.51     18.84 o 
   7  -3   2     4441.26     5874.53     93.47 o 
   8  -3   2      881.29     1072.67     40.62 o 
   9  -3   2       58.70       48.91     24.90 o 
  10  -3   2       51.76       60.82     31.23 o 
  11  -3   2       63.26       88.56     42.02 o 
  12  -3   2     2790.96     2933.23    116.15 o 
  13  -3   2     1227.13     1135.71     98.15 o 
 -11  -2   2      825.30      820.68     87.49 o 
 -10  -2   2      985.63     1040.89    133.85 o 
  -9  -2   2       92.40      106.33     46.84 o 
  -8  -2   2       42.37       56.23     34.66 o 
  -7  -2   2       30.22       17.30     27.60 o 
  -6  -2   2       19.37      133.78     27.47 o 
  -5  -2   2       94.04      311.03     22.23 o 
  -4  -2   2      684.12      577.95     57.43 o 
  -3  -2   2     9087.32    10647.78    263.55 o 
  -2  -2   2     1893.06     1312.29     48.65 o 
  -1  -2   2    14480.22    13797.57    246.05 o 
   0  -2   2    21756.23    25960.45    445.12 o 
   1  -2   2     1144.92     1591.82     59.83 o 
   2  -2   2      579.85     1599.14     34.04 o 
   3  -2   2     1392.38      657.33     26.38 o 
   4  -2   2        1.98      164.04     14.05 o 
   5  -2   2      109.94      142.76     15.24 o 
   6  -2   2      174.27       79.17     15.81 o 
   7  -2   2     7365.44     6868.28    105.16 o 
   8  -2   2     9233.45     9230.66    148.70 o 
   9  -2   2      170.95      125.28     30.68 o 
  10  -2   2     3814.12     4089.03    118.16 o 
  11  -2   2      466.89      563.15     74.75 o 
  12  -2   2      116.38      199.92     51.12 o 
  13  -2   2       57.89        4.33     50.92 o 
 -12  -1   2       15.08      -31.64     63.29 o 
 -11  -1   2       31.39       39.62     71.39 o 
 -10  -1   2     1469.70     1454.51     96.49 o 
  -9  -1   2      266.77      329.18     47.34 o 
  -8  -1   2     6455.41     7081.23    146.19 o 
  -7  -1   2     8223.10     7831.45    179.19 o 
  -6  -1   2      638.21      915.87     37.00 o 
  -5  -1   2    36118.09    40688.05    605.23 o 
  -4  -1   2     4294.34     6042.40     96.53 o 
  -3  -1   2       12.84       11.60     13.59 o 
  -2  -1   2      810.78      387.31     40.32 o 
  -1  -1   2     2959.72     1484.62     32.54 o 
   0  -1   2     4040.63      974.91     28.90 o 
   1  -1   2    10174.78     6186.67     75.32 o 
   2  -1   2      802.74     2996.52     43.20 o 
   3  -1   2    36610.20    36161.93    410.18 o 
   4  -1   2     1742.78     2128.79     43.74 o 
   5  -1   2      134.93      226.92     18.09 o 
   6  -1   2     1488.77     1132.29     34.54 o 
   7  -1   2        9.53       22.48     15.00 o 
   8  -1   2      680.52     1112.41     52.54 o 
   9  -1   2      466.44      491.43     57.00 o 
  10  -1   2      240.90      307.77     48.06 o 
  11  -1   2        4.78       22.91     43.43 o 
  12  -1   2       19.18       49.63     47.88 o 
 -12   0   2        2.24      -14.12     65.14 o 
 -11   0   2      165.42      200.55     52.59 o 
 -10   0   2     4286.10     5123.88    139.87 o 
  -9   0   2     7938.68     9143.90    170.46 o 
  -8   0   2      600.74      532.98     36.01 o 
  -7   0   2       42.16       22.10     16.76 o 
  -6   0   2     1372.63     1652.26     38.46 o 
  -5   0   2     4424.71     5256.09     74.92 o 
  -4   0   2     7370.86     9393.00    126.85 o 
  -3   0   2     9996.76    13183.20    159.16 o 
  -2   0   2    18326.30    17732.98    207.45 o 
  -1   0   2    47089.97    57095.75    530.32 o 
   0   0   2      146.38      317.39      9.64 o 
   1   0   2     3523.73     2036.71     40.75 o 
   2   0   2    26057.90    25363.79    273.81 o 
   3   0   2      109.38       -2.83      8.98 o 
   4   0   2     5631.55     6866.44     84.02 o 
   5   0   2      183.33      125.32     18.04 o 
   6   0   2     2046.73     1500.06     45.26 o 
   7   0   2     3804.85     3185.06     78.23 o 
   8   0   2     1557.40     1675.69     63.21 o 
   9   0   2     8154.69     8043.15    176.70 o 
  10   0   2     2698.63     2644.44    100.68 o 
  11   0   2       40.49      -21.62     43.24 o 
  12   0   2      271.41      368.85     54.90 o 
 -13   1   2        9.82       38.53     56.43 o 
 -12   1   2     1329.11     1351.82    117.76 o 
 -11   1   2     1317.66     1492.63     75.68 o 
 -10   1   2      570.68      514.28     60.83 o 
  -9   1   2      144.63      129.34     33.64 o 
  -8   1   2      211.11      332.67     28.06 o 
  -7   1   2       25.40       -7.86     15.72 o 
  -6   1   2    16131.94    16705.75    221.63 o 
  -5   1   2      707.59      833.13     29.24 o 
  -4   1   2    11840.75    12808.31    146.31 o 
  -3   1   2   139217.95   139992.75   1402.55 o 
  -2   1   2    11484.84    13007.48    123.81 o 
  -1   1   2     5956.45     2798.51     27.39 o 
   0   1   2      337.43      764.38     15.33 o 
   1   1   2     1202.11     2816.08     69.91 o 
   2   1   2     8984.15    11434.28    147.04 o 
   3   1   2      639.44      568.78     24.90 o 
   4   1   2     8867.58     7388.90    124.42 o 
   5   1   2    17181.20    14608.71    230.81 o 
   6   1   2     2388.90     2203.12     55.50 o 
   7   1   2     2374.56     2324.21     67.15 o 
   8   1   2        8.31      -15.06     30.12 o 
   9   1   2     1009.54      937.77     85.52 o 
  10   1   2      776.37      600.28     72.26 o 
  11   1   2      285.15      127.30     62.72 o 
 -13   2   2       39.26      -23.01     46.01 o 
 -12   2   2        2.29      -10.61     43.83 o 
 -11   2   2      232.50      227.03     55.12 o 
 -10   2   2      212.73      212.75     61.92 o 
  -9   2   2     6640.36     6755.22    136.37 o 
  -8   2   2    11614.75    13110.05    186.37 o 
  -7   2   2      957.86     1066.28     33.84 o 
  -6   2   2    10440.57     9906.25    120.20 o 
  -5   2   2     1706.84     1162.64     27.92 o 
  -4   2   2     2021.32      827.85     22.60 o 
  -3   2   2      321.64       39.90      8.94 o 
  -2   2   2    22205.06    29874.04    301.98 o 
  -1   2   2      563.67     2973.59     33.86 o 
   0   2   2    41462.34    42554.39    763.07 o 
   1   2   2     1719.53     2256.47     47.66 o 
   2   2   2    18862.99    18574.18    233.75 o 
   3   2   2    29228.29    26548.35    356.69 o 
   4   2   2    12700.79    11777.50    169.97 o 
   5   2   2     1139.25     1202.21     39.07 o 
   6   2   2        5.61       -9.39     18.77 o 
   7   2   2     1230.37     1448.32     65.57 o 
   8   2   2       13.23       41.55     41.30 o 
   9   2   2       55.79       35.45     47.44 o 
  10   2   2      478.82      357.94     66.88 o 
  11   2   2     2039.12     2285.36    219.88 o 
 -13   3   2      722.69      686.09     68.46 o 
 -12   3   2     2214.07     2732.39    102.02 o 
 -11   3   2      790.92      879.19     67.96 o 
 -10   3   2      189.53      291.92     41.66 o 
  -9   3   2      651.45      547.03     38.43 o 
  -8   3   2      756.49     1072.52     37.24 o 
  -7   3   2     3809.06     6229.43     86.51 o 
  -6   3   2     3251.45     2535.47     47.12 o 
  -5   3   2     2044.92     2583.99     45.02 o 
  -4   3   2     2669.93     2422.23     38.46 o 
  -3   3   2     6199.60     6342.28     80.56 o 
  -2   3   2     6694.99     6261.92     73.73 o 
  -1   3   2     4923.90     3385.77     65.43 o 
   0   3   2       99.10       27.66     14.04 o 
   1   3   2       43.59      273.61     22.46 o 
   2   3   2     6855.24     6114.61    101.01 o 
   3   3   2     4729.14     4262.33     79.93 o 
   4   3   2      223.57       75.83     17.37 o 
   5   3   2     1509.02     1380.16     52.56 o 
   6   3   2     3098.90     2858.22     97.24 o 
   7   3   2     1789.92     1765.87     87.96 o 
   8   3   2     2330.22     2363.81    106.82 o 
   9   3   2     1058.21      899.90    115.00 o 
  10   3   2      648.99      690.05     96.56 o 
 -14   4   2      364.98      355.76     92.72 o 
 -13   4   2       95.65       96.81     47.88 o 
 -12   4   2      920.39      867.83     97.50 o 
 -11   4   2        1.24       50.60     37.61 o 
 -10   4   2      293.87      309.01     32.30 o 
  -9   4   2     4139.71     4070.37     96.76 o 
  -8   4   2     1338.73     1243.36     40.31 o 
  -7   4   2    15236.86    18735.30    229.31 o 
  -6   4   2    12208.77    12210.91    154.01 o 
  -5   4   2       52.47       38.86     11.82 o 
  -4   4   2     2632.44     2756.84     44.55 o 
  -3   4   2     5337.25     6000.39     82.87 o 
  -2   4   2     6327.09     7814.92    103.35 o 
  -1   4   2    10913.68     7414.78    173.53 o 
   0   4   2      763.39      509.36     35.01 o 
   1   4   2     1251.98     1404.94     54.98 o 
   2   4   2    17677.77    16127.52    383.99 o 
   3   4   2      396.87      563.97     32.75 o 
   4   4   2     4173.41     3458.73     96.96 o 
   5   4   2     2838.01     2658.58    123.74 o 
   6   4   2      161.94      111.50     36.71 o 
   7   4   2      471.62      446.34     68.46 o 
   8   4   2     1098.16     1231.10    102.15 o 
   9   4   2      618.39      733.86     95.75 o 
 -14   5   2        9.97      -40.35     80.71 o 
 -13   5   2      124.79      300.47     69.36 o 
 -12   5   2      675.12      777.01     60.66 o 
 -11   5   2     6126.12     6904.50    131.51 o 
 -10   5   2     4759.42     5285.59    121.14 o 
  -9   5   2       18.44      146.68     26.42 o 
  -8   5   2       55.44       73.49     20.67 o 
  -7   5   2     3532.97     3954.55     66.69 o 
  -6   5   2     6830.96     8764.20    123.24 o 
  -5   5   2     5756.25     8547.80    117.92 o 
  -4   5   2      860.50     1437.37     47.72 o 
  -3   5   2    14269.07    15274.89    208.74 o 
  -2   5   2    11859.22     8569.38    113.25 o 
  -1   5   2     2504.89     2113.76     69.92 o 
   0   5   2     7676.52     7928.56    159.39 o 
   1   5   2     3067.08     2476.37     94.75 o 
   2   5   2     1083.69     1167.53     46.95 o 
   3   5   2       39.51       16.81     32.55 o 
   4   5   2     1039.73      944.22     71.17 o 
   5   5   2      285.84      168.70     46.91 o 
   6   5   2     1162.96     1498.02     98.71 o 
   7   5   2      692.98      577.78     74.68 o 
   8   5   2     3068.78     2789.75    147.57 o 
   9   5   2       17.56        9.56     67.14 o 
 -14   6   2      409.98      537.62     81.77 o 
 -13   6   2     1797.61     2242.24    139.30 o 
 -12   6   2      571.34      742.66     64.93 o 
 -11   6   2     1406.36     1479.41     67.80 o 
 -10   6   2      381.07      498.15     32.72 o 
  -9   6   2       12.96       -4.53     19.09 o 
  -8   6   2     1155.13     1542.27     44.88 o 
  -7   6   2     5500.31     5474.23     88.32 o 
  -6   6   2     6314.08     6654.23     98.83 o 
  -5   6   2    25169.35    25563.00    379.16 o 
  -4   6   2    33864.77    33492.15    486.70 o 
  -3   6   2     2134.43     1893.66     40.46 o 
  -2   6   2     1488.36     1410.78     48.64 o 
  -1   6   2     9669.19     9387.93    185.04 o 
   0   6   2     4503.28     4233.97    117.98 o 
   3   6   2     5880.58     5284.11    243.01 o 
   4   6   2     4101.74     3740.47    132.31 o 
   5   6   2       62.88      -20.60     41.20 o 
   6   6   2      944.08      875.56     80.97 o 
   7   6   2      405.28      433.44     70.16 o 
   8   6   2      833.36      863.84    191.66 o 
 -14   7   2      138.89      218.89     66.27 o 
 -13   7   2     1664.92     1582.75     84.68 o 
 -12   7   2        0.10      -17.17     34.35 o 
 -11   7   2      341.63      223.24     38.62 o 
 -10   7   2     4622.57     5031.93    104.73 o 
  -9   7   2     1938.75     2013.52     72.56 o 
  -8   7   2       12.05      139.58     43.39 o 
  -7   7   2     1032.72     1098.85     62.29 o 
  -6   7   2     5133.24     5209.05    128.18 o 
  -5   7   2    10148.94    10358.97    154.71 o 
  -4   7   2     1641.56     1905.38     47.78 o 
  -3   7   2      778.92      747.25     42.81 o 
  -2   7   2     2022.40     2069.88     77.39 o 
  -1   7   2     1388.83     1066.89     57.17 o 
   0   7   2      638.71      593.07     60.75 o 
   2   7   2     7607.53     6123.08    231.44 o 
   4   7   2       58.79      139.81     46.22 o 
   5   7   2      542.75      393.37     74.50 o 
   6   7   2      611.94      533.76     95.47 o 
   7   7   2      212.65      209.26     69.49 o 
 -14   8   2     1026.23     1165.01     88.94 o 
 -13   8   2      237.38      286.11     58.08 o 
 -12   8   2     1213.14     1133.99     70.66 o 
 -11   8   2      508.41      635.11     48.79 o 
 -10   8   2     1316.17     1264.80     80.91 o 
  -9   8   2      731.78     1059.97     61.42 o 
  -8   8   2     1193.49     1213.17     54.97 o 
  -7   8   2     3365.61     3089.58     91.40 o 
  -6   8   2      170.73      150.07     22.98 o 
  -5   8   2     1346.84     1275.26     44.61 o 
  -4   8   2     5513.93     5388.36    109.51 o 
  -3   8   2     3006.57     2876.11    100.22 o 
   4   8   2       35.17      -21.72     43.44 o 
   5   8   2      523.20      359.42     66.01 o 
   6   8   2      205.95      173.80     66.03 o 
 -14   9   2      532.48      802.81    111.15 o 
 -13   9   2      199.77       78.94     43.79 o 
 -12   9   2      291.46      244.66     45.84 o 
 -11   9   2      163.09      171.15     44.92 o 
 -10   9   2     1309.32     1385.75     82.68 o 
  -9   9   2      193.02      314.66     40.75 o 
  -8   9   2     2972.27     2729.78     84.67 o 
  -7   9   2      698.21      832.69     50.28 o 
  -6   9   2      596.70      645.68     41.56 o 
  -5   9   2      124.12      106.28     29.13 o 
  -4   9   2     1664.14     1568.71    253.86 o 
  -3   9   2     1590.79     1747.39    111.38 o 
   5   9   2       40.68      -13.02     69.43 o 
 -14  10   2       14.34      -27.21     54.42 o 
 -13  10   2     2033.21     1934.86    115.56 o 
 -12  10   2     2129.39     1842.86     93.38 o 
 -11  10   2      135.48      290.48     47.20 o 
 -10  10   2       89.21      150.03     40.76 o 
  -9  10   2      952.77     1148.20     78.81 o 
  -8  10   2     4057.16     4046.54    106.06 o 
  -7  10   2      321.51      392.27     38.47 o 
  -6  10   2      634.38      660.54     51.73 o 
  -5  10   2        1.27      -16.44     37.61 o 
  -4  10   2     2751.71     2366.49    137.42 o 
  -3  10   2     1038.53      948.91     95.47 o 
  -2  10   2      743.04      639.36     83.90 o 
 -13  11   2     2099.35     1884.23    115.01 o 
 -12  11   2      489.26      498.37     60.76 o 
 -11  11   2       72.30       92.85     42.39 o 
 -10  11   2      625.24      762.98     61.05 o 
  -9  11   2      482.22      616.18     51.54 o 
  -8  11   2     1112.87     1182.24     76.96 o 
  -7  11   2     3376.76     2976.07    105.26 o 
  -6  11   2     4926.78     5294.23    244.46 o 
  -5  11   2       63.99       98.36     62.20 o 
  -4  11   2       32.22       11.57     47.73 o 
  -3  11   2     2358.02     1852.98    133.08 o 
 -13  12   2        1.43      -10.89     51.73 o 
 -12  12   2       40.80      -24.32     55.33 o 
 -11  12   2     1285.31     1150.06    106.90 o 
 -10  12   2        0.53      -18.47     36.93 o 
  -9  12   2       28.72       98.21     46.15 o 
  -8  12   2     2292.12     2322.06    125.83 o 
  -7  12   2     4621.07     4270.10    228.55 o 
  -6  12   2     4176.40     3840.49    211.19 o 
  -5  12   2      729.84      736.27     99.81 o 
  -4  12   2      704.03      530.87     83.90 o 
  -3  12   2        0.73       43.40     54.97 o 
 -12  13   2      174.62      296.26     54.64 o 
 -11  13   2       63.08      103.57    107.04 o 
 -10  13   2      316.89      433.36     76.67 o 
  -9  13   2     2016.73     2234.84    130.51 o 
  -8  13   2      256.64      308.11     99.81 o 
  -7  13   2      497.48      755.08    112.83 o 
  -6  13   2     1151.33     1041.49    128.74 o 
  -5  13   2     1714.30     1387.20    141.76 o 
  -4  13   2      717.38      895.39    115.72 o 
  -3  13   2       33.77       -4.34     72.33 o 
 -10  14   2      203.67      203.96    102.70 o 
  -9  14   2        8.79      108.49     89.68 o 
  -8  14   2       61.35        1.45     85.34 o 
  -7  14   2      467.50      400.68    109.93 o 
  -6  14   2      133.68       13.02     85.34 o 
  -5  14   2     1899.69     1424.81    153.33 o 
  -4  14   2       35.94      -31.82     63.65 o 
   7 -14   3      336.05      701.56    111.38 o 
   8 -14   3     3125.30     3055.03    214.08 o 
   9 -14   3       60.39      138.42     71.85 o 
  10 -14   3      795.59      608.30     96.77 o 
   6 -13   3      118.74      295.09    109.93 o 
   7 -13   3      168.28       60.88     51.63 o 
   8 -13   3      441.20      496.93    110.66 o 
   9 -13   3       57.11      -34.35     68.71 o 
  10 -13   3       16.80       62.86     61.86 o 
  11 -13   3      919.21      736.34     76.30 o 
   4 -12   3      301.92      166.35     88.24 o 
   5 -12   3        0.55       72.33     82.45 o 
   6 -12   3     1054.73     1067.53    153.33 o 
   7 -12   3     1131.98     1084.29     95.20 o 
   8 -12   3      246.97      221.81     60.20 o 
   9 -12   3     2854.88     2981.29    198.90 o 
  10 -12   3     1014.17      997.83    108.12 o 
  11 -12   3       57.68       14.67     48.34 o 
  12 -12   3        1.24      -25.16     50.32 o 
   2 -11   3     2693.37     2258.28    164.90 o 
   3 -11   3     3205.68     3846.41    165.66 o 
   4 -11   3     2992.46     3692.94    237.23 o 
   5 -11   3     4931.02     5059.90    284.96 o 
   6 -11   3     1395.90     1326.22     96.86 o 
   7 -11   3       42.64       50.51     51.35 o 
   8 -11   3      852.74      867.63     87.57 o 
   9 -11   3      138.46       80.07     43.08 o 
  10 -11   3      125.95      184.36     49.95 o 
  11 -11   3       10.09       -0.22     38.05 o 
  12 -11   3        0.49      -24.14     48.27 o 
  13 -11   3     1561.32     1373.79     87.62 o 
   0 -10   3     4414.25     5402.26    161.15 o 
   1 -10   3     4343.99     4404.13    141.62 o 
   2 -10   3      358.00      253.94     56.65 o 
   3 -10   3     2383.43     2435.93    180.81 o 
   4 -10   3       18.50       81.00     73.77 o 
   5 -10   3     2217.48     2116.25    175.03 o 
   6 -10   3     4763.55     4722.46    234.33 o 
   7 -10   3      132.37      139.80     45.98 o 
   8 -10   3     5708.34     5794.08    158.95 o 
   9 -10   3     1647.27     1395.90     74.02 o 
  10 -10   3      111.96       74.39     38.68 o 
  11 -10   3     1017.74     1258.85    101.47 o 
  12 -10   3       12.64       64.14     44.23 o 
  13 -10   3      255.87      130.14     59.62 o 
  -2  -9   3     2410.21     3123.02    203.96 o 
  -1  -9   3     4265.34     4264.88    134.97 o 
   0  -9   3     2321.54     2634.55    117.73 o 
   1  -9   3     1571.06     1591.03    107.34 o 
   2  -9   3     2241.80     2217.38    112.85 o 
   3  -9   3      879.82      843.32    118.61 o 
   4  -9   3     4623.54     4955.75    257.48 o 
   5  -9   3       36.86      -28.93     57.86 o 
   6  -9   3    12605.08    12766.23    473.73 o 
   7  -9   3    10176.25    10311.93    292.41 o 
   8  -9   3     1346.57     1304.86     63.13 o 
   9  -9   3     1347.37     1245.61     68.03 o 
  10  -9   3       17.36      -21.71     43.43 o 
  11  -9   3      439.16      355.82     51.97 o 
  12  -9   3      726.66      484.86     51.76 o 
  13  -9   3      466.84      516.19     72.51 o 
  -4  -8   3        0.37       49.18     78.11 o 
  -3  -8   3       47.59       17.36     60.75 o 
  -2  -8   3      240.28      312.36     53.49 o 
  -1  -8   3     1299.02     1354.67     78.07 o 
   0  -8   3      397.61      437.66     49.02 o 
   1  -8   3     9052.24    10120.78    295.52 o 
   2  -8   3    11053.60    11945.03    350.78 o 
   3  -8   3      365.62      383.33     81.00 o 
   4  -8   3     1137.06     1003.88    115.72 o 
   5  -8   3     3380.70     2745.07    127.76 o 
   6  -8   3     1735.83     1385.61     52.44 o 
   7  -8   3     1703.34     1752.04     63.52 o 
   8  -8   3      114.21      124.80     29.76 o 
   9  -8   3      541.83      541.95     47.01 o 
  10  -8   3     3074.82     3167.20    103.14 o 
  11  -8   3       21.43        8.87     32.70 o 
  12  -8   3     2679.15     2724.98    173.60 o 
  13  -8   3     1803.81     1906.04    115.59 o 
  -6  -7   3      731.60      679.86    150.44 o 
  -5  -7   3      962.10     1105.13    148.99 o 
  -4  -7   3        0.15      -31.82     63.65 o 
  -3  -7   3     7802.12     8058.05    530.87 o 
  -2  -7   3     2045.27     2491.58    112.94 o 
  -1  -7   3       36.52       82.36     31.88 o 
   0  -7   3     3556.32     3349.88    139.16 o 
   1  -7   3     1000.52     1366.90     80.05 o 
   2  -7   3     3177.87     5275.43    253.14 o 
   3  -7   3     1579.31     1012.56    109.93 o 
   4  -7   3      244.39      173.66     34.25 o 
   5  -7   3      734.82      661.84     53.34 o 
   6  -7   3     2437.81     2111.13     61.40 o 
   7  -7   3     6762.53     7302.62    149.58 o 
   8  -7   3     4209.52     4590.39    112.04 o 
   9  -7   3      379.16      400.41     60.34 o 
  10  -7   3      327.15      359.26     39.53 o 
  11  -7   3       32.43       12.90     31.47 o 
  12  -7   3     1562.16     1492.79     78.71 o 
  13  -7   3       99.19       90.83     52.60 o 
  -7  -6   3     1538.63     1818.26    202.51 o 
  -6  -6   3       32.84      188.05     92.58 o 
  -5  -6   3     1160.40     1132.62    143.20 o 
  -4  -6   3      179.16      215.05     46.33 o 
  -3  -6   3     1558.13     1508.31     88.96 o 
  -2  -6   3      516.58      719.98     65.44 o 
  -1  -6   3       78.33       10.53     25.21 o 
   0  -6   3     1489.83     1479.08     81.27 o 
   1  -6   3    10518.04     9676.67    273.57 o 
   2  -6   3      654.67      804.26     92.58 o 
   3  -6   3    14774.05    18270.88    676.97 o 
   4  -6   3    11335.74    11275.42    418.37 o 
   5  -6   3      450.05      390.03     25.83 o 
   6  -6   3       18.83       42.22     18.05 o 
   7  -6   3     1796.06     1565.79     53.91 o 
   8  -6   3      689.59      713.18     39.32 o 
   9  -6   3      898.60      896.60     43.15 o 
  10  -6   3      922.58      808.67     50.09 o 
  11  -6   3     1215.17     1316.22     80.38 o 
  12  -6   3      326.35      334.48     51.57 o 
  13  -6   3       57.15       54.80     51.10 o 
  -9  -5   3     1352.18     1494.70    175.75 o 
  -8  -5   3      969.59     1268.59    177.92 o 
  -7  -5   3      582.57      516.40    124.40 o 
  -6  -5   3       51.75      -11.02     44.82 o 
  -5  -5   3     1120.83     1331.93     77.03 o 
  -4  -5   3      188.48      197.38     54.06 o 
  -3  -5   3      252.47      119.29     53.35 o 
  -2  -5   3    12963.83    12840.77    246.05 o 
  -1  -5   3    17167.76    16720.16    357.95 o 
   0  -5   3     5081.36     4115.85    139.06 o 
   1  -5   3       33.70      -15.55     31.10 o 
   2  -5   3       19.48       -2.89     36.16 o 
   3  -5   3    15531.46    14980.22    569.41 o 
   4  -5   3     4474.85     6063.68    123.09 o 
   5  -5   3     1192.82     1023.14     34.67 o 
   6  -5   3      679.90      492.36     24.03 o 
   7  -5   3     5726.94     4637.94     78.78 o 
   8  -5   3        0.88       20.10     18.71 o 
   9  -5   3     2848.43     3060.76     75.19 o 
  10  -5   3      711.44      633.15     50.67 o 
  11  -5   3      304.04      270.75     46.57 o 
  12  -5   3      240.72      134.32     50.77 o 
  13  -5   3        6.09       30.97     81.00 o 
 -10  -4   3      188.84      223.43     64.58 o 
  -9  -4   3      835.21      929.06     82.30 o 
  -8  -4   3      164.84      135.05     62.56 o 
  -7  -4   3     2015.77     2250.77    195.28 o 
  -6  -4   3     4368.50     4131.95    130.26 o 
  -5  -4   3     1717.26     1690.08     79.59 o 
  -4  -4   3     7932.58     8342.60    201.40 o 
  -3  -4   3    12504.90    12291.00    272.44 o 
  -2  -4   3     9452.70     8674.31    173.54 o 
  -1  -4   3    12401.82    16140.05    295.41 o 
   0  -4   3       91.97        1.23     23.26 o 
   1  -4   3     3044.35     4563.38    144.12 o 
   2  -4   3     2347.42     2631.20    140.31 o 
   3  -4   3     4918.44     3036.89     66.76 o 
   4  -4   3    15504.01    15715.33    221.71 o 
   5  -4   3    35038.00    38250.66    498.46 o 
   6  -4   3    10548.77     9239.41    120.96 o 
   7  -4   3     1833.99     1926.93     48.33 o 
   8  -4   3     1045.95     1154.37     45.38 o 
   9  -4   3     5597.90     5252.66    107.88 o 
  10  -4   3     3769.90     4190.42     94.15 o 
  11  -4   3        0.03      -28.63     57.25 o 
  12  -4   3       50.53       79.75     51.20 o 
  13  -4   3      793.67      895.11    105.66 o 
 -11  -3   3      104.46      163.87     82.27 o 
 -10  -3   3     1119.71     1381.93     97.22 o 
  -9  -3   3      906.28      785.74     75.12 o 
  -8  -3   3     1354.89     1381.38     84.00 o 
  -7  -3   3     2371.53     2262.27     94.35 o 
  -6  -3   3      148.90      181.78     38.64 o 
  -5  -3   3      247.27      528.84     51.35 o 
  -4  -3   3     7439.23     6789.95    188.21 o 
  -3  -3   3     5110.68     5070.29    130.98 o 
  -2  -3   3      384.17      642.82     37.22 o 
  -1  -3   3     1668.62     1936.36     56.10 o 
   0  -3   3    21946.44    24850.54    614.66 o 
   1  -3   3     2654.64     3251.07    107.88 o 
   2  -3   3     2166.49     1664.20     42.38 o 
   3  -3   3     5663.43     2435.70     46.23 o 
   4  -3   3    10519.13     8019.09    101.81 o 
   5  -3   3    21582.64    21619.39    273.78 o 
   6  -3   3      585.74      814.72     31.10 o 
   7  -3   3        1.50       -3.03     16.15 o 
   8  -3   3      555.68      529.62     31.50 o 
   9  -3   3       10.07       19.38     24.82 o 
  10  -3   3     4499.46     4329.09    105.16 o 
  11  -3   3     3744.64     4314.16    190.62 o 
  12  -3   3     1352.96     1331.61    117.47 o 
  13  -3   3      121.47       65.26     76.61 o 
 -11  -2   3        2.61        1.19     58.52 o 
 -10  -2   3       92.56      108.46     55.95 o 
  -9  -2   3      917.09      952.26     78.03 o 
  -8  -2   3       87.48       75.42     42.50 o 
  -7  -2   3      227.01      187.04     33.94 o 
  -6  -2   3     4826.99     4816.10    112.14 o 
  -5  -2   3     8943.32    10013.58    198.32 o 
  -4  -2   3     3426.20     3443.65    101.81 o 
  -3  -2   3      785.41      417.98     35.85 o 
  -2  -2   3    15649.13    15473.86    280.59 o 
  -1  -2   3    10069.77    12074.69    221.81 o 
   0  -2   3    36311.81    41428.31    813.34 o 
   1  -2   3     8435.50     7732.70    138.24 o 
   2  -2   3    12059.91    10898.89    165.59 o 
   3  -2   3     6885.37     8437.30    111.83 o 
   4  -2   3     1947.66     1572.78     34.82 o 
   5  -2   3     1333.73     2058.23     43.18 o 
   6  -2   3     4055.87     3882.99     67.77 o 
   7  -2   3     3565.45     3174.87     62.91 o 
   8  -2   3       17.58       21.30     22.14 o 
   9  -2   3      146.21      141.39     36.81 o 
  10  -2   3     2752.94     3083.17    121.10 o 
  11  -2   3     3490.79     3523.14    119.63 o 
  12  -2   3      943.44      980.92     77.84 o 
 -12  -1   3      280.54      308.28     75.60 o 
 -11  -1   3      453.09      660.10     82.73 o 
 -10  -1   3      155.54       50.23     58.86 o 
  -9  -1   3     3760.16     4517.37    148.61 o 
  -8  -1   3      182.55      185.83     62.92 o 
  -7  -1   3      171.47      218.48     33.35 o 
  -6  -1   3      742.23      781.22     39.39 o 
  -5  -1   3     1860.43     2424.68     54.07 o 
  -4  -1   3     9738.92    11448.68    168.69 o 
  -3  -1   3      395.76       64.17     21.15 o 
  -2  -1   3     5084.17     7748.90    172.58 o 
  -1  -1   3    11270.97     8588.03    161.08 o 
   0  -1   3     1565.79     5934.47     81.03 o 
   1  -1   3       19.99      418.22     13.74 o 
   2  -1   3    30768.79    32743.44    430.24 o 
   3  -1   3      490.13      388.99     22.69 o 
   4  -1   3      472.98      335.87     18.97 o 
   5  -1   3    10103.71     9321.40    129.38 o 
   6  -1   3     4993.26     5595.42     88.49 o 
   7  -1   3      589.59      893.76     35.58 o 
   8  -1   3     5001.82     4712.20    105.47 o 
   9  -1   3       88.68       49.44     35.21 o 
  10  -1   3     1431.20     1434.16     77.47 o 
  11  -1   3       13.16      -22.47     44.94 o 
  12  -1   3     1068.39      849.88     74.57 o 
 -12   0   3      657.20      576.93     65.85 o 
 -11   0   3     4447.13     5365.69    149.58 o 
 -10   0   3      719.80      882.23     70.99 o 
  -9   0   3     3390.82     4024.73    114.25 o 
  -8   0   3      140.12      134.91     33.89 o 
  -7   0   3     4671.69     4491.26     73.17 o 
  -6   0   3     3425.79     3429.58     69.98 o 
  -5   0   3     3851.94     3813.74     73.74 o 
  -4   0   3       54.35       82.26     11.36 o 
  -3   0   3    29885.62    31182.20    362.60 o 
  -2   0   3    41530.86    43379.73    528.34 o 
  -1   0   3       86.42      244.78     11.81 o 
   0   0   3     6116.29     5416.05     58.35 o 
   1   0   3    23688.64    17211.26    235.64 o 
   2   0   3    10836.17    14211.59    167.21 o 
   3   0   3      390.64      388.33     17.05 o 
   4   0   3     5492.95     4170.77     61.86 o 
   5   0   3     7890.57     6805.70    109.89 o 
   6   0   3      189.44      113.51     18.95 o 
   7   0   3     2105.92     2404.00     68.76 o 
   8   0   3     2174.25     2106.33    107.52 o 
   9   0   3      237.48      220.76     43.18 o 
  10   0   3      328.74      243.57     48.63 o 
  11   0   3        4.80       12.06     46.50 o 
  12   0   3      474.93      587.24     67.94 o 
 -13   1   3       18.49        5.53     56.49 o 
 -12   1   3      602.34      717.34     70.95 o 
 -11   1   3     4226.15     4596.29    138.32 o 
 -10   1   3      867.37      870.06     55.14 o 
  -9   1   3        1.51       -2.08     28.70 o 
  -8   1   3      929.59      965.37     47.28 o 
  -7   1   3     3623.06     3321.73     60.77 o 
  -6   1   3     3388.55     4003.83     69.94 o 
  -5   1   3    14264.87    16073.93    211.00 o 
  -4   1   3    27112.40    23783.93    300.26 o 
  -3   1   3    13749.79    12940.96    132.53 o 
  -2   1   3    14915.26    12682.09    127.51 o 
  -1   1   3    23116.68    26731.00    232.34 o 
   0   1   3      408.93     1172.35     20.02 o 
   1   1   3        1.54      182.68     10.31 o 
   2   1   3      137.37      166.73     10.61 o 
   3   1   3    38189.04    37375.03    427.66 o 
   4   1   3     9672.12     7018.24    110.01 o 
   5   1   3     2727.40     2012.66     50.22 o 
   6   1   3      432.97      359.26     31.41 o 
   7   1   3     6523.32     6109.89    121.31 o 
   8   1   3     5792.20     5739.12    137.44 o 
   9   1   3       15.94       50.39     38.58 o 
  10   1   3       69.77      132.78     45.14 o 
  11   1   3      172.55      119.33     63.17 o 
 -13   2   3       28.54      -12.17     47.32 o 
 -12   2   3      277.96      363.37     54.35 o 
 -11   2   3     1267.79     1265.23     69.47 o 
 -10   2   3     1400.61     1455.92     67.37 o 
  -9   2   3     3006.69     3209.63    104.75 o 
  -8   2   3     1107.77      986.13     50.03 o 
  -7   2   3      193.60      394.69     24.34 o 
  -6   2   3     9129.48     7867.51     97.35 o 
  -5   2   3    34801.74    32065.32    333.09 o 
  -4   2   3     1767.32     3317.44     46.07 o 
  -3   2   3       23.88       46.79     10.16 o 
  -2   2   3     2452.89     6501.73     70.31 o 
  -1   2   3    10311.88     9779.30     95.83 o 
   0   2   3        2.77       60.74      9.38 o 
   1   2   3     4444.51     3761.98     71.40 o 
   2   2   3    15363.21    13380.76    187.84 o 
   3   2   3    27562.11    25221.65    375.30 o 
   4   2   3     6059.85     6122.38    110.73 o 
   5   2   3        5.82       -9.97     19.95 o 
   6   2   3     1358.99     1375.04     59.85 o 
   7   2   3       27.07        2.78     29.54 o 
   8   2   3      868.48      806.91     57.62 o 
   9   2   3     1994.52     1866.33    103.64 o 
  10   2   3      931.37     1027.59    107.64 o 
 -13   3   3       36.57      -21.72     43.44 o 
 -12   3   3     1537.76     1438.56     77.60 o 
 -11   3   3       64.16      -18.72     37.44 o 
 -10   3   3     4888.91     5508.95    124.30 o 
  -9   3   3     2204.18     2363.91     67.84 o 
  -8   3   3     2841.58     2495.70     58.35 o 
  -7   3   3      676.84      517.45     24.90 o 
  -6   3   3      447.50      645.90     32.12 o 
  -5   3   3       51.21      253.37     16.88 o 
  -4   3   3     4075.49     3897.71     61.43 o 
  -3   3   3     9921.53    11244.72    135.29 o 
  -2   3   3    14717.78    12575.24    140.64 o 
  -1   3   3     5369.70     6634.45    120.11 o 
   0   3   3    22904.17    21950.06    418.52 o 
   1   3   3    19157.68    16536.86    270.03 o 
   2   3   3     2137.09     1831.63     42.97 o 
   3   3   3     1142.01      875.63     31.42 o 
   4   3   3     3136.55     2920.66     59.74 o 
   5   3   3     1853.00     1498.69     55.87 o 
   6   3   3     1686.82     1639.73     64.57 o 
   7   3   3        1.64      -31.73     70.26 o 
   8   3   3      552.21      657.06     80.63 o 
   9   3   3     4348.33     4601.06    191.50 o 
  10   3   3     1505.09     1553.95    132.58 o 
 -14   4   3      373.23      478.53     99.80 o 
 -13   4   3       47.03       28.12     48.10 o 
 -12   4   3     1329.27     1360.11     77.06 o 
 -11   4   3     1170.73     1125.38     64.96 o 
 -10   4   3     2333.95     2331.24     73.42 o 
  -9   4   3        3.21       33.28     21.94 o 
  -8   4   3      893.41     1089.83     47.17 o 
  -7   4   3     1136.09     1120.65     36.86 o 
  -6   4   3    10984.09    11322.55    144.98 o 
  -5   4   3       80.23      126.13     27.12 o 
  -4   4   3    16747.85    20017.31    234.15 o 
  -3   4   3     3451.13     3942.38     52.78 o 
  -2   4   3     3295.41     1532.00     37.33 o 
  -1   4   3      575.58     1476.11     40.37 o 
   0   4   3      429.37      725.90     35.36 o 
   1   4   3      178.09      298.56     33.55 o 
   2   4   3     1911.44     2594.13    125.00 o 
   3   4   3      693.01      937.92     33.29 o 
   4   4   3     4940.04     4621.39    105.08 o 
   5   4   3     3778.81     3494.91    182.44 o 
   6   4   3       16.23       10.42     45.10 o 
   7   4   3     2213.03     2274.16    125.43 o 
   8   4   3       14.69       -9.40     58.67 o 
   9   4   3       26.93      -32.26     67.74 o 
 -14   5   3      187.42      195.59     71.23 o 
 -13   5   3     2842.18     3194.41    143.59 o 
 -12   5   3      985.70     1097.80     68.77 o 
 -11   5   3     1311.45     1854.76     69.38 o 
 -10   5   3       21.85       30.48     25.97 o 
  -9   5   3     1387.59     1359.53     46.01 o 
  -8   5   3     9645.08    10307.72    140.04 o 
  -7   5   3      192.34      151.26     20.72 o 
  -6   5   3     1357.37     1005.00     35.16 o 
  -5   5   3     7779.70     8467.93    110.47 o 
  -4   5   3     9283.62    10089.73    125.77 o 
  -3   5   3     1424.21      550.91     27.10 o 
  -2   5   3      962.25     1043.59     30.68 o 
  -1   5   3     5382.67     5725.72    126.94 o 
   0   5   3    17680.93    15485.53    295.81 o 
   1   5   3     1578.55     1586.32     52.87 o 
   2   5   3     9379.11     8954.63    182.96 o 
   3   5   3     1073.43     1030.54     69.61 o 
   4   5   3      754.28      454.24     53.86 o 
   5   5   3      200.46      288.81     52.82 o 
   6   5   3      992.14      850.06    101.98 o 
   7   5   3        0.49        5.84     51.35 o 
   8   5   3      123.31      304.27     78.16 o 
 -14   6   3      559.17      811.67     89.66 o 
 -13   6   3     4976.92     5482.93    182.24 o 
 -12   6   3     2489.34     2691.70    122.35 o 
 -11   6   3        1.06       37.08     43.26 o 
 -10   6   3      210.38      222.05     30.22 o 
  -9   6   3       38.89       19.42     20.46 o 
  -8   6   3      904.64     1332.05     45.61 o 
  -7   6   3     1972.13     1944.17     48.26 o 
  -6   6   3    12990.26    13346.01    177.96 o 
  -5   6   3     7997.01     6435.21     96.38 o 
  -4   6   3     6969.34     5887.70    103.98 o 
  -3   6   3     1849.95     1831.87     41.70 o 
  -2   6   3     4493.96     4117.90     75.42 o 
  -1   6   3     2192.54     1816.67     58.41 o 
   0   6   3       20.24      166.54     30.06 o 
   1   6   3     5448.10     4957.19    195.28 o 
   2   6   3     1756.17     1583.93    105.60 o 
   3   6   3      306.57      273.92     67.26 o 
   4   6   3       45.00       55.00     43.03 o 
   5   6   3      100.54      186.69     55.18 o 
   6   6   3     3106.18     2615.27    133.61 o 
   7   6   3      269.61      290.36     69.49 o 
   8   6   3      152.37      138.98     74.01 o 
 -14   7   3        6.27       34.26     48.18 o 
 -13   7   3      222.32      258.07     50.46 o 
 -12   7   3     1826.00     1737.34     73.41 o 
 -11   7   3     1275.58     1190.82     74.64 o 
 -10   7   3      859.92      883.74     71.58 o 
  -9   7   3       24.74       24.21     25.10 o 
  -8   7   3     3467.79     3504.68     76.38 o 
  -7   7   3    18315.01    18817.83    266.64 o 
  -6   7   3     4394.35     3870.48     97.10 o 
  -5   7   3      624.44      827.45     38.10 o 
  -4   7   3       14.91       70.97     15.84 o 
  -3   7   3      832.10     1011.50     40.96 o 
  -2   7   3       78.69      166.25     23.76 o 
  -1   7   3      704.55      682.74     52.72 o 
   0   7   3     1440.70     1310.54     91.13 o 
   1   7   3    12514.62    10617.39    370.31 o 
   2   7   3     8156.43     7491.48    282.07 o 
   3   7   3        4.08      -17.55     35.10 o 
   4   7   3     2335.65     1790.50    104.61 o 
   5   7   3      165.37       78.66     56.72 o 
   6   7   3      124.15       43.82     62.04 o 
   7   7   3      105.87        7.52     64.86 o 
 -14   8   3        4.73      132.78     54.18 o 
 -13   8   3      711.78      821.80     62.39 o 
 -12   8   3     2005.65     2238.34    137.76 o 
 -11   8   3     3603.14     3154.91    102.20 o 
 -10   8   3     1186.97     1488.90     64.32 o 
  -9   8   3     6156.68     6806.44    131.81 o 
  -8   8   3       86.11       40.06     25.12 o 
  -7   8   3     2556.80     2551.28     84.01 o 
  -6   8   3     2421.87     2382.82     63.58 o 
  -5   8   3      304.68      349.55     28.39 o 
  -4   8   3      739.03      667.13     32.69 o 
  -3   8   3     5845.60     5485.17    221.32 o 
  -2   8   3      274.07      299.43     60.75 o 
  -1   8   3    12431.63    11349.33    394.90 o 
   0   8   3     4333.26     3334.21    157.67 o 
   1   8   3       15.77      -21.70     43.40 o 
   2   8   3      490.30      170.69     57.86 o 
   3   8   3        9.15      -10.76     43.44 o 
   4   8   3      455.75      217.33     59.42 o 
   5   8   3        0.27       19.20     65.09 o 
   6   8   3        2.21       51.40     91.13 o 
 -14   9   3     1036.62     1108.00     86.68 o 
 -13   9   3       13.78       -1.52     42.10 o 
 -12   9   3      675.48      642.89     57.50 o 
 -11   9   3       20.94       78.49     33.24 o 
 -10   9   3     1046.86      867.17     61.50 o 
  -9   9   3      196.89      248.84     38.93 o 
  -8   9   3      742.22      631.21     50.18 o 
  -7   9   3      721.60      623.97     52.76 o 
  -6   9   3     2924.43     2928.52     81.39 o 
  -5   9   3    12533.21    12145.07    220.30 o 
  -4   9   3        2.90       15.91     43.40 o 
  -3   9   3      309.16      311.00     63.65 o 
  -2   9   3     1792.50     1636.00    118.61 o 
  -1   9   3      176.18      162.01     53.52 o 
   0   9   3     1393.34      995.20     95.47 o 
   1   9   3     1081.72     1135.51    107.04 o 
   2   9   3      569.53      400.68     75.22 o 
   3   9   3     1175.59     1245.57     93.84 o 
   4   9   3      681.74      633.31    111.38 o 
 -13  10   3       43.03       32.74     53.32 o 
 -12  10   3      140.26      330.96     62.81 o 
 -11  10   3       22.40       11.88     38.83 o 
 -10  10   3     3911.12     4110.40    119.08 o 
  -9  10   3     1136.33     1096.48     65.01 o 
  -8  10   3      111.81       95.91     32.52 o 
  -7  10   3       48.06       42.28     29.15 o 
  -6  10   3      276.94      423.38     52.74 o 
  -5  10   3      133.02      238.67     66.54 o 
  -4  10   3        0.13      -15.91     53.52 o 
  -3  10   3      197.44      355.84     73.77 o 
  -2  10   3      530.59      367.51     82.45 o 
  -1  10   3     2505.67     2242.09    140.31 o 
   0  10   3     1010.43      918.53     98.36 o 
   1  10   3     3056.55     2545.86    151.88 o 
   2  10   3       18.68      -14.47     56.41 o 
   3  10   3      468.49      460.63     71.93 o 
 -13  11   3        2.12       64.40     62.22 o 
 -12  11   3      570.24      503.32     60.25 o 
 -11  11   3      107.51      198.60     49.69 o 
 -10  11   3      572.61      533.45     91.45 o 
  -9  11   3     1100.86     1038.78     66.22 o 
  -8  11   3       15.89       21.13     31.55 o 
  -7  11   3     1119.94     1274.32    107.04 o 
  -6  11   3     4077.24     3941.74    209.74 o 
  -5  11   3      762.02      847.66    107.04 o 
  -4  11   3     3343.56     2982.71    176.47 o 
  -3  11   3     3761.13     3137.48    176.47 o 
  -2  11   3      322.19      225.70     49.54 o 
  -1  11   3        1.35      -25.31     50.63 o 
   0  11   3       46.67       13.02     59.31 o 
   1  11   3      106.12       11.57     63.65 o 
   2  11   3       75.69      135.97     70.88 o 
 -12  12   3        8.49        0.99     43.78 o 
 -11  12   3       65.03       57.15     44.09 o 
 -10  12   3       33.41       66.69     41.00 o 
  -9  12   3     4706.84     4160.02    171.05 o 
  -8  12   3     4264.51     4304.91    168.43 o 
  -7  12   3       50.73      122.95     78.11 o 
  -6  12   3      219.29      164.90     79.56 o 
  -5  12   3      156.78      121.51     67.99 o 
  -4  12   3      136.67      102.70     66.54 o 
  -3  12   3      133.48      -21.70     59.31 o 
  -2  12   3      163.09      175.03     73.77 o 
  -1  12   3     1046.86     1025.58    121.51 o 
   0  12   3     3168.38     3543.95    202.51 o 
 -11  13   3      520.97      429.31     63.99 o 
 -10  13   3      261.04      427.48     77.72 o 
  -9  13   3     1359.61     1309.01    109.09 o 
  -8  13   3     1374.37     1144.19    148.99 o 
  -7  13   3      586.95      577.16    112.83 o 
  -6  13   3      418.09      433.95    101.26 o 
  -5  13   3      327.67      355.84     92.58 o 
  -4  13   3       54.96      202.51     81.00 o 
  -3  13   3      592.32      721.81    115.72 o 
  -2  13   3     3871.52     3970.67    224.21 o 
  -9  14   3       13.18       60.75    101.26 o 
  -8  14   3       53.70      141.76    107.04 o 
  -7  14   3     2795.71     2230.52    203.96 o 
  -6  14   3      461.88      587.28    122.95 o 
  -5  14   3      402.61      363.07    102.70 o 
   7 -14   4     1062.87      934.45    192.39 o 
   8 -14   4      688.02      607.76     90.69 o 
   9 -14   4     1290.80      959.49    108.39 o 
   5 -13   4      376.03      716.02    144.65 o 
   6 -13   4      516.33      533.76    138.87 o 
   7 -13   4     1068.11     1362.90    109.97 o 
   8 -13   4        2.60       19.67     86.07 o 
   9 -13   4     1661.47     1883.43    138.25 o 
  10 -13   4      648.32      469.60     89.16 o 
  11 -13   4       35.36       16.63     88.96 o 
   3 -12   4      231.56      182.26     94.02 o 
   4 -12   4        2.25      221.32     99.81 o 
   5 -12   4     2014.00     2435.93    235.78 o 
   6 -12   4      541.16      407.92    117.17 o 
   7 -12   4      922.79      790.54     94.75 o 
   8 -12   4     1005.45     1179.29    156.95 o 
   9 -12   4     1763.11     1671.01    127.87 o 
  10 -12   4      552.89      477.23    154.05 o 
  11 -12   4        6.18       13.21     49.44 o 
  12 -12   4     1060.81     1107.65    148.91 o 
   1 -11   4      997.70     1031.18    111.19 o 
   2 -11   4       17.44      -27.48     54.97 o 
   3 -11   4      869.79     1255.57    160.56 o 
   4 -11   4        7.04       41.95     81.00 o 
   5 -11   4      993.97     1178.91    159.12 o 
   6 -11   4     1185.81     1326.54     96.89 o 
   7 -11   4      217.31      260.23     59.41 o 
   8 -11   4      113.70        5.86     49.97 o 
   9 -11   4        4.63      -36.52     73.05 o 
  10 -11   4      479.64      318.94     58.13 o 
  11 -11   4     1557.51     1398.92    112.33 o 
  12 -11   4      161.62      203.71     51.10 o 
  -1 -10   4     2433.30     3180.33    248.08 o 
   0 -10   4     4336.46     3941.10    251.43 o 
   1 -10   4     3602.50     4336.68    145.01 o 
   2 -10   4      380.00      616.41     76.61 o 
   3 -10   4     9215.61     9217.46    292.93 o 
   4 -10   4      334.67      483.13    111.38 o 
   5 -10   4      501.55      554.01    111.38 o 
   6 -10   4      220.20      195.14     47.97 o 
   7 -10   4     3986.25     4306.56    165.09 o 
   8 -10   4      353.58      375.20     51.04 o 
   9 -10   4      390.76      477.29     59.58 o 
  10 -10   4     1556.64     1689.41     82.03 o 
  11 -10   4     3114.82     2651.80    171.41 o 
  12 -10   4     4575.16     3931.83    161.31 o 
  13 -10   4       95.92      132.69     59.34 o 
  -3  -9   4       88.10       56.41     79.56 o 
  -2  -9   4     6831.49     7510.29    358.73 o 
  -1  -9   4     1776.81     1910.14    143.36 o 
   0  -9   4      191.49      161.96     42.10 o 
   1  -9   4      307.46      177.64     51.78 o 
   2  -9   4     5886.16     6019.07    208.94 o 
   3  -9   4       76.36      138.69     50.05 o 
   4  -9   4     4603.01     4949.96    267.60 o 
   5  -9   4     7182.46     7053.19    339.93 o 
   6  -9   4     4162.23     4090.56    150.84 o 
   7  -9   4     6406.73     5690.94    188.80 o 
   8  -9   4        0.92       18.56     29.03 o 
   9  -9   4     1966.93     1709.31     87.27 o 
  10  -9   4     1502.10     1161.13     70.35 o 
  11  -9   4        0.49       -4.28     32.95 o 
  12  -9   4     1641.99     1640.27     89.11 o 
  13  -9   4     1767.85     1496.06    104.83 o 
  -5  -8   4        6.92      -40.50     81.00 o 
  -4  -8   4     1467.79     1902.16    188.05 o 
  -3  -8   4       43.99       26.74     47.49 o 
  -2  -8   4        6.80       11.00     39.93 o 
  -1  -8   4      684.35      714.44     62.91 o 
   0  -8   4     3785.83     4227.55    132.98 o 
   1  -8   4     3142.69     2952.46    137.42 o 
   2  -8   4     3910.23     4198.63    183.71 o 
   3  -8   4      104.65      108.49     72.33 o 
   4  -8   4     9875.09    10600.03    446.97 o 
   5  -8   4    16617.75    16310.73    801.37 o 
   6  -8   4      622.57      544.84     59.13 o 
   7  -8   4      417.71      356.28     36.27 o 
   8  -8   4     1016.27     1004.29     57.20 o 
   9  -8   4      218.06      222.65     39.14 o 
  10  -8   4      962.32      898.48     61.85 o 
  11  -8   4      138.19      196.38     42.79 o 
  12  -8   4     2331.82     2397.07    123.42 o 
  13  -8   4     1998.02     1737.88    109.37 o 
  -6  -7   4        8.08      -42.67     85.34 o 
  -5  -7   4      161.54       92.58     85.34 o 
  -4  -7   4      313.86      169.66     53.11 o 
  -3  -7   4      169.29      194.34     88.24 o 
  -2  -7   4      464.60      441.96     50.36 o 
  -1  -7   4     1520.53     1320.35     78.20 o 
   0  -7   4     7436.01     9080.82    222.32 o 
   1  -7   4        0.05       21.63     31.84 o 
   2  -7   4      806.47      507.55     90.41 o 
   3  -7   4        5.18       39.06     52.07 o 
   4  -7   4      102.80      139.54     24.49 o 
   5  -7   4     4334.69     5320.78    194.12 o 
   6  -7   4     1314.07     1469.71     54.52 o 
   7  -7   4     3573.79     3853.51     95.89 o 
   8  -7   4     4653.03     4871.71    118.30 o 
   9  -7   4      386.67      381.17     41.99 o 
  10  -7   4     3347.59     3343.16    106.31 o 
  11  -7   4      955.27      980.78     57.04 o 
  12  -7   4       16.54       32.79     41.71 o 
  13  -7   4      234.60       99.57     64.50 o 
  -8  -6   4      477.22      867.91    169.24 o 
  -7  -6   4      694.43      665.40    141.76 o 
  -6  -6   4      932.71      969.16    150.44 o 
  -5  -6   4     5302.79     5120.00    193.24 o 
  -4  -6   4     4974.57     5135.59    318.56 o 
  -3  -6   4     2895.47     2983.12    105.09 o 
  -2  -6   4      529.18      531.49     50.99 o 
  -1  -6   4      336.11      183.65     38.20 o 
   0  -6   4     5897.29     6120.75    196.80 o 
   1  -6   4      119.03      272.20     45.99 o 
   2  -6   4      153.62      284.09     48.19 o 
   3  -6   4     5034.70     4841.47    235.78 o 
   4  -6   4     7150.70     7677.42    172.00 o 
   5  -6   4      599.10      313.89     23.42 o 
   6  -6   4     6932.82     6276.12    116.60 o 
   7  -6   4      347.51      273.31     31.86 o 
   8  -6   4      479.67      526.33     37.03 o 
   9  -6   4     1234.18     1427.03     58.53 o 
  10  -6   4      455.42      503.49     43.42 o 
  11  -6   4      728.71      651.08     80.22 o 
  12  -6   4      107.85      171.72     47.12 o 
  13  -6   4      122.37      122.70     55.22 o 
  -9  -5   4     3111.07     3883.88    302.32 o 
  -8  -5   4       69.12      -31.82     96.92 o 
  -7  -5   4      224.25      140.31     95.47 o 
  -6  -5   4      293.37      234.43     60.07 o 
  -5  -5   4      548.43      769.16     80.73 o 
  -4  -5   4     3442.89     3753.73    120.88 o 
  -3  -5   4     3254.89     2916.41    101.19 o 
  -2  -5   4     8689.64     8860.31    280.82 o 
  -1  -5   4     5496.17     4279.15    122.65 o 
   0  -5   4     1661.69     2016.59     93.38 o 
   1  -5   4    15341.09    18866.66    489.89 o 
   2  -5   4    11159.19    12458.80    484.58 o 
   3  -5   4      197.46      299.67     27.37 o 
   4  -5   4     1841.31     2064.27     53.86 o 
   5  -5   4     4703.10     4137.46     75.82 o 
   6  -5   4      945.56      636.93     36.02 o 
   7  -5   4     1326.19      974.86     33.74 o 
   8  -5   4      451.58      468.92     32.81 o 
   9  -5   4     4338.12     4160.86    116.37 o 
  10  -5   4     7612.07     7671.18    169.68 o 
  11  -5   4       35.17       65.46     38.82 o 
  12  -5   4     1624.71     1485.98     92.07 o 
  13  -5   4      111.31       94.44     56.23 o 
 -10  -4   4        6.54       99.68     59.99 o 
  -9  -4   4        4.75      -25.64     51.27 o 
  -8  -4   4      302.76      247.35    108.49 o 
  -7  -4   4     1786.49     1763.30    192.39 o 
  -6  -4   4      179.35      249.88     60.46 o 
  -5  -4   4      222.90      179.76     40.17 o 
  -4  -4   4    11200.47    10796.81    253.17 o 
  -3  -4   4    29157.88    30563.92    626.83 o 
  -2  -4   4     8278.23     8838.92    180.89 o 
  -1  -4   4     6379.06     6049.14    131.95 o 
   0  -4   4      506.40      829.81     62.17 o 
   1  -4   4       51.86       81.29     30.23 o 
   2  -4   4      554.79     1544.87    112.83 o 
   3  -4   4    15322.07    16937.45    260.94 o 
   4  -4   4     9064.33    10473.99    155.06 o 
   5  -4   4    18152.06    16752.54    201.14 o 
   6  -4   4     1011.56     1067.21     39.38 o 
   7  -4   4     2497.19     2502.19     72.50 o 
   8  -4   4     3380.87     3039.53     65.74 o 
   9  -4   4        9.71      -11.05     22.09 o 
  10  -4   4      650.58      681.18     70.99 o 
  11  -4   4     1294.58     1185.49    127.02 o 
  12  -4   4      287.81      410.93     61.09 o 
  13  -4   4       14.97      -34.29     68.58 o 
 -11  -3   4      287.33      136.91     69.86 o 
 -10  -3   4       55.91      155.33     66.61 o 
  -9  -3   4      239.06      272.16     68.58 o 
  -8  -3   4     2249.80     1991.04    100.74 o 
  -7  -3   4     2540.60     2495.61    129.48 o 
  -6  -3   4     4717.25     4769.41    150.42 o 
  -5  -3   4     3484.26     3005.69    105.27 o 
  -4  -3   4      753.95      626.30     51.41 o 
  -3  -3   4      705.34      792.04     51.93 o 
  -2  -3   4     6873.65     8525.98    172.44 o 
  -1  -3   4     2564.06     1695.65     82.89 o 
   0  -3   4      986.70     1003.54     49.70 o 
   1  -3   4     2630.89     2391.71     93.48 o 
   2  -3   4    28218.74    22118.47    332.06 o 
   3  -3   4    50279.77    47957.83    640.48 o 
   4  -3   4    12125.16     9644.32    120.65 o 
   5  -3   4        0.40       -6.89     13.77 o 
   6  -3   4      273.18      210.10     20.49 o 
   7  -3   4      188.08      237.11     24.23 o 
   8  -3   4       37.66      -11.28     22.55 o 
   9  -3   4        3.37       34.24     26.33 o 
  10  -3   4      695.45      781.82     50.55 o 
  11  -3   4     3861.93     3975.52    133.25 o 
  12  -3   4     1224.74     1200.79    138.14 o 
  13  -3   4        8.20      -26.45     71.51 o 
 -11  -2   4       86.69       46.99     63.88 o 
 -10  -2   4     2886.91     3061.53    177.81 o 
  -9  -2   4      171.05       66.09     48.62 o 
  -8  -2   4        7.42      -19.65     39.30 o 
  -7  -2   4       22.02        2.95     35.96 o 
  -6  -2   4       93.15       26.50     28.11 o 
  -5  -2   4     1067.58     1221.05     68.02 o 
  -4  -2   4     3902.24     3499.77    106.82 o 
  -3  -2   4     2512.77     2747.75     88.20 o 
  -2  -2   4     8536.88     8656.79    171.73 o 
  -1  -2   4    13438.51    14657.80    268.47 o 
   0  -2   4     4485.92     4327.53    110.18 o 
   1  -2   4     7447.38     5768.87     88.51 o 
   2  -2   4     4612.15     5358.95     83.17 o 
   3  -2   4     2289.02     3353.98     74.07 o 
   4  -2   4     6099.75     8166.67    113.62 o 
   5  -2   4      138.71      228.39     19.25 o 
   6  -2   4     4308.56     3541.53     65.44 o 
   7  -2   4     2045.41     1971.50     50.15 o 
   8  -2   4      472.42      559.56     36.24 o 
   9  -2   4     7960.23     8259.72    156.70 o 
  10  -2   4      479.53      443.26     61.38 o 
  11  -2   4      536.17      665.10     64.17 o 
  12  -2   4        3.20        0.33     67.14 o 
 -12  -1   4       47.88       24.06     65.32 o 
 -11  -1   4      762.70      764.36     83.79 o 
 -10  -1   4        0.99       62.83     54.89 o 
  -9  -1   4      874.48      942.94     74.88 o 
  -8  -1   4        8.53        6.23     38.14 o 
  -7  -1   4     2707.84     2815.57    196.54 o 
  -6  -1   4    11779.62    12337.25    205.67 o 
  -5  -1   4     1288.18     1531.35     43.51 o 
  -4  -1   4     7312.21     5676.59     94.95 o 
  -3  -1   4      459.33      578.05     29.21 o 
  -2  -1   4     1791.10     1492.89     41.44 o 
  -1  -1   4      357.96       91.98     13.68 o 
   0  -1   4      567.71       35.46     11.17 o 
   1  -1   4      111.55      215.22     11.22 o 
   2  -1   4     9977.74    11579.87    142.01 o 
   3  -1   4     2011.10     2182.74     41.74 o 
   4  -1   4    24772.94    23925.52    300.82 o 
   5  -1   4     7821.73     7910.39    113.97 o 
   6  -1   4       35.56        4.53     19.33 o 
   7  -1   4     1259.92      954.33     42.04 o 
   8  -1   4       27.61       32.37     28.59 o 
   9  -1   4     2084.45     1989.44     86.28 o 
  10  -1   4      202.11      200.17     47.03 o 
  11  -1   4        3.86      -21.86     43.72 o 
  12  -1   4      128.58       88.31     70.93 o 
 -12   0   4      279.80      432.37     79.90 o 
 -11   0   4     3539.38     4113.75    129.61 o 
 -10   0   4     2432.05     2610.14    100.27 o 
  -9   0   4      438.06      506.57     85.81 o 
  -8   0   4     2317.32     2210.75     67.89 o 
  -7   0   4      435.72      293.66     23.49 o 
  -6   0   4     1015.16     1037.26     34.23 o 
  -5   0   4     3194.30     3909.93     58.39 o 
  -4   0   4       12.60       66.35     11.67 o 
  -3   0   4     2086.52     1352.81     31.85 o 
  -2   0   4     6071.71     5543.76     69.91 o 
  -1   0   4       28.63       -6.74     13.48 o 
   0   0   4    55164.16    49604.88    503.39 o 
   1   0   4      394.04      295.91     14.06 o 
   2   0   4     1369.76     1256.37     40.81 o 
   3   0   4      320.37     1219.87     40.21 o 
   4   0   4       15.29       63.41     15.21 o 
   5   0   4     1118.70     1586.62     40.80 o 
   6   0   4       91.23       47.95     18.11 o 
   7   0   4       83.45      146.80     29.57 o 
   8   0   4     1408.14     1392.43     68.71 o 
   9   0   4        4.86      -18.61     37.23 o 
  10   0   4      883.68      954.96     69.55 o 
  11   0   4     1038.91     1083.46     77.94 o 
 -13   1   4     1729.78     1747.09    181.43 o 
 -12   1   4      944.13      954.30     84.23 o 
 -11   1   4       40.83      116.47     48.63 o 
 -10   1   4      311.04      375.24     43.37 o 
  -9   1   4      782.66      672.38     45.31 o 
  -8   1   4      218.89      168.30     35.78 o 
  -7   1   4       98.75      230.15     23.09 o 
  -6   1   4     4045.61     4240.38     68.15 o 
  -5   1   4    40991.90    42540.09    529.35 o 
  -4   1   4    18936.10    16942.45    206.92 o 
  -3   1   4      488.93      994.73     21.49 o 
  -2   1   4    16758.72    20225.05    199.94 o 
  -1   1   4     6219.45     7454.71     76.96 o 
   0   1   4     6105.10    10813.23    116.44 o 
   1   1   4      477.61      532.27     17.64 o 
   2   1   4      157.61      157.22     13.44 o 
   3   1   4     7535.08     4927.79     70.22 o 
   4   1   4    13501.57    11987.65    150.25 o 
   5   1   4       21.59       32.16     16.25 o 
   6   1   4     4178.15     3585.89     84.02 o 
   7   1   4     1902.92     1865.80     74.14 o 
   8   1   4       10.89       21.47     35.22 o 
   9   1   4      190.16      252.70     46.72 o 
  10   1   4       47.29       65.67     45.42 o 
  11   1   4      175.63      166.15     75.40 o 
 -13   2   4      761.40      516.34     70.77 o 
 -12   2   4      312.23      350.05     51.41 o 
 -11   2   4        6.64        9.96     38.64 o 
 -10   2   4      590.30      566.18     47.38 o 
  -9   2   4     3205.09     3059.77    108.88 o 
  -8   2   4       11.37       37.14     22.41 o 
  -7   2   4     8856.30     8079.12    115.08 o 
  -6   2   4     9605.68     8200.92    105.48 o 
  -5   2   4    11748.56    14018.32    154.64 o 
  -4   2   4     2965.17     3003.56     46.16 o 
  -3   2   4      175.31        8.99      9.90 o 
  -2   2   4       48.61      109.05     11.18 o 
  -1   2   4     1981.46     2528.44     33.26 o 
   0   2   4     7908.04     8169.48     90.74 o 
   1   2   4    33834.43    31290.18    379.37 o 
   2   2   4    32485.94    29423.40    342.94 o 
   3   2   4       92.99       83.76     18.29 o 
   4   2   4     1025.35      820.21     37.64 o 
   5   2   4     1126.15     1196.42     47.61 o 
   6   2   4       15.08      -13.42     26.84 o 
   7   2   4      667.06      625.02     50.53 o 
   8   2   4      242.29      293.63     44.37 o 
   9   2   4     2662.43     2666.10    120.78 o 
  10   2   4     1155.52     1315.08    118.00 o 
 -13   3   4       73.18       42.16     48.29 o 
 -12   3   4     5041.93     5071.14    132.25 o 
 -11   3   4     2335.06     2065.63     90.86 o 
 -10   3   4       48.08       11.08     33.97 o 
  -9   3   4     1656.26     1840.11     70.28 o 
  -8   3   4      435.13      237.10     28.74 o 
  -7   3   4     6647.54     6374.56     84.16 o 
  -6   3   4      400.16      273.82     19.09 o 
  -5   3   4      120.20      199.32     17.33 o 
  -4   3   4     3875.06     4850.52     70.09 o 
  -3   3   4    30744.36    28197.63    325.48 o 
  -2   3   4      103.42      151.79     10.96 o 
  -1   3   4     9209.44     8767.97    115.57 o 
   0   3   4     9758.57     7401.39    107.72 o 
   1   3   4    13035.20    11261.14    222.00 o 
   2   3   4     4638.95     5137.08    117.25 o 
   3   3   4       27.81       -7.35     14.71 o 
   4   3   4      232.82      251.08     23.18 o 
   5   3   4      563.68      639.17     42.46 o 
   6   3   4       28.00      -15.55     31.11 o 
   7   3   4     6047.77     5282.78    188.23 o 
   8   3   4     2478.33     2635.79    151.88 o 
   9   3   4      823.97      732.27     96.53 o 
  10   3   4        7.22       -9.22     91.13 o 
 -14   4   4        1.04        7.76     54.93 o 
 -13   4   4      835.42      935.80     76.80 o 
 -12   4   4       22.14       84.56     44.10 o 
 -11   4   4     1343.12     1223.68     87.51 o 
 -10   4   4       34.19      -15.84     31.67 o 
  -9   4   4      502.67      360.77     30.23 o 
  -8   4   4     3428.86     3544.40     65.80 o 
  -7   4   4     1596.92     1528.44     39.84 o 
  -6   4   4     4624.36     4982.42     80.80 o 
  -5   4   4     5570.66     6137.19     91.49 o 
  -4   4   4     2862.29     2843.22     51.75 o 
  -3   4   4     1335.17     2923.25     47.72 o 
  -2   4   4     2082.99     1016.92     22.94 o 
  -1   4   4     5107.40     3978.93     81.97 o 
   0   4   4       32.55       40.96     15.92 o 
   1   4   4     7116.22     6338.08    119.61 o 
   2   4   4    13202.70    12273.23    212.19 o 
   3   4   4    11586.89    10879.23    182.40 o 
   4   4   4      606.62      430.31     34.43 o 
   5   4   4     4305.14     3919.29    147.83 o 
   6   4   4     2302.12     2026.38    118.61 o 
   7   4   4     2408.10     2108.38    127.02 o 
   8   4   4      283.73      114.17     71.04 o 
   9   4   4        2.53      -60.75    121.51 o 
 -14   5   4       98.14      114.93     66.16 o 
 -13   5   4      253.95      315.32     58.55 o 
 -12   5   4     3720.84     4559.37    155.13 o 
 -11   5   4        6.40       39.73     29.75 o 
 -10   5   4     2792.47     2445.53     60.46 o 
  -9   5   4     2584.25     2703.53     65.15 o 
  -8   5   4     1457.38     1330.69     46.21 o 
  -7   5   4      166.47      401.59     28.67 o 
  -6   5   4      596.07      639.45     29.74 o 
  -5   5   4     2696.04     3063.86     56.73 o 
  -4   5   4     6076.63     4086.19     62.02 o 
  -3   5   4      273.27      240.02     19.78 o 
  -2   5   4     5526.17     6426.65    139.37 o 
  -1   5   4     9639.88     8477.47    137.16 o 
   0   5   4      530.99      527.49     30.35 o 
   1   5   4      425.74      246.56     27.98 o 
   2   5   4      624.98      567.39     51.06 o 
   3   5   4     3405.10     3343.81     97.23 o 
   4   5   4      244.60      203.99     52.07 o 
   5   5   4     2115.68     2365.02    121.99 o 
   6   5   4      523.06      490.35     75.77 o 
   7   5   4      100.93      116.09     62.15 o 
   8   5   4      346.40      238.33    115.00 o 
 -14   6   4     1046.21     1271.75    104.77 o 
 -13   6   4      427.09      669.58     80.00 o 
 -12   6   4      756.12      732.94     59.80 o 
 -11   6   4       15.87      -13.21     26.42 o 
 -10   6   4      605.95      616.44     44.28 o 
  -9   6   4     1301.47     1541.55     53.38 o 
  -8   6   4      424.76      394.08     29.83 o 
  -7   6   4     8373.32     8609.69    127.22 o 
  -6   6   4     8717.68     7932.28    116.24 o 
  -5   6   4     4031.42     3030.02     53.34 o 
  -4   6   4    16318.72    17828.79    247.99 o 
  -3   6   4      814.62      929.75     31.37 o 
  -2   6   4     9557.00     9610.94    152.75 o 
  -1   6   4       74.52       35.86     17.92 o 
   0   6   4      146.38      176.85     31.94 o 
   1   6   4      564.78      654.96     49.06 o 
   2   6   4     6103.73     5300.02    221.32 o 
   3   6   4      753.62      884.84     75.41 o 
   4   6   4     2094.20     1924.69    109.80 o 
   5   6   4     3510.44     2557.00    129.95 o 
   6   6   4       99.89      142.81     66.67 o 
   7   6   4       16.17      -29.52     59.05 o 
 -14   7   4     1044.87      988.98    130.82 o 
 -13   7   4       72.36       58.41     45.89 o 
 -12   7   4       14.71       27.21     34.72 o 
 -11   7   4      504.25      522.01     49.65 o 
 -10   7   4     1839.34     1602.92     62.47 o 
  -9   7   4     4455.08     4116.84     89.36 o 
  -8   7   4     5673.91     6186.56    110.98 o 
  -7   7   4    15588.46    14811.52    216.86 o 
  -6   7   4     4250.26     4743.04     96.81 o 
  -5   7   4       21.85       24.59     16.61 o 
  -4   7   4     6921.71     6599.65    140.59 o 
  -3   7   4      150.95      220.35     24.55 o 
  -2   7   4        0.55       -7.83     15.66 o 
  -1   7   4     5292.42     4897.19    115.13 o 
   0   7   4     8593.63     7122.62    273.39 o 
   1   7   4      397.91      539.55     76.67 o 
   2   7   4       23.61       -2.89     50.63 o 
   3   7   4      840.35      726.37    145.37 o 
   4   7   4     1277.37     1043.82    101.26 o 
   5   7   4     1549.85     1539.90    113.45 o 
   6   7   4        0.87       44.55     62.56 o 
 -14   8   4      880.23      674.58     88.42 o 
 -13   8   4     3487.35     3489.13    111.20 o 
 -12   8   4      206.02       43.42     41.43 o 
 -11   8   4      387.69      337.74     48.06 o 
 -10   8   4      394.31      476.43     43.46 o 
  -9   8   4     3486.83     3024.23     81.76 o 
  -8   8   4     2901.86     2810.94     79.50 o 
  -7   8   4      671.57      732.24     43.97 o 
  -6   8   4     1737.83     1862.48     65.04 o 
  -5   8   4    10228.36    10012.88    187.22 o 
  -4   8   4     1731.77     1578.34     59.92 o 
  -3   8   4     3886.07     4040.00    129.14 o 
  -2   8   4     6010.28     5525.32    162.54 o 
  -1   8   4     8109.06     7112.50    276.28 o 
   0   8   4     4813.53     4095.07    190.94 o 
   1   8   4        2.79      -24.59     49.18 o 
   2   8   4     1103.84      812.94     94.02 o 
   3   8   4      349.50      488.81    135.25 o 
   4   8   4       54.13       43.89     53.95 o 
   5   8   4     1361.40     1047.61     99.47 o 
 -14   9   4       29.05      145.82     47.81 o 
 -13   9   4     1896.08     1436.75     93.74 o 
 -12   9   4      181.53      166.05     44.43 o 
 -11   9   4      902.68     1244.44     80.09 o 
 -10   9   4       30.85      -16.23     34.26 o 
  -9   9   4     1044.27      834.48     58.91 o 
  -8   9   4      265.51      310.25     41.55 o 
  -7   9   4     4086.05     4508.09    111.00 o 
  -6   9   4     1916.71     1760.06     69.55 o 
  -5   9   4      661.03      612.78     41.14 o 
  -4   9   4      479.05      455.65     79.56 o 
  -3   9   4     3816.02     3394.96    177.92 o 
  -2   9   4     2210.34     1727.00    138.87 o 
  -1   9   4      440.96      367.41     73.77 o 
   0   9   4       25.37      -22.42     44.84 o 
   1   9   4     3632.67     2955.22    164.90 o 
   2   9   4      434.29      448.42     83.90 o 
   3   9   4      357.72      183.07     57.63 o 
   4   9   4      888.85      817.46     91.35 o 
 -13  10   4       15.34       -0.11     83.51 o 
 -12  10   4      893.36      662.84     74.38 o 
 -11  10   4     1921.08     1775.30     90.36 o 
 -10  10   4      198.61      163.87     51.99 o 
  -9  10   4      144.42      107.14     38.39 o 
  -8  10   4      925.00      751.42     55.12 o 
  -7  10   4      767.79      869.41     54.33 o 
  -6  10   4      572.76      351.96     46.35 o 
  -5  10   4     2699.70     2163.98    153.33 o 
  -4  10   4      179.23      212.64     66.54 o 
  -3  10   4     1662.62     1669.27    138.87 o 
  -2  10   4      239.79      241.72     50.62 o 
  -1  10   4     1409.85     1102.24    115.72 o 
   0  10   4      277.48      112.83     67.99 o 
   1  10   4     2732.38     2279.70    157.67 o 
   2  10   4      355.56      205.40     78.11 o 
   3  10   4      188.52       98.50     63.02 o 
 -13  11   4        0.76      -26.44     52.87 o 
 -12  11   4     1019.71      978.37     86.55 o 
 -11  11   4     2810.15     2464.59    114.41 o 
 -10  11   4      142.62      133.29     41.31 o 
  -9  11   4      636.25      412.79     48.33 o 
  -8  11   4     1177.16     1196.91     96.34 o 
  -7  11   4     1201.82     1321.93    100.22 o 
  -6  11   4     1561.46     1356.66     95.63 o 
  -5  11   4      384.72      438.29     89.68 o 
  -4  11   4     1005.18      854.89    108.49 o 
  -3  11   4      523.37      536.66     96.92 o 
  -2  11   4        0.33      -20.89     41.79 o 
  -1  11   4      808.95      768.10    108.49 o 
   0  11   4       23.49       57.86     65.09 o 
   1  11   4      194.93      267.60     83.90 o 
 -12  12   4      118.75      171.60     51.07 o 
 -11  12   4     1068.28     1074.77     85.46 o 
 -10  12   4     2302.54     2065.18    107.93 o 
  -9  12   4      874.49     1267.83    185.30 o 
  -8  12   4     2143.29     1739.49    164.18 o 
  -7  12   4     1045.01     1000.99    138.87 o 
  -6  12   4     1993.86     2224.73    173.58 o 
  -5  12   4     2248.16     1766.19    163.46 o 
  -4  12   4       65.16      102.70     75.22 o 
  -3  12   4        0.13      -31.10     62.20 o 
  -2  12   4      970.07      863.57    115.72 o 
  -1  12   4      202.55      389.11     96.92 o 
   0  12   4      343.91      373.20     96.92 o 
 -11  13   4      191.78      244.77     59.49 o 
 -10  13   4     3361.25     3338.71    165.36 o 
  -9  13   4      627.46      524.03     82.38 o 
  -8  13   4        2.01       62.20     91.13 o 
  -7  13   4      247.73      293.64    107.04 o 
  -6  13   4      566.07      497.60    112.83 o 
  -5  13   4      620.73      422.38    105.60 o 
  -4  13   4     1509.14     1591.16    167.80 o 
  -3  13   4      524.49      611.87    122.95 o 
  -2  13   4     2158.14     2226.18    185.15 o 
  -8  14   4      624.06      679.86    147.54 o 
  -7  14   4       70.05      410.81    122.95 o 
  -6  14   4     1413.27     1294.63    166.35 o 
   6 -14   5     2139.71     2492.34    290.75 o 
   7 -14   5     6148.96     5764.67    223.24 o 
   8 -14   5      109.89       47.19     69.49 o 
   4 -13   5     1645.37     1993.29    227.10 o 
   5 -13   5      707.57      714.58    151.88 o 
   6 -13   5      420.43      378.99    131.63 o 
   7 -13   5      365.64      256.03    127.29 o 
   8 -13   5     1405.59     1134.94    107.62 o 
   9 -13   5       29.93      133.16     66.73 o 
  10 -13   5      703.59      678.30    102.86 o 
   2 -12   5      148.95      230.36     70.42 o 
   3 -12   5       63.63       30.38     89.68 o 
   4 -12   5     1443.31     1358.27    179.37 o 
   5 -12   5       86.65       40.50     85.34 o 
   6 -12   5        1.97        1.27     44.84 o 
   7 -12   5      262.12      444.04    118.61 o 
   8 -12   5     3122.53     2984.68    200.34 o 
   9 -12   5       71.13       93.91     66.54 o 
  10 -12   5       19.84        8.16     62.56 o 
  11 -12   5        9.73      -22.96     49.12 o 
   0 -11   5      128.28       91.53     62.29 o 
   1 -11   5      127.41      130.64    121.51 o 
   2 -11   5      346.47      303.77    108.49 o 
   3 -11   5     5165.73     5706.49    319.68 o 
   4 -11   5     2235.01     2003.42    209.74 o 
   5 -11   5       30.80       50.63     89.68 o 
   6 -11   5     1061.26     1160.12     91.78 o 
   7 -11   5       93.19       34.26     57.14 o 
   8 -11   5      471.17      324.84     65.82 o 
   9 -11   5        1.80       45.26     55.55 o 
  10 -11   5       78.28       55.41     54.45 o 
  11 -11   5       18.44       67.38     56.11 o 
  12 -11   5      560.40      522.62     62.23 o 
  -2 -10   5     1021.93     1245.45    159.12 o 
  -1 -10   5     5221.00     4735.22    224.84 o 
   0 -10   5     1124.71     1467.42     97.18 o 
   1 -10   5     3718.78     4016.84    173.57 o 
   2 -10   5     1149.47      999.09     99.41 o 
   3 -10   5      891.96     1098.32    245.18 o 
   4 -10   5      361.36      296.53     66.46 o 
   5 -10   5     1593.86     1667.39    171.41 o 
   6 -10   5      214.98      330.34     89.68 o 
   7 -10   5      917.15     1120.40     93.48 o 
   8 -10   5       13.49       21.76     45.48 o 
   9 -10   5     2033.42     2345.08    186.77 o 
  10 -10   5     1119.38     1052.52     92.86 o 
  11 -10   5      661.30      601.64     60.95 o 
  12 -10   5       24.77       25.34     46.48 o 
  -4  -9   5     1332.29     1280.16    185.15 o 
  -3  -9   5     2925.03     3664.01    244.46 o 
  -2  -9   5      701.24      593.89     80.73 o 
  -1  -9   5       51.27       35.58     41.61 o 
   0  -9   5      327.30      207.98     51.22 o 
   1  -9   5      106.99      201.96     54.54 o 
   2  -9   5      458.43      477.69     69.61 o 
   3  -9   5      163.94      235.50     59.52 o 
   4  -9   5     3454.57     3136.04    218.42 o 
   5  -9   5    13577.96    13763.14    364.14 o 
   6  -9   5     3108.84     2666.85    127.29 o 
   7  -9   5      680.91      555.48     54.63 o 
   8  -9   5      882.98      844.42     66.13 o 
   9  -9   5      319.33      156.33     38.07 o 
  10  -9   5     1213.96     1032.08     68.38 o 
  11  -9   5       24.47       23.35     35.33 o 
  12  -9   5      144.36       85.91     46.93 o 
  13  -9   5      449.45      560.93     76.85 o 
  -5  -8   5      382.31      471.56    121.51 o 
  -4  -8   5     1695.94     1805.25    190.94 o 
  -3  -8   5     4536.16     4293.65    177.89 o 
  -2  -8   5        1.39       30.44     36.92 o 
  -1  -8   5        8.75       10.31     36.25 o 
   0  -8   5      477.12      485.19     57.19 o 
   1  -8   5     4204.48     4361.59    256.76 o 
   2  -8   5     4224.77     4710.76    179.33 o 
   3  -8   5     4696.45     4752.70    181.53 o 
   4  -8   5     4955.10     5129.33    270.50 o 
   5  -8   5     1450.67     1197.64    179.37 o 
   6  -8   5     2951.01     2874.07    125.12 o 
   7  -8   5       47.90       40.20     29.23 o 
   8  -8   5        2.92      -13.20     26.39 o 
   9  -8   5       14.13       31.40     33.43 o 
  10  -8   5     2925.22     3285.70     93.93 o 
  11  -8   5     3180.72     3955.30    123.53 o 
  12  -8   5     1334.40     1440.93    109.83 o 
  13  -8   5        6.15       59.64     57.43 o 
  -7  -7   5      276.61      538.10    143.20 o 
  -6  -7   5      303.45      376.09    120.06 o 
  -5  -7   5        5.55       39.06     82.45 o 
  -4  -7   5     4102.51     4222.74    176.06 o 
  -3  -7   5      986.36      842.79    135.25 o 
  -2  -7   5     8234.96     7812.91    207.34 o 
  -1  -7   5     7284.96     7989.67    209.53 o 
   0  -7   5        0.86       47.96     38.00 o 
   1  -7   5      118.34       19.14     36.49 o 
   2  -7   5     7716.79     7842.52    246.48 o 
   3  -7   5     2820.41     2655.79    177.92 o 
   4  -7   5      197.33      231.32    101.98 o 
   5  -7   5       89.74       88.49     24.27 o 
   6  -7   5     5144.06     5361.21    116.06 o 
   7  -7   5     2370.57     2489.91     77.64 o 
   8  -7   5        2.55      -13.40     26.80 o 
   9  -7   5     1549.66     1608.78    157.50 o 
  10  -7   5     2243.85     2289.37     95.03 o 
  11  -7   5     5872.55     5383.29    147.98 o 
  12  -7   5      739.58      609.50     59.11 o 
  13  -7   5        2.29      -24.49     48.98 o 
  -8  -6   5      100.13      -36.16    108.49 o 
  -7  -6   5      313.01       36.16    104.15 o 
  -6  -6   5      747.72      513.51    120.06 o 
  -5  -6   5        7.12        4.39     46.90 o 
  -4  -6   5        0.92      -14.10     45.57 o 
  -3  -6   5       66.72      108.49     46.13 o 
  -2  -6   5     1510.19     1986.79     96.66 o 
  -1  -6   5      586.74      781.66     61.05 o 
   0  -6   5      540.60      422.38     58.27 o 
   1  -6   5      817.13      746.11     72.06 o 
   2  -6   5     8335.30     9043.33    453.48 o 
   3  -6   5       62.41       40.50     50.63 o 
   4  -6   5     4528.70     4035.83    107.21 o 
   5  -6   5     1958.79     1525.93     52.28 o 
   6  -6   5     3098.79     2964.64    112.95 o 
   7  -6   5       49.54      104.34     39.67 o 
   8  -6   5     1138.87     1062.41     58.64 o 
   9  -6   5     5161.75     4760.29    106.36 o 
  10  -6   5      115.55      193.77     35.69 o 
  11  -6   5       25.81       -7.50     39.58 o 
  12  -6   5     1597.26     1506.74    115.25 o 
  13  -6   5     1496.92     1266.53    166.92 o 
  -9  -5   5       29.44      172.80     98.36 o 
  -8  -5   5       49.35      -33.27     98.36 o 
  -7  -5   5      518.36      541.00    130.19 o 
  -6  -5   5      360.18      135.26     59.52 o 
  -5  -5   5       67.82      119.70     51.04 o 
  -4  -5   5        0.85      -25.68     51.35 o 
  -3  -5   5     8301.00     8222.25    208.43 o 
  -2  -5   5     9984.97     9750.26    204.05 o 
  -1  -5   5     3844.99     4826.42    119.06 o 
   0  -5   5    15408.90    18484.06    488.80 o 
   1  -5   5     3850.35     4360.36    315.34 o 
   2  -5   5     1760.93     2188.11    103.17 o 
   3  -5   5      197.89      146.29     34.39 o 
   4  -5   5      978.85     1241.83     43.70 o 
   5  -5   5     1576.13     2464.20     55.74 o 
   6  -5   5     4513.29     3369.38     69.28 o 
   7  -5   5     1166.82     1702.62     77.72 o 
   8  -5   5      914.17      980.33     57.45 o 
   9  -5   5      292.17      256.78     35.10 o 
  10  -5   5     1177.58     1255.41     69.15 o 
  11  -5   5       32.08       14.96     39.61 o 
  12  -5   5      497.78      441.50     65.73 o 
  13  -5   5      648.26      457.29     67.48 o 
 -10  -4   5     1050.02      918.24     88.60 o 
  -9  -4   5       95.56      -31.30     62.61 o 
  -8  -4   5        1.43      -46.29     92.58 o 
  -7  -4   5       99.28      151.79     62.33 o 
  -6  -4   5      866.10      854.77     87.58 o 
  -5  -4   5    11109.31    10993.01    340.65 o 
  -4  -4   5     4330.69     3845.26    125.36 o 
  -3  -4   5     2876.17     2789.19     98.96 o 
  -2  -4   5      960.89     1461.10     61.27 o 
  -1  -4   5      717.73      714.31     45.73 o 
   0  -4   5     8872.33     9530.93    274.03 o 
   1  -4   5      502.75     1369.26     78.58 o 
   2  -4   5     4228.87     5511.69    138.07 o 
   3  -4   5     4563.20     4398.26    107.12 o 
   4  -4   5    11928.21    10843.96    161.24 o 
   5  -4   5     1239.71     1671.28     50.83 o 
   6  -4   5     1752.96     1668.12     44.78 o 
   7  -4   5     4974.53     5064.27    107.56 o 
   8  -4   5     1425.93     1570.96     62.10 o 
   9  -4   5      843.50      830.94     48.97 o 
  10  -4   5     1099.76      997.08     64.36 o 
  11  -4   5      259.82      377.78     58.50 o 
  12  -4   5      151.02      186.43     55.70 o 
 -10  -3   5     2136.71     2136.23    127.79 o 
  -9  -3   5     2462.13     2043.99    109.27 o 
  -8  -3   5      177.98      230.99     72.18 o 
  -7  -3   5     1579.91     1748.21    123.23 o 
  -6  -3   5     7106.46     6736.60    232.32 o 
  -5  -3   5    17159.72    17408.57    386.99 o 
  -4  -3   5     2612.83     2761.17     99.05 o 
  -3  -3   5     1516.52     1568.50     75.12 o 
  -2  -3   5      112.11      -11.06     22.13 o 
  -1  -3   5     6665.43     6771.17    145.87 o 
   0  -3   5      260.92       96.12     26.94 o 
   1  -3   5    11895.99     8660.57    195.02 o 
   2  -3   5    14418.17    11566.17    166.18 o 
   3  -3   5    17087.14    13410.71    192.13 o 
   4  -3   5     4520.94     4461.00     64.57 o 
   5  -3   5      146.18      139.18     18.00 o 
   6  -3   5     5784.32     5142.41     84.80 o 
   7  -3   5     1545.44     1549.72     55.14 o 
   8  -3   5     1206.00     1029.00     43.82 o 
   9  -3   5     5949.72     6397.00    121.23 o 
  10  -3   5     1502.25     1455.45     85.11 o 
  11  -3   5      125.38      145.06     51.56 o 
  12  -3   5      271.28      194.64     76.81 o 
 -11  -2   5       37.97      114.39     64.17 o 
 -10  -2   5      703.69      677.07    114.53 o 
  -9  -2   5     1104.34     1090.93     81.55 o 
  -8  -2   5     1235.20     1391.88     88.72 o 
  -7  -2   5     1390.29     1224.78     72.38 o 
  -6  -2   5       18.75      -12.43     24.86 o 
  -5  -2   5       37.22      -15.24     30.47 o 
  -4  -2   5     6988.26     7762.35    193.90 o 
  -3  -2   5    20937.44    21309.18    448.13 o 
  -2  -2   5     3447.44     4061.11     99.78 o 
  -1  -2   5      352.64      376.71     31.40 o 
   0  -2   5    12364.86     8579.62    196.21 o 
   1  -2   5    26238.61    29051.76    411.86 o 
   2  -2   5    11400.00    12291.53    164.09 o 
   3  -2   5     3004.68     1752.14     47.77 o 
   4  -2   5      998.52     1330.59     37.13 o 
   5  -2   5    12942.75    12911.01    173.84 o 
   6  -2   5        0.44       11.26     16.95 o 
   7  -2   5     4077.91     4075.31     83.63 o 
   8  -2   5    10273.01    10349.22    167.72 o 
   9  -2   5     7058.58     6933.40    140.72 o 
  10  -2   5     1866.50     1954.92     90.70 o 
  11  -2   5      225.54      328.44     77.84 o 
  12  -2   5      330.39      256.52    122.23 o 
 -12  -1   5      273.11      273.41     73.47 o 
 -11  -1   5        8.45       31.60     59.71 o 
 -10  -1   5     1670.26     1920.09    176.82 o 
  -9  -1   5        0.19       41.87     45.53 o 
  -8  -1   5     1834.94     1874.90    101.31 o 
  -7  -1   5     2548.36     2607.85     96.87 o 
  -6  -1   5      201.67      208.84     27.82 o 
  -5  -1   5       18.93       33.92     17.66 o 
  -4  -1   5    10047.50    10302.17    177.47 o 
  -3  -1   5    12715.18    14651.02    270.72 o 
  -2  -1   5      199.32       69.20     12.21 o 
  -1  -1   5     8310.74     5177.74     72.48 o 
   0  -1   5     1820.65     2851.68     66.77 o 
   1  -1   5        8.75       29.84     10.56 o 
   2  -1   5     9901.03    10814.95    138.80 o 
   3  -1   5     6641.54     6107.25     89.87 o 
   4  -1   5     1115.90      806.74     30.43 o 
   5  -1   5     3139.26     3861.01     68.83 o 
   6  -1   5      106.45       12.74     17.34 o 
   7  -1   5     6313.06     5814.50    106.73 o 
   8  -1   5     2318.04     2223.53     72.33 o 
   9  -1   5       81.54       96.88     43.43 o 
  10  -1   5      806.89      654.95     64.42 o 
  11  -1   5      827.54      831.45     79.13 o 
 -12   0   5     1188.18     1263.83    105.22 o 
 -11   0   5        6.70       43.56     57.20 o 
 -10   0   5       40.96       69.47     41.15 o 
  -9   0   5     1515.32     1476.19    106.06 o 
  -8   0   5     2188.41     2087.75     79.65 o 
  -7   0   5     2813.22     2864.51     79.03 o 
  -6   0   5     2768.10     2665.64     51.29 o 
  -5   0   5     2005.94     1718.58     38.18 o 
  -4   0   5    11574.56    10779.98    136.93 o 
  -3   0   5      712.69      252.22     16.14 o 
  -2   0   5    15368.02    15925.82    181.80 o 
  -1   0   5     2548.62     1466.22     31.69 o 
   0   0   5    19955.47    20937.70    207.17 o 
   1   0   5      781.24     1264.15     30.62 o 
   2   0   5    18982.03    17971.97    214.28 o 
   3   0   5    19767.05    23235.96    275.02 o 
   4   0   5     1390.63     1127.72     38.88 o 
   5   0   5     4681.50     3997.24     70.72 o 
   6   0   5      120.81      104.99     23.50 o 
   7   0   5     2598.64     2275.36     72.64 o 
   8   0   5       14.21       -6.40     34.71 o 
   9   0   5      224.76      233.39     45.60 o 
  10   0   5      413.46      552.66     59.31 o 
  11   0   5     1076.03      922.96     97.83 o 
 -13   1   5      621.60      697.71     73.98 o 
 -12   1   5     2085.32     1822.61    117.34 o 
 -11   1   5       54.10       50.02     46.42 o 
 -10   1   5     1106.03     1058.48     82.68 o 
  -9   1   5      337.71      189.81     34.60 o 
  -8   1   5        0.64       56.98     27.86 o 
  -7   1   5     4723.65     4953.37     85.01 o 
  -6   1   5     9035.96     9040.09    123.13 o 
  -5   1   5     8426.46     7573.22    111.80 o 
  -4   1   5     2603.33     2009.47     43.95 o 
  -3   1   5       31.92       73.88     12.97 o 
  -2   1   5    22550.63    23949.99    236.83 o 
  -1   1   5      257.58      894.46     21.49 o 
   0   1   5      592.33      889.15     24.83 o 
   1   1   5        1.85       39.61     12.98 o 
   2   1   5    16841.85    14043.75    171.24 o 
   3   1   5       33.26      169.63     15.57 o 
   4   1   5     1250.75     1652.42     35.85 o 
   5   1   5     4354.21     4124.86     89.43 o 
   6   1   5     2659.82     2615.56     73.81 o 
   7   1   5     2622.10     2652.31     87.18 o 
   8   1   5      306.50      209.12     40.67 o 
   9   1   5      674.57      689.55     60.11 o 
  10   1   5        8.97      100.36     54.66 o 
 -13   2   5        0.09       61.53     55.28 o 
 -12   2   5      322.12      219.09     49.17 o 
 -11   2   5     2623.17     2688.56     93.59 o 
 -10   2   5      756.81      809.52     54.76 o 
  -9   2   5     1307.89     1278.37     60.25 o 
  -8   2   5     4645.14     4494.61    147.37 o 
  -7   2   5    18295.92    17818.82    257.77 o 
  -6   2   5     4721.12     3950.45     67.09 o 
  -5   2   5      177.24      206.16     17.98 o 
  -4   2   5      269.88       49.29     12.27 o 
  -3   2   5     3316.31     3837.46     52.53 o 
  -2   2   5      428.40      475.36     19.26 o 
  -1   2   5     8854.04     8849.08    100.19 o 
   0   2   5    15834.81    13959.71    150.85 o 
   1   2   5    17781.29    14210.57    153.83 o 
   2   2   5     9636.68     8981.67    139.14 o 
   3   2   5      139.93      234.04     18.45 o 
   4   2   5    12040.13    11498.85    172.77 o 
   5   2   5     4902.56     4689.74     99.10 o 
   6   2   5        5.13       46.47     30.23 o 
   7   2   5     1773.97     1558.98     73.09 o 
   8   2   5      575.09      651.15     64.18 o 
   9   2   5       81.83      150.25     55.69 o 
  10   2   5       11.89      -28.28     56.56 o 
 -13   3   5      146.01      118.12     49.01 o 
 -12   3   5      335.59      467.42     55.37 o 
 -11   3   5     2803.40     2811.14     95.25 o 
 -10   3   5      198.95      120.16     36.90 o 
  -9   3   5     3230.21     3037.43     86.40 o 
  -8   3   5     4498.59     4244.85     88.42 o 
  -7   3   5        5.55        4.09     14.98 o 
  -6   3   5     3371.89     3790.98     63.59 o 
  -5   3   5     2361.57     2544.20     48.04 o 
  -4   3   5     2712.70     2136.99     41.91 o 
  -3   3   5     1049.20      959.86     29.35 o 
  -2   3   5      141.17       85.09     13.78 o 
  -1   3   5    29760.47    27976.20    305.47 o 
   0   3   5    25615.81    24074.25    297.04 o 
   1   3   5     3160.32     3648.32     91.69 o 
   2   3   5        9.14       16.36     17.60 o 
   3   3   5     2240.02     2200.87     57.69 o 
   4   3   5        9.14       21.98     29.10 o 
   5   3   5     1930.49     2143.02     72.63 o 
   6   3   5     3203.44     2767.95    103.44 o 
   7   3   5     2414.41     2675.55    109.54 o 
   8   3   5     2202.61     2166.53    142.51 o 
   9   3   5       69.28        0.18     73.45 o 
 -13   4   5     1976.47     1788.99     89.65 o 
 -12   4   5     1400.00     1484.82     79.42 o 
 -11   4   5      133.22      132.92     41.47 o 
 -10   4   5      465.13      584.38     57.14 o 
  -9   4   5     4519.79     4780.97     89.47 o 
  -8   4   5       16.93       25.37     19.72 o 
  -7   4   5       56.37       83.77     19.00 o 
  -6   4   5     6743.05     6868.19     98.54 o 
  -5   4   5    13651.54    13707.10    171.83 o 
  -4   4   5      921.66     1541.22     37.21 o 
  -3   4   5    16413.04    14371.49    175.63 o 
  -2   4   5     6492.03     5147.98     64.85 o 
  -1   4   5      981.89      842.10     28.84 o 
   0   4   5      623.64     1078.70     44.37 o 
   1   4   5     4423.00     4214.50    105.29 o 
   2   4   5        8.52      102.83     23.00 o 
   3   4   5     5117.29     4872.55    126.35 o 
   4   4   5      147.92      180.49     37.45 o 
   5   4   5      533.02      442.23     49.63 o 
   6   4   5     5002.89     5062.18    186.57 o 
   7   4   5      307.43      255.23     72.70 o 
   8   4   5      619.46      310.31     81.54 o 
 -14   5   5      514.82      583.01     83.39 o 
 -13   5   5       17.58       70.59     53.34 o 
 -12   5   5      102.33      226.25     47.37 o 
 -11   5   5       56.83      -15.02     30.04 o 
 -10   5   5     1701.59     1705.16     56.36 o 
  -9   5   5     4643.52     4515.61     93.91 o 
  -8   5   5      120.71      101.69     22.65 o 
  -7   5   5     1754.81     2015.41     51.55 o 
  -6   5   5       20.52        0.77     17.64 o 
  -5   5   5     3744.68     2857.20     53.37 o 
  -4   5   5     1210.20     1559.32     53.37 o 
  -3   5   5      620.60      974.90     33.01 o 
  -2   5   5      596.45      343.89     25.55 o 
  -1   5   5      187.82      144.46     21.10 o 
   0   5   5     1205.20     1035.56     63.01 o 
   1   5   5    16571.10    16151.70    276.02 o 
   2   5   5     1010.43      998.42     65.37 o 
   3   5   5     3156.79     2964.92     96.08 o 
   4   5   5     1069.35     1034.97     84.23 o 
   5   5   5      449.01      290.33     65.69 o 
   6   5   5       84.35       54.14     60.80 o 
   7   5   5      123.57       23.81     74.50 o 
   8   5   5      392.08      271.20     85.04 o 
 -14   6   5      559.66      771.63     90.25 o 
 -13   6   5       21.33       21.75     56.92 o 
 -12   6   5     1594.52     1446.14    128.79 o 
 -11   6   5      417.79      402.47     45.10 o 
 -10   6   5        1.78      -13.50     26.99 o 
  -9   6   5        3.62      -11.28     25.46 o 
  -8   6   5     3944.02     3882.12     76.49 o 
  -7   6   5      613.24      483.26     44.20 o 
  -6   6   5     3599.61     2642.62     56.76 o 
  -5   6   5     1228.87     1244.30     43.60 o 
  -4   6   5     6194.62     6555.61     98.94 o 
  -3   6   5    13440.61    12777.32    185.60 o 
  -2   6   5       72.25      118.02     22.53 o 
  -1   6   5     1894.25     1619.59     50.97 o 
   0   6   5      276.65      255.55     32.90 o 
   1   6   5      812.94      649.73     54.18 o 
   2   6   5       23.39       75.22     56.41 o 
   3   6   5      316.52      383.22     67.99 o 
   4   6   5      666.73      538.10     70.53 o 
   5   6   5     1162.47     1288.75    128.02 o 
   6   6   5       26.54      -29.84     59.67 o 
   7   6   5      962.09      834.91    132.36 o 
 -14   7   5       83.50       60.67     65.38 o 
 -13   7   5      640.06      600.26     62.15 o 
 -12   7   5       40.19       -7.81     41.34 o 
 -11   7   5       95.40       75.80     60.69 o 
 -10   7   5      513.25      388.26     43.23 o 
  -9   7   5     1614.17     1949.67     66.22 o 
  -8   7   5    12506.72    11893.53    185.16 o 
  -7   7   5      397.57      448.21     32.57 o 
  -6   7   5     1285.45     1539.84     56.04 o 
  -5   7   5      579.36      372.25     30.98 o 
  -4   7   5       81.89       44.51     18.92 o 
  -3   7   5     2984.34     3128.48     92.03 o 
  -2   7   5     2756.93     2581.81     84.29 o 
  -1   7   5     5091.72     4805.15    146.75 o 
   0   7   5     3343.87     2941.79    110.47 o 
   1   7   5      658.30      755.08     91.13 o 
   2   7   5     3428.83     3465.84    176.47 o 
   3   7   5     2551.08     2158.62    118.16 o 
   4   7   5      196.18      129.99     59.70 o 
   5   7   5      450.60      553.77     81.27 o 
   6   7   5       23.22       16.40     64.80 o 
 -14   8   5        1.98       33.21     53.65 o 
 -13   8   5     1355.70     1315.70     75.69 o 
 -12   8   5      333.06      291.78     58.61 o 
 -11   8   5      824.01     1043.45     80.32 o 
 -10   8   5     5233.62     5481.40    121.70 o 
  -9   8   5      487.34      398.75     38.69 o 
  -8   8   5     2501.70     2489.09     72.93 o 
  -7   8   5       21.76       12.84     27.87 o 
  -6   8   5       29.79       65.28     26.03 o 
  -5   8   5      699.56      851.44     47.51 o 
  -4   8   5     1691.13     1568.45     73.19 o 
  -3   8   5     4918.05     4767.65    150.74 o 
  -2   8   5    11548.08    10666.31    224.92 o 
  -1   8   5    10886.55    10170.42    374.65 o 
   0   8   5      901.99      966.27    105.60 o 
   1   8   5        0.69       -4.34     52.07 o 
   2   8   5      522.21      402.13     86.79 o 
   3   8   5       87.23       75.67     53.44 o 
   4   8   5      346.95      177.36     63.85 o 
   5   8   5       20.58        7.96     64.86 o 
 -13   9   5       30.23       54.59     52.02 o 
 -12   9   5       22.50       59.55     43.33 o 
 -11   9   5       83.77       93.21     40.69 o 
 -10   9   5      679.56      839.51     62.35 o 
  -9   9   5      506.76      391.27     46.98 o 
  -8   9   5      328.39      428.26     45.55 o 
  -7   9   5     3708.97     3463.27     97.05 o 
  -6   9   5     2477.52     2210.95     75.19 o 
  -5   9   5     4315.75     4177.38    135.32 o 
  -4   9   5     7471.59     7373.57    277.01 o 
  -3   9   5     1938.64     1889.14    141.76 o 
  -2   9   5      180.01      161.44     45.51 o 
  -1   9   5     1834.23     1371.29    127.29 o 
   0   9   5      180.90      128.74     65.09 o 
   1   9   5      521.57      416.60     88.24 o 
   2   9   5      401.47      577.16     95.47 o 
   3   9   5        4.66       39.12     59.31 o 
   4   9   5     2872.70     2745.07    153.97 o 
 -13  10   5       51.03       35.70    100.01 o 
 -12  10   5       49.13       55.71     64.95 o 
 -11  10   5     1309.78     1282.77     93.68 o 
 -10  10   5      154.43       36.05     39.87 o 
  -9  10   5     1737.57     1738.58     85.33 o 
  -8  10   5     3343.75     3327.88    101.81 o 
  -7  10   5       96.54      188.56     44.64 o 
  -6  10   5       33.38       87.02     38.92 o 
  -5  10   5      353.11      442.63     89.68 o 
  -4  10   5      329.34      244.46     76.67 o 
  -3  10   5        4.97      -30.38     60.75 o 
  -2  10   5      221.95      374.00    144.65 o 
  -1  10   5     1808.79     1931.09    150.44 o 
   0  10   5     1354.35     1071.86    122.95 o 
   1  10   5      137.79       88.24     70.88 o 
   2  10   5      604.32      656.72    109.93 o 
 -13  11   5      333.04      214.14     98.18 o 
 -12  11   5       11.01      -24.62     49.23 o 
 -11  11   5        8.59       28.20     43.10 o 
 -10  11   5       94.53       27.87     47.01 o 
  -9  11   5       17.69       -3.43     43.68 o 
  -8  11   5      105.28      239.35     49.61 o 
  -7  11   5      131.36      138.46     59.57 o 
  -6  11   5      695.85      473.01    102.70 o 
  -5  11   5     4910.25     5045.43    253.14 o 
  -4  11   5      201.63      216.98     83.90 o 
  -3  11   5      566.09      584.39    102.70 o 
  -2  11   5      972.14     1134.06    133.08 o 
  -1  11   5       20.83      118.61     75.22 o 
   0  11   5       43.25       46.29     75.22 o 
   1  11   5      169.58        2.89     79.56 o 
 -12  12   5      368.27      196.10     72.10 o 
 -11  12   5      500.46      566.83    117.67 o 
 -10  12   5     3724.59     3755.92    140.13 o 
  -9  12   5     1019.94      871.24     76.90 o 
  -8  12   5       57.78       55.91     59.05 o 
  -7  12   5     2477.75     2872.77    211.19 o 
  -6  12   5      154.64      -36.16     85.34 o 
  -5  12   5      779.38      668.29    121.51 o 
  -4  12   5      401.91      240.12     92.58 o 
  -3  12   5       95.31       67.99     76.67 o 
  -2  12   5        1.62       72.33     73.77 o 
  -1  12   5      250.85      291.36     68.53 o 
 -10  13   5       58.52       43.96     51.39 o 
  -9  13   5        2.72        5.46     62.60 o 
  -8  13   5        0.09       -9.35     57.65 o 
  -7  13   5     1105.48     1189.03    163.46 o 
  -6  13   5       48.41      115.72     99.81 o 
  -5  13   5       33.66      147.54     98.36 o 
  -4  13   5     1728.12     1698.20    175.03 o 
  -3  13   5     2631.23     2770.07    214.08 o 
   6 -14   6      113.91       21.70    124.40 o 
   7 -14   6        6.02       88.24    124.40 o 
   3 -13   6       55.90      134.53    115.72 o 
   4 -13   6     1960.29     2344.79    253.14 o 
   5 -13   6     2196.54     1919.52    227.10 o 
   6 -13   6     1291.26     1485.57    216.98 o 
   7 -13   6      692.56      743.20     93.30 o 
   8 -13   6      234.67      225.52     71.18 o 
   9 -13   6        0.92       -8.82     61.81 o 
  10 -13   6      259.39      201.59     86.07 o 
   1 -12   6      476.39      452.59     92.53 o 
   2 -12   6      116.01      461.41     88.26 o 
   3 -12   6        4.07       43.40     99.81 o 
   4 -12   6        0.95       52.07     92.58 o 
   5 -12   6     1059.82     1076.20    172.13 o 
   6 -12   6     1913.65     1825.50    218.42 o 
   7 -12   6     1097.66      947.61    204.68 o 
   8 -12   6      278.41      392.80     77.86 o 
   9 -12   6       17.19       58.79     69.43 o 
  10 -12   6     1444.41     1412.88    287.86 o 
  11 -12   6     2678.70     2153.38    137.63 o 
  -1 -11   6      140.56       57.30     68.16 o 
   0 -11   6      303.87      301.63     79.60 o 
   1 -11   6      256.93      131.06     68.45 o 
   2 -11   6     1090.35     1180.35    173.58 o 
   3 -11   6      361.68      428.17    122.95 o 
   4 -11   6      315.56      475.90    128.74 o 
   5 -11   6      676.82      820.17    157.67 o 
   6 -11   6     4885.27     4512.22    169.98 o 
   7 -11   6     1827.06     1949.52    127.37 o 
   8 -11   6      170.65      207.03     60.89 o 
   9 -11   6        8.20       94.30     61.44 o 
  10 -11   6        1.00       54.22     63.58 o 
  11 -11   6      463.51      501.02     77.18 o 
  12 -11   6     1056.94     1020.43     95.10 o 
  -2 -10   6      268.24      481.69    125.85 o 
  -1 -10   6       67.78        1.45    156.95 o 
   0 -10   6      178.17      105.92     66.99 o 
   1 -10   6      616.18      573.94     86.06 o 
   2 -10   6     1486.17     1637.45    189.49 o 
   3 -10   6      409.51      486.03    117.17 o 
   4 -10   6      938.93     1089.22    157.67 o 
   5 -10   6       85.69      228.55    102.70 o 
   6 -10   6      681.36      721.85     74.42 o 
   7 -10   6     1066.01     1182.44     97.21 o 
   8 -10   6      618.42      627.07     78.34 o 
   9 -10   6     1130.08     1285.88    152.42 o 
  10 -10   6     1030.43      726.15     93.82 o 
  11 -10   6      328.53      232.70     42.76 o 
  12 -10   6     3208.26     2878.22    184.36 o 
  -4  -9   6     1630.30     2084.42    219.87 o 
  -3  -9   6     5074.48     4798.08    295.09 o 
  -2  -9   6     2512.33     3010.19    222.76 o 
  -1  -9   6      378.74      710.53    110.53 o 
   0  -9   6     3152.81     3245.30    172.68 o 
   1  -9   6       40.79      172.41     55.95 o 
   2  -9   6      101.49      232.14     61.49 o 
   3  -9   6     1671.11     1825.96    130.73 o 
   4  -9   6     4444.20     4354.98    269.05 o 
   5  -9   6      334.72      358.28     64.37 o 
   6  -9   6      970.13     1139.23    125.85 o 
   7  -9   6     1934.15     1945.16    119.05 o 
   8  -9   6     3376.32     2933.34    129.26 o 
   9  -9   6     1033.55      747.24     58.00 o 
  10  -9   6       82.87       29.13     32.31 o 
  11  -9   6     1479.87     1494.35     84.92 o 
  12  -9   6      220.39      322.56     56.21 o 
  -6  -8   6      888.20      820.17    169.24 o 
  -5  -8   6     2011.98     2273.92    230.00 o 
  -4  -8   6      159.41       65.09     91.13 o 
  -3  -8   6       94.16       38.56     52.08 o 
  -2  -8   6     1506.05     1335.00     90.05 o 
  -1  -8   6     4300.39     4687.42    153.99 o 
   0  -8   6      410.96      619.39     77.22 o 
   1  -8   6      281.83      308.18     63.94 o 
   2  -8   6     6118.81     5787.96    210.99 o 
   3  -8   6    17061.75    19503.19    536.35 o 
   4  -8   6     5961.76     5097.51    282.07 o 
   5  -8   6      228.01      320.84     50.27 o 
   6  -8   6      833.77      864.98    130.19 o 
   7  -8   6       68.66       99.17     31.49 o 
   8  -8   6      467.55      490.33     45.59 o 
   9  -8   6     1170.99     1158.27     74.60 o 
  10  -8   6     4017.77     4386.39    126.50 o 
  11  -8   6     1145.69     1302.15     80.00 o 
  12  -8   6      707.33      565.87     76.71 o 
  -7  -7   6        2.31      -43.40    105.60 o 
  -6  -7   6      337.96      364.52    125.85 o 
  -5  -7   6       69.41       39.06     88.24 o 
  -4  -7   6      493.30      463.04    112.83 o 
  -3  -7   6        2.62       19.59     49.18 o 
  -2  -7   6     5399.77     5245.65    163.21 o 
  -1  -7   6     3173.45     3296.94    121.03 o 
   0  -7   6       43.66       30.36     75.22 o 
   1  -7   6    10846.38    10546.36    458.54 o 
   2  -7   6     1083.96     1046.36     90.00 o 
   3  -7   6     2110.29     3005.32    237.23 o 
   4  -7   6     3919.43     4228.98    249.38 o 
   5  -7   6     5130.55     5159.11    184.43 o 
   6  -7   6      114.25      216.52     30.24 o 
   7  -7   6       23.86       57.94     26.40 o 
   8  -7   6     2999.54     2825.57     78.92 o 
   9  -7   6     4397.04     4179.87    118.77 o 
  10  -7   6     2169.60     2264.02     95.90 o 
  11  -7   6        3.29      -20.73     49.47 o 
  12  -7   6      170.23       98.89     62.18 o 
  -8  -6   6        1.30      -49.90     99.81 o 
  -7  -6   6      390.63      347.16    130.19 o 
  -6  -6   6     1460.53     1392.87    148.27 o 
  -5  -6   6     1113.84      873.69    141.76 o 
  -4  -6   6     4567.20     4077.21    173.56 o 
  -3  -6   6     1401.21     1558.30    111.58 o 
  -2  -6   6      827.43     1016.71     75.88 o 
  -1  -6   6     1284.77      985.06     71.20 o 
   0  -6   6     1162.31      902.20     81.76 o 
   1  -6   6       16.31       32.03     36.04 o 
   2  -6   6      533.07      468.39    106.32 o 
   3  -6   6     1558.10     1488.21     92.34 o 
   4  -6   6     8789.47     8450.34    335.87 o 
   5  -6   6    18961.96    18288.16    317.10 o 
   6  -6   6      860.19      941.51     63.68 o 
   7  -6   6     3447.11     3411.48     96.88 o 
   8  -6   6      984.58      930.61     58.98 o 
   9  -6   6       30.19       22.42     36.17 o 
  10  -6   6     2507.02     2627.78     83.84 o 
  11  -6   6        4.67      -21.40     42.80 o 
  12  -6   6      149.13      174.51     55.73 o 
  -9  -5   6      313.41      297.98    131.63 o 
  -8  -5   6     1773.01     1520.28    206.85 o 
  -7  -5   6     1170.91     1134.06    167.80 o 
  -6  -5   6       88.12      177.22     60.20 o 
  -5  -5   6      669.19      703.69     85.46 o 
  -4  -5   6      259.88       62.65     53.11 o 
  -3  -5   6       64.98       34.61     37.35 o 
  -2  -5   6      257.62       99.90     43.01 o 
  -1  -5   6       64.15      143.85     30.18 o 
   0  -5   6     7123.90     7629.73    239.81 o 
   1  -5   6     2234.36     2439.28    182.26 o 
   2  -5   6     1836.59     1608.78     91.44 o 
   3  -5   6     1562.68     1665.43     70.99 o 
   4  -5   6     1583.10     1313.91     43.29 o 
   5  -5   6      770.89     1402.09     49.63 o 
   6  -5   6     1835.48     2767.35     99.59 o 
   7  -5   6      308.29      536.64     58.04 o 
   8  -5   6       10.57       -6.26     25.59 o 
   9  -5   6      432.63      393.78     41.15 o 
  10  -5   6     1210.73     1363.34     85.81 o 
  11  -5   6     3167.85     3321.09    111.74 o 
  12  -5   6       89.99       18.28     50.92 o 
 -10  -4   6        4.76      -18.18     54.22 o 
  -9  -4   6      350.54      213.12     72.25 o 
  -8  -4   6       65.62      109.93    105.60 o 
  -7  -4   6      193.77      285.17     70.89 o 
  -6  -4   6     1188.63     1045.40    126.57 o 
  -5  -4   6     9180.48     8694.57    282.10 o 
  -4  -4   6     7917.05     7455.93    311.00 o 
  -3  -4   6      703.34      606.44     48.29 o 
  -2  -4   6     7977.69     7387.87    164.99 o 
  -1  -4   6     4361.09     5052.06    124.37 o 
   0  -4   6      383.14      310.84     48.81 o 
   1  -4   6      392.99      468.71     58.30 o 
   2  -4   6     2337.78     2030.77     73.91 o 
   3  -4   6     4271.72     4263.81     82.90 o 
   4  -4   6     4975.42     4690.90     83.89 o 
   5  -4   6        7.36       63.44     20.47 o 
   6  -4   6     9832.53     9713.07    151.81 o 
   7  -4   6     6001.52     5963.83    116.69 o 
   8  -4   6       27.30       19.24     26.92 o 
   9  -4   6      248.92      114.91     49.48 o 
  10  -4   6        0.69       41.44     47.39 o 
  11  -4   6      367.29      314.56     57.86 o 
  12  -4   6      299.51      136.17     78.71 o 
 -10  -3   6        7.96       79.88     59.48 o 
  -9  -3   6     1023.17     1060.14     81.73 o 
  -8  -3   6       28.60       67.99     96.92 o 
  -7  -3   6     2501.77     2207.83    138.81 o 
  -6  -3   6     5449.02     5043.72    245.18 o 
  -5  -3   6      185.84      100.36     52.80 o 
  -4  -3   6      451.91      489.38     52.61 o 
  -3  -3   6      621.76      523.67     46.55 o 
  -2  -3   6       46.62        3.45     24.39 o 
  -1  -3   6      335.44      699.07     45.51 o 
   0  -3   6     6723.97     5972.86    155.02 o 
   1  -3   6    26787.51    24540.74    372.99 o 
   2  -3   6    27283.53    23067.47    397.09 o 
   3  -3   6      342.00      189.53     18.89 o 
   4  -3   6     3871.74     3778.78     70.72 o 
   5  -3   6      595.39      453.34     30.00 o 
   6  -3   6      284.14      387.79     28.51 o 
   7  -3   6     1750.99     1927.72     53.81 o 
   8  -3   6      347.69      308.63     32.26 o 
   9  -3   6      727.29      903.74     59.45 o 
  10  -3   6     1338.69     1408.12     86.09 o 
  11  -3   6        0.29        4.32     45.77 o 
  12  -3   6     1361.69     1559.17    124.74 o 
 -11  -2   6     1591.64     1598.86    185.93 o 
 -10  -2   6      258.42      202.19     61.72 o 
  -9  -2   6      696.90      834.65     75.38 o 
  -8  -2   6      636.57      605.08     65.47 o 
  -7  -2   6      915.25      720.58     52.37 o 
  -6  -2   6     1174.14     1237.22     93.53 o 
  -5  -2   6      180.44      318.43     56.23 o 
  -4  -2   6     5845.45     5513.08    153.93 o 
  -3  -2   6     4989.73     4810.01    118.71 o 
  -2  -2   6      635.06      586.96     33.93 o 
  -1  -2   6    37689.21    34274.99    527.20 o 
   0  -2   6    17174.87    17100.87    240.81 o 
   1  -2   6     3289.57     3092.39     53.69 o 
   2  -2   6     6249.98     9851.26    147.16 o 
   3  -2   6     1988.36     2514.47     69.02 o 
   4  -2   6     1157.01     1167.32     37.09 o 
   5  -2   6        8.58       -7.63     15.25 o 
   6  -2   6      150.66      180.53     22.65 o 
   7  -2   6     2936.41     3180.83     69.30 o 
   8  -2   6     6489.09     6278.65    119.15 o 
   9  -2   6      158.77      117.94     36.00 o 
  10  -2   6       58.40      -25.01     50.03 o 
  11  -2   6       29.52      -10.91     65.44 o 
 -11  -1   6      319.78      259.98     98.44 o 
 -10  -1   6        5.33       -7.58     49.54 o 
  -9  -1   6       67.83       37.42     46.90 o 
  -8  -1   6      101.11       79.89     43.32 o 
  -7  -1   6     2541.33     3157.28    109.56 o 
  -6  -1   6     2914.65     2720.81     83.20 o 
  -5  -1   6     7842.27     7790.20    129.73 o 
  -4  -1   6     1450.41     1680.43     51.33 o 
  -3  -1   6     3753.42     3049.65     68.97 o 
  -2  -1   6      623.06      188.17     16.86 o 
  -1  -1   6     2589.33     2344.63     38.08 o 
   0  -1   6     2025.06     1894.08     43.89 o 
   1  -1   6      112.38      161.28     16.70 o 
   2  -1   6     1256.93      989.30     29.02 o 
   3  -1   6    23361.23    21610.38    258.30 o 
   4  -1   6      141.17      168.16     19.85 o 
   5  -1   6     3272.66     2935.46     78.88 o 
   6  -1   6    11505.26    10760.67    155.05 o 
   7  -1   6      326.01      278.72     32.62 o 
   8  -1   6     1305.89     1343.25     61.34 o 
   9  -1   6       17.43      -23.59     47.19 o 
  10  -1   6        0.53      -23.33     46.66 o 
  11  -1   6       28.71       14.77     68.16 o 
 -12   0   6      854.74      934.82    119.24 o 
 -11   0   6       28.36       30.60     59.22 o 
 -10   0   6     4212.18     4523.32    165.04 o 
  -9   0   6     1959.65     1895.75    134.18 o 
  -8   0   6      571.03      809.97     84.54 o 
  -7   0   6     2757.99     2945.66     79.04 o 
  -6   0   6       11.52        6.60     15.46 o 
  -5   0   6     1050.82     1308.33     47.98 o 
  -4   0   6     2932.84     1939.15     41.46 o 
  -3   0   6     1065.51     1026.37     71.29 o 
  -2   0   6     3030.87     2226.30     42.59 o 
  -1   0   6     7017.60     5934.03     78.08 o 
   0   0   6       62.81       -2.19     10.05 o 
   1   0   6    10746.69     9527.42    115.50 o 
   2   0   6      989.71     1005.75     30.86 o 
   3   0   6       19.03       -6.26     12.53 o 
   4   0   6       85.17      256.55     19.87 o 
   5   0   6      527.56      417.22     26.95 o 
   6   0   6     1137.17     1158.49     47.86 o 
   7   0   6       34.13       32.09     34.56 o 
   8   0   6       82.62       83.45     39.62 o 
   9   0   6     3386.13     3464.66    169.95 o 
  10   0   6      394.01      273.35     56.38 o 
  11   0   6      453.54      259.20     81.75 o 
 -12   1   6       76.64       73.89     51.02 o 
 -11   1   6        5.14       39.21     45.54 o 
 -10   1   6      350.67      208.59     70.78 o 
  -9   1   6      247.72      419.80     43.57 o 
  -8   1   6      156.80      194.02     32.99 o 
  -7   1   6      240.65      214.01     28.95 o 
  -6   1   6     9721.23     8844.64    138.00 o 
  -5   1   6      246.78       41.85     14.98 o 
  -4   1   6     6346.00     6956.42    104.76 o 
  -3   1   6    17865.12    19597.85    236.61 o 
  -2   1   6      582.79      245.07     14.35 o 
  -1   1   6     1615.32     2488.79     39.59 o 
   0   1   6       10.62       11.36     12.78 o 
   1   1   6     2451.57     1684.27     57.61 o 
   2   1   6      316.71      167.24     18.13 o 
   3   1   6     3316.24     2539.24     47.62 o 
   4   1   6     6628.39     6659.72    200.79 o 
   5   1   6     4973.03     4731.85     96.75 o 
   6   1   6       71.46        5.05     32.57 o 
   7   1   6     4515.75     4162.33    114.91 o 
   8   1   6      294.16      221.07     45.77 o 
   9   1   6      629.94      418.98     65.53 o 
  10   1   6        3.56      -25.64     51.28 o 
 -13   2   6       88.63       -4.26     54.43 o 
 -12   2   6       52.52       25.33     50.91 o 
 -11   2   6      410.39      595.82     54.41 o 
 -10   2   6      550.04      576.77     49.74 o 
  -9   2   6     1698.00     1548.18     67.30 o 
  -8   2   6    13067.09    13272.39    226.12 o 
  -7   2   6     6103.20     5544.81    110.66 o 
  -6   2   6     1535.98     1458.11     44.67 o 
  -5   2   6     1266.25     1150.87     66.43 o 
  -4   2   6     5643.33     6200.67     78.91 o 
  -3   2   6    12996.80    14994.41    164.41 o 
  -2   2   6      107.51      147.65     15.04 o 
  -1   2   6     1231.94      875.18     26.54 o 
   0   2   6    13754.48    10628.00    134.18 o 
   1   2   6    11160.22    10407.39    131.63 o 
   2   2   6     3471.78     3655.22     63.52 o 
   3   2   6      766.98      587.91     30.53 o 
   4   2   6     4421.99     4359.18     92.79 o 
   5   2   6      275.24      252.80     35.48 o 
   6   2   6      371.10      319.81     41.04 o 
   7   2   6      941.87     1196.83     76.61 o 
   8   2   6     1321.17     1518.87     99.22 o 
   9   2   6       11.70       -0.21     53.29 o 
 -13   3   6     1205.20     1280.43     78.39 o 
 -12   3   6      144.09       52.30     44.14 o 
 -11   3   6      496.62      490.33     52.23 o 
 -10   3   6     2357.79     2210.11     84.46 o 
  -9   3   6     1486.50     1674.57     75.17 o 
  -8   3   6     4241.80     4304.78    133.95 o 
  -7   3   6      172.21      362.24     56.28 o 
  -6   3   6      140.23      185.39     20.98 o 
  -5   3   6     6140.70     5942.64     87.10 o 
  -4   3   6     3334.80     2845.81     52.07 o 
  -3   3   6    13785.05    15096.51    185.25 o 
  -2   3   6    37280.22    38568.29    443.27 o 
  -1   3   6    17359.91    16659.75    199.78 o 
   0   3   6       90.77       89.42     13.06 o 
   1   3   6        2.29        1.46     14.57 o 
   2   3   6     5981.83     6193.14    140.08 o 
   3   3   6      336.74      371.76     31.97 o 
   4   3   6       55.61       35.41     25.95 o 
   5   3   6      103.96       91.57     39.93 o 
   6   3   6     5853.04     6069.16    220.84 o 
   7   3   6     1194.46     1362.46     85.23 o 
   8   3   6       39.15       -0.80     50.27 o 
   9   3   6       74.28       55.40     76.37 o 
 -13   4   6      287.04      251.27     52.78 o 
 -12   4   6       77.58       56.91     43.64 o 
 -11   4   6      971.74      858.46     61.48 o 
 -10   4   6     1868.66     2056.39     90.57 o 
  -9   4   6        2.70       52.50     34.48 o 
  -8   4   6      223.47      377.74     31.37 o 
  -7   4   6     8934.16     8779.21    129.89 o 
  -6   4   6     5371.42     5407.57     84.22 o 
  -5   4   6      157.85      131.51     18.59 o 
  -4   4   6     1754.34     1115.55     35.87 o 
  -3   4   6     2048.00     1480.06     37.51 o 
  -2   4   6    14619.24    13791.50    191.64 o 
  -1   4   6      472.39      699.01     27.77 o 
   0   4   6        3.16       -7.16     14.32 o 
   1   4   6      701.78      742.21     57.21 o 
   2   4   6     3839.77     3350.85    160.41 o 
   3   4   6     1054.78     1066.08     61.80 o 
   4   4   6     6344.26     6289.89    160.82 o 
   5   4   6     4813.08     4628.97    138.90 o 
   6   4   6     1514.21     1363.45     85.63 o 
   7   4   6      294.54      132.68     73.77 o 
   8   4   6      458.28      334.79     84.73 o 
 -13   5   6      283.93      347.49     63.32 o 
 -12   5   6     1387.89     1315.04     83.56 o 
 -11   5   6      942.10      980.48     72.38 o 
 -10   5   6       55.63       18.04     30.84 o 
  -9   5   6     5209.66     5502.20    107.47 o 
  -8   5   6      264.96      216.61     26.20 o 
  -7   5   6     1833.84     1755.19     51.88 o 
  -6   5   6       22.87       90.40     21.55 o 
  -5   5   6      395.91      259.41     22.30 o 
  -4   5   6     1481.83     1258.78     45.78 o 
  -3   5   6     7634.93     7641.88    103.81 o 
  -2   5   6      283.31      205.40     19.07 o 
  -1   5   6     8641.75     8520.29    143.56 o 
   0   5   6     6653.29     6168.96    173.98 o 
   1   5   6      409.05      328.41     44.48 o 
   2   5   6      112.77      101.26     38.71 o 
   3   5   6     2400.07     2013.87     88.19 o 
   4   5   6     2744.07     2830.92    107.67 o 
   5   5   6      483.38      448.51     75.36 o 
   6   5   6       35.77      -28.52     57.03 o 
   7   5   6      680.71      443.20    114.27 o 
 -14   6   6       14.13      -37.80     75.61 o 
 -13   6   6      123.80       69.40     68.18 o 
 -12   6   6     1459.44     1327.13     98.51 o 
 -11   6   6     1078.24      874.54     57.39 o 
 -10   6   6      528.44      684.53     46.21 o 
  -9   6   6     1824.76     1863.05     74.62 o 
  -8   6   6     2206.04     2344.72     61.64 o 
  -7   6   6     1134.76      709.78     36.18 o 
  -6   6   6      568.07      651.34     32.95 o 
  -5   6   6     9548.82    11215.29    147.62 o 
  -4   6   6      255.79      143.72     17.15 o 
  -3   6   6      397.89      624.26     42.30 o 
  -2   6   6      151.10      154.00     25.90 o 
  -1   6   6       87.05       66.12     23.47 o 
   0   6   6     2702.28     3536.57    131.63 o 
   1   6   6      326.56      299.58     48.04 o 
   2   6   6      186.25      197.80     47.55 o 
   3   6   6      272.58      258.65     61.37 o 
   4   6   6       89.57      165.23     58.90 o 
   5   6   6     2126.18     1767.60    166.35 o 
   6   6   6      306.19      307.75     75.95 o 
 -13   7   6        9.24       -9.64     57.74 o 
 -12   7   6       84.39       35.08     45.48 o 
 -11   7   6      632.36      586.33     97.44 o 
 -10   7   6    13269.34    13453.63    235.04 o 
  -9   7   6     2685.24     2479.39     76.86 o 
  -8   7   6     2174.58     2247.32     66.97 o 
  -7   7   6     1104.19     1310.41     51.07 o 
  -6   7   6     1750.39     1548.80     82.59 o 
  -5   7   6    13191.24    14153.72    211.90 o 
  -4   7   6       13.28      -10.46     22.38 o 
  -3   7   6      660.58      597.75     48.08 o 
  -2   7   6        8.40       29.28     25.21 o 
  -1   7   6     5029.23     5075.95    220.59 o 
   0   7   6      130.16      241.31     44.48 o 
   1   7   6     1132.95     1086.33    112.83 o 
   2   7   6     2547.15     2065.62    153.33 o 
   3   7   6      674.19      820.43     83.41 o 
   4   7   6     1030.93      784.16     87.09 o 
   5   7   6      835.50      777.56     93.50 o 
 -13   8   6        2.40      -24.64     49.27 o 
 -12   8   6      858.45      686.13     72.51 o 
 -11   8   6     2436.71     2582.64    109.82 o 
 -10   8   6     5624.40     5171.00    134.21 o 
  -9   8   6     2871.64     3063.46     86.98 o 
  -8   8   6      208.76      343.57     39.85 o 
  -7   8   6       39.25      101.97     51.78 o 
  -6   8   6      841.16      676.19     95.62 o 
  -5   8   6       34.95      -17.79     36.78 o 
  -4   8   6    15238.32    15869.23    330.58 o 
  -3   8   6     6147.31     6253.27    318.23 o 
  -2   8   6      333.21      311.72     42.71 o 
  -1   8   6        3.64        5.79     56.41 o 
   0   8   6     1879.77     1994.74    147.54 o 
   1   8   6     2177.98     2017.88    154.78 o 
   2   8   6       27.59      -30.38     60.75 o 
   3   8   6      158.87      187.51     65.34 o 
   4   8   6     1496.54     1369.56    113.84 o 
 -13   9   6      462.24      536.93     70.70 o 
 -12   9   6     1075.46      938.63     69.27 o 
 -11   9   6      883.01      989.84     66.81 o 
 -10   9   6      159.28      151.16     43.26 o 
  -9   9   6     2559.86     2504.92     94.70 o 
  -8   9   6     2238.53     2117.73     85.20 o 
  -7   9   6      464.74      465.21     47.23 o 
  -6   9   6       95.98      126.37     42.47 o 
  -5   9   6      427.02      493.28     63.08 o 
  -4   9   6     7674.21     7468.87    218.82 o 
  -3   9   6     6565.52     6273.52    277.73 o 
  -2   9   6      281.24      426.87     65.46 o 
  -1   9   6      183.33       28.93     72.33 o 
   0   9   6      599.63      368.86     91.13 o 
   1   9   6       51.76       41.95     65.09 o 
   2   9   6     1263.85     1028.47    127.29 o 
   3   9   6     1571.67     1410.98    117.06 o 
 -13  10   6      216.61      283.82    149.71 o 
 -12  10   6      130.76       40.10     54.88 o 
 -11  10   6      522.88      375.09     78.31 o 
 -10  10   6      203.78      332.07     52.01 o 
  -9  10   6      507.35      382.18     52.73 o 
  -8  10   6      889.76      690.43    129.32 o 
  -7  10   6       30.36       27.59     40.37 o 
  -6  10   6     1814.95     1950.50    115.44 o 
  -5  10   6       75.53       59.07     48.66 o 
  -4  10   6        4.71       39.06     73.77 o 
  -3  10   6      891.14      782.56    111.38 o 
  -2  10   6     3903.60     3972.12    218.42 o 
  -1  10   6      594.67      510.62    101.26 o 
   0  10   6      119.33      125.85     82.45 o 
   1  10   6      886.37      867.91    131.63 o 
   2  10   6     1553.82     1675.06    166.35 o 
 -12  11   6     1198.96      911.35     88.88 o 
 -11  11   6      320.98      404.70     79.70 o 
 -10  11   6       68.84       96.92     50.66 o 
  -9  11   6        5.33       57.67     46.97 o 
  -8  11   6      403.08      420.33     58.71 o 
  -7  11   6      523.03      351.77     59.05 o 
  -6  11   6      100.17      332.70     96.92 o 
  -5  11   6      378.19      162.01     88.24 o 
  -4  11   6       20.01      -36.89     73.77 o 
  -3  11   6      787.93      736.27    118.61 o 
  -2  11   6     2961.76     2665.92    190.94 o 
  -1  11   6       21.38      -54.97    109.93 o 
   0  11   6      108.85      150.44     96.92 o 
 -11  12   6     1777.13     1945.71    114.89 o 
 -10  12   6       13.49      123.81     71.12 o 
  -9  12   6       11.28      -23.61     47.22 o 
  -8  12   6      308.38      430.66     62.84 o 
  -7  12   6     1148.88     1257.02    170.69 o 
  -6  12   6      671.61      665.40    124.40 o 
  -5  12   6      715.04      847.66    135.97 o 
  -4  12   6      239.90      198.17     95.47 o 
  -3  12   6      410.73      558.35    124.40 o 
  -2  12   6       70.88      266.16    101.26 o 
  -9  13   6      603.45      712.47     97.79 o 
  -8  13   6      210.54      206.85    115.72 o 
  -7  13   6      159.05      173.58    120.06 o 
  -6  13   6      903.22      823.06    153.33 o 
  -5  13   6      671.43      875.14    146.10 o 
  -4  13   6      438.23      716.02    138.87 o 
   3 -13   7     3551.65     3788.41    305.21 o 
   5 -13   7      129.84       17.36    105.60 o 
   6 -13   7      213.75      138.87    118.61 o 
   7 -13   7      485.95      730.97    215.53 o 
   8 -13   7      447.18      380.13     80.26 o 
   9 -13   7      342.99      306.90    109.21 o 
   0 -12   7       19.85      -55.69    111.38 o 
   1 -12   7     1256.89     1481.34    144.66 o 
   2 -12   7      194.31      319.98     86.65 o 
   3 -12   7      991.36     1084.88    177.92 o 
   4 -12   7        6.87      -46.29     92.58 o 
   5 -12   7      587.45      415.15    131.63 o 
   6 -12   7      341.77      575.71    151.88 o 
   7 -12   7     1976.38     1863.94    128.90 o 
   8 -12   7      102.84      231.95     66.63 o 
   9 -12   7     1463.41     1785.93    139.61 o 
  10 -12   7     1724.42     1713.40    143.48 o 
  -1 -11   7       85.43       45.72     70.06 o 
   0 -11   7        9.76       10.25     78.83 o 
   1 -11   7       68.10      144.40     70.55 o 
   2 -11   7      427.58      234.33    114.27 o 
   3 -11   7       12.59       18.80     94.02 o 
   4 -11   7     3320.43     4183.31    287.86 o 
   5 -11   7     1056.96     1244.00    186.60 o 
   6 -11   7        0.37       48.66     49.11 o 
   7 -11   7        0.64       52.90     54.04 o 
   8 -11   7        9.03      -26.19     52.38 o 
   9 -11   7      623.81      520.63     86.45 o 
  10 -11   7      420.36      370.80     81.37 o 
  11 -11   7        2.45        0.74     52.50 o 
  -3 -10   7      187.51      292.20    121.51 o 
  -2 -10   7     1494.11     1445.06    195.28 o 
  -1 -10   7      162.44      100.78     68.99 o 
   0 -10   7     3736.49     4142.40    195.54 o 
   1 -10   7     2123.67     1974.03    147.67 o 
   2 -10   7      803.82      724.70    140.31 o 
   3 -10   7       74.61      111.38     89.68 o 
   4 -10   7      415.47      409.36    118.61 o 
   5 -10   7      649.91      493.26    130.19 o 
   6 -10   7      143.61      183.68     55.36 o 
   7 -10   7      169.10      245.19     58.48 o 
   8 -10   7     1742.18     1920.32    131.61 o 
   9 -10   7      464.76      362.12     57.98 o 
  10 -10   7     1135.41      817.36     81.47 o 
  11 -10   7      707.98      816.67     70.26 o 
  -5  -9   7      339.21      637.91    148.99 o 
  -4  -9   7     2084.67     1933.99    227.10 o 
  -3  -9   7       88.92      108.49     95.47 o 
  -2  -9   7       83.25      198.57     70.06 o 
  -1  -9   7      158.50      182.98     70.06 o 
   0  -9   7      221.83      609.59    107.04 o 
   1  -9   7     2041.77     2159.64    219.87 o 
   2  -9   7      295.64      248.80    104.15 o 
   3  -9   7     1878.23     2152.41    218.42 o 
   4  -9   7     1873.01     1997.63    208.30 o 
   5  -9   7       20.98       52.07     82.45 o 
   6  -9   7     4519.80     4560.21    282.07 o 
   7  -9   7      929.49      802.12     85.83 o 
   8  -9   7      198.27      191.34     46.97 o 
   9  -9   7       52.00       23.25     36.83 o 
  10  -9   7        3.64      -18.41     36.82 o 
  11  -9   7      523.54      227.71     52.23 o 
  12  -9   7      106.82      140.75     61.39 o 
  -6  -8   7     1430.93     1722.79    221.32 o 
  -5  -8   7       82.58      -43.40     86.79 o 
  -4  -8   7      527.16      454.20    125.85 o 
  -3  -8   7      120.93      222.76     99.81 o 
  -2  -8   7      129.12      320.33     75.61 o 
  -1  -8   7      134.00      151.22     48.35 o 
   0  -8   7       14.43       89.75     46.17 o 
   1  -8   7     9282.32     9195.65    302.03 o 
   2  -8   7     5318.24     5609.00    214.14 o 
   3  -8   7     4481.48     4097.08    238.67 o 
   4  -8   7       91.40      165.23     67.99 o 
   5  -8   7       68.64      260.43     51.37 o 
   6  -8   7     3362.68     3028.10    211.19 o 
   7  -8   7     1563.02     1629.81    135.94 o 
   8  -8   7      829.95      790.87     55.70 o 
   9  -8   7      123.55      233.81     43.54 o 
  10  -8   7     1760.25     1957.12    131.95 o 
  11  -8   7        0.41      -20.80     41.59 o 
  12  -8   7      509.07      599.68     78.92 o 
  -7  -7   7      683.88      804.26    169.24 o 
  -6  -7   7      887.15      606.09    146.10 o 
  -5  -7   7        2.40      -39.06     78.11 o 
  -4  -7   7     2136.18     1957.13    205.40 o 
  -3  -7   7     2687.32     2814.43    147.67 o 
  -2  -7   7      263.60      269.71     53.31 o 
  -1  -7   7     3108.39     3193.53    125.75 o 
   0  -7   7     1489.23     1332.86    111.72 o 
   1  -7   7     6301.12     7035.58    242.65 o 
   2  -7   7     3515.98     3423.13    153.63 o 
   3  -7   7       13.28       55.29     48.19 o 
   4  -7   7       77.84      146.01     35.25 o 
   5  -7   7     2687.96     2946.22    125.07 o 
   6  -7   7      187.53      161.70     29.64 o 
   7  -7   7     4173.15     4175.35     95.43 o 
   8  -7   7     8045.79     8142.29    176.58 o 
   9  -7   7     2332.72     2347.56     94.16 o 
  10  -7   7     1147.75      902.26     68.63 o 
  11  -7   7       60.11      -11.01     51.72 o 
  12  -7   7      528.97      521.68     75.50 o 
  -8  -6   7     1316.52     1186.14    198.17 o 
  -7  -6   7     1059.95     1254.13    196.73 o 
  -6  -6   7      886.96      810.05    164.90 o 
  -5  -6   7     3745.88     3552.63    253.14 o 
  -4  -6   7     1242.96     1198.35    108.74 o 
  -3  -6   7     1805.69     1542.16     98.90 o 
  -2  -6   7      124.94       11.93     37.42 o 
  -1  -6   7     3077.22     3247.88    121.06 o 
   0  -6   7     1063.43     1143.43     96.59 o 
   1  -6   7      907.87     1044.32     86.91 o 
   2  -6   7     2378.63     2825.68    132.78 o 
   3  -6   7     7238.89     6883.99    190.82 o 
   4  -6   7      475.49      318.99     30.90 o 
   5  -6   7      176.91      325.35     33.09 o 
   6  -6   7       10.75      -12.15     24.29 o 
   7  -6   7     2965.34     3090.12     92.86 o 
   8  -6   7     6364.24     6251.62    148.27 o 
   9  -6   7      163.46      172.32     43.45 o 
  10  -6   7      285.95      352.68     52.69 o 
  11  -6   7      666.64      792.40     72.87 o 
  12  -6   7       38.96       28.42     52.20 o 
  -9  -5   7       11.68      112.83    130.19 o 
  -8  -5   7       45.79      -54.97    109.93 o 
  -7  -5   7       12.98      162.01    114.27 o 
  -6  -5   7       62.78      -41.95     83.90 o 
  -5  -5   7      429.77      420.27    134.53 o 
  -4  -5   7     1561.31     1727.56    125.80 o 
  -3  -5   7      286.63      143.31     44.43 o 
  -2  -5   7     3890.15     3540.60    124.92 o 
  -1  -5   7     8134.97     9524.66    240.75 o 
   0  -5   7        7.71        8.95     88.96 o 
   1  -5   7     1735.98     1357.62    223.49 o 
   2  -5   7     4280.79     4007.21    131.67 o 
   3  -5   7     5385.55     5842.26    109.84 o 
   4  -5   7       19.72       24.08     21.79 o 
   5  -5   7     6055.00     4842.35    109.98 o 
   6  -5   7        5.68       44.75     27.17 o 
   7  -5   7     2555.51     2783.92     88.42 o 
   8  -5   7       26.92       13.84     34.27 o 
   9  -5   7     7505.25     7809.93    153.84 o 
  10  -5   7      570.24      610.81     56.66 o 
  11  -5   7      275.81      138.39     52.41 o 
  12  -5   7       62.71       33.57     93.01 o 
  -9  -4   7        1.13       29.89     51.41 o 
  -8  -4   7       62.05      -14.47    105.60 o 
  -7  -4   7      552.77      487.47    130.19 o 
  -6  -4   7     4354.21     4048.99    184.29 o 
  -5  -4   7     2313.01     2382.71    137.80 o 
  -4  -4   7       36.19       76.25     48.28 o 
  -3  -4   7     2955.94     2438.38    101.80 o 
  -2  -4   7     3426.70     3970.58    130.23 o 
  -1  -4   7     6726.35     6440.79    152.16 o 
   0  -4   7      614.47      333.53     45.04 o 
   1  -4   7        6.48       19.29     25.12 o 
   2  -4   7      387.82      317.65     19.72 o 
   3  -4   7     2676.24     2193.76     54.79 o 
   4  -4   7     8832.80     9350.54    147.99 o 
   5  -4   7     1495.49     1537.72    117.61 o 
   6  -4   7      610.99      554.07     40.65 o 
   7  -4   7      391.47      343.20     34.04 o 
   8  -4   7       52.50       25.03     31.92 o 
   9  -4   7     1443.22     1307.43     70.91 o 
  10  -4   7       32.54      -19.50     38.99 o 
  11  -4   7        6.23      -24.27     48.54 o 
  12  -4   7        0.19       25.66     53.37 o 
 -10  -3   7       75.90      256.40     65.66 o 
  -9  -3   7     1162.28     1264.90     90.33 o 
  -8  -3   7     4107.93     3973.79    137.35 o 
  -7  -3   7     2926.78     3024.84    210.47 o 
  -6  -3   7     3227.23     2980.05    154.29 o 
  -5  -3   7        5.63      -21.83     43.66 o 
  -4  -3   7      713.89      705.47     99.81 o 
  -3  -3   7      386.44      597.70     55.12 o 
  -2  -3   7     1917.22     1501.04     78.71 o 
  -1  -3   7     7322.95     8053.03    175.68 o 
   0  -3   7    16736.12    14914.32    273.89 o 
   1  -3   7    11293.39     9068.94    151.31 o 
   2  -3   7      341.22      166.02     18.82 o 
   3  -3   7     1694.67     1868.78     48.99 o 
   4  -3   7    12451.76    13305.32    182.37 o 
   5  -3   7     5341.97     5626.61     92.23 o 
   6  -3   7      358.78      399.58     31.48 o 
   7  -3   7        4.13      -12.76     25.52 o 
   8  -3   7     1527.70     1507.06     71.96 o 
   9  -3   7      278.69      306.21     45.44 o 
  10  -3   7      108.11       -9.38     44.83 o 
  11  -3   7      663.01      680.47     70.76 o 
 -11  -2   7      150.50      125.14     75.86 o 
 -10  -2   7      246.21       63.18     57.02 o 
  -9  -2   7     2173.14     2237.83    115.31 o 
  -8  -2   7     7540.07     7521.70    200.29 o 
  -7  -2   7     2138.23     1780.44     79.14 o 
  -6  -2   7       42.33      141.07     34.28 o 
  -5  -2   7     3342.30     3287.45    106.40 o 
  -4  -2   7      476.07      497.26     64.22 o 
  -3  -2   7      106.64       57.85     20.69 o 
  -2  -2   7     3769.55     2713.67     61.54 o 
  -1  -2   7     6043.27     5094.81     92.82 o 
   0  -2   7    34796.91    34633.04    433.58 o 
   1  -2   7       35.16      151.64     16.36 o 
   2  -2   7      281.51      151.25     30.26 o 
   3  -2   7      255.40      109.74     15.48 o 
   4  -2   7      564.54      475.03     24.85 o 
   5  -2   7     4668.44     4877.86     78.94 o 
   6  -2   7     9206.18     9433.56    141.12 o 
   7  -2   7     3185.13     3167.51     83.41 o 
   8  -2   7     1066.28     1077.51     65.52 o 
   9  -2   7       43.15      -20.61     41.21 o 
  10  -2   7     1459.25     1290.41    107.64 o 
  11  -2   7     1033.15      751.16     97.17 o 
 -11  -1   7     1287.17     1282.47    101.83 o 
 -10  -1   7      253.60      302.57     63.96 o 
  -9  -1   7     1032.17      994.24     81.76 o 
  -8  -1   7       23.94       70.01     45.46 o 
  -7  -1   7     7024.23     7122.34    163.70 o 
  -6  -1   7     3659.75     3449.64     98.06 o 
  -5  -1   7     5810.81     5729.79    203.58 o 
  -4  -1   7        2.49       29.54     21.88 o 
  -3  -1   7     7053.79     5129.66     73.09 o 
  -2  -1   7    19374.14    18051.75    208.74 o 
  -1  -1   7      189.16      278.60     17.63 o 
   0  -1   7      146.50      234.33     63.65 o 
   1  -1   7     1809.65     1385.56     33.23 o 
   2  -1   7    12585.43    12000.18    152.24 o 
   3  -1   7       77.15      146.46     16.98 o 
   4  -1   7       40.18       12.74     14.96 o 
   5  -1   7     7446.42     6365.64    103.59 o 
   6  -1   7     9184.49     8540.79    140.09 o 
   7  -1   7     5614.73     5403.67    108.70 o 
   8  -1   7      415.46      502.72     44.85 o 
   9  -1   7       78.43       34.12     67.99 o 
  10  -1   7       23.63      -30.74     61.48 o 
  11  -1   7      321.12      209.74    104.15 o 
 -12   0   7      432.74      267.62     72.86 o 
 -11   0   7       48.47      174.92     62.94 o 
 -10   0   7      338.80      201.78     60.96 o 
  -9   0   7      764.31      931.78     79.51 o 
  -8   0   7      150.73      127.73     47.95 o 
  -7   0   7     3736.65     3714.91    101.39 o 
  -6   0   7       18.24        5.39     19.19 o 
  -5   0   7      303.76      121.68     21.08 o 
  -4   0   7      458.78      283.37     20.72 o 
  -3   0   7     9409.60    10013.38    131.49 o 
  -2   0   7      109.75      157.74     17.67 o 
  -1   0   7     2131.52     2616.29     54.36 o 
   0   0   7    13791.75    14284.96    158.26 o 
   1   0   7     1724.75     1467.97     34.14 o 
   2   0   7     5735.00     7076.52     98.30 o 
   3   0   7     5667.10     4696.46     73.52 o 
   4   0   7     3078.63     2471.66     51.45 o 
   5   0   7      122.04      108.63     23.45 o 
   6   0   7      125.07        7.63     43.39 o 
   7   0   7     3443.35     3239.99    102.79 o 
   8   0   7      520.35      552.12     55.15 o 
   9   0   7      650.76      655.35     61.94 o 
  10   0   7        1.33      -13.02     92.58 o 
 -12   1   7      851.63      807.24     71.57 o 
 -11   1   7      575.61      446.37     59.43 o 
 -10   1   7      106.42      217.40     45.43 o 
  -9   1   7        1.24      100.63     40.09 o 
  -8   1   7     6391.97     7110.18    140.25 o 
  -7   1   7     4092.83     3994.18    109.09 o 
  -6   1   7      131.70       64.25     20.85 o 
  -5   1   7     1788.39     2084.48     74.22 o 
  -4   1   7     3000.81     2899.01     58.72 o 
  -3   1   7    12189.42    14328.54    180.55 o 
  -2   1   7      147.30      273.90     16.91 o 
  -1   1   7     9577.22     7929.22     95.75 o 
   0   1   7     2454.82     3237.53     51.90 o 
   1   1   7      438.19      176.68     16.59 o 
   2   1   7        1.58       99.48     16.50 o 
   3   1   7      743.01      675.05     28.97 o 
   4   1   7       27.53       17.99     16.98 o 
   5   1   7       12.34      -11.04     22.08 o 
   6   1   7       98.89      136.37     37.29 o 
   7   1   7     1983.34     2104.50    107.32 o 
   8   1   7      432.20      252.25     58.78 o 
   9   1   7      105.20      -25.68     51.36 o 
  10   1   7      215.56      246.80    209.02 o 
 -13   2   7        1.13       35.60     52.56 o 
 -12   2   7      176.56      247.55     57.71 o 
 -11   2   7      848.26      832.13     79.60 o 
 -10   2   7     1286.92     1223.30     77.49 o 
  -9   2   7     4195.92     4266.04    116.89 o 
  -8   2   7     4801.65     4784.72    119.87 o 
  -7   2   7     2800.73     2752.00     90.77 o 
  -6   2   7     4172.53     4328.48     84.23 o 
  -5   2   7     5924.57     6351.60     92.95 o 
  -4   2   7     1327.60     1535.20     34.63 o 
  -3   2   7      420.83      545.29     23.11 o 
  -2   2   7    12756.74    12741.17    151.55 o 
  -1   2   7    10788.15     8677.27    109.21 o 
   0   2   7      676.25      478.46     23.07 o 
   1   2   7      578.40      718.42     27.30 o 
   2   2   7     6435.30     6437.86    129.30 o 
   3   2   7     8130.02     8308.18    144.78 o 
   4   2   7       67.81       57.85     22.69 o 
   5   2   7     1320.17     1370.28     74.45 o 
   6   2   7        3.52       97.35     43.08 o 
   7   2   7      324.19      303.42     55.66 o 
   8   2   7       54.14      -24.64     49.27 o 
   9   2   7      266.29      150.64     62.57 o 
 -13   3   7      156.36      239.13     52.92 o 
 -12   3   7      225.83      221.45     47.48 o 
 -11   3   7     2753.33     2798.66     97.48 o 
 -10   3   7     5090.42     5227.89    138.31 o 
  -9   3   7     2503.24     2525.33     92.89 o 
  -8   3   7      251.14      273.67     39.37 o 
  -7   3   7      785.31     1166.31     55.15 o 
  -6   3   7      702.36      658.76     32.09 o 
  -5   3   7       46.56      -15.91     31.83 o 
  -4   3   7     3467.67     4145.42     68.15 o 
  -3   3   7     2578.41     2041.04     44.98 o 
  -2   3   7    18661.21    17700.94    204.16 o 
  -1   3   7    13136.59    13133.95    154.65 o 
   0   3   7      269.72      182.28     16.73 o 
   1   3   7     5206.35     4459.04     73.82 o 
   2   3   7      312.54      258.23     26.12 o 
   3   3   7      533.19      612.53     38.16 o 
   4   3   7     2933.27     3128.32    106.86 o 
   5   3   7     1320.37     1460.52     81.93 o 
   6   3   7      188.88      213.44     51.42 o 
   7   3   7      401.14      435.70     63.93 o 
   8   3   7      467.32      412.54     67.38 o 
 -13   4   7       60.00       87.22     80.38 o 
 -12   4   7       34.67       13.98     46.70 o 
 -11   4   7      254.83      259.20     51.26 o 
 -10   4   7       92.53      190.45     43.99 o 
  -9   4   7     2600.31     3014.11    100.40 o 
  -8   4   7       85.68      126.49     25.60 o 
  -7   4   7     2779.33     3010.63     70.74 o 
  -6   4   7     1181.94      999.51     40.30 o 
  -5   4   7      957.80      579.57     29.47 o 
  -4   4   7    27056.31    26451.24    314.43 o 
  -3   4   7     3226.99     2570.07     66.15 o 
  -2   4   7       77.93      148.95     18.97 o 
  -1   4   7      429.73      501.02     28.08 o 
   0   4   7     5492.38     5512.56     87.03 o 
   1   4   7      172.09       62.67     31.57 o 
   2   4   7      131.56      139.36     34.77 o 
   3   4   7     2933.76     2406.78     94.69 o 
   4   4   7     7802.72     8043.70    199.04 o 
   5   4   7     6037.91     6187.75    205.69 o 
   6   4   7      555.96      508.63     64.21 o 
   7   4   7      604.47      638.66     71.94 o 
   8   4   7      124.08      135.60     87.51 o 
 -13   5   7       10.64       24.53     51.57 o 
 -12   5   7      299.75      167.16     72.87 o 
 -11   5   7      776.75      811.07     76.21 o 
 -10   5   7     1322.96     1170.70     66.78 o 
  -9   5   7     2490.41     2296.59     76.13 o 
  -8   5   7     6222.84     6495.23    118.70 o 
  -7   5   7       27.42       -0.46     21.75 o 
  -6   5   7     2856.52     2425.68     57.77 o 
  -5   5   7       13.17       57.02     18.53 o 
  -4   5   7     3904.07     4241.47     70.73 o 
  -3   5   7      214.12      317.56     22.25 o 
  -2   5   7     1935.59     1944.25     50.29 o 
  -1   5   7      559.66      520.78     37.79 o 
   0   5   7     7176.83     7066.84    172.71 o 
   1   5   7      244.01      224.30     45.99 o 
   2   5   7     2785.22     2573.13    132.36 o 
   3   5   7     2685.46     2473.59    104.78 o 
   4   5   7       68.47      -22.65     45.30 o 
   5   5   7      583.15      488.74     62.85 o 
   6   5   7      346.85      352.68     80.93 o 
   7   5   7        4.94       13.48     67.14 o 
 -13   6   7     1222.90     1204.59    103.17 o 
 -12   6   7        1.04      -27.70     55.41 o 
 -11   6   7       74.97        3.68     40.31 o 
 -10   6   7      155.59      137.62     36.22 o 
  -9   6   7     1112.96     1245.12     55.54 o 
  -8   6   7       96.69       26.85     25.84 o 
  -7   6   7       77.54       79.17     23.69 o 
  -6   6   7      781.34     1056.95     57.68 o 
  -5   6   7     3146.27     3218.61    113.46 o 
  -4   6   7     1063.54     1218.57     42.11 o 
  -3   6   7     4408.60     4642.77    108.73 o 
  -2   6   7     8619.50     7941.30    172.67 o 
  -1   6   7      456.57      658.96     70.16 o 
   0   6   7     1454.32     1450.07     86.39 o 
   1   6   7      245.92      133.32     48.58 o 
   2   6   7      563.00      606.61     67.30 o 
   3   6   7       34.30      144.70     59.22 o 
   4   6   7      590.37      588.53     79.90 o 
   5   6   7      180.89      254.08    100.53 o 
   6   6   7     1866.53     1858.98    155.50 o 
 -13   7   7      336.44      185.16     67.85 o 
 -12   7   7      151.08       99.10     46.81 o 
 -11   7   7      120.69      110.23     44.64 o 
 -10   7   7      591.98      525.51     49.95 o 
  -9   7   7     2793.82     2815.28     86.55 o 
  -8   7   7      256.50      360.17     40.32 o 
  -7   7   7     4124.97     4281.19     90.21 o 
  -6   7   7     3147.97     3123.06     73.52 o 
  -5   7   7     1368.45     1381.03     47.33 o 
  -4   7   7      454.92      337.75     45.72 o 
  -3   7   7      713.37      531.28     50.88 o 
  -2   7   7     1625.28     1633.41    148.99 o 
  -1   7   7      151.12      140.22     45.72 o 
   0   7   7        0.26      -18.92     37.85 o 
   1   7   7     5431.58     5041.79    171.32 o 
   2   7   7      899.66      713.13    105.60 o 
   3   7   7     1146.86     1146.07    196.73 o 
   4   7   7     1368.49     1287.20    112.95 o 
   5   7   7       71.73       -0.90     66.73 o 
 -13   8   7      313.15      338.04     62.79 o 
 -12   8   7     1519.71     1678.35    102.17 o 
 -11   8   7     2488.32     2305.49    136.32 o 
 -10   8   7      318.48      183.16     44.33 o 
  -9   8   7      298.93      576.12     52.10 o 
  -8   8   7      241.82      363.93     39.54 o 
  -7   8   7        2.85       24.12     33.16 o 
  -6   8   7     3255.76     2807.31     88.78 o 
  -5   8   7      416.34      369.03     51.62 o 
  -4   8   7     4949.18     4751.86    190.94 o 
  -3   8   7     4467.30     5110.74    170.24 o 
  -2   8   7      584.03      540.39     66.11 o 
  -1   8   7     4452.75     4750.55    164.05 o 
   0   8   7      245.36      221.32     81.00 o 
   1   8   7      761.18      901.18    118.61 o 
   2   8   7       57.75      -34.72     69.43 o 
   3   8   7      202.67      271.14     74.50 o 
   4   8   7      215.57      302.54    120.06 o 
 -13   9   7      740.01      661.08     76.25 o 
 -12   9   7      115.66       73.38     54.91 o 
 -11   9   7      997.39      848.44     67.31 o 
 -10   9   7       25.78       -5.75     38.79 o 
  -9   9   7       24.17      -11.01     37.58 o 
  -8   9   7      149.57       82.71     41.65 o 
  -7   9   7      291.60      233.50     50.05 o 
  -6   9   7     6393.58     6306.34    168.09 o 
  -5   9   7     6436.92     6616.91    209.56 o 
  -4   9   7      801.75      683.22     75.67 o 
  -3   9   7      152.31      112.19     53.07 o 
  -2   9   7      319.26      254.59     85.34 o 
  -1   9   7      143.79      227.10     81.00 o 
   0   9   7      246.34      240.12     91.13 o 
   1   9   7      280.18      144.65     88.24 o 
   2   9   7     1248.30     1196.26    148.99 o 
   3   9   7     1898.01     1746.97    132.19 o 
 -12  10   7       57.52      103.65     47.45 o 
 -11  10   7      612.90      554.83     72.72 o 
 -10  10   7     5182.10     4433.63    181.85 o 
  -9  10   7      730.30      580.36     69.25 o 
  -8  10   7     1334.80     1625.86     97.35 o 
  -7  10   7     2103.58     2161.00    106.46 o 
  -6  10   7     1552.55     1391.90     87.34 o 
  -5  10   7      773.92      728.62    114.27 o 
  -4  10   7        1.28      -36.16     72.33 o 
  -3  10   7        0.11       40.50     78.11 o 
  -2  10   7      433.03      279.18     92.58 o 
  -1  10   7     1065.02     1100.80     98.13 o 
   0  10   7     1197.74     1311.99    153.33 o 
   1  10   7     1551.01     1471.10    164.90 o 
 -12  11   7      873.19      710.01     94.72 o 
 -11  11   7        0.52       46.40     64.41 o 
 -10  11   7      212.00      121.62     55.51 o 
  -9  11   7       82.43       90.87     52.47 o 
  -8  11   7       25.69        2.75     45.52 o 
  -7  11   7        3.08        6.92     44.71 o 
  -6  11   7      323.07      440.91    108.49 o 
  -5  11   7      664.88      293.64    111.38 o 
  -4  11   7     1813.05     2606.61    214.08 o 
  -3  11   7      517.08      416.60    111.38 o 
  -2  11   7      363.76      309.55    105.60 o 
  -1  11   7      148.80      278.76     78.87 o 
 -10  12   7        3.85      -13.45     54.44 o 
  -9  12   7      356.06      259.60     65.30 o 
  -8  12   7     3583.18     3722.54    217.02 o 
  -7  12   7        6.55      -51.35    102.70 o 
  -6  12   7       74.38      199.62    108.49 o 
  -5  12   7      242.22      247.35    118.61 o 
  -4  12   7       76.55      -17.36     94.02 o 
  -3  12   7        8.41      -44.84     89.68 o 
  -7  13   7      381.29      148.99    130.19 o 
   3 -13   8      809.64      891.05    186.60 o 
   4 -13   8      592.51      334.14    148.99 o 
   5 -13   8        7.70       49.18    117.17 o 
   6 -13   8      758.31      671.18    166.35 o 
   7 -13   8        2.90       31.85     61.04 o 
   1 -12   8     1466.42     1811.14    162.63 o 
   2 -12   8     1616.65     1844.50    163.18 o 
   3 -12   8      264.53      133.08    112.83 o 
   4 -12   8      241.64      122.95    118.61 o 
   5 -12   8      918.02     1158.66    188.05 o 
   6 -12   8       33.35       28.93    104.15 o 
   7 -12   8     1223.20     1053.22    105.43 o 
   8 -12   8      285.69      355.80     82.15 o 
   9 -12   8     1273.49     1149.93    214.81 o 
  -1 -11   8      249.78      341.75     94.53 o 
   0 -11   8      102.85       87.62     75.05 o 
   1 -11   8      514.81      540.55     96.77 o 
   2 -11   8      682.43      757.97    156.22 o 
   3 -11   8      576.84      562.69    146.10 o 
   4 -11   8     2135.04     2349.13    248.80 o 
   5 -11   8     1614.13     1475.44    199.62 o 
   6 -11   8      106.55       70.17     54.10 o 
   7 -11   8     4431.59     4172.93    188.77 o 
   8 -11   8      866.22      847.19     96.76 o 
   9 -11   8       71.21       -5.28     67.15 o 
  10 -11   8       70.87      120.09     53.29 o 
  -3 -10   8        1.61      -49.18     98.36 o 
  -2 -10   8      108.98      -44.12     88.24 o 
  -1 -10   8      291.70      376.97    109.93 o 
   0 -10   8      158.63       53.18     68.38 o 
   1 -10   8     1559.96     1511.57    138.81 o 
   2 -10   8     1306.23     1730.03    215.53 o 
   3 -10   8     1846.63     1594.06    199.62 o 
   4 -10   8       15.14      127.29    102.70 o 
   5 -10   8       86.40       87.17     52.48 o 
   6 -10   8     1839.15     1408.32    105.55 o 
   7 -10   8      140.99      136.00     77.39 o 
   8 -10   8      989.78      618.52    112.83 o 
   9 -10   8      910.40      698.28     72.86 o 
  10 -10   8      274.72      320.66     65.98 o 
  11 -10   8      664.93      490.42     61.18 o 
  -4  -9   8      416.51      504.83    146.10 o 
  -3  -9   8      228.12      283.52    115.72 o 
  -2  -9   8     2924.42     2997.83    334.87 o 
  -1  -9   8     1130.82     1058.82    187.32 o 
   0  -9   8      598.96      566.08    169.24 o 
   1  -9   8       30.33        2.89     95.47 o 
   2  -9   8     1024.45     1148.53    172.13 o 
   3  -9   8     1445.87     1385.76    186.60 o 
   4  -9   8      189.84      392.00    115.72 o 
   5  -9   8       65.77      117.87     47.07 o 
   6  -9   8     2784.92     2905.11    137.50 o 
   7  -9   8     2460.99     2197.49    132.08 o 
   8  -9   8        2.40       -1.35     41.11 o 
   9  -9   8     2072.39     2105.60    190.03 o 
  10  -9   8      355.08      152.06     46.77 o 
  11  -9   8        0.19      -23.70     47.40 o 
  -5  -8   8      910.76      825.96    166.35 o 
  -4  -8   8       73.20      156.22    107.04 o 
  -3  -8   8       21.38      -40.50     81.00 o 
  -2  -8   8       89.57       22.62    101.26 o 
  -1  -8   8      455.09      408.26     82.22 o 
   0  -8   8     2041.35     1948.12    162.01 o 
   1  -8   8     4274.70     4620.16    287.86 o 
   2  -8   8     3106.64     2819.25    225.66 o 
   3  -8   8       16.45      -37.61     75.22 o 
   4  -8   8     2478.25     2855.41    222.76 o 
   5  -8   8     2237.39     2235.70    194.56 o 
   6  -8   8       96.17      104.80     53.25 o 
   7  -8   8      515.24      493.65     57.75 o 
   8  -8   8     1565.58     1683.85     80.51 o 
   9  -8   8      472.85      676.27     61.79 o 
  10  -8   8      115.92       78.84     43.54 o 
  11  -8   8       12.88      -22.01     44.03 o 
  -7  -7   8       24.39      -52.07    104.15 o 
  -6  -7   8       96.53        2.89    111.38 o 
  -5  -7   8     1011.40      815.83    164.90 o 
  -4  -7   8      803.58      503.39    133.08 o 
  -3  -7   8     2275.28     2309.59    235.06 o 
  -2  -7   8      117.81      171.11     66.27 o 
  -1  -7   8     5664.97     5307.36    173.44 o 
   0  -7   8    15756.30    17088.46    400.49 o 
   1  -7   8       20.82       86.31     54.22 o 
   2  -7   8      603.33      829.52     88.26 o 
   3  -7   8        7.07        3.93     48.81 o 
   4  -7   8      422.89      533.76     54.01 o 
   5  -7   8     3283.03     3145.35    114.93 o 
   6  -7   8      140.86       93.29     39.23 o 
   7  -7   8     3706.53     3510.26    103.82 o 
   8  -7   8     3520.02     3634.02    110.72 o 
   9  -7   8     1224.76      966.64     68.74 o 
  10  -7   8      533.81      517.53     58.64 o 
  11  -7   8      362.97      283.24     66.01 o 
  -7  -6   8       10.44      -50.63    109.93 o 
  -6  -6   8       23.45      -45.57     91.13 o 
  -5  -6   8     2831.74     3073.84    250.25 o 
  -4  -6   8      468.69      364.52    118.61 o 
  -3  -6   8      644.86      567.68     70.02 o 
  -2  -6   8     1515.57     1480.66     98.43 o 
  -1  -6   8       40.18       14.15     37.63 o 
   0  -6   8     1928.39     2336.43    130.26 o 
   1  -6   8     3424.25     3992.15    170.94 o 
   2  -6   8     1727.59     1495.06    190.22 o 
   3  -6   8     1506.67     1573.06     78.48 o 
   4  -6   8     1711.00     1544.97     86.62 o 
   5  -6   8     9041.54     8791.14    143.65 o 
   6  -6   8     8210.80     8268.82    171.32 o 
   7  -6   8     1991.94     2124.59     84.72 o 
   8  -6   8       27.66      -17.93     35.87 o 
   9  -6   8     1109.56     1221.38    108.15 o 
  10  -6   8        4.16      -25.24     50.48 o 
  11  -6   8      211.40      228.84     64.00 o 
  -8  -5   8       44.25      -14.47    107.04 o 
  -7  -5   8     1438.21     1364.06    201.07 o 
  -6  -5   8        5.69       92.58    111.38 o 
  -5  -5   8     1068.17     1371.29    186.60 o 
  -4  -5   8        3.92       17.69     57.86 o 
  -3  -5   8       92.12      -20.32     40.65 o 
  -2  -5   8      542.83      497.89     60.55 o 
  -1  -5   8      224.15      256.55     48.00 o 
   0  -5   8        2.03        9.76     41.79 o 
   1  -5   8     8666.10     8848.52    280.06 o 
   2  -5   8     5463.27     5681.22    217.54 o 
   3  -5   8      218.62      142.46     32.04 o 
   4  -5   8       37.46      -13.18     26.37 o 
   5  -5   8       94.65       38.59     26.86 o 
   6  -5   8     2831.64     2631.25     86.07 o 
   7  -5   8     4615.79     5278.42    140.90 o 
   8  -5   8        3.47      -17.69     35.37 o 
   9  -5   8      765.33      926.38     56.09 o 
  10  -5   8      170.77      136.83     44.51 o 
  11  -5   8       41.12      -22.82     50.27 o 
  -9  -4   8      374.25      247.83     75.45 o 
  -8  -4   8      187.19      274.84    138.87 o 
  -7  -4   8     1083.48      804.26    159.12 o 
  -6  -4   8       35.10      130.19    108.49 o 
  -5  -4   8      342.25      173.05     65.64 o 
  -4  -4   8     3454.09     3029.91    195.28 o 
  -3  -4   8     4535.41     4828.64    156.79 o 
  -2  -4   8        4.28       -0.93     40.69 o 
  -1  -4   8     2636.01     2359.38    100.70 o 
   0  -4   8      294.13      226.47     54.71 o 
   1  -4   8      146.56       82.03     27.63 o 
   2  -4   8       39.61       -7.25     14.49 o 
   3  -4   8      273.78      228.84     25.89 o 
   4  -4   8      202.02       60.19     23.88 o 
   5  -4   8     6822.07     6938.41    134.08 o 
   6  -4   8        0.07       -1.59     27.62 o 
   7  -4   8     2546.96     2478.01     75.09 o 
   8  -4   8     6937.69     7135.72    143.52 o 
   9  -4   8        0.47       -9.95     37.17 o 
  10  -4   8        7.25      -10.82     41.49 o 
  11  -4   8      184.90      298.48     60.92 o 
 -10  -3   8      338.21      349.44     69.91 o 
  -9  -3   8     1506.09     1697.09    104.18 o 
  -8  -3   8     3619.17     3652.22    134.90 o 
  -7  -3   8     3940.27     3425.34    269.05 o 
  -6  -3   8     2224.49     2087.44    146.77 o 
  -5  -3   8      184.85       72.42     55.26 o 
  -4  -3   8     1207.47     1382.41    109.93 o 
  -3  -3   8      802.53      920.19     83.82 o 
  -2  -3   8     2356.29     2516.18     80.37 o 
  -1  -3   8       15.00        1.41     34.14 o 
   0  -3   8     7210.92     6446.70    140.99 o 
   1  -3   8     2989.99     1984.90     73.14 o 
   2  -3   8     1779.33     1774.09     44.36 o 
   3  -3   8     9166.39     9714.24    221.99 o 
   4  -3   8      726.71      610.64     36.14 o 
   5  -3   8      863.90      913.76     40.76 o 
   6  -3   8        9.13       12.98     22.86 o 
   7  -3   8      226.18      225.79     35.14 o 
   8  -3   8      206.96      245.04     43.79 o 
   9  -3   8        0.47      -18.76     37.53 o 
  10  -3   8      643.14      668.45     71.98 o 
  11  -3   8      641.97      624.88     73.07 o 
 -10  -2   8     1378.29     1170.83     95.89 o 
  -9  -2   8      553.99      663.09     74.88 o 
  -8  -2   8      181.10      181.30     53.98 o 
  -7  -2   8     1259.70     1140.83     94.19 o 
  -6  -2   8        6.96      -20.93     41.86 o 
  -5  -2   8     1487.12     1270.50     75.19 o 
  -4  -2   8      332.77      318.63     42.42 o 
  -3  -2   8     3905.85     3459.97     82.56 o 
  -2  -2   8    37426.06    34833.02    487.33 o 
  -1  -2   8     8508.38     7964.41    122.48 o 
   0  -2   8        3.32        7.92     13.60 o 
   1  -2   8     2383.94     1777.11     43.29 o 
   2  -2   8       12.07       -8.02     16.04 o 
   3  -2   8     1953.89     1974.95     40.18 o 
   4  -2   8      425.03      529.74     27.94 o 
   5  -2   8     1025.02     1017.51     42.47 o 
   6  -2   8     5989.51     6011.71    111.51 o 
   7  -2   8     4914.11     5138.29    114.51 o 
   8  -2   8      784.63      702.86     56.71 o 
   9  -2   8     1627.15     1691.87     92.01 o 
  10  -2   8      525.06      472.55     97.74 o 
  11  -2   8      223.98       97.95    121.51 o 
 -11  -1   8      112.10      152.18     86.67 o 
 -10  -1   8      138.14      142.81     59.04 o 
  -9  -1   8       33.59      -23.90     47.80 o 
  -8  -1   8       37.69       58.95     45.43 o 
  -7  -1   8     2378.68     2240.84    165.31 o 
  -6  -1   8     4658.06     4316.47    136.43 o 
  -5  -1   8        5.48      -15.75     31.51 o 
  -4  -1   8     7203.31     6240.96    136.50 o 
  -3  -1   8     3583.59     2883.00     69.21 o 
  -2  -1   8     8374.75     8052.38    105.90 o 
  -1  -1   8     3180.13     3459.90     83.91 o 
   0  -1   8     2028.94     2215.29    100.52 o 
   1  -1   8      997.36     1559.04     46.51 o 
   2  -1   8     4477.20     3828.65     64.04 o 
   3  -1   8     1377.61     1290.13     38.44 o 
   4  -1   8    14790.70    14456.69    186.37 o 
   5  -1   8    11331.20    10324.99    143.17 o 
   6  -1   8        1.58      -11.08     22.17 o 
   7  -1   8      217.21      145.61     35.48 o 
   8  -1   8        0.93      -27.61     55.22 o 
   9  -1   8      251.37      191.43     67.30 o 
  10  -1   8       43.44       -2.89     86.79 o 
 -11   0   8      750.06      762.85    112.04 o 
 -10   0   8       17.03      -29.02     58.03 o 
  -9   0   8     1335.16     1269.11     90.68 o 
  -8   0   8     2646.03     2988.19    146.29 o 
  -7   0   8       41.20        2.23     32.60 o 
  -6   0   8        4.28       22.20     24.16 o 
  -5   0   8      565.72      380.96     30.33 o 
  -4   0   8      236.41      234.91     22.14 o 
  -3   0   8       25.87       56.06     15.51 o 
  -2   0   8      725.02      464.21     26.50 o 
  -1   0   8     6651.67     6231.09     92.84 o 
   0   0   8    24269.50    25114.98    268.48 o 
   1   0   8       88.40      131.25     16.51 o 
   2   0   8     2852.96     2100.61     46.09 o 
   3   0   8     4576.31     4106.52     69.87 o 
   4   0   8     3684.99     3670.54     67.93 o 
   5   0   8     1920.91     2162.52     60.40 o 
   6   0   8      146.21       56.37     30.20 o 
   7   0   8       71.59       39.94     32.95 o 
   8   0   8      652.44      844.67     74.79 o 
   9   0   8       27.95       23.14     83.90 o 
  10   0   8      741.60      820.17    131.63 o 
 -12   1   8       84.80      141.97     66.72 o 
 -11   1   8      483.49      313.40     62.78 o 
 -10   1   8       28.55       50.84     48.04 o 
  -9   1   8      266.56       95.97     47.90 o 
  -8   1   8      886.79      791.93     55.16 o 
  -7   1   8     1873.35     1677.11     70.81 o 
  -6   1   8        0.23       17.12     23.96 o 
  -5   1   8     4339.35     4235.65    116.29 o 
  -4   1   8     3352.56     3713.26     70.96 o 
  -3   1   8     1575.21     1311.14     44.35 o 
  -2   1   8     1081.18      644.25     24.57 o 
  -1   1   8     2461.35     2896.28     51.69 o 
   0   1   8       35.54      128.35     16.26 o 
   1   1   8       15.29       72.30     15.58 o 
   2   1   8     1969.99     1946.30     46.23 o 
   3   1   8     2837.72     2699.65     55.73 o 
   4   1   8       21.04       -9.51     19.03 o 
   5   1   8     1515.98     1435.74     56.00 o 
   6   1   8     5540.95     5637.31    172.74 o 
   7   1   8      479.61      492.89     62.04 o 
   8   1   8      144.47      173.29     55.79 o 
   9   1   8      424.60      545.33    112.83 o 
 -12   2   8       16.85      -25.59     51.18 o 
 -11   2   8      381.45      338.44     65.09 o 
 -10   2   8     2215.37     2601.51    156.59 o 
  -9   2   8     4751.72     4438.22    217.35 o 
  -8   2   8      739.68      756.52     55.30 o 
  -7   2   8     3313.64     3541.31     99.21 o 
  -6   2   8     1236.21     1220.25     54.89 o 
  -5   2   8      484.68      409.86     33.06 o 
  -4   2   8     2100.62     1928.00     42.23 o 
  -3   2   8     1149.49     1397.71     62.41 o 
  -2   2   8     1472.59     1097.07     32.32 o 
  -1   2   8     4307.94     3371.99     56.08 o 
   0   2   8     1174.00      937.85     31.15 o 
   1   2   8    10809.04    10814.38    134.88 o 
   2   2   8     3047.61     2809.02     56.39 o 
   3   2   8      495.41      481.92     33.22 o 
   4   2   8      149.10      126.94     26.35 o 
   5   2   8       24.41      -20.67     42.33 o 
   6   2   8     1629.49     1578.40     91.66 o 
   7   2   8       43.81       51.12     48.98 o 
   8   2   8       16.69       67.59     53.57 o 
   9   2   8        7.60       26.70     64.34 o 
 -12   3   8      684.34      709.06     68.00 o 
 -11   3   8     2457.33     2578.31    106.58 o 
 -10   3   8      673.00      550.50     57.12 o 
  -9   3   8     2103.36     2000.34     98.34 o 
  -8   3   8        5.15       18.41     36.56 o 
  -7   3   8     1015.45     1207.05     68.12 o 
  -6   3   8      355.78      382.79     35.80 o 
  -5   3   8        3.12       -9.15     18.30 o 
  -4   3   8    10870.17    10362.89    138.67 o 
  -3   3   8    20965.80    21552.50    247.65 o 
  -2   3   8       61.36       -3.97     15.22 o 
  -1   3   8     1414.00     1146.68     33.73 o 
   0   3   8      698.44      665.06     26.69 o 
   1   3   8     2006.61     1840.84     46.31 o 
   2   3   8      885.23     1043.74     42.56 o 
   3   3   8       37.67       98.44     37.13 o 
   4   3   8      223.82      235.80     46.58 o 
   5   3   8     4476.87     5184.33    155.10 o 
   6   3   8       21.73      -23.18     46.35 o 
   7   3   8     1485.03     1348.07     93.09 o 
   8   3   8     1193.14     1181.94    101.64 o 
 -13   4   8      261.01      235.87     59.70 o 
 -12   4   8      994.60     1039.60     78.66 o 
 -11   4   8      346.50      271.30     51.57 o 
 -10   4   8       10.78        1.38     41.31 o 
  -9   4   8      333.06      285.25     47.54 o 
  -8   4   8     8506.81     8967.11    189.62 o 
  -7   4   8      498.32      382.31     34.13 o 
  -6   4   8     3261.38     3150.13     68.11 o 
  -5   4   8    10586.49    10819.56    154.67 o 
  -4   4   8     9106.55     8410.55    118.04 o 
  -3   4   8     5780.55     6019.90     90.68 o 
  -2   4   8        0.39        8.15     16.21 o 
  -1   4   8     1965.76     1975.66     48.80 o 
   0   4   8       18.33      145.97     36.01 o 
   1   4   8      416.15      338.09     43.73 o 
   2   4   8     5486.99     5671.41    158.45 o 
   3   4   8     4749.13     4668.30    199.70 o 
   4   4   8     1109.83     1187.60     82.05 o 
   5   4   8        0.38      -21.61     43.21 o 
   6   4   8      200.43      130.54     55.91 o 
   7   4   8      672.09      817.60     81.19 o 
 -13   5   8      303.42      252.43     59.09 o 
 -12   5   8        7.37       23.52     48.29 o 
 -11   5   8      706.72      956.71     78.55 o 
 -10   5   8     6024.53     5652.60    148.13 o 
  -9   5   8       48.73      -18.72     39.86 o 
  -8   5   8      575.40      315.41     38.82 o 
  -7   5   8     1652.23     1229.52     73.05 o 
  -6   5   8     1375.68     1429.11     50.25 o 
  -5   5   8     1477.08     1293.10     46.71 o 
  -4   5   8      515.96      302.03     25.67 o 
  -3   5   8     2525.90     2546.80     57.16 o 
  -2   5   8     6029.61     6640.99    145.24 o 
  -1   5   8     2945.28     2847.60     64.50 o 
   0   5   8     2810.04     2901.11    242.29 o 
   1   5   8     2135.95     2145.93    110.24 o 
   2   5   8     4880.62     4904.59    208.19 o 
   3   5   8     1992.13     1978.40    100.36 o 
   4   5   8      199.50      109.81     48.68 o 
   5   5   8      835.94      943.17     78.46 o 
   6   5   8      205.92      207.20    152.61 o 
 -13   6   8      201.56      158.72     66.40 o 
 -12   6   8       76.01       55.40     58.87 o 
 -11   6   8      281.41      223.87     60.68 o 
 -10   6   8     2198.85     2174.34    123.46 o 
  -9   6   8      123.12       99.38     32.62 o 
  -8   6   8      452.74      454.63     38.41 o 
  -7   6   8       81.67       55.02     23.43 o 
  -6   6   8     4876.84     4924.99     90.67 o 
  -5   6   8       30.83        7.74     22.08 o 
  -4   6   8     1469.02     1611.14     49.93 o 
  -3   6   8     3234.67     2774.26     82.32 o 
  -2   6   8     1887.76     2167.55    106.14 o 
  -1   6   8       46.23      -17.63     35.27 o 
   0   6   8     4292.98     4202.99    151.21 o 
   1   6   8      311.68      383.81    128.02 o 
   2   6   8      144.11      185.80     51.43 o 
   3   6   8       75.97      -14.95     46.14 o 
   4   6   8     2650.48     2490.17    150.72 o 
   5   6   8      115.90      188.37     74.50 o 
 -13   7   8       21.72       40.34     61.21 o 
 -12   7   8      134.29       95.02     60.93 o 
 -11   7   8     1542.98     1769.35    120.05 o 
 -10   7   8      229.91      276.84     49.60 o 
  -9   7   8     1769.41     1631.68     92.43 o 
  -8   7   8     1253.06     1434.48     66.05 o 
  -7   7   8       48.75      -12.96     25.92 o 
  -6   7   8      302.88      313.66     35.36 o 
  -5   7   8       26.25       24.10     40.55 o 
  -4   7   8      135.80      101.60     40.83 o 
  -3   7   8      137.82       78.59     50.56 o 
  -2   7   8     1399.86     1405.62    112.83 o 
  -1   7   8     3301.17     3197.69    147.50 o 
   0   7   8      697.75      676.82     74.92 o 
   1   7   8      127.74       98.89     63.65 o 
   2   7   8      178.86      130.86     60.96 o 
   3   7   8       80.72      190.02     68.76 o 
   4   7   8     1869.04     1733.37    132.54 o 
 -13   8   8     1722.84     1798.66    105.86 o 
 -12   8   8     1071.39     1003.73     83.48 o 
 -11   8   8     1917.89     2141.62    140.97 o 
 -10   8   8     1254.83      921.78     67.38 o 
  -9   8   8     3254.91     2925.70    149.49 o 
  -8   8   8     3564.86     3937.43    114.71 o 
  -7   8   8       27.87      -15.31     30.63 o 
  -6   8   8       39.79      -19.82     39.65 o 
  -5   8   8     1835.75     1646.32     88.91 o 
  -4   8   8      873.95     1148.82     92.66 o 
  -3   8   8       62.60       33.16     79.56 o 
  -2   8   8      156.01      146.75     54.18 o 
  -1   8   8     1654.05     1894.72    112.90 o 
   0   8   8     1540.58     1608.52    157.67 o 
   1   8   8       16.88        2.89     72.33 o 
   2   8   8      240.13      231.63     68.58 o 
   3   8   8       50.40      137.33    115.00 o 
 -12   9   8      479.23      493.96     67.95 o 
 -11   9   8      182.97      253.91     50.77 o 
 -10   9   8     1906.09     2086.70    142.39 o 
  -9   9   8     1057.61      923.29     72.27 o 
  -8   9   8      366.21      293.17     58.64 o 
  -7   9   8     5677.91     6256.64    175.17 o 
  -6   9   8     3128.55     3064.70    130.13 o 
  -5   9   8     3387.36     3569.18    153.63 o 
  -4   9   8        9.05      -49.18     98.36 o 
  -3   9   8     1974.11     2356.62    127.85 o 
  -2   9   8     1717.55     1772.17    112.85 o 
  -1   9   8      116.71       62.20     55.23 o 
   0   9   8        5.62       33.27     85.34 o 
   1   9   8      545.63      575.71    117.17 o 
   2   9   8     1044.04     1138.16    115.58 o 
 -12  10   8     1782.99     1620.59    136.71 o 
 -11  10   8      174.17       85.95     66.99 o 
 -10  10   8       48.17      -21.28    120.78 o 
  -9  10   8        0.22      -12.08     72.74 o 
  -8  10   8      728.61      756.54     82.17 o 
  -7  10   8     2497.17     2703.38    117.14 o 
  -6  10   8      479.05      394.46     73.90 o 
  -5  10   8       18.39       67.17     56.97 o 
  -4  10   8      713.33      473.74     81.73 o 
  -3  10   8     1314.36     1453.74    164.90 o 
  -2  10   8      731.17     1008.22    138.87 o 
  -1  10   8      553.74      534.09     86.65 o 
   0  10   8     1136.14     1649.02    177.92 o 
 -11  11   8       53.71       11.18     69.61 o 
 -10  11   8      270.60      315.38     79.76 o 
  -9  11   8      412.08      654.17    115.32 o 
  -8  11   8      491.37      364.58    138.87 o 
  -7  11   8       16.90       63.57     64.27 o 
  -6  11   8      354.20      306.22    116.44 o 
  -5  11   8     1000.39      928.66    148.99 o 
  -4  11   8      751.54     1084.88    153.33 o 
  -3  11   8      678.25      704.45    144.65 o 
  -2  11   8      782.98      919.98    147.54 o 
  -9  12   8       21.75       27.94     56.11 o 
  -8  12   8      115.84      118.61     70.53 o 
  -7  12   8        0.50      -42.67     85.34 o 
  -6  12   8      977.47      901.18    167.80 o 
  -5  12   8       56.51      -52.07    104.15 o 
  -4  12   8       37.39       13.02    112.83 o 
   1 -12   9      225.73      410.93    105.56 o 
   2 -12   9      359.40      440.94    142.48 o 
   3 -12   9      212.58       43.40    120.06 o 
   4 -12   9       30.81      -54.24    108.49 o 
   5 -12   9       13.71       92.58    117.17 o 
   6 -12   9       31.27      196.73    122.95 o 
   7 -12   9     2149.56     2610.23    199.62 o 
   8 -12   9     3047.90     3007.45    176.34 o 
  -1 -11   9      237.69      234.38     93.06 o 
   0 -11   9      590.79      604.39    109.67 o 
   1 -11   9       21.53       52.72     75.50 o 
   2 -11   9       27.50       86.79    112.83 o 
   3 -11   9     2531.49     2205.93    253.14 o 
   4 -11   9      429.51      300.87    137.42 o 
   5 -11   9      198.16      399.24    138.87 o 
   6 -11   9      656.56      838.01    176.47 o 
   7 -11   9      489.54      495.36     85.82 o 
   8 -11   9     2219.32     1592.93    128.97 o 
   9 -11   9     1268.27     1184.67    222.04 o 
  -2 -10   9      657.08      508.37    105.22 o 
  -1 -10   9      582.91      489.61    127.29 o 
   0 -10   9       24.31       40.03    132.36 o 
   1 -10   9     3227.18     3936.52    203.90 o 
   2 -10   9      264.06      293.64    128.74 o 
   3 -10   9     1116.80      995.20    175.03 o 
   4 -10   9       56.44      -15.91     96.92 o 
   5 -10   9       69.67       87.53     53.40 o 
   6 -10   9      970.16      806.53    103.43 o 
   7 -10   9      177.40      265.85     69.43 o 
   8 -10   9       21.17       10.08     58.70 o 
   9 -10   9     1875.19     1893.34    137.37 o 
  10 -10   9     2304.16     1921.24    117.75 o 
  -4  -9   9      735.34      854.89    173.58 o 
  -3  -9   9      215.33      216.98    121.51 o 
  -2  -9   9      881.84      708.45    110.47 o 
  -1  -9   9       24.93       57.72     70.53 o 
   0  -9   9      441.61      331.32     84.60 o 
   1  -9   9      820.25      679.86    150.44 o 
   2  -9   9      103.45      195.28    107.04 o 
   3  -9   9       12.55       49.18     98.36 o 
   4  -9   9      592.56      705.90    148.99 o 
   5  -9   9     3930.08     4031.42    163.44 o 
   6  -9   9        0.05      -23.01     46.02 o 
   7  -9   9      510.26      414.68    110.66 o 
   8  -9   9      460.26      565.45     66.64 o 
   9  -9   9       10.59      -27.61     55.23 o 
  10  -9   9     1281.95     1139.72     77.94 o 
  -5  -8   9        1.76       81.00    114.27 o 
  -4  -8   9      298.51      180.81    121.51 o 
  -3  -8   9        4.31      -44.12     88.24 o 
  -2  -8   9       20.27      -29.89     59.78 o 
  -1  -8   9      327.09      325.97     82.83 o 
   0  -8   9     6379.38     6997.83    268.95 o 
   1  -8   9     1922.69     2887.24    237.23 o 
   2  -8   9      146.10      -43.40     86.79 o 
   3  -8   9     4784.42     4540.60    289.30 o 
   4  -8   9      657.76      682.04     73.50 o 
   5  -8   9     2409.91     2133.89    258.20 o 
   6  -8   9        3.11        6.01     58.58 o 
   7  -8   9       14.53      -20.13     40.26 o 
   8  -8   9        4.85       68.88     46.15 o 
   9  -8   9     1048.54     1025.57     70.81 o 
  10  -8   9      824.82      662.47     97.71 o 
  11  -8   9      456.16      549.12     79.91 o 
  -6  -7   9       17.15      -30.38    108.49 o 
  -5  -7   9       67.30       59.31    115.72 o 
  -4  -7   9      509.20      548.23    137.42 o 
  -3  -7   9      305.05      225.60     78.53 o 
  -2  -7   9     2759.12     2933.35    227.10 o 
  -1  -7   9     1944.44     1984.34    152.91 o 
   0  -7   9     4359.49     4381.82    198.89 o 
   1  -7   9     1166.58      986.52    151.88 o 
   2  -7   9      171.38       67.99     91.13 o 
   3  -7   9     1054.85     1009.66    151.88 o 
   4  -7   9       10.89       -1.93     44.41 o 
   5  -7   9     1838.87     1698.79    114.79 o 
   6  -7   9     5869.69     5795.03    163.97 o 
   7  -7   9     2581.99     2676.46    134.99 o 
   8  -7   9        8.47       -0.82     36.30 o 
   9  -7   9      155.03      115.84     44.18 o 
  10  -7   9      667.83      508.22     79.20 o 
  11  -7   9      652.20      508.75     75.93 o 
  -7  -6   9     1239.88     1202.05    205.40 o 
  -6  -6   9     3012.97     3509.24    289.30 o 
  -5  -6   9       16.23       59.31    107.04 o 
  -4  -6   9      108.96       70.88    101.26 o 
  -3  -6   9     3244.00     3057.21    169.17 o 
  -2  -6   9     3644.26     4205.11    194.85 o 
  -1  -6   9     1606.89     1465.03    112.79 o 
   0  -6   9     2345.35     1779.43    175.03 o 
   1  -6   9     3569.88     3184.21    154.39 o 
   2  -6   9     6043.93     6436.87    175.56 o 
   3  -6   9      219.37      188.48     42.44 o 
   4  -6   9     4218.60     4082.35    110.25 o 
   5  -6   9     3239.60     3378.96     93.60 o 
   6  -6   9     5597.31     5844.53    127.91 o 
   7  -6   9     2081.19     2061.11     89.16 o 
   8  -6   9       38.87       14.17     38.85 o 
   9  -6   9      414.30      386.45     54.49 o 
  10  -6   9       43.70      -24.40     48.80 o 
  11  -6   9     1097.92     1027.94     99.68 o 
  -8  -5   9      207.53      170.69    135.97 o 
  -7  -5   9      187.77      162.01    125.85 o 
  -6  -5   9     2018.76     1563.68    211.19 o 
  -5  -5   9      423.73      332.70    125.85 o 
  -4  -5   9      287.82      328.36    114.27 o 
  -3  -5   9       11.88      -45.20     90.41 o 
  -2  -5   9     1538.18     1750.29    105.44 o 
  -1  -5   9     6235.20     6209.55    187.23 o 
   0  -5   9     4615.85     4392.37    181.29 o 
   1  -5   9     1946.85     2052.92     87.70 o 
   2  -5   9       34.93       58.20     32.22 o 
   3  -5   9      140.78       30.72     24.70 o 
   4  -5   9     5978.08     5538.73    122.80 o 
   5  -5   9      800.65      595.92     44.53 o 
   6  -5   9       31.57      -13.08     29.03 o 
   7  -5   9      499.86      490.70     47.26 o 
   8  -5   9     2559.68     2645.69    100.33 o 
   9  -5   9       38.97      -20.12     63.04 o 
  10  -5   9       52.35      -20.67     41.34 o 
  11  -5   9      898.75      946.20    111.38 o 
  -9  -4   9       19.54       81.00    135.97 o 
  -8  -4   9       53.96      -14.47    115.72 o 
  -7  -4   9     2575.15     2655.79    270.50 o 
  -6  -4   9      150.22      222.76    122.95 o 
  -5  -4   9     1930.25     2074.30    221.32 o 
  -4  -4   9     2375.43     2628.35    151.87 o 
  -3  -4   9      274.13      181.54     51.14 o 
  -2  -4   9       25.34      -11.87     37.98 o 
  -1  -4   9     5316.94     5291.65    206.20 o 
   0  -4   9     1301.76     1455.42    198.90 o 
   1  -4   9      455.25      400.92     46.66 o 
   2  -4   9     1563.27     1389.05     62.43 o 
   3  -4   9     1643.30     1389.15     54.69 o 
   4  -4   9     1172.51     1122.78     53.67 o 
   5  -4   9      194.65      231.43     34.30 o 
   6  -4   9     2906.10     2764.09     83.70 o 
   7  -4   9      490.80      470.90     38.84 o 
   8  -4   9      999.30      914.24     96.63 o 
   9  -4   9       19.15       35.12     40.92 o 
  10  -4   9      386.96      448.09     64.10 o 
  11  -4   9      125.51       30.56     54.57 o 
  -9  -3   9      620.10      564.62    140.31 o 
  -8  -3   9      156.02      239.93     71.45 o 
  -7  -3   9      697.84      490.78     72.93 o 
  -6  -3   9      978.20      666.40     78.35 o 
  -5  -3   9     2395.90     2981.26    228.55 o 
  -4  -3   9      310.92      300.73     67.51 o 
  -3  -3   9      862.84      693.17     57.83 o 
  -2  -3   9     5485.34     5117.06    160.79 o 
  -1  -3   9     4939.94     4245.96    110.98 o 
   0  -3   9       11.02       18.64     21.62 o 
   1  -3   9     4348.46     4666.18     86.48 o 
   2  -3   9     1530.61     1458.02     54.29 o 
   3  -3   9      740.19      835.60     44.53 o 
   4  -3   9        5.15      -11.32     22.65 o 
   5  -3   9      192.98      131.41     35.32 o 
   6  -3   9      407.38      383.56     35.58 o 
   7  -3   9      278.57      234.82     35.12 o 
   8  -3   9       10.90      -18.29     36.57 o 
   9  -3   9      821.00      836.19     67.16 o 
  10  -3   9      466.20      576.29     69.51 o 
 -10  -2   9     1958.14     1934.46    229.27 o 
  -9  -2   9      665.18      639.25     94.45 o 
  -8  -2   9      192.88      170.72     67.26 o 
  -7  -2   9      142.61       63.46     54.10 o 
  -6  -2   9     1172.52     1043.17    126.57 o 
  -5  -2   9        3.55       -7.70     35.84 o 
  -4  -2   9     3353.72     3280.46    112.90 o 
  -3  -2   9     7611.06     6811.99    156.01 o 
  -2  -2   9     2307.01     1792.41    102.83 o 
  -1  -2   9     8505.80     8725.74    129.43 o 
   0  -2   9       25.01       -8.09     16.18 o 
   1  -2   9     5666.37     5173.90    111.15 o 
   2  -2   9     5206.33     5318.18    108.07 o 
   3  -2   9      239.03      201.91     30.85 o 
   4  -2   9     2226.06     2230.32     61.69 o 
   5  -2   9     1538.88     1621.42     57.05 o 
   6  -2   9       73.77      -16.23     35.47 o 
   7  -2   9       19.96       -7.35     35.88 o 
   8  -2   9      160.80      164.73     45.01 o 
   9  -2   9     1050.99     1056.33     79.79 o 
  10  -2   9      578.99      610.96     69.53 o 
 -11  -1   9      145.40       43.67     77.57 o 
 -10  -1   9      217.85      131.27     75.45 o 
  -9  -1   9      132.42      129.93     70.11 o 
  -8  -1   9     4025.18     4098.86    178.20 o 
  -7  -1   9       63.45       34.30     54.57 o 
  -6  -1   9       53.52      -19.24     38.48 o 
  -5  -1   9     5711.83     5572.30    159.42 o 
  -4  -1   9     5748.85     4955.89    124.72 o 
  -3  -1   9    11005.79    11031.34    158.89 o 
  -2  -1   9     1599.35     1741.36     45.27 o 
  -1  -1   9        1.53       -7.57     15.14 o 
   0  -1   9     5511.80     4832.81     84.78 o 
   1  -1   9     1173.40      857.47     36.23 o 
   2  -1   9     6693.34     7069.99    110.81 o 
   3  -1   9     5393.70     4933.60     87.89 o 
   4  -1   9     4989.49     4473.34     86.06 o 
   5  -1   9     4144.27     4327.61    105.66 o 
   6  -1   9       11.66      -16.56     33.12 o 
   7  -1   9     4231.59     4570.75    163.41 o 
   8  -1   9      232.38      222.69     55.93 o 
   9  -1   9      151.58      172.35     62.60 o 
  10  -1   9       92.06      -44.12     88.24 o 
 -11   0   9       98.56       67.61     75.77 o 
 -10   0   9      513.05      458.02    133.80 o 
  -9   0   9     1546.58     1654.59    131.32 o 
  -8   0   9     3179.79     2965.77    150.48 o 
  -7   0   9        0.24       -4.86     36.42 o 
  -6   0   9     3352.83     3340.60    111.03 o 
  -5   0   9     2132.23     1597.27     66.65 o 
  -4   0   9       13.00       -1.32     21.79 o 
  -3   0   9     2373.74     2467.84     53.46 o 
  -2   0   9     2300.78     2351.50     53.00 o 
  -1   0   9     1140.61     1025.72     38.01 o 
   0   0   9      656.78      745.85     27.30 o 
   1   0   9        0.41       -7.20     14.40 o 
   2   0   9    10067.12     9331.90    129.21 o 
   3   0   9     5647.64     5546.95    108.39 o 
   4   0   9     2356.53     2374.71     56.63 o 
   5   0   9      527.97      571.24     54.00 o 
   6   0   9     1716.59     1937.41     84.31 o 
   7   0   9       14.49      -10.64     46.25 o 
   8   0   9       42.28       66.54     82.45 o 
   9   0   9     1216.73     1229.53    150.44 o 
 -12   1   9      174.75      187.66     89.95 o 
 -11   1   9      447.68      522.11     70.93 o 
 -10   1   9      126.20      100.51     49.33 o 
  -9   1   9      698.45      673.65     68.99 o 
  -8   1   9      544.96      574.64     63.18 o 
  -7   1   9     1165.63     1098.99     61.87 o 
  -6   1   9     2111.12     2088.73    110.22 o 
  -5   1   9      316.23      337.67     34.98 o 
  -4   1   9      170.02      150.71     25.26 o 
  -3   1   9     7756.86     7151.40    122.39 o 
  -2   1   9     6360.57     6501.54     92.54 o 
  -1   1   9       12.17       -7.45     14.90 o 
   0   1   9     5862.10     4814.21     73.92 o 
   1   1   9      760.85      747.80     31.62 o 
   2   1   9        3.95       -8.62     18.08 o 
   3   1   9       29.55       31.29     19.86 o 
   4   1   9      789.93      694.69     41.76 o 
   5   1   9     1252.59     1360.35     62.61 o 
   6   1   9     1835.61     1781.78     81.09 o 
   7   1   9      180.08      105.05     61.99 o 
   8   1   9      772.18     1055.95    140.31 o 
   9   1   9     1519.05     1643.24    167.80 o 
 -12   2   9      129.71       46.36     83.21 o 
 -11   2   9      629.85      677.64     79.40 o 
 -10   2   9      432.67      462.45     83.31 o 
  -9   2   9      206.45      245.93     45.41 o 
  -8   2   9      260.19      184.42     42.28 o 
  -7   2   9     4593.68     4626.85    119.80 o 
  -6   2   9     3236.14     3289.51     95.96 o 
  -5   2   9       37.48       93.06     26.57 o 
  -4   2   9     1818.09     2040.53     60.82 o 
  -3   2   9     1291.58     1163.63     37.07 o 
  -2   2   9      116.85      370.38     23.68 o 
  -1   2   9        5.05       26.44     16.18 o 
   0   2   9      755.83      722.87     28.58 o 
   1   2   9      146.66      100.83     20.56 o 
   2   2   9     1753.29     1834.23     48.62 o 
   3   2   9     1697.84     1490.54     66.19 o 
   4   2   9     4282.12     4756.73    120.44 o 
   5   2   9      144.52      157.43     50.85 o 
   6   2   9      817.66      871.12     75.20 o 
   7   2   9      167.93      160.16     56.83 o 
   8   2   9       74.78       23.14     92.58 o 
 -12   3   9     1314.24     1339.43     86.61 o 
 -11   3   9     1551.33     1357.50     83.83 o 
 -10   3   9      489.46      508.89     56.24 o 
  -9   3   9     3065.14     3128.75    106.76 o 
  -8   3   9        0.75      -17.21     34.42 o 
  -7   3   9      148.87      291.25     41.51 o 
  -6   3   9      303.29      451.91     41.35 o 
  -5   3   9     6352.67     6051.65    108.97 o 
  -4   3   9     1671.57     1888.45     51.46 o 
  -3   3   9     5206.12     4755.78     74.90 o 
  -2   3   9       64.59      119.49     20.46 o 
  -1   3   9     6619.03     6821.87    104.77 o 
   0   3   9    10228.77     9852.91    119.61 o 
   1   3   9        6.88       -9.40     18.80 o 
   2   3   9      431.10      470.21     40.72 o 
   3   3   9       86.87       85.64     37.23 o 
   4   3   9       30.03       35.57     45.83 o 
   5   3   9      236.60      182.30     53.62 o 
   6   3   9      100.52      163.67     55.50 o 
   7   3   9      424.04      397.15     67.16 o 
 -12   4   9      342.33      287.40     57.57 o 
 -11   4   9       72.43       78.95     46.33 o 
 -10   4   9     1234.52     1260.51     82.26 o 
  -9   4   9        7.89       -5.79     38.43 o 
  -8   4   9        2.26      -21.61     43.22 o 
  -7   4   9      945.82     1183.12     57.15 o 
  -6   4   9     2635.29     2542.23     71.16 o 
  -5   4   9    13079.57    13197.95    200.50 o 
  -4   4   9     1676.82     1445.88     48.72 o 
  -3   4   9      315.06      330.84     28.41 o 
  -2   4   9      852.37      887.10     43.00 o 
  -1   4   9      178.37      119.88     21.55 o 
   0   4   9     2306.15     2581.03     78.56 o 
   1   4   9     2263.37     2515.60    105.38 o 
   2   4   9     2912.28     3006.00    114.81 o 
   3   4   9     1703.73     2047.60    151.54 o 
   4   4   9      262.13      214.41     85.16 o 
   5   4   9     2519.38     2555.02    120.15 o 
   6   4   9     1300.12     1708.57    132.00 o 
 -12   5   9      247.28      247.13     55.74 o 
 -11   5   9      272.36      136.02     51.29 o 
 -10   5   9     2599.79     3133.36    114.18 o 
  -9   5   9      268.09      144.16     55.54 o 
  -8   5   9     1327.00     1128.92     58.47 o 
  -7   5   9     7305.93     7675.47    135.64 o 
  -6   5   9      827.95      643.96     40.56 o 
  -5   5   9      832.07     1110.44     45.70 o 
  -4   5   9      257.21      244.52     27.08 o 
  -3   5   9      399.94      499.64     33.98 o 
  -2   5   9       98.81       35.13     27.94 o 
  -1   5   9      784.60     1064.76     52.36 o 
   0   5   9     3273.31     3545.11    139.61 o 
   1   5   9    10730.21    11368.53    308.38 o 
   2   5   9     3400.80     3671.28    159.21 o 
   3   5   9       15.82      -22.35     44.69 o 
   4   5   9       17.81      -23.65     47.29 o 
   5   5   9       50.31       35.08     54.76 o 
   6   5   9      474.26      371.75     69.91 o 
 -12   6   9      658.98      543.62     78.36 o 
 -11   6   9      498.93      481.82     71.83 o 
 -10   6   9      312.99      456.97     70.40 o 
  -9   6   9       61.31       46.02     40.09 o 
  -8   6   9      283.31      180.56     37.84 o 
  -7   6   9      287.01      238.13     36.94 o 
  -6   6   9      253.84      195.14     29.65 o 
  -5   6   9      776.08      800.30     44.19 o 
  -4   6   9     7514.83     7305.70    186.81 o 
  -3   6   9      712.98      786.73     52.31 o 
  -2   6   9     2083.25     2396.03    117.57 o 
  -1   6   9     2692.30     2699.01    105.21 o 
   0   6   9        7.26      -25.22     50.44 o 
   1   6   9      593.94      630.71    159.84 o 
   2   6   9      499.32      383.63     61.27 o 
   3   6   9      387.19      260.91     59.66 o 
   4   6   9      606.76      542.36     71.63 o 
   5   6   9      332.14      365.02     88.35 o 
 -12   7   9      262.77      276.11     69.01 o 
 -11   7   9        4.11       65.64     46.77 o 
 -10   7   9      385.87      462.89     92.49 o 
  -9   7   9      805.07     1074.01     61.89 o 
  -8   7   9     3959.55     3767.66    100.64 o 
  -7   7   9     1070.31     1132.91     72.64 o 
  -6   7   9     3377.58     3989.20    110.20 o 
  -5   7   9      610.16      424.62     46.14 o 
  -4   7   9      963.07     1074.76    135.97 o 
  -3   7   9        1.55      -29.65     59.31 o 
  -2   7   9       58.76      -23.23     46.46 o 
  -1   7   9      283.58      323.98     52.04 o 
   0   7   9      658.20      801.96     80.80 o 
   1   7   9        4.37      -30.02     60.03 o 
   2   7   9     1580.87     1677.27    101.22 o 
   3   7   9     1348.72     1423.61    127.41 o 
   4   7   9       23.44       23.87     67.51 o 
 -12   8   9      696.65      812.43     78.05 o 
 -11   8   9     1325.46     1266.25     89.86 o 
 -10   8   9      969.99      853.99     75.56 o 
  -9   8   9       55.87        8.51     42.05 o 
  -8   8   9       21.27        9.56     45.07 o 
  -7   8   9      599.91      617.31     57.46 o 
  -6   8   9      687.15      689.13     76.62 o 
  -5   8   9     1084.96     1072.22     94.11 o 
  -4   8   9      196.98      222.33    136.70 o 
  -3   8   9     1953.55     1895.22    118.76 o 
  -2   8   9     5051.28     5457.45    190.12 o 
  -1   8   9      721.07      925.05    108.25 o 
   0   8   9     1179.36     1342.35    104.66 o 
   1   8   9      193.95      415.15    109.93 o 
   2   8   9       32.92       87.62    170.69 o 
 -12   9   9       71.12       -8.59     53.90 o 
 -11   9   9       12.25        8.51     84.52 o 
 -10   9   9      232.76      231.34     56.96 o 
  -9   9   9       78.38      -29.38     58.75 o 
  -8   9   9      418.07      756.63     69.95 o 
  -7   9   9     4169.45     4014.41    139.62 o 
  -6   9   9     3424.28     3927.60    220.18 o 
  -5   9   9       91.48      122.67     78.11 o 
  -4   9   9     1059.16     1126.59    101.01 o 
  -3   9   9      359.16      350.91     72.88 o 
  -2   9   9      248.46      246.28     67.99 o 
  -1   9   9     1138.17     1164.44    306.66 o 
   0   9   9       63.74       15.91     89.68 o 
   1   9   9      195.42      324.02    114.27 o 
 -11  10   9      462.60      346.90     82.33 o 
 -10  10   9      166.98      125.36     70.95 o 
  -9  10   9     1775.05     1938.82    137.34 o 
  -8  10   9     1365.75     1499.12    100.88 o 
  -7  10   9      143.18       57.29     53.66 o 
  -6  10   9     1293.84      997.76    129.46 o 
  -5  10   9        1.45      -29.89     59.78 o 
  -4  10   9       33.35      -29.29     58.58 o 
  -3  10   9       46.03       24.43     64.41 o 
  -2  10   9        2.02       24.59     89.68 o 
  -1  10   9     3759.61     5220.46    297.98 o 
 -10  11   9      313.19      416.58     84.90 o 
  -9  11   9      603.33      631.09    128.02 o 
  -8  11   9      777.67      551.25     78.05 o 
  -7  11   9      122.61      113.09     72.23 o 
  -6  11   9      738.52      722.96     97.20 o 
  -5  11   9      991.83     1213.12    155.50 o 
  -4  11   9       32.19      -48.46     96.92 o 
  -3  11   9     1133.92     1369.85    183.71 o 
   3 -12  10      185.69      211.19    131.63 o 
   4 -12  10       60.60      133.08    134.53 o 
   5 -12  10        2.78       52.07    117.17 o 
   6 -12  10     1208.28      990.86    196.73 o 
   0 -11  10        0.34       -6.38     77.72 o 
   1 -11  10     2309.48     2280.32    614.77 o 
   2 -11  10      303.97      269.05    130.19 o 
   3 -11  10      362.36      465.78    156.22 o 
   4 -11  10      411.50      504.83    156.22 o 
   5 -11  10      368.43      610.43    159.12 o 
   6 -11  10     3625.53     3189.08    180.09 o 
   7 -11  10      241.29      204.98     75.72 o 
   8 -11  10       17.92       73.38     72.75 o 
  -2 -10  10      373.90      323.17    102.70 o 
  -1 -10  10      155.66      171.01    107.77 o 
   0 -10  10       11.90       40.13     77.64 o 
   1 -10  10     2247.98     2567.30    193.78 o 
   2 -10  10     1044.01     1167.33    199.62 o 
   3 -10  10       17.27      -26.04    104.15 o 
   4 -10  10     2723.71     3292.26    283.52 o 
   5 -10  10      206.27      129.62     61.54 o 
   6 -10  10      323.24      326.76     74.91 o 
   7 -10  10     1104.66     1084.98    111.71 o 
   8 -10  10      349.88      285.45     79.47 o 
   9 -10  10        0.07      -23.48     46.96 o 
  -3  -9  10      662.34      403.58    141.76 o 
  -2  -9  10       50.98       93.30     79.78 o 
  -1  -9  10     1059.48     1269.87    143.15 o 
   0  -9  10      201.85      180.66     80.63 o 
   1  -9  10      800.62     1024.13    183.71 o 
   2  -9  10       27.51       27.48    107.04 o 
   3  -9  10      683.96      684.20    154.78 o 
   4  -9  10      121.08      185.15    117.17 o 
   5  -9  10       28.45      -37.61     75.22 o 
   6  -9  10       87.94       43.32     75.94 o 
   7  -9  10     1813.91     2189.00    145.90 o 
   8  -9  10     2695.67     2556.16    124.31 o 
   9  -9  10        2.10      -17.51     85.88 o 
  10  -9  10      158.95      267.26     55.60 o 
  -5  -8  10     1407.06     1255.57    214.08 o 
  -4  -8  10        6.68      -48.46     96.92 o 
  -3  -8  10       54.98      -31.82     96.92 o 
  -2  -8  10      231.07       24.94     74.76 o 
  -1  -8  10      587.08      648.84    110.11 o 
   0  -8  10       23.91        5.96     70.22 o 
   1  -8  10      504.25      509.17    141.76 o 
   2  -8  10        3.79       24.59     99.81 o 
   3  -8  10     1611.06     1758.96    212.64 o 
   4  -8  10     1652.31     1287.70    102.91 o 
   5  -8  10       75.05       58.76     51.48 o 
   6  -8  10        8.26       44.88     56.20 o 
   7  -8  10      148.57       -1.15     43.50 o 
   8  -8  10      496.41      355.77     63.67 o 
   9  -8  10      583.25      402.40     56.25 o 
  10  -8  10      166.53      187.59     56.23 o 
  -6  -7  10      616.67      620.55    179.37 o 
  -5  -7  10       75.52       40.50    115.72 o 
  -4  -7  10       26.74      -18.80    111.38 o 
  -3  -7  10     1458.52     1444.27    145.69 o 
  -2  -7  10     4202.52     4607.34    219.38 o 
  -1  -7  10     4341.68     4368.64    210.10 o 
   0  -7  10     1115.38     1089.99    120.69 o 
   1  -7  10     1577.15     1429.15    186.60 o 
   2  -7  10      503.00      457.10    121.51 o 
   3  -7  10       49.99       18.42     47.36 o 
   4  -7  10     1886.95     1965.99    124.94 o 
   5  -7  10      376.27      388.44     68.99 o 
   6  -7  10     1712.45     1801.61    111.32 o 
   7  -7  10      283.35      245.31     43.97 o 
   8  -7  10      183.16      159.11     44.90 o 
   9  -7  10     3042.01     3264.15    134.46 o 
  10  -7  10      643.89      586.23     67.68 o 
  -7  -6  10      238.51      300.87    156.22 o 
  -6  -6  10     1130.17     1048.72    198.17 o 
  -5  -6  10       21.05      -48.46     96.92 o 
  -4  -6  10     2813.18     3031.89    257.48 o 
  -3  -6  10     2573.90     2798.90    171.83 o 
  -2  -6  10       36.59      -10.25     64.46 o 
  -1  -6  10     2736.77     3004.88    165.93 o 
   0  -6  10      495.67      337.67     77.18 o 
   1  -6  10      385.87      365.97    108.49 o 
   2  -6  10     1064.36     1248.28    175.03 o 
   3  -6  10      670.28      615.61    102.70 o 
   4  -6  10     6092.86     6434.51    272.86 o 
   5  -6  10     5922.49     6116.12    178.59 o 
   6  -6  10      182.81      116.46     38.14 o 
   7  -6  10      457.17      355.97     48.81 o 
   8  -6  10       11.31      -19.24     38.48 o 
   9  -6  10      552.03      371.63     76.03 o 
  10  -6  10      482.02      357.86    103.44 o 
  -8  -5  10      913.98      714.58    186.60 o 
  -7  -5  10        0.23      -57.86    115.72 o 
  -6  -5  10      645.73      760.86    172.13 o 
  -5  -5  10       61.53      -51.35    102.70 o 
  -4  -5  10        0.60       57.86    102.70 o 
  -3  -5  10      323.49      201.70     72.87 o 
  -2  -5  10      660.34      708.78     97.17 o 
  -1  -5  10     1496.10     1162.20    113.52 o 
   0  -5  10     7204.10     7851.72    205.60 o 
   1  -5  10       15.58      -18.31     36.62 o 
   2  -5  10     8949.98     8566.78    215.16 o 
   3  -5  10     8174.76     7891.04    290.21 o 
   4  -5  10      701.86      600.38     45.57 o 
   5  -5  10      542.51      399.38     46.16 o 
   6  -5  10      622.77      552.33     47.58 o 
   7  -5  10      130.75       78.82     46.56 o 
   8  -5  10      336.13      475.00     64.72 o 
   9  -5  10        0.30       34.87     51.97 o 
  10  -5  10     1393.30     1347.65    100.57 o 
  -8  -4  10        1.40      -37.61    122.95 o 
  -7  -4  10       50.97      -41.95    109.93 o 
  -6  -4  10      311.65      324.02    128.74 o 
  -5  -4  10     1301.95     1191.93    180.81 o 
  -4  -4  10      271.60      183.71    104.15 o 
  -3  -4  10      287.04      227.75     69.35 o 
  -2  -4  10     3249.48     3446.68    135.67 o 
  -1  -4  10      628.33      761.29     55.86 o 
   0  -4  10       27.09       -1.79     54.81 o 
   1  -4  10       10.69      -15.80     33.94 o 
   2  -4  10       86.96       53.95     25.17 o 
   3  -4  10      931.42     1007.56     55.32 o 
   4  -4  10      526.40      538.00     43.00 o 
   5  -4  10     3572.89     3740.52     98.08 o 
   6  -4  10     3208.14     3028.65     91.35 o 
   7  -4  10      654.81      668.97     52.92 o 
   8  -4  10     1968.71     2164.10    115.46 o 
   9  -4  10      183.39      220.25     49.76 o 
  10  -4  10      179.72      224.51     60.24 o 
  -9  -3  10      560.48      667.01     97.24 o 
  -8  -3  10        2.47      -30.56     61.11 o 
  -7  -3  10     3674.85     3251.54    159.47 o 
  -6  -3  10      564.21      389.11    130.19 o 
  -5  -3  10       10.58      -41.23     82.45 o 
  -4  -3  10      110.46      -21.24     42.48 o 
  -3  -3  10       17.57      -20.85     41.70 o 
  -2  -3  10      319.52      352.65     44.94 o 
  -1  -3  10     1885.92     1754.91     76.57 o 
   0  -3  10        3.15       -5.87     20.23 o 
   1  -3  10     1354.56     1253.01     53.80 o 
   2  -3  10    12306.55    13271.76    223.48 o 
   3  -3  10      140.45      117.68     29.30 o 
   4  -3  10      755.82      550.41     42.61 o 
   5  -3  10     2541.27     2599.66     82.01 o 
   6  -3  10      546.89      497.64     40.34 o 
   7  -3  10     1221.63     1221.04     63.09 o 
   8  -3  10      428.28      450.48     52.10 o 
   9  -3  10       81.17       62.56     52.15 o 
  10  -3  10      136.38      141.88     83.85 o 
 -10  -2  10      621.40      596.12     97.64 o 
  -9  -2  10       19.81       17.01     69.56 o 
  -8  -2  10       46.88       10.58     65.02 o 
  -7  -2  10      497.28      376.44     99.81 o 
  -6  -2  10      476.98      378.25    122.23 o 
  -5  -2  10      265.02      327.94     62.43 o 
  -4  -2  10      589.02      543.84     59.11 o 
  -3  -2  10    15919.03    15855.81    308.26 o 
  -2  -2  10      378.17      405.08     44.54 o 
  -1  -2  10     7018.81     6879.42    121.66 o 
   0  -2  10     8407.93     7587.88    140.85 o 
   1  -2  10        0.37       23.78     23.71 o 
   2  -2  10     1694.14     1687.65     76.48 o 
   3  -2  10        2.47      -12.63     25.25 o 
   4  -2  10      244.19      162.81     29.50 o 
   5  -2  10     1566.70     1711.73     60.33 o 
   6  -2  10       90.83       10.12     41.95 o 
   7  -2  10     2845.16     3048.36    105.23 o 
   8  -2  10     2218.94     2409.75    158.85 o 
   9  -2  10        1.59      -28.08     56.16 o 
 -10  -1  10      217.68      103.62     81.00 o 
  -9  -1  10      280.97      237.78     76.26 o 
  -8  -1  10      956.85      891.63     99.81 o 
  -7  -1  10      822.89      833.82     93.66 o 
  -6  -1  10     3929.12     4215.42    172.31 o 
  -5  -1  10    12140.27    11884.92    419.61 o 
  -4  -1  10     3216.05     2849.67     90.18 o 
  -3  -1  10      158.29      153.42     26.02 o 
  -2  -1  10      219.11      100.72     27.25 o 
  -1  -1  10     1023.35     1070.26     47.73 o 
   0  -1  10     2098.05     2474.86     71.74 o 
   1  -1  10       26.10       53.71     25.94 o 
   2  -1  10     3245.97     3272.28    115.19 o 
   3  -1  10    10569.93    10353.54    166.47 o 
   4  -1  10     2148.98     2136.16     64.33 o 
   5  -1  10      494.98      551.21     43.62 o 
   6  -1  10      161.50      201.46     43.61 o 
   7  -1  10      415.46      387.03     60.24 o 
   8  -1  10      946.19      842.60     85.18 o 
   9  -1  10      574.97      511.41     79.03 o 
 -11   0  10      291.23      266.40     89.63 o 
 -10   0  10      686.90      876.92    126.57 o 
  -9   0  10     1275.18     1133.07    116.42 o 
  -8   0  10      479.36      371.86     58.99 o 
  -7   0  10      135.04      252.87     48.21 o 
  -6   0  10     1571.22     1291.28     80.90 o 
  -5   0  10     1472.22     1567.26     64.83 o 
  -4   0  10      775.08      623.00     43.35 o 
  -3   0  10      749.10      715.84     42.06 o 
  -2   0  10     6395.52     5691.68    107.61 o 
  -1   0  10      916.80     1045.00     47.50 o 
   0   0  10     2647.36     2559.31     66.53 o 
   1   0  10    15257.91    14458.08    216.12 o 
   2   0  10     2851.54     2849.51     70.45 o 
   3   0  10      870.82      848.67     44.36 o 
   4   0  10      364.67      309.51     36.49 o 
   5   0  10       31.35       22.59     34.71 o 
   6   0  10      113.72       74.91     43.64 o 
   7   0  10      148.02      106.43     58.06 o 
   8   0  10      447.10      623.45    115.72 o 
 -11   1  10      442.66      436.25     69.80 o 
 -10   1  10        5.16       -3.91     53.63 o 
  -9   1  10      100.88       18.03     47.72 o 
  -8   1  10     1360.24     1436.59     91.19 o 
  -7   1  10       14.69      -12.27     34.53 o 
  -6   1  10      973.97      919.65     69.64 o 
  -5   1  10       36.43       28.66     28.11 o 
  -4   1  10     6171.15     5724.11    119.77 o 
  -3   1  10     3399.56     3175.21     75.36 o 
  -2   1  10     1466.25     1555.61     56.69 o 
  -1   1  10       55.70       -4.31     18.39 o 
   0   1  10      469.14      347.29     37.91 o 
   1   1  10     3675.99     3524.81     97.80 o 
   2   1  10      269.68      365.29     31.58 o 
   3   1  10     1070.12      934.01     52.28 o 
   4   1  10     1327.07     1536.58     73.19 o 
   5   1  10     1145.43     1139.02     89.39 o 
   6   1  10      829.43     1100.80    133.08 o 
   7   1  10      828.30     1196.26    146.10 o 
   8   1  10      256.97      486.03    121.51 o 
 -11   2  10      227.22      383.17     66.53 o 
 -10   2  10      980.43     1107.44    120.90 o 
  -9   2  10     1752.37     1530.92     81.36 o 
  -8   2  10     2330.76     2277.16     93.06 o 
  -7   2  10       79.37       41.38     37.72 o 
  -6   2  10      936.14      918.04     56.01 o 
  -5   2  10       31.19       33.96     30.45 o 
  -4   2  10      327.62      508.87     41.61 o 
  -3   2  10       35.16      -10.25     20.49 o 
  -2   2  10      299.40      112.43     23.22 o 
  -1   2  10      941.80      863.33     34.80 o 
   0   2  10     5925.63     6272.44     92.27 o 
   1   2  10       30.61       -5.96     19.16 o 
   2   2  10     2917.38     2616.93     71.08 o 
   3   2  10      905.00      895.53     53.60 o 
   4   2  10     1472.45     1367.93     72.17 o 
   5   2  10      279.81      186.77     61.34 o 
   6   2  10      646.42      917.09    127.29 o 
   7   2  10     1284.09     1507.26    163.46 o 
 -12   3  10     1527.17     1326.15    104.18 o 
 -11   3  10        5.42       63.77     47.56 o 
 -10   3  10       69.90       55.70     46.42 o 
  -9   3  10      726.58      660.19     63.52 o 
  -8   3  10     1471.87     1214.31     73.91 o 
  -7   3  10      114.34      107.52     41.04 o 
  -6   3  10      238.58      265.06     52.51 o 
  -5   3  10     2680.04     2996.09     85.03 o 
  -4   3  10     4010.30     3924.12     78.89 o 
  -3   3  10      285.15      141.96     27.87 o 
  -2   3  10     5257.63     5296.29     87.67 o 
  -1   3  10     1442.64     1265.49     40.03 o 
   0   3  10      205.10      259.09     22.90 o 
   1   3  10      444.91      421.39     40.49 o 
   2   3  10      681.71      692.40     52.96 o 
   3   3  10        2.46       -2.78     53.24 o 
   4   3  10      462.26      549.32     90.27 o 
   5   3  10      123.04      142.71     53.65 o 
   6   3  10     1492.75     1708.62    125.61 o 
   7   3  10       51.73      108.49    104.15 o 
 -12   4  10      157.24      153.42     56.04 o 
 -11   4  10       74.34       86.96     50.08 o 
 -10   4  10        1.94        1.23     43.49 o 
  -9   4  10      852.58      988.43     86.65 o 
  -8   4  10      985.68     1263.95     77.34 o 
  -7   4  10     7906.10     7802.26    175.49 o 
  -6   4  10     7717.20     8289.55    155.95 o 
  -5   4  10       11.17        2.29     25.10 o 
  -4   4  10       18.63      -11.81     23.61 o 
  -3   4  10      302.30      474.16     35.27 o 
  -2   4  10     1976.02     1832.92     53.81 o 
  -1   4  10       28.20       43.08     32.55 o 
   0   4  10       44.75       71.40     30.05 o 
   1   4  10     1681.96     1873.02     80.68 o 
   2   4  10     3679.35     3847.17    133.72 o 
   3   4  10      200.00      170.17     54.42 o 
   4   4  10      737.79      742.71     75.63 o 
   5   4  10      359.86      469.31     71.83 o 
   6   4  10     1325.91     1288.95    114.79 o 
 -12   5  10       85.50       66.99     53.45 o 
 -11   5  10     1759.90     2123.01    106.40 o 
 -10   5  10        0.61      -33.82     67.65 o 
  -9   5  10      114.99      190.30     52.77 o 
  -8   5  10     1684.31     1924.29     76.69 o 
  -7   5  10     3528.14     3558.41     95.65 o 
  -6   5  10     3311.06     3142.61     80.44 o 
  -5   5  10       97.90       53.52     31.27 o 
  -4   5  10      103.42      133.74     28.83 o 
  -3   5  10     1786.98     1752.07     67.27 o 
  -2   5  10        3.07       10.69     31.84 o 
  -1   5  10     5722.20     6514.94    165.18 o 
   0   5  10     2058.37     1995.43     80.59 o 
   1   5  10     2121.35     2439.75    135.97 o 
   2   5  10       25.69      -20.98     41.95 o 
   3   5  10       44.09      -23.44     46.87 o 
   4   5  10      787.67     1025.02     95.68 o 
   5   5  10        1.83      -23.06     58.35 o 
 -12   6  10       34.07      120.36     83.46 o 
 -11   6  10      157.43       90.77     58.82 o 
 -10   6  10      252.17      298.75     65.56 o 
  -9   6  10     1592.84     1728.97     99.80 o 
  -8   6  10      349.14      432.63     50.67 o 
  -7   6  10      119.04       58.67     39.72 o 
  -6   6  10     2827.04     2682.01     83.36 o 
  -5   6  10     1859.12     1932.02     87.27 o 
  -4   6  10     1012.16      985.09     61.56 o 
  -3   6  10       17.40      -23.22     50.78 o 
  -2   6  10      189.14      174.58     44.78 o 
  -1   6  10     6843.32     7668.57    235.75 o 
   0   6  10     1512.57     1768.84    168.03 o 
   1   6  10       25.57       60.93     53.69 o 
   2   6  10      103.80      161.75     56.23 o 
   3   6  10      384.60      358.16     65.64 o 
   4   6  10       36.45      -42.28     84.56 o 
 -12   7  10       94.49      146.22     66.21 o 
 -11   7  10       37.04       80.10     46.64 o 
 -10   7  10      933.76     1011.74     71.57 o 
  -9   7  10        1.84      -19.47     38.95 o 
  -8   7  10        9.54        9.63     37.42 o 
  -7   7  10      125.61      307.90     48.62 o 
  -6   7  10      485.68      412.27     57.26 o 
  -5   7  10     1801.95     2111.19     97.26 o 
  -4   7  10      408.51      572.68    118.61 o 
  -3   7  10      619.47      551.53    167.80 o 
  -2   7  10       56.52       19.76     65.82 o 
  -1   7  10      354.37      556.83     79.90 o 
   0   7  10     1119.68     1437.71     89.68 o 
   1   7  10     1731.69     1445.65    113.04 o 
   2   7  10       70.02      117.27     58.87 o 
   3   7  10        0.72       22.17     57.46 o 
 -11   8  10      300.90      223.33     60.53 o 
 -10   8  10      889.69      871.51     79.67 o 
  -9   8  10        2.47      -26.07     52.13 o 
  -8   8  10      129.21      133.97     53.03 o 
  -7   8  10      104.22       45.35     46.87 o 
  -6   8  10     1623.54     1614.69     80.62 o 
  -5   8  10      129.57      154.22     60.80 o 
  -4   8  10      345.18      367.27     72.23 o 
  -3   8  10      563.49      644.31     84.63 o 
  -2   8  10        0.21      121.49     59.67 o 
  -1   8  10      652.31      601.58     92.58 o 
   0   8  10      851.24     1079.12     93.07 o 
   1   8  10     1087.91      986.30    108.49 o 
 -11   9  10       19.18      -20.77     60.32 o 
 -10   9  10      250.81       60.11     63.63 o 
  -9   9  10     1035.58     1387.22     91.13 o 
  -8   9  10     1180.45     1115.17     81.38 o 
  -7   9  10       29.64       56.24     62.15 o 
  -6   9  10       43.70      -26.60     57.46 o 
  -5   9  10      105.41       56.45     63.60 o 
  -4   9  10      625.00      841.44    114.27 o 
  -3   9  10      584.50      417.72     81.00 o 
  -2   9  10     1248.95     1305.44    112.16 o 
  -1   9  10      191.04      115.08     70.42 o 
   0   9  10      402.83      493.94    188.77 o 
 -10  10  10      733.74      941.70    104.39 o 
  -9  10  10     2186.25     2019.64    193.11 o 
  -8  10  10     3320.25     3423.03    169.71 o 
  -7  10  10       79.37       89.68     92.58 o 
  -6  10  10      863.98     1091.68    106.86 o 
  -5  10  10        1.04      -31.26     62.53 o 
  -4  10  10       37.21      -33.65     67.30 o 
  -3  10  10      558.24      345.33     83.00 o 
  -2  10  10      661.29     1001.04    171.41 o 
  -8  11  10      180.29      127.12     71.08 o 
  -7  11  10      926.12      873.23    230.72 o 
  -6  11  10      118.87       89.80    101.98 o 
  -5  11  10       59.04       97.03     76.45 o 
   2 -11  11      541.68      683.43    125.14 o 
   3 -11  11        0.90      131.63    133.08 o 
   4 -11  11     2431.16     2992.83    312.45 o 
   5 -11  11     2652.42     2346.24    273.39 o 
   6 -11  11      789.66      715.24    114.27 o 
   7 -11  11      431.97      185.38     84.02 o 
  -1 -10  11      341.57      305.40    100.66 o 
   0 -10  11     2790.32     3238.54    225.02 o 
   1 -10  11       79.73      103.91     84.63 o 
   2 -10  11      274.90      400.68    148.99 o 
   3 -10  11       93.07      263.27    140.31 o 
   4 -10  11      258.40      378.99    144.65 o 
   5 -10  11     1240.20     1182.55    181.54 o 
   6 -10  11       57.39      -30.24     60.48 o 
   7 -10  11      794.78      818.58    107.04 o 
   8 -10  11     1012.95      954.11    115.48 o 
  -2  -9  11     1279.15     1297.71    449.14 o 
  -1  -9  11      118.51       77.35     85.63 o 
   0  -9  11      966.05      912.89    125.80 o 
   1  -9  11        4.48       72.84     79.15 o 
   2  -9  11       10.47       15.91    111.38 o 
   3  -9  11        9.12       70.88    120.06 o 
   4  -9  11      944.36     1041.73     99.81 o 
   5  -9  11      707.18      764.43    101.98 o 
   6  -9  11     1475.89     1880.87    188.77 o 
   7  -9  11      811.36      869.45    146.82 o 
   8  -9  11       25.91      -21.12     48.88 o 
   9  -9  11       89.92      -33.07     66.14 o 
  -4  -8  11      355.08      186.60    138.87 o 
  -3  -8  11       17.32      -56.41    112.83 o 
  -2  -8  11        0.27      -37.08     74.15 o 
  -1  -8  11     1119.19     1303.19    146.26 o 
   0  -8  11        0.64      -38.04     76.07 o 
   1  -8  11     3040.64     3115.79    267.60 o 
   2  -8  11     3495.34     3578.67    283.52 o 
   3  -8  11       21.73      -52.80    105.60 o 
   4  -8  11        5.49       29.85     51.36 o 
   5  -8  11      817.76      760.04     91.17 o 
   6  -8  11      128.33       -1.02     59.67 o 
   7  -8  11      136.18       74.02     56.65 o 
   8  -8  11      224.39      370.78     65.48 o 
   9  -8  11      168.05      131.08     52.31 o 
  -5  -7  11      424.70      773.88    177.92 o 
  -4  -7  11     1765.28     2033.80    258.93 o 
  -3  -7  11     3657.47     4009.83    213.71 o 
  -2  -7  11     1092.15     1221.24    143.93 o 
  -1  -7  11       51.21      -34.38     68.76 o 
   0  -7  11       65.11      196.76     78.87 o 
   1  -7  11     2210.65     2771.52    243.01 o 
   2  -7  11     2114.09     2047.92    195.28 o 
   3  -7  11       21.45      -26.40     52.80 o 
   4  -7  11       27.78      -23.82     47.63 o 
   5  -7  11      898.83     1141.54    106.23 o 
   6  -7  11       46.40       -6.63     44.41 o 
   7  -7  11      724.39      792.79     77.62 o 
   8  -7  11      406.00      459.73     60.05 o 
   9  -7  11       79.43       72.33     50.33 o 
  -6  -6  11      897.93      759.42    177.92 o 
  -5  -6  11      469.58      613.32    162.01 o 
  -4  -6  11     1848.48     2172.66    253.14 o 
  -3  -6  11     1359.14     1304.61    138.93 o 
  -2  -6  11      525.62      619.66    106.01 o 
  -1  -6  11      798.04     1034.13    209.74 o 
   0  -6  11     1492.76     1529.77    138.52 o 
   1  -6  11      126.77      161.78     55.41 o 
   2  -6  11      928.94      815.32     85.39 o 
   3  -6  11     9597.20     9745.07    295.39 o 
   4  -6  11      770.28     1040.28     76.10 o 
   5  -6  11      996.03      987.99     78.58 o 
   6  -6  11       62.76      -17.41     34.82 o 
   7  -6  11     1240.97     1462.79     99.83 o 
   8  -6  11     2071.95     1845.22     96.82 o 
   9  -6  11       28.25      118.71     51.08 o 
  -7  -5  11       71.71      -58.58    117.17 o 
  -6  -5  11     2487.29     2961.01    299.43 o 
  -5  -5  11      655.09      666.84    160.56 o 
  -4  -5  11      227.23       44.84    108.49 o 
  -3  -5  11       67.82       71.22     72.06 o 
  -2  -5  11     3562.83     2835.22    222.04 o 
  -1  -5  11      666.14      727.86     74.05 o 
   0  -5  11       93.08      -20.18    124.40 o 
   1  -5  11      352.75      216.92     54.98 o 
   2  -5  11      625.98      740.66     81.33 o 
   3  -5  11     5625.20     5052.76    150.03 o 
   4  -5  11     1172.17      913.89     61.18 o 
   5  -5  11      112.91       37.17     36.31 o 
   6  -5  11       19.01      -17.01     35.94 o 
   7  -5  11      347.22      525.49     58.98 o 
   8  -5  11     2707.85     2912.21    114.91 o 
   9  -5  11     2018.14     2278.84    163.79 o 
  -8  -4  11      513.22      653.17    132.36 o 
  -7  -4  11      544.87      280.62    133.08 o 
  -6  -4  11      624.51      856.33    182.26 o 
  -5  -4  11      128.20      299.43    128.74 o 
  -4  -4  11     2277.33     2043.92    231.44 o 
  -3  -4  11     2179.99     2083.81    106.40 o 
  -2  -4  11      954.35      991.63    102.78 o 
  -1  -4  11      205.24      167.70     45.94 o 
   0  -4  11      971.58      931.40     73.57 o 
   1  -4  11     1126.93     1294.60     84.00 o 
   2  -4  11        6.61      -15.07     30.13 o 
   3  -4  11       90.78       44.50     29.71 o 
   4  -4  11     1750.79     1983.08     77.18 o 
   5  -4  11     1113.80     1078.62     60.87 o 
   6  -4  11       90.59       86.13     51.71 o 
   7  -4  11      119.81       66.28     43.53 o 
   8  -4  11      835.90      841.08     81.44 o 
   9  -4  11     2589.20     2697.82    280.62 o 
  -8  -3  11      218.34      112.03     71.19 o 
  -7  -3  11      390.73      372.00     80.83 o 
  -6  -3  11     1061.21      732.82     90.63 o 
  -5  -3  11        0.13      -32.91     65.82 o 
  -4  -3  11     1179.24     1291.21    216.25 o 
  -3  -3  11        1.59       10.06     40.64 o 
  -2  -3  11      544.07      399.00     55.94 o 
  -1  -3  11       36.66        5.01     31.99 o 
   0  -3  11     1658.59     1493.40     83.31 o 
   1  -3  11       62.37       98.99     28.49 o 
   2  -3  11        0.87      -12.21     24.42 o 
   3  -3  11     1166.62     1116.94     57.08 o 
   4  -3  11     3931.86     4124.98    103.42 o 
   5  -3  11      467.38      442.54     45.97 o 
   6  -3  11      960.02      990.95     61.24 o 
   7  -3  11      222.82      251.96     60.64 o 
   8  -3  11      256.23      304.96     52.57 o 
   9  -3  11       11.85       10.01     51.02 o 
  -9  -2  11      259.79      197.38     79.47 o 
  -8  -2  11      631.68      714.71    211.91 o 
  -7  -2  11      933.98     1056.92    105.43 o 
  -6  -2  11      164.95       79.27     62.59 o 
  -5  -2  11     6198.24     5810.97    209.45 o 
  -4  -2  11     3430.98     3426.78    185.15 o 
  -3  -2  11      547.03      407.28     56.33 o 
  -2  -2  11      322.63      412.09     49.32 o 
  -1  -2  11     1860.90     1579.49     79.68 o 
   0  -2  11     1987.17     1921.22     68.29 o 
   1  -2  11      579.42      656.91     64.24 o 
   2  -2  11     1131.14     1000.40     53.78 o 
   3  -2  11      169.86       71.37     30.76 o 
   4  -2  11      469.85      492.47     44.92 o 
   5  -2  11      114.26       73.61     33.77 o 
   6  -2  11      909.11      914.03     61.86 o 
   7  -2  11       91.95      125.06     45.27 o 
   8  -2  11      475.32      545.76    103.41 o 
   9  -2  11       26.66      -31.30     62.60 o 
 -10  -1  11       25.38      -39.06     78.11 o 
  -9  -1  11      358.14      380.54     88.56 o 
  -8  -1  11      897.68      726.61    112.10 o 
  -7  -1  11      425.36      525.91     86.15 o 
  -6  -1  11     1139.19     1105.96    101.89 o 
  -5  -1  11     1288.31     1138.64     99.76 o 
  -4  -1  11     6051.81     5984.81    220.45 o 
  -3  -1  11      572.48      546.10     39.63 o 
  -2  -1  11      959.60      816.04     45.78 o 
  -1  -1  11       23.86       78.93     26.90 o 
   0  -1  11       23.42       35.23     27.11 o 
   1  -1  11     3716.08     3737.01     93.73 o 
   2  -1  11     2450.37     2545.31     78.55 o 
   3  -1  11      229.42      215.51     31.27 o 
   4  -1  11       45.50       45.30     27.33 o 
   5  -1  11     1293.73     1391.28     72.64 o 
   6  -1  11     2928.27     2963.14    105.69 o 
   7  -1  11       53.79       92.40     57.73 o 
   8  -1  11      301.26      449.75    111.38 o 
 -10   0  11      199.90       70.17    158.39 o 
  -9   0  11      135.04       77.43     71.97 o 
  -8   0  11     1782.05     1888.60    139.95 o 
  -7   0  11     5435.71     5096.76    253.83 o 
  -6   0  11      867.10      912.43     73.17 o 
  -5   0  11       82.51      133.02     36.25 o 
  -4   0  11       42.16       14.52     27.69 o 
  -3   0  11     1882.69     1694.96     64.00 o 
  -2   0  11      307.74      257.73     36.58 o 
  -1   0  11      242.67      173.95     38.65 o 
   0   0  11     2386.80     2057.20     67.30 o 
   1   0  11     9005.27     9025.09    165.82 o 
   2   0  11     6295.89     6709.15    121.86 o 
   3   0  11       34.84       -5.33     24.57 o 
   4   0  11     1875.73     2031.85     82.72 o 
   5   0  11        4.09      -17.06     34.12 o 
   6   0  11      742.08      836.52     83.90 o 
   7   0  11     1267.11     1309.26    101.26 o 
   8   0  11      226.55      425.79     76.37 o 
 -11   1  11      327.35      309.10    128.02 o 
 -10   1  11       90.49      106.73     56.36 o 
  -9   1  11      183.32      311.77     60.72 o 
  -8   1  11      289.19      460.34     64.17 o 
  -7   1  11      352.31      355.59     48.16 o 
  -6   1  11      510.86      344.12     47.19 o 
  -5   1  11     1311.90     1509.23     75.00 o 
  -4   1  11     1343.15     1172.01     59.82 o 
  -3   1  11     1848.37     1943.03     74.12 o 
  -2   1  11     2233.22     2108.16     67.25 o 
  -1   1  11     8167.26     8303.66    145.91 o 
   0   1  11     1939.18     2222.69     68.45 o 
   1   1  11       67.30       50.15     27.67 o 
   2   1  11      500.64      582.39     39.91 o 
   3   1  11     1261.75     1423.84     72.16 o 
   4   1  11      164.53      142.52     48.13 o 
   5   1  11        0.14       44.60     53.95 o 
   6   1  11      394.68      637.84     79.29 o 
   7   1  11     3163.58     3921.49    247.35 o 
 -11   2  11       48.09        8.54     57.08 o 
 -10   2  11      150.95       96.65     56.19 o 
  -9   2  11      224.15      256.52     50.61 o 
  -8   2  11     1349.88     1356.77     77.70 o 
  -7   2  11      239.45      149.04     44.69 o 
  -6   2  11     3730.51     4045.29    116.83 o 
  -5   2  11     4778.71     5123.70    119.24 o 
  -4   2  11      519.16      481.94     43.77 o 
  -3   2  11      569.20      340.67     39.61 o 
  -2   2  11      665.78      810.93     42.62 o 
  -1   2  11       40.34       -4.84     22.19 o 
   0   2  11      626.21      832.05     37.79 o 
   1   2  11      111.88      196.97     47.81 o 
   2   2  11     4843.43     5258.71    148.83 o 
   3   2  11     1484.75     1428.94     98.67 o 
   4   2  11       54.83       49.99     55.68 o 
   5   2  11     1817.51     2480.22    228.55 o 
   6   2  11       14.54      -46.29     92.58 o 
   7   2  11      171.34      153.33    114.27 o 
 -11   3  11       37.83      132.94     52.90 o 
 -10   3  11     1552.11     1500.61     88.20 o 
  -9   3  11        8.51      -20.74     41.47 o 
  -8   3  11        4.01      -19.96     46.77 o 
  -7   3  11       45.49        9.61     40.20 o 
  -6   3  11     2672.77     2968.41    101.98 o 
  -5   3  11      179.01      116.52     42.02 o 
  -4   3  11      171.83      117.23     29.22 o 
  -3   3  11      963.04      777.37     53.26 o 
  -2   3  11     1199.93     1175.58     51.10 o 
  -1   3  11      523.48      543.85     34.80 o 
   0   3  11     4749.68     5246.95    146.30 o 
   1   3  11      879.68      982.02     77.70 o 
   2   3  11      226.92      234.49     58.27 o 
   3   3  11       68.48      126.82     83.90 o 
   4   3  11      699.03      541.00    112.83 o 
   5   3  11        5.64      144.65     98.36 o 
   6   3  11       70.42       30.38    102.70 o 
 -11   4  11        1.34      -23.77     47.55 o 
 -10   4  11       33.95       61.49     46.83 o 
  -9   4  11      134.61       64.02     47.08 o 
  -8   4  11      454.48      381.58     55.57 o 
  -7   4  11     1284.01     1732.00     86.87 o 
  -6   4  11     4322.22     4067.48    102.01 o 
  -5   4  11        5.39       39.76     31.69 o 
  -4   4  11     5790.55     6861.69    126.40 o 
  -3   4  11     1315.60     1131.98     85.41 o 
  -2   4  11      111.75       85.16     43.30 o 
  -1   4  11      329.45      177.08     49.48 o 
   0   4  11     1066.15     1372.48     70.64 o 
   1   4  11        0.14       70.90     50.32 o 
   2   4  11       70.18       24.59     51.14 o 
   3   4  11       18.01       -1.84     56.76 o 
   4   4  11     1272.65     1540.53    164.90 o 
   5   4  11      381.92      501.94    120.06 o 
 -11   5  11        7.24       -8.92     52.01 o 
 -10   5  11       47.60       76.56     50.06 o 
  -9   5  11     4778.53     4958.76    144.34 o 
  -8   5  11     2286.92     2438.45    130.49 o 
  -7   5  11        6.58        8.38     33.41 o 
  -6   5  11       31.09        4.83     31.98 o 
  -5   5  11      413.66      376.88     41.82 o 
  -4   5  11       42.96       26.04     53.53 o 
  -3   5  11      459.40      298.37     52.26 o 
  -2   5  11     2105.46     2188.95     97.50 o 
  -1   5  11     5461.20     5904.66    160.49 o 
   0   5  11     4051.89     4952.06    125.00 o 
   1   5  11       31.93       13.28     44.96 o 
   2   5  11     1576.53     1600.33     99.98 o 
   3   5  11     1012.20     1261.35    114.07 o 
   4   5  11       19.51       -1.81     66.39 o 
 -11   6  11      831.26      775.21     88.94 o 
 -10   6  11      132.38      139.27     61.89 o 
  -9   6  11     1306.89     1197.74    131.61 o 
  -8   6  11      341.25      324.40     50.24 o 
  -7   6  11      248.12      191.70     43.65 o 
  -6   6  11       31.75       88.54     40.66 o 
  -5   6  11     2282.83     2227.90     91.80 o 
  -4   6  11       98.13       62.69     52.61 o 
  -3   6  11     4221.76     5132.43    176.94 o 
  -2   6  11     5660.36     5892.49    203.90 o 
  -1   6  11      133.04      241.66    109.21 o 
   0   6  11      555.39      643.61    116.62 o 
   1   6  11      421.01      306.59     62.81 o 
   2   6  11       31.74      -26.08     52.15 o 
   3   6  11      315.85      250.06     85.29 o 
 -11   7  11        2.71      -28.16     56.31 o 
 -10   7  11      431.82      512.08     60.38 o 
  -9   7  11        4.22       -8.00     42.39 o 
  -8   7  11      945.16      902.77     77.16 o 
  -7   7  11     6565.86     6778.11    298.61 o 
  -6   7  11       33.32       -3.42     47.26 o 
  -5   7  11      545.30      903.40     85.29 o 
  -4   7  11      745.90      869.53    146.82 o 
  -3   7  11      116.73       86.23     61.72 o 
  -2   7  11     1135.08     1160.53    102.61 o 
  -1   7  11        0.58      -29.65     59.31 o 
   0   7  11       20.56       69.70     72.00 o 
   1   7  11     1753.75     1764.32    107.45 o 
   2   7  11     1186.01     1215.85     96.79 o 
 -11   8  11      731.55      698.70    118.61 o 
 -10   8  11        5.49      -28.00     56.01 o 
  -9   8  11       93.93       89.68     63.42 o 
  -8   8  11        0.74      -19.82     50.72 o 
  -7   8  11      127.41       61.24     50.48 o 
  -6   8  11      492.48      359.44     69.39 o 
  -5   8  11       47.38       56.41     78.11 o 
  -4   8  11      645.67      695.32     89.93 o 
  -3   8  11      881.27     1266.68    226.38 o 
  -2   8  11      190.43      214.45     71.40 o 
  -1   8  11     2142.36     2457.50    228.55 o 
   0   8  11      103.75      148.42     60.48 o 
 -10   9  11        1.18      -10.48     62.85 o 
  -9   9  11      444.62      544.94     80.63 o 
  -8   9  11      981.62     1126.47    178.64 o 
  -7   9  11      471.36      682.75    141.76 o 
  -6   9  11     2511.77     2540.07    202.51 o 
  -5   9  11     1641.27     1803.80    176.47 o 
  -4   9  11      518.09      548.31    145.37 o 
  -3   9  11       92.19       13.02     68.53 o 
  -2   9  11        0.74       -9.25     68.74 o 
  -1   9  11      127.22       34.46     71.40 o 
  -8  10  11        2.06       53.40     70.01 o 
  -7  10  11      122.50       92.58     96.92 o 
  -6  10  11      217.12      159.12    107.04 o 
  -5  10  11      548.72      581.56     92.47 o 
  -4  10  11      719.51      597.48     98.13 o 
   1 -10  12       31.21        1.51    129.46 o 
   2 -10  12     1764.35     2613.85    290.75 o 
   3 -10  12     2444.48     2678.94    290.75 o 
   4 -10  12      134.82       93.91     73.10 o 
   5 -10  12       91.73        9.98    175.03 o 
   6 -10  12      316.57      436.15     90.88 o 
  -1  -9  12      583.91      483.48    116.09 o 
   0  -9  12       68.80       36.92     86.32 o 
   1  -9  12        5.50      -36.65     73.30 o 
   2  -9  12      107.25       70.88    117.17 o 
   3  -9  12      763.39      564.58     82.80 o 
   4  -9  12     1174.25      946.07    120.06 o 
   5  -9  12      291.54      366.77     84.97 o 
   6  -9  12      638.19      649.79    100.34 o 
   7  -9  12      220.53      196.44     85.29 o 
  -3  -8  12        7.85       94.02    122.95 o 
  -2  -8  12      429.21      349.01    104.87 o 
  -1  -8  12       67.94      -34.73     69.46 o 
   0  -8  12        0.23      -20.72     75.95 o 
   1  -8  12      775.37      567.26    106.85 o 
   2  -8  12      204.52      211.43     65.82 o 
   3  -8  12       82.97       64.64     67.26 o 
   4  -8  12     2854.12     3078.41    239.40 o 
   5  -8  12      932.96      751.68    100.08 o 
   6  -8  12        5.36       54.60     70.21 o 
   7  -8  12       20.86        3.46     50.59 o 
   8  -8  12       90.43      116.80     59.74 o 
  -4  -7  12       43.05      150.44    135.97 o 
  -3  -7  12       51.44       11.27     81.76 o 
  -2  -7  12      370.88      559.99    114.04 o 
  -1  -7  12     1636.73     1900.74    213.36 o 
   0  -7  12      912.56     1057.99    129.14 o 
   1  -7  12       13.98       26.48     55.41 o 
   2  -7  12      127.28       73.82     55.77 o 
   3  -7  12      617.20      503.29     81.00 o 
   4  -7  12       25.33       25.74     90.41 o 
   5  -7  12       32.85      111.27     65.56 o 
   6  -7  12      279.06      159.52     55.42 o 
   7  -7  12      589.10      735.13     79.79 o 
   8  -7  12     1778.36     1689.28     94.11 o 
  -5  -6  12     3360.03     3640.87    312.45 o 
  -4  -6  12     1144.63     1385.76    214.08 o 
  -3  -6  12      545.68      520.93    133.08 o 
  -2  -6  12      323.28      343.79     96.91 o 
  -1  -6  12      103.06       84.08     77.55 o 
   0  -6  12      231.25      275.87     54.70 o 
   1  -6  12      873.45      753.63    101.26 o 
   2  -6  12      370.11      361.63     74.02 o 
   3  -6  12     3122.33     3563.09    162.73 o 
   4  -6  12     1537.28     1522.48    122.02 o 
   5  -6  12      942.87      819.14     75.25 o 
   6  -6  12     1723.28     1642.69    103.09 o 
   7  -6  12      231.20      235.94     78.50 o 
   8  -6  12      244.05      159.73     54.51 o 
  -6  -5  12      170.98      273.39    147.54 o 
  -5  -5  12       99.44       94.02    118.61 o 
  -4  -5  12      562.82      559.80    157.67 o 
  -3  -5  12      584.73      352.00    133.80 o 
  -2  -5  12      220.98      299.93     57.02 o 
  -1  -5  12      117.77      133.20     50.47 o 
   0  -5  12     2647.36     2700.80    123.35 o 
   1  -5  12     8982.32     9274.64    514.24 o 
   2  -5  12     4239.68     4398.07    245.18 o 
   3  -5  12       98.67       42.05     43.63 o 
   4  -5  12      117.85       62.81     57.08 o 
   5  -5  12        9.70      -17.57     35.15 o 
   6  -5  12      253.50      213.32     47.01 o 
   7  -5  12      340.68      220.96     55.93 o 
   8  -5  12       96.95      119.99     61.66 o 
  -7  -4  12       56.02       38.73     68.34 o 
  -6  -4  12       24.12       57.05     65.47 o 
  -5  -4  12        4.08       79.44     60.11 o 
  -4  -4  12     1712.38     1476.24    115.54 o 
  -3  -4  12     5066.67     5664.81    177.47 o 
  -2  -4  12        2.92      -21.62     43.24 o 
  -1  -4  12     1341.80     1245.44    137.74 o 
   0  -4  12     2856.26     3290.66    277.23 o 
   1  -4  12     2218.59     2405.67    163.46 o 
   2  -4  12     1782.98     1719.56    181.12 o 
   3  -4  12        2.45       -2.44     33.38 o 
   4  -4  12      502.22      513.53     52.21 o 
   5  -4  12      729.74      868.30     65.16 o 
   6  -4  12       54.88       77.61     43.26 o 
   7  -4  12     2419.76     2682.69    114.07 o 
   8  -4  12      757.35      893.91    168.42 o 
  -8  -3  12     1368.54     1464.39    126.13 o 
  -7  -3  12        4.48      -31.83     63.66 o 
  -6  -3  12     1547.25     1430.09    116.73 o 
  -5  -3  12      729.62      682.78    131.63 o 
  -4  -3  12       50.36       27.16     57.65 o 
  -3  -3  12        7.30      -23.58     47.16 o 
  -2  -3  12        0.94      -20.20     40.40 o 
  -1  -3  12      408.24      357.90     57.72 o 
   0  -3  12      729.20      741.66    105.44 o 
   1  -3  12       41.30        3.21     30.49 o 
   2  -3  12     6871.29     6864.82    144.19 o 
   3  -3  12     2249.94     2499.70     82.56 o 
   4  -3  12      144.83      197.49     38.71 o 
   5  -3  12      197.88      365.01     46.28 o 
   6  -3  12      186.85      188.57     61.74 o 
   7  -3  12      607.21      619.51     75.54 o 
   8  -3  12      334.02      252.78     68.79 o 
  -9  -2  12      108.27      131.86     98.36 o 
  -8  -2  12      123.56       92.81     72.70 o 
  -7  -2  12      299.53      156.34     71.71 o 
  -6  -2  12      283.43      271.02    133.80 o 
  -5  -2  12       91.43       31.61     59.33 o 
  -4  -2  12     1120.71     1199.51    151.88 o 
  -3  -2  12      112.26      -16.31     46.46 o 
  -2  -2  12     1930.55     1578.32     79.53 o 
  -1  -2  12     1551.50     1706.21     87.16 o 
   0  -2  12      118.42       74.49     35.35 o 
   1  -2  12       46.42       47.38     31.25 o 
   2  -2  12       30.41       28.76     34.27 o 
   3  -2  12     1237.95     1009.82     58.76 o 
   4  -2  12      200.36      117.64     35.85 o 
   5  -2  12        0.73        6.44     38.11 o 
   6  -2  12      344.91      499.00     89.99 o 
   7  -2  12       38.08       64.95     44.15 o 
   8  -2  12      976.42     1258.06    104.54 o 
  -9  -1  12        2.80       91.70     76.79 o 
  -8  -1  12        0.73       13.53     66.36 o 
  -7  -1  12     4546.61     4490.30    616.94 o 
  -6  -1  12     5060.54     5351.66    209.92 o 
  -5  -1  12        1.79      -21.58     57.34 o 
  -4  -1  12     3559.20     3670.93    238.05 o 
  -3  -1  12      356.42      221.20     71.20 o 
  -2  -1  12     1070.08     1320.68     60.04 o 
  -1  -1  12      284.62      218.68     34.05 o 
   0  -1  12      953.10     1205.79     94.03 o 
   1  -1  12       59.87       22.71     36.64 o 
   2  -1  12     4339.23     5153.62    118.43 o 
   3  -1  12        4.01       19.48     34.99 o 
   4  -1  12     2389.75     2463.10     80.92 o 
   5  -1  12     1446.90     1715.47    154.47 o 
   6  -1  12       40.93       27.65     47.75 o 
   7  -1  12      129.55      107.08     62.85 o 
 -10   0  12      189.40      201.59     89.52 o 
  -9   0  12     1984.40     1919.28    225.66 o 
  -8   0  12     1166.63     1268.72    124.66 o 
  -7   0  12     1624.43     1545.04    137.70 o 
  -6   0  12      176.02      149.05     49.53 o 
  -5   0  12     1162.57     1100.57     79.57 o 
  -4   0  12      254.82      165.15     48.38 o 
  -3   0  12      154.91       90.52     34.36 o 
  -2   0  12      506.89      452.99     41.90 o 
  -1   0  12     5209.44     5344.40    112.13 o 
   0   0  12    10281.05    10440.19    177.17 o 
   1   0  12       29.11       19.07     30.77 o 
   2   0  12        7.95       18.79     26.77 o 
   3   0  12      170.29      211.72     38.04 o 
   4   0  12      254.40      175.07     44.88 o 
   5   0  12      660.76      661.12     68.94 o 
   6   0  12       12.42       71.10     59.78 o 
   7   0  12      578.23      936.08     96.62 o 
 -10   1  12        1.30       46.55     80.49 o 
  -9   1  12      488.91      551.10     88.64 o 
  -8   1  12       28.43       -7.65     50.48 o 
  -7   1  12       53.13      -13.02     47.43 o 
  -6   1  12     2076.71     1986.11    101.89 o 
  -5   1  12     5932.60     5725.88    159.30 o 
  -4   1  12      130.37      128.66     45.10 o 
  -3   1  12     1449.98     1332.11     66.11 o 
  -2   1  12     3491.47     3235.32    101.70 o 
  -1   1  12     2221.21     2198.40     75.16 o 
   0   1  12     2860.23     3142.44     73.51 o 
   1   1  12       30.03       16.28     27.05 o 
   2   1  12       98.28       92.87     37.76 o 
   3   1  12      161.71      189.94     48.94 o 
   4   1  12      405.44      385.04     70.49 o 
   5   1  12     1398.39     1685.87    113.52 o 
   6   1  12     1544.67     1752.45    196.73 o 
 -10   2  12      111.55      121.61     60.03 o 
  -9   2  12      440.92      484.12     76.60 o 
  -8   2  12      638.80      485.72     58.51 o 
  -7   2  12     1032.87     1088.06     72.11 o 
  -6   2  12      126.20       26.37     40.28 o 
  -5   2  12      899.52      880.48     82.47 o 
  -4   2  12       79.76       75.37     35.04 o 
  -3   2  12      673.98      670.21     52.13 o 
  -2   2  12       16.40       -0.68     31.27 o 
  -1   2  12      335.37      264.19     38.03 o 
   0   2  12     1485.90     1056.79     47.82 o 
   1   2  12     5162.04     6342.51    283.22 o 
   2   2  12      247.33      265.46     51.95 o 
   3   2  12      467.78      374.06     70.55 o 
   4   2  12      952.69     1382.24    102.70 o 
   5   2  12      460.50      688.15     84.85 o 
   6   2  12      705.27      778.22    143.20 o 
 -10   3  12        0.20       73.93     50.71 o 
  -9   3  12       29.31       10.38     46.85 o 
  -8   3  12       93.22       48.76     47.19 o 
  -7   3  12      410.38      331.37     54.74 o 
  -6   3  12      212.83      222.05     48.21 o 
  -5   3  12     1313.91     1385.30     77.59 o 
  -4   3  12     1375.65     1261.82     59.15 o 
  -3   3  12     2275.08     2295.50     71.14 o 
  -2   3  12      194.64      144.07     31.36 o 
  -1   3  12       21.94       -5.54     37.85 o 
   0   3  12      206.65      258.74     52.34 o 
   1   3  12     3737.34     4114.38    160.81 o 
   2   3  12      323.60      257.01     96.92 o 
   3   3  12      629.47      798.02     85.90 o 
   4   3  12      756.59      834.64    134.53 o 
   5   3  12      116.34       98.36    102.70 o 
 -11   4  12      457.24      345.99     62.18 o 
 -10   4  12       19.71       19.43     49.29 o 
  -9   4  12      759.16      830.01     72.99 o 
  -8   4  12     1927.64     2255.93    107.00 o 
  -7   4  12      788.02      777.47     67.40 o 
  -6   4  12      441.85      468.50     55.49 o 
  -5   4  12      413.12      606.15     49.63 o 
  -4   4  12     1449.98     1361.26     64.56 o 
  -3   4  12      356.62      294.17     52.52 o 
  -2   4  12        3.87      -20.42     40.84 o 
  -1   4  12      478.82      491.73     72.26 o 
   0   4  12      859.74     1031.03    202.51 o 
   1   4  12      744.97      855.02     83.80 o 
   2   4  12      839.28      779.67    125.85 o 
   3   4  12     1746.37     1899.27    176.47 o 
   4   4  12       40.84      254.59    109.93 o 
 -11   5  12      766.32      651.86     87.94 o 
 -10   5  12     1485.58     1441.21    131.83 o 
  -9   5  12     1942.44     2146.65    122.34 o 
  -8   5  12     1616.30     1242.18     96.12 o 
  -7   5  12       30.75       41.66     41.16 o 
  -6   5  12     1003.07     1139.28     68.86 o 
  -5   5  12      142.61       10.52     45.21 o 
  -4   5  12        2.33      -20.15     40.30 o 
  -3   5  12       27.59      -21.44     42.88 o 
  -2   5  12     2456.01     2727.23    132.38 o 
  -1   5  12      840.30     1064.29     90.31 o 
   0   5  12       39.88       30.38     81.00 o 
   1   5  12      336.38      365.97    105.60 o 
   2   5  12      256.24      342.82    111.38 o 
   3   5  12     1070.45      837.53    138.87 o 
 -10   6  12     1192.48     1018.99     95.64 o 
  -9   6  12       96.30       42.18     56.37 o 
  -8   6  12      184.16      108.01     44.83 o 
  -7   6  12      940.89      840.80     98.28 o 
  -6   6  12      960.91      958.03     75.37 o 
  -5   6  12      488.60      495.27     81.73 o 
  -4   6  12     1570.58     2210.44    125.76 o 
  -3   6  12     1049.43     1089.99     93.08 o 
  -2   6  12     1909.86     2396.78    126.52 o 
  -1   6  12       61.15      -24.59     79.56 o 
   0   6  12      726.47      595.96    115.72 o 
   1   6  12       28.12       20.25     95.47 o 
   2   6  12       81.40      172.13    104.15 o 
 -10   7  12        0.65        1.26     70.55 o 
  -9   7  12      462.59      543.04     74.13 o 
  -8   7  12      546.58      635.77    136.70 o 
  -7   7  12      144.25      124.14     62.17 o 
  -6   7  12      682.60      438.60     76.71 o 
  -5   7  12     1228.23     1520.62    110.89 o 
  -4   7  12     1646.48     1927.43    221.32 o 
  -3   7  12      171.14      108.49     85.34 o 
  -2   7  12      407.71      339.93    105.60 o 
  -1   7  12     2774.60     2628.31    208.30 o 
   0   7  12       55.15      280.62    105.60 o 
   1   7  12        0.91      -27.48     92.58 o 
  -9   8  12      317.13      250.31     71.25 o 
  -8   8  12      172.65      -30.94     61.88 o 
  -7   8  12     1397.58     1935.70    108.33 o 
  -6   8  12       57.98       30.01     89.68 o 
  -5   8  12      329.00      258.93    102.70 o 
  -4   8  12      242.80      286.41    102.70 o 
  -3   8  12     1326.10     1607.07    175.03 o 
  -2   8  12      353.87      315.34    109.93 o 
  -1   8  12     1296.55     1394.44    163.46 o 
  -8   9  12       40.52      -29.85     59.70 o 
  -7   9  12       12.74      -44.12     88.24 o 
  -6   9  12      145.64      274.84    105.60 o 
  -5   9  12      156.60      153.33    102.70 o 
  -4   9  12        1.31      -17.36     92.58 o 
  -3   9  12      515.17      714.58    134.53 o 
   0  -9  13      463.24      641.14    126.63 o 
   1  -9  13      362.37      400.57    115.04 o 
   2  -9  13       22.45       18.42    143.20 o 
   3  -9  13       52.82      -49.54     99.09 o 
   4  -9  13     1441.18     1375.83    124.97 o 
   5  -9  13     1285.36     1317.37    126.56 o 
   6  -9  13       62.95       43.08     72.64 o 
  -2  -8  13       15.35      -51.71    103.43 o 
  -1  -8  13        0.38      -70.16    140.31 o 
   0  -8  13      302.44      156.37     92.56 o 
   1  -8  13       14.85        3.76     79.60 o 
   2  -8  13      458.23      484.62     84.67 o 
   3  -8  13      484.02     1049.21    292.20 o 
   4  -8  13      186.72      187.93     73.54 o 
   5  -8  13      538.03      349.29     85.33 o 
   6  -8  13        9.82      -35.08     70.17 o 
   7  -8  13      267.12      276.71     65.68 o 
  -3  -7  13        4.80        0.51    104.87 o 
  -2  -7  13     1573.48     1719.17    170.24 o 
  -1  -7  13      355.56      401.16    104.81 o 
   0  -7  13      633.73      578.65    114.66 o 
   1  -7  13        8.46       16.13     49.62 o 
   2  -7  13      166.07      149.37    109.93 o 
   3  -7  13      707.60      875.69    115.00 o 
   4  -7  13      224.11      206.13     75.45 o 
   5  -7  13      101.08       41.02     90.41 o 
   6  -7  13      325.77      514.12     71.64 o 
   7  -7  13      146.77      157.07     62.99 o 
  -4  -6  13      200.41      206.85    144.65 o 
  -3  -6  13       83.42      -39.22     78.44 o 
  -2  -6  13     1266.60     1306.78    269.77 o 
  -1  -6  13      279.69      162.08     51.75 o 
   0  -6  13       41.45       25.55     48.77 o 
   1  -6  13      849.19      674.36     87.74 o 
   2  -6  13     2061.39     2366.11    250.25 o 
   3  -6  13      277.80      231.70     73.31 o 
   4  -6  13      342.24      263.53     58.37 o 
   5  -6  13      923.03     1090.81    129.93 o 
   6  -6  13      195.85      245.03     53.11 o 
   7  -6  13      421.03      366.44     58.16 o 
  -5  -5  13        4.99       49.18    127.29 o 
  -4  -5  13        8.27       72.40     65.82 o 
  -3  -5  13     1254.09     1199.46    164.26 o 
  -2  -5  13      117.62      149.08     53.98 o 
  -1  -5  13     1677.28     1582.96    164.91 o 
   0  -5  13     2324.38     2528.77    140.75 o 
   1  -5  13     1271.28     1555.98    123.59 o 
   2  -5  13     2032.83     2221.08    346.44 o 
   3  -5  13       15.04       26.54     49.56 o 
   4  -5  13     1393.20     1190.53     88.75 o 
   5  -5  13      731.20      583.71     60.30 o 
   6  -5  13       45.38       29.20     43.75 o 
   7  -5  13     1029.19      949.58     76.66 o 
  -6  -4  13      716.70      595.08     95.93 o 
  -5  -4  13      831.50      650.99     94.02 o 
  -4  -4  13      232.25      378.60     81.04 o 
  -3  -4  13       10.34      -10.37     54.61 o 
  -2  -4  13      187.81      168.07     60.00 o 
  -1  -4  13     3165.51     3821.15    147.22 o 
   0  -4  13      864.42      905.64     97.88 o 
   1  -4  13        7.77      -19.91     39.82 o 
   2  -4  13      173.42      163.54     49.48 o 
   3  -4  13     2133.53     2308.16     92.58 o 
   4  -4  13      246.25      305.99     46.60 o 
   5  -4  13     1029.88     1169.76     76.46 o 
   6  -4  13     2212.35     2296.62    109.19 o 
   7  -4  13     1333.77     1642.34    118.10 o 
  -7  -3  13       69.27       63.55    169.24 o 
  -6  -3  13     1490.21     1544.90    148.99 o 
  -5  -3  13      863.08      781.07     96.77 o 
  -4  -3  13        7.27      -29.57     59.13 o 
  -3  -3  13     1354.92     1352.49    100.35 o 
  -2  -3  13        2.59      -23.76     47.52 o 
  -1  -3  13        1.90      -13.90     67.98 o 
   0  -3  13      416.90      320.17     47.26 o 
   1  -3  13      660.28      819.40     73.81 o 
   2  -3  13      836.45      580.07     53.75 o 
   3  -3  13      970.79     1285.53     73.81 o 
   4  -3  13       32.72      -15.13     39.29 o 
   5  -3  13      893.97      927.19     91.45 o 
   6  -3  13     2422.06     2614.61    135.28 o 
   7  -3  13       51.68      -40.63     81.27 o 
  -8  -2  13      267.73      174.02     85.74 o 
  -7  -2  13       18.51      -53.52    107.04 o 
  -6  -2  13      267.12      315.18     81.59 o 
  -5  -2  13      323.32      442.35     87.40 o 
  -4  -2  13      519.85      275.27     73.86 o 
  -3  -2  13      510.62      449.96     68.70 o 
  -2  -2  13      764.57      806.44     75.79 o 
  -1  -2  13        7.98      -18.24     38.67 o 
   0  -2  13     1174.39     1291.80     66.14 o 
   1  -2  13     4769.80     5368.83    136.74 o 
   2  -2  13       47.66       54.00     37.79 o 
   3  -2  13      646.04      768.65     65.77 o 
   4  -2  13       62.77       69.46     42.71 o 
   5  -2  13      640.37      755.77     79.43 o 
   6  -2  13      195.33      170.57     61.50 o 
   7  -2  13      148.09      139.18     56.71 o 
  -8  -1  13     1032.59     1107.58    139.59 o 
  -7  -1  13     1173.56     1294.47    124.07 o 
  -6  -1  13      283.51      358.52     82.27 o 
  -5  -1  13        0.19       15.24     43.51 o 
  -4  -1  13     3173.76     3163.37    149.03 o 
  -3  -1  13     1515.28     1598.83     83.66 o 
  -2  -1  13       78.12      131.15     37.12 o 
  -1  -1  13      662.50      561.52     49.55 o 
   0  -1  13     1413.74     1299.95    107.43 o 
   1  -1  13        8.22       30.85     33.22 o 
   2  -1  13      256.09      240.56     41.12 o 
   3  -1  13      277.04      213.67     45.87 o 
   4  -1  13      204.61      266.36     59.39 o 
   5  -1  13     1061.47     1082.07    122.23 o 
   6  -1  13       65.49      124.69     61.14 o 
  -9   0  13      379.53      550.07    107.77 o 
  -8   0  13      907.08      943.34    116.98 o 
  -7   0  13      129.41       91.67     71.93 o 
  -6   0  13       91.83      104.66     53.75 o 
  -5   0  13        3.67       27.41     54.19 o 
  -4   0  13      446.40      457.19     51.28 o 
  -3   0  13     1580.07     1176.98     70.80 o 
  -2   0  13     2030.16     2302.44     85.08 o 
  -1   0  13     2081.95     2056.11     76.04 o 
   0   0  13     1265.78     1505.79     65.53 o 
   1   0  13       23.17        5.15     30.14 o 
   2   0  13     2477.90     3053.90    105.06 o 
   3   0  13     1640.64     1844.90    194.82 o 
   4   0  13       89.57      137.68     52.00 o 
   5   0  13       15.41      137.06     65.08 o 
   6   0  13      415.87      644.23     84.34 o 
  -9   1  13       92.46        8.62     54.72 o 
  -8   1  13      104.09       80.27     55.50 o 
  -7   1  13       15.22      -23.86     47.72 o 
  -6   1  13      222.66      268.57     50.23 o 
  -5   1  13       14.10       38.75     40.85 o 
  -4   1  13      144.59      180.83     46.73 o 
  -3   1  13     3401.13     3655.32    113.73 o 
  -2   1  13     4160.62     4408.05    112.46 o 
  -1   1  13     1294.79     1354.99     64.44 o 
   0   1  13       62.26       45.71     31.67 o 
   1   1  13      786.57      718.31     47.92 o 
   2   1  13        6.00      -20.93     41.86 o 
   3   1  13      401.05      379.77     59.64 o 
   4   1  13     2288.54     2463.51    134.83 o 
   5   1  13      460.13      781.04     90.96 o 
  -9   2  13       29.08      -26.62     53.77 o 
  -8   2  13      565.69      721.67     69.47 o 
  -7   2  13     2565.68     2480.60    109.24 o 
  -6   2  13      176.59      233.58     51.31 o 
  -5   2  13     2345.97     2525.52    102.68 o 
  -4   2  13     1280.35     1457.53     80.82 o 
  -3   2  13       49.96      101.11     41.93 o 
  -2   2  13      477.54      521.19     49.51 o 
  -1   2  13     1421.60     1260.27     53.44 o 
   0   2  13       52.22       -4.92     42.37 o 
   1   2  13      863.10      937.49     74.06 o 
   2   2  13      213.21      170.41     52.16 o 
   3   2  13      187.34      362.98     75.17 o 
   4   2  13     4268.04     5249.25    197.40 o 
   5   2  13      348.11      468.22     94.02 o 
 -10   3  13        0.35      -21.94     51.76 o 
  -9   3  13     1143.11     1087.23     82.81 o 
  -8   3  13      155.25       34.52     47.49 o 
  -7   3  13      323.47      289.60     56.67 o 
  -6   3  13      194.56       58.94     47.04 o 
  -5   3  13        2.81      -19.90     39.81 o 
  -4   3  13        3.79       66.42     59.71 o 
  -3   3  13       39.54      -14.71     29.42 o 
  -2   3  13      394.55      321.26     87.99 o 
  -1   3  13     4154.49     5010.07    148.85 o 
   0   3  13      747.44      675.11     67.86 o 
   1   3  13      480.64      378.33     70.58 o 
   2   3  13      359.75      539.47     79.70 o 
   3   3  13      147.63      172.63    132.36 o 
   4   3  13      114.77      127.29    107.04 o 
 -10   4  13      374.31      354.57     63.26 o 
  -9   4  13      442.92      643.27     70.34 o 
  -8   4  13      245.85      261.15     57.04 o 
  -7   4  13      148.67       -3.85     47.38 o 
  -6   4  13     1290.99     1259.94     81.94 o 
  -5   4  13     2647.89     3030.28    130.21 o 
  -4   4  13       25.25      -19.34     43.80 o 
  -3   4  13      876.22      982.32     79.13 o 
  -2   4  13      281.49      385.91     57.87 o 
  -1   4  13      235.72      283.13     65.92 o 
   0   4  13      150.69      124.92     59.83 o 
   1   4  13       21.78       -9.02     62.90 o 
   2   4  13       47.95       75.22     96.92 o 
   3   4  13      429.01      380.43    120.06 o 
  -9   5  13        7.45        9.92     64.73 o 
  -8   5  13       73.43       34.75     58.26 o 
  -7   5  13     1089.91     1318.52    100.25 o 
  -6   5  13       54.22      168.13     52.77 o 
  -5   5  13      868.57      980.60    105.22 o 
  -4   5  13      664.78      461.60     63.10 o 
  -3   5  13      983.26     1158.34    118.61 o 
  -2   5  13      134.16      233.97     65.08 o 
  -1   5  13      232.33      441.32     76.63 o 
   0   5  13      617.19      829.53     89.39 o 
   1   5  13     1456.57     1433.49    164.90 o 
   2   5  13       55.83      111.38    102.70 o 
  -9   6  13        4.49       -0.27     70.55 o 
  -8   6  13      117.74       47.41     75.94 o 
  -7   6  13      312.93      234.80     56.54 o 
  -6   6  13      358.38      340.08     61.30 o 
  -5   6  13      395.85      393.37    143.93 o 
  -4   6  13     3631.25     4611.80    259.65 o 
  -3   6  13     3777.47     4865.12    183.55 o 
  -2   6  13        4.21      -37.97     75.94 o 
  -1   6  13        5.91       14.47     89.68 o 
   0   6  13      741.67      990.86    143.20 o 
   1   6  13      235.12      124.40     98.36 o 
  -9   7  13      311.65      302.20     70.55 o 
  -8   7  13     1272.30     1234.72    102.76 o 
  -7   7  13      418.52      551.92     80.32 o 
  -6   7  13     1461.85     1995.00    128.83 o 
  -5   7  13      615.73      681.05     85.40 o 
  -4   7  13       70.27       18.80     89.68 o 
  -3   7  13     1242.46      821.62    127.29 o 
  -2   7  13        7.98       31.82     98.36 o 
  -1   7  13      272.74      215.53    102.70 o 
  -7   8  13        3.51       24.31     66.99 o 
  -6   8  13      668.68      800.99    178.64 o 
  -5   8  13      119.58       52.07     92.58 o 
  -4   8  13        4.84       24.59     89.68 o 
  -3   8  13       33.46       39.06     92.58 o 
   0  -8  14        1.01       -8.71     90.41 o 
   1  -8  14      222.37       62.80     61.23 o 
   2  -8  14      559.43      614.24     98.09 o 
   3  -8  14     2552.03     2686.27    171.45 o 
   4  -8  14        1.91      -34.06     68.11 o 
  -2  -7  14      803.26      674.86    125.80 o 
  -1  -7  14      741.86      709.72     82.77 o 
   0  -7  14       11.20       60.11     72.09 o 
   1  -7  14     1083.37     1189.03    102.12 o 
   2  -7  14       32.05      -32.42     64.84 o 
   3  -7  14      222.63      129.30     75.79 o 
   4  -7  14      111.52      -15.07     65.05 o 
   5  -7  14       12.17      420.66    365.97 o 
  -3  -6  14      284.59      313.85    108.32 o 
  -2  -6  14      221.72      285.84    108.97 o 
  -1  -6  14      175.52      128.40     60.78 o 
   0  -6  14      206.02      105.47     59.39 o 
   1  -6  14      256.50      485.27     74.36 o 
   2  -6  14       75.97       39.87     91.13 o 
   3  -6  14        0.86      -31.53     63.07 o 
   4  -6  14     1761.43     1787.70    278.51 o 
   5  -6  14     1474.69     1598.87    138.88 o 
   6  -6  14        4.18       81.94     58.09 o 
  -4  -5  14       63.61      -26.69     67.26 o 
  -3  -5  14      623.54      525.10     76.14 o 
  -2  -5  14        2.73      -27.87     55.74 o 
  -1  -5  14     1108.42     1167.32     99.06 o 
   0  -5  14     2026.66     2741.47    138.41 o 
   1  -5  14      606.15      625.68     80.65 o 
   2  -5  14      911.05      812.26    102.73 o 
   3  -5  14      111.27      187.70     77.31 o 
   4  -5  14      257.91      233.08     60.76 o 
   5  -5  14      217.66      210.74     51.42 o 
   6  -5  14      740.08      740.49     69.95 o 
  -5  -4  14     1022.35      919.58    111.92 o 
  -4  -4  14      146.22      156.95     96.92 o 
  -3  -4  14     2292.56     2104.59    127.92 o 
  -2  -4  14     2218.41     2949.37    199.13 o 
  -1  -4  14      842.39     1043.95     94.98 o 
   0  -4  14      114.58       58.19     56.59 o 
   1  -4  14      420.50      319.63     57.95 o 
   2  -4  14       42.18       13.65     62.20 o 
   3  -4  14      106.95       80.95     42.61 o 
   4  -4  14        3.64       48.74     44.28 o 
   5  -4  14      314.71      451.59     58.78 o 
   6  -4  14     2593.08     3119.30    193.13 o 
  -6  -3  14      302.10      345.59     86.96 o 
  -5  -3  14        3.06      -23.56     83.90 o 
  -4  -3  14       29.67       51.47    113.55 o 
  -3  -3  14      305.19      409.53     83.91 o 
  -2  -3  14      850.52      700.24    132.32 o 
  -1  -3  14      202.15      179.46     60.76 o 
   0  -3  14      386.13      302.87     51.71 o 
   1  -3  14     1479.89     1766.69    104.71 o 
   2  -3  14     1016.73     1152.65     73.52 o 
   3  -3  14     1577.27     1686.30     99.69 o 
   4  -3  14     1601.46     1895.23     97.81 o 
   5  -3  14      103.67      127.40     51.96 o 
   6  -3  14      188.51       48.50     59.35 o 
  -7  -2  14       16.57        0.70     81.73 o 
  -6  -2  14       68.46      127.61     80.26 o 
  -5  -2  14       28.61        3.66     69.56 o 
  -4  -2  14      156.98      171.93     75.74 o 
  -3  -2  14     2249.52     2289.52    138.93 o 
  -2  -2  14      129.83       49.39     51.36 o 
  -1  -2  14     2166.95     2155.90    118.35 o 
   0  -2  14      999.57     1153.10     79.58 o 
   1  -2  14       56.63       98.56     38.62 o 
   2  -2  14      697.58      557.82     57.53 o 
   3  -2  14      485.27      444.95     55.47 o 
   4  -2  14      735.45      851.62     70.78 o 
   5  -2  14      154.12       87.21     59.58 o 
   6  -2  14        1.75       20.23     67.96 o 
  -7  -1  14        3.06      -31.01     72.98 o 
  -6  -1  14      244.52      143.97     77.84 o 
  -5  -1  14     1463.73     1249.61    121.92 o 
  -4  -1  14      132.98       98.32     63.75 o 
  -3  -1  14      165.12       62.76     42.82 o 
  -2  -1  14        5.26      -17.10     34.20 o 
  -1  -1  14        1.83       15.02     35.09 o 
   0  -1  14       67.49       35.46     37.55 o 
   1  -1  14      625.18      709.36     61.10 o 
   2  -1  14     1252.12     1158.38     73.70 o 
   3  -1  14     1438.89     1523.58    101.58 o 
   4  -1  14       58.29       43.40     60.11 o 
   5  -1  14     1041.06     1205.63    195.28 o 
  -8   0  14      144.50      137.10     89.30 o 
  -7   0  14      200.87      164.21     83.41 o 
  -6   0  14      245.42      137.45     55.79 o 
  -5   0  14     1449.44     1396.76     97.53 o 
  -4   0  14      184.67      368.24     50.25 o 
  -3   0  14      152.73      196.80     46.68 o 
  -2   0  14      773.82      711.08     56.69 o 
  -1   0  14     2329.70     2754.06     94.49 o 
   0   0  14      185.92      256.39     44.97 o 
   1   0  14      775.58      911.04     63.65 o 
   2   0  14      840.49     1097.23    105.83 o 
   3   0  14      155.88      166.78     68.90 o 
   4   0  14      356.77      221.22     57.64 o 
   5   0  14      262.13      181.73     76.67 o 
  -8   1  14       44.14       22.36     58.37 o 
  -7   1  14      313.72      269.96     62.81 o 
  -6   1  14      396.01      448.43     59.43 o 
  -5   1  14      463.71      363.21     56.55 o 
  -4   1  14     3917.62     4334.26    130.76 o 
  -3   1  14     2093.25     2148.86    118.38 o 
  -2   1  14      369.30      335.21     49.14 o 
  -1   1  14       26.49       16.85     36.26 o 
   0   1  14      397.91      467.88     55.72 o 
   1   1  14      213.16      228.11     70.82 o 
   2   1  14       24.24      -22.35     44.70 o 
   3   1  14        0.80      -23.98     47.96 o 
   4   1  14     1715.66     2539.26    141.53 o 
  -8   2  14      767.57      810.50     74.42 o 
  -7   2  14      286.44      274.31     56.35 o 
  -6   2  14       65.83      167.79     49.92 o 
  -5   2  14      507.36      707.65     65.91 o 
  -4   2  14     3601.50     3827.00    141.00 o 
  -3   2  14      822.78      818.82     69.73 o 
  -2   2  14       25.41       39.24     41.75 o 
  -1   2  14       42.94      -24.04     57.78 o 
   0   2  14      922.47      951.43     99.30 o 
   1   2  14      114.81      120.34     50.24 o 
   2   2  14     1321.86     1490.85    111.21 o 
   3   2  14      739.68      951.54     98.67 o 
  -8   3  14      159.66       38.61     51.93 o 
  -7   3  14       26.46      -23.93     47.86 o 
  -6   3  14      326.04      332.95     57.99 o 
  -5   3  14      699.14      759.48     69.01 o 
  -4   3  14        5.54       68.14     45.69 o 
  -3   3  14     1020.52      909.21     97.11 o 
  -2   3  14     3916.97     4367.44    211.91 o 
  -1   3  14       14.78        6.64     45.02 o 
   0   3  14       61.57       49.16     57.73 o 
   1   3  14      528.52      775.36     89.85 o 
   2   3  14     1185.89     1213.62    147.54 o 
  -8   4  14      220.76      231.65     67.43 o 
  -7   4  14     1077.66     1088.94    118.38 o 
  -6   4  14       27.51       19.97     68.01 o 
  -5   4  14       48.42       26.42     64.90 o 
  -4   4  14       23.66       83.13     72.12 o 
  -3   4  14        3.46       27.58     47.83 o 
  -2   4  14     1362.88     1178.16     83.35 o 
  -1   4  14       31.05      -30.04     60.08 o 
   0   4  14        2.25       11.22     63.39 o 
   1   4  14      134.66       48.35    119.34 o 
  -8   5  14      144.71      173.23     77.10 o 
  -7   5  14     1402.77     1149.07    114.49 o 
  -6   5  14       44.06       95.25     73.13 o 
  -5   5  14      332.42      494.20     63.59 o 
  -4   5  14        2.28       44.24     50.45 o 
  -3   5  14     1517.69     1895.85    122.11 o 
  -2   5  14       10.38      -28.38     56.76 o 
  -1   5  14      467.24      363.00    140.31 o 
   0   5  14      496.87      540.23     86.07 o 
  -7   6  14        0.62       65.98     72.28 o 
  -6   6  14     1972.02     2457.53    214.81 o 
  -5   6  14     1205.04     1665.40    184.43 o 
  -4   6  14      310.86      447.80    118.61 o 
  -3   6  14        3.75      -48.50    116.44 o 
  -2   6  14      116.92      101.66     74.50 o 
  -1   6  14      665.63      595.96    131.63 o 
  -6   7  14     2466.32     2815.46    151.21 o 
  -5   7  14      982.71     1032.94     98.19 o 
  -4   7  14       28.74      -29.84     59.67 o 
   2  -7  15      232.66      141.11     78.42 o 
  -1  -6  15      159.65       55.43     62.36 o 
   0  -6  15       29.91      -29.99     59.98 o 
   1  -6  15       16.44      -29.50     58.99 o 
   2  -6  15      411.02      363.06     96.92 o 
   3  -6  15      234.34      496.15     98.12 o 
   4  -6  15        0.21      -24.96     49.92 o 
  -3  -5  15      133.24       53.83     64.04 o 
  -2  -5  15     1930.07     2110.39    132.67 o 
  -1  -5  15      750.96     1169.04    170.53 o 
   0  -5  15       56.69       71.45     64.10 o 
   1  -5  15      202.20      187.88     71.64 o 
   2  -5  15      787.20      914.39    112.14 o 
   3  -5  15     1036.71      914.62     85.26 o 
   4  -5  15       23.72      103.93     59.65 o 
  -4  -4  15      469.50      469.01    164.90 o 
  -3  -4  15      472.32      531.04     90.05 o 
  -2  -4  15     2512.91     3092.18    154.72 o 
  -1  -4  15     1079.81     1007.74    119.56 o 
   0  -4  15        5.09       78.95     70.04 o 
   1  -4  15      306.83      285.21     55.36 o 
   2  -4  15       64.50       71.04     55.80 o 
   3  -4  15      582.15      613.97     76.74 o 
   4  -4  15     1322.30     1483.03    158.89 o 
  -5  -3  15      190.92      248.51     85.33 o 
  -4  -3  15     2181.19     2927.82    186.99 o 
  -3  -3  15        9.33      -22.54     59.51 o 
  -2  -3  15       29.42        3.52     60.54 o 
  -1  -3  15      417.93      490.34     77.71 o 
   0  -3  15     1973.71     1932.73    187.70 o 
   1  -3  15       55.72      -21.96     43.93 o 
   2  -3  15       43.01       31.73     43.64 o 
   3  -3  15     1001.28     1139.78    124.85 o 
   4  -3  15     2285.87     2635.34    184.57 o 
  -5  -2  15      527.94      454.02     98.21 o 
  -4  -2  15      138.76      103.12     72.64 o 
  -3  -2  15      175.18      113.19     48.19 o 
  -2  -2  15      419.84      502.48     63.65 o 
  -1  -2  15      554.36      562.70     65.81 o 
   0  -2  15     1791.24     1896.17    102.54 o 
   1  -2  15      591.59      694.30     59.35 o 
   2  -2  15      399.94      525.92     62.72 o 
   3  -2  15      394.60      535.50     64.02 o 
   4  -2  15        1.85      -32.68     65.37 o 
  -6  -1  15      280.37      163.89     86.93 o 
  -5  -1  15      972.60      933.92    122.18 o 
  -4  -1  15       46.28       45.73     51.11 o 
  -3  -1  15      966.77     1053.08    116.26 o 
  -2  -1  15      625.41      576.05     68.45 o 
  -1  -1  15      239.38      285.53     49.56 o 
   0  -1  15        9.65       57.10     40.28 o 
   1  -1  15       54.16       46.93     40.91 o 
   2  -1  15      135.81      126.93     48.53 o 
   3  -1  15        5.74      -30.76     61.51 o 
   4  -1  15        0.60       -4.69     67.41 o 
  -7   0  15      418.04      409.32     95.47 o 
  -6   0  15       69.57        5.68     54.40 o 
  -5   0  15        1.34       38.58     56.21 o 
  -4   0  15      944.82      949.45     85.93 o 
  -3   0  15      765.72      825.01     77.67 o 
  -2   0  15       53.94       84.83     42.94 o 
  -1   0  15      374.72      380.80     50.96 o 
   0   0  15      146.67      133.67     43.66 o 
   1   0  15     1240.14     1344.00    144.65 o 
   2   0  15       64.97       52.03     65.08 o 
   3   0  15      170.83      144.32     71.84 o 
  -7   1  15      117.19       97.48     63.84 o 
  -6   1  15      377.60      230.66     65.25 o 
  -5   1  15      162.56      195.17     51.38 o 
  -4   1  15     2803.83     3025.96    115.72 o 
  -3   1  15     1708.55     2223.22    104.58 o 
  -2   1  15      119.50       11.35     44.93 o 
  -1   1  15     1560.87     1558.60    100.20 o 
   0   1  15      259.33       19.89     69.43 o 
   1   1  15      377.48      319.41     79.93 o 
   2   1  15      180.08      142.59     75.17 o 
   3   1  15      530.14      843.63    118.61 o 
  -7   2  15        6.80       57.33     51.10 o 
  -6   2  15     1936.26     2209.65    110.28 o 
  -5   2  15      828.43      868.26     78.50 o 
  -4   2  15        0.10      -22.11     44.22 o 
  -3   2  15       70.70        2.57     52.30 o 
  -2   2  15      789.84      677.42     97.15 o 
  -1   2  15       28.67       77.97    160.56 o 
   0   2  15       70.43       76.19     68.44 o 
   1   2  15      553.83      562.82     69.13 o 
   2   2  15     1591.85     2366.29    158.39 o 
  -7   3  15       70.52      115.18     57.85 o 
  -6   3  15       12.26        4.87     49.18 o 
  -5   3  15      313.45      310.28     78.76 o 
  -4   3  15       79.70       79.00     78.11 o 
  -3   3  15        1.07      -28.30     65.97 o 
  -2   3  15     1318.59     1266.35    119.34 o 
  -1   3  15      322.04      418.65     63.01 o 
   0   3  15     1068.42     1467.97    110.83 o 
   1   3  15     1085.60     1356.27    114.09 o 
  -7   4  15       25.95      129.28     77.18 o 
  -6   4  15      635.27      545.13     95.12 o 
  -5   4  15      476.05      471.33     91.03 o 
  -4   4  15     1624.72     1640.96    132.86 o 
  -3   4  15       45.13      -22.39     70.49 o 
  -2   4  15      289.82      299.19     71.60 o 
  -1   4  15        0.42      -30.56     61.12 o 
  -6   5  15      195.52      232.83     78.83 o 
  -5   5  15       22.01       40.75     73.13 o 
  -4   5  15        0.13       70.88    101.26 o 
  -3   5  15       51.97      -29.02     60.70 o 
  -2   5  15       81.10       94.48     67.96 o 
  -1  -4  16      187.46      230.01     72.13 o 
   0  -4  16        1.41      -30.96     61.92 o 
   1  -4  16      149.14       23.74     49.91 o 
  -3  -3  16      519.88      475.99     82.48 o 
  -2  -3  16       14.32       41.43     65.55 o 
  -1  -3  16      105.68       55.15     50.96 o 
   0  -3  16      102.70       92.48     51.49 o 
   1  -3  16        9.14       28.40     51.16 o 
   2  -3  16     1005.54     1132.95     76.92 o 
  -3  -2  16      961.18     1007.63    121.07 o 
  -2  -2  16     1449.41     1719.63     98.87 o 
  -1  -2  16      263.49      301.78     59.70 o 
   0  -2  16      604.88      771.06     64.57 o 
   1  -2  16      524.81      635.28     61.60 o 
   2  -2  16      288.50      457.31     56.02 o 
  -4  -1  16       43.97       68.72     78.59 o 
  -3  -1  16      308.80      208.20     61.73 o 
  -2  -1  16      112.02       10.00     49.47 o 
  -1  -1  16      458.87      328.23     52.36 o 
   0  -1  16       83.73       66.00     46.47 o 
   1  -1  16        3.09      -22.84     45.68 o 
  -5   0  16       96.42      138.27     63.25 o 
  -4   0  16       85.28      129.04    112.58 o 
  -3   0  16      150.48      205.60     53.01 o 
  -2   0  16      323.94      493.48     57.05 o 
  -1   0  16     1038.19     1176.93     75.59 o 
   0   0  16      802.35     1090.92    113.96 o 
   1   0  16      109.14      162.01     75.95 o 
  -5   1  16     1527.63     1806.78     99.81 o 
  -4   1  16       16.05        4.41     49.54 o 
  -3   1  16      174.85      227.00     56.30 o 
  -2   1  16      236.49      195.64     62.31 o 
  -1   1  16      102.90       75.94     72.62 o 
   0   1  16      399.54      383.24     81.76 o 
  -4   2  16        6.51       40.51     66.94 o 
  -3   2  16      199.23      136.79     77.65 o 
  -2   2  16      112.53       79.56     73.64 o 
  -1   2  16      327.63      307.92     83.87 o 
  -3   3  16      541.62      551.89     96.59 o 
                                                 
