# Supplementary material for: Snapshot and crystallographic observations of kinetic and thermodynamic products for NO2S2 macrocyclic complexes
Source: IUCrJ. 2018 Jan 1;5(Pt 1):45–53. doi: 10.1107/S2052252517015081 (PMC5755576; doi:10.1107/S2052252517015081)
Supplement: Supplementary file 3 [file m-05-00045-2sup3.hkl]

#
# h,k,l, Fc-squared, Fo-squared, sigma(Fo-squared), status flag
#
data_2
_shelx_title ' aaa in C2/c'
_shelx_refln_list_code          4
_shelx_F_calc_maximum     1561.36
_exptl_crystal_F_000      4512.00
_reflns_d_resolution_high  0.8107

loop_
 _space_group_symop_operation_xyz
 'x, y, z'
 '-x, y, -z+1/2'
 'x+1/2, y+1/2, z'
 '-x+1/2, y+1/2, -z+1/2'
 '-x, -y, -z'
 'x, -y, z-1/2'
 '-x+1/2, -y+1/2, -z'
 'x+1/2, -y+1/2, z-1/2'

_cell_length_a    23.3017
_cell_length_b    13.4569
_cell_length_c    26.9935
_cell_angle_alpha  90.000
_cell_angle_beta  102.963
_cell_angle_gamma  90.000

_shelx_F_squared_multiplier     1.000

loop_
 _refln_index_h
 _refln_index_k
 _refln_index_l
 _refln_F_squared_calc
 _refln_F_squared_meas
 _refln_F_squared_sigma
 _refln_observed_status
   2   0   0    2437858.50    2921171.25     31638.49 o
   4   0   0     311112.88     324490.78      2570.81 o
   6   0   0     508716.09     510430.56     13708.22 o
   8   0   0     673844.62     593183.25     12099.36 o
  10   0   0     550132.00     512141.88     11417.24 o
  12   0   0       4929.57       8264.02       658.04 o
  14   0   0      28858.41      30788.67      1488.84 o
  16   0   0       2774.65       9425.98      2697.93 o
  18   0   0      23472.68      24859.32      1285.85 o
  20   0   0      18615.30      21371.95      1818.74 o
  22   0   0       7434.81       8300.68      1732.90 o
  24   0   0       3260.78       2614.92      1411.23 o
  26   0   0      46594.35      51738.05      5292.10 o
  28   0   0      14124.42      21002.37      3611.08 o
   1   1   0       2491.66       2063.16       205.96 o
   3   1   0      21543.99      21337.79       447.51 o
   5   1   0      51784.80      58383.84      1067.80 o
   7   1   0     141627.64     164253.33      2675.25 o
   9   1   0      17771.00      19488.64       432.97 o
  11   1   0      59467.49      63123.31      1385.17 o
  13   1   0      29267.20      27321.44       903.37 o
  15   1   0      14264.17      13603.87       596.09 o
  17   1   0     110107.66     107467.27      2557.96 o
  19   1   0       6699.26       7602.75       630.55 o
  21   1   0       5181.31       7055.43       586.90 o
  23   1   0        915.33       2288.54       699.61 o
  25   1   0      13324.60      14929.14      1941.05 o
  27   1   0      11720.32      12739.20      1932.91 o
   0   2   0      63653.94      58998.47      1700.50 o
   2   2   0       4796.17       2321.17       149.71 o
   4   2   0        717.27       3225.48       367.05 o
   6   2   0      97162.30      94469.98      1613.21 o
   8   2   0      23410.10      23238.32       452.36 o
  10   2   0     249272.16     237768.36      5312.44 o
  12   2   0       6517.97       7638.10       510.82 o
  14   2   0      92471.45      85426.73      2094.19 o
  16   2   0      11446.43      14025.88       735.30 o
  18   2   0      12640.83      14546.54       767.57 o
  20   2   0      12727.86      11463.29       801.69 o
  22   2   0       1276.23       1302.74       484.78 o
  24   2   0       4085.12       4740.14       850.29 o
  26   2   0       8402.10      11053.94      1834.18 o
   1   3   0      80550.66      97059.86      2185.15 o
   3   3   0     263248.56     270090.38      6150.83 o
   5   3   0      46575.48      45418.84      1397.23 o
   7   3   0     197274.72     174018.41      2530.47 o
   9   3   0       6939.28      11650.46       528.65 o
  11   3   0     134959.55     134721.22      3301.37 o
  13   3   0      53477.67      47970.16      1338.99 o
  15   3   0      58173.96      56073.99      1538.83 o
  17   3   0        564.72       1062.60       304.31 o
  19   3   0     159748.94     157795.06      3705.75 o
  21   3   0      74456.31      69674.80      2962.53 o
  23   3   0        459.92       1796.62       591.31 o
  25   3   0       1682.84       1339.99       683.71 o
  27   3   0         15.46       1452.73      1639.51 o
   0   4   0     624000.62     610467.25     16653.36 o
   2   4   0     632861.06     613011.75      9443.38 o
   4   4   0     110679.52     117573.02      2625.58 o
   6   4   0     425989.28     391436.00      8203.04 o
   8   4   0     327215.44     323345.44      6562.07 o
  10   4   0      24936.76      25395.87       923.38 o
  12   4   0      27312.20      30874.06       890.07 o
  14   4   0       6383.13       7928.66       456.61 o
  16   4   0      57351.72      55402.22      1433.13 o
  18   4   0       5335.87       6745.04       501.30 o
  20   4   0       8062.28       8219.58       780.16 o
  22   4   0       5057.77       4954.42       832.74 o
  24   4   0      17566.01      14498.98      1231.28 o
  26   4   0       2848.59       3162.45      1161.72 o
   1   5   0      22260.86      21022.52       646.33 o
   3   5   0      13115.43      13211.06       420.69 o
   5   5   0      42672.84      42727.48       888.28 o
   7   5   0       8687.59       9713.75       537.82 o
   9   5   0     186218.72     174961.25      4137.86 o
  11   5   0      10636.59      11972.33       598.81 o
  13   5   0     215145.12     216858.80      5043.85 o
  15   5   0      71403.94      68629.84      1873.04 o
  17   5   0       9623.48       9904.71       762.15 o
  19   5   0         32.11        124.37       341.99 o
  21   5   0        515.89        663.62       509.96 o
  23   5   0      18757.03      21090.32      1737.04 o
  25   5   0       2571.74       2356.79       946.83 o
   0   6   0      45281.22      86104.42      3967.36 o
   2   6   0     254341.45     281195.69      6389.59 o
   4   6   0     251914.23     252141.56      4911.75 o
   6   6   0     116798.55     114927.67      2821.45 o
   8   6   0     360865.88     344041.41      7774.42 o
  10   6   0      55218.36      52501.67      1666.74 o
  12   6   0      10704.55      12416.60       708.36 o
  14   6   0       7021.12       6288.91       552.83 o
  16   6   0      45181.19      46224.50      1582.91 o
  18   6   0        553.88       1474.64       437.34 o
  20   6   0      38794.73      35148.45      1862.45 o
  22   6   0        717.79       1271.18       682.76 o
  24   6   0       9942.17      10271.44      1951.41 o
  26   6   0        137.88        734.91       992.72 o
   1   7   0      43413.81      47451.61      1208.82 o
   3   7   0     102535.65     102765.84      3137.73 o
   5   7   0      62040.83      60001.55      2008.92 o
   7   7   0        187.96        404.80       255.40 o
   9   7   0        260.96        853.66       435.63 o
  11   7   0      42325.77      37531.67      1779.11 o
  13   7   0     187383.16     174881.56      7986.56 o
  15   7   0      79722.50      80303.79      3321.45 o
  17   7   0        487.12       1224.46       587.32 o
  19   7   0      11753.56      10739.94      1292.69 o
  21   7   0      27784.81      29692.49      1985.11 o
  23   7   0      53546.86      52784.16      2736.52 o
  25   7   0       2119.38       1717.14       906.22 o
   0   8   0      30987.78      34251.18      1435.39 o
   2   8   0       4281.45       5884.38       542.95 o
   4   8   0        137.38        616.85       234.33 o
   6   8   0      31049.45      35445.06      1017.35 o
   8   8   0      14424.19      16831.86       788.37 o
  10   8   0      72494.89      74774.41      3067.36 o
  12   8   0      19243.59      17049.89      1029.41 o
  14   8   0      41149.50      41514.48      1959.39 o
  16   8   0       9923.12      11410.17       930.17 o
  18   8   0       4250.45       5661.03       920.63 o
  20   8   0       4782.20       5760.85      1011.23 o
  22   8   0       4614.15       4689.63      1054.10 o
  24   8   0       2354.01       2278.53       896.01 o
   1   9   0      38794.11      33992.48      2048.21 o
   3   9   0      38428.34      36427.05      1136.59 o
   5   9   0      45102.24      47760.08      1286.28 o
   7   9   0         20.92        216.39       298.99 o
   9   9   0       3476.08       3590.60       514.61 o
  11   9   0      15196.09      14516.07      1171.44 o
  13   9   0      85949.84      83153.74      2365.59 o
  15   9   0       8473.35       8534.10       927.30 o
  17   9   0       7424.78       7812.88      1162.14 o
  19   9   0       6171.20       6700.11      1393.35 o
  21   9   0      24654.59      21616.17      1927.02 o
  23   9   0      18903.06      21446.09      3393.17 o
   0  10   0     302351.81     306149.38      8843.93 o
   2  10   0      63690.13      64423.97      2401.84 o
   4  10   0      22656.93      24656.40       985.23 o
   6  10   0      13496.61      12976.11       808.92 o
   8  10   0       9617.93      11583.75       988.20 o
  10  10   0      31782.75      30960.25      1360.14 o
  12  10   0       6657.99       6456.75       777.81 o
  14  10   0        159.52        429.12       449.40 o
  16  10   0        102.64        965.63       653.69 o
  18  10   0       7019.76       7291.42      1130.11 o
  20  10   0       6688.73       6004.54      1852.31 o
  22  10   0        169.56        469.52       965.90 o
   1  11   0       9064.17       9824.26       739.76 o
   3  11   0       3396.67       6306.00       957.06 o
   5  11   0     101921.27     106266.34      5382.05 o
   7  11   0      35657.99      35086.39      1535.00 o
   9  11   0      50714.27      49607.29      1671.06 o
  11  11   0      81732.87      85790.97      4983.54 o
  13  11   0      25581.10      26664.63      1899.14 o
  15  11   0      28771.95      25510.34      1923.42 o
  17  11   0      12586.80      11504.88      2473.38 o
  19  11   0      10646.39       8230.04      2115.94 o
   0  12   0       1992.47       1469.31       545.86 o
   2  12   0        138.23        164.39       368.86 o
   4  12   0        293.51        880.08       473.93 o
   6  12   0       6572.02       7950.42       826.48 o
   8  12   0       3699.11       3110.28       757.86 o
  10  12   0       1871.68       1992.87       595.94 o
  12  12   0        189.45        344.05       511.74 o
  14  12   0        580.59       2382.90       783.36 o
  16  12   0       7068.77       8242.25      1260.52 o
  18  12   0          4.48          9.77       868.63 o
   1  13   0      26379.61      28362.49      1728.02 o
   3  13   0        599.38       1498.96       485.55 o
   5  13   0       5168.60       6697.90       844.12 o
   7  13   0      13927.72      16269.07      1274.52 o
   9  13   0       1824.84       1301.54       608.81 o
  11  13   0      40061.92      36834.00      2246.75 o
  13  13   0      72968.77      68037.77      5985.36 o
  15  13   0      39312.17      39586.94      3246.25 o
  17  13   0          1.07         30.44       874.63 o
   0  14   0        748.94       1474.93       927.48 o
   2  14   0       2674.85       2572.18       907.99 o
   4  14   0       3593.45       4263.53       768.28 o
   6  14   0         61.88        283.56       580.84 o
   8  14   0       8028.55       7228.81       915.00 o
  10  14   0       7180.33       8596.00      1050.36 o
  12  14   0       2614.97       3575.23      1116.02 o
  14  14   0       7689.52      10137.23      1658.25 o
   1  15   0       3538.92       2106.62       941.01 o
   3  15   0       2517.70       1796.13       924.03 o
   5  15   0         37.88         92.69       744.31 o
   7  15   0       1239.24       2250.07       837.26 o
   9  15   0          5.75        164.29       660.93 o
  11  15   0       5880.28       8383.12      2749.82 o
   0  16   0      21695.43      16934.72      3237.52 o
   2  16   0       2567.57       2241.36      1618.76 o
   4  16   0      11985.04      10847.04      1818.97 o
   6  16   0       7589.23      10108.25      1743.28 o
 -27   1   1      18113.44      20339.06      2353.63 o
 -25   1   1      20231.88      22083.87      2420.81 o
 -23   1   1       6000.23       5592.17       882.98 o
 -21   1   1       1247.60       1114.14       339.27 o
 -19   1   1       3335.79       4456.93       464.29 o
 -17   1   1      31040.51      32687.06      1226.83 o
 -15   1   1      88451.93      81188.71      1898.93 o
 -13   1   1      37580.66      34494.01       824.41 o
 -11   1   1      15961.76      20036.52       520.57 o
  -9   1   1      45552.45      45971.54       800.73 o
  -7   1   1       9517.86      13990.50       442.45 o
  -5   1   1      20267.40      19484.34       903.51 o
  -3   1   1         88.98        739.75       307.55 o
  -1   1   1     410458.25     362872.50      8411.47 o
   1   1   1        656.53       1465.28       213.51 o
   3   1   1      68553.61      73914.36      1484.61 o
   5   1   1     329701.28     330672.28      6076.16 o
   7   1   1      54076.11      50463.36       920.78 o
  11   1   1       2720.09       3720.66       301.16 o
  13   1   1       6770.21       6545.46       357.62 o
  15   1   1       8526.27      10000.43       551.28 o
  17   1   1      35076.77      34124.59      1096.98 o
  19   1   1       6300.37       6647.31       621.99 o
  21   1   1       1047.05       1872.90       499.28 o
  23   1   1       8715.10       9389.12      1162.25 o
  25   1   1       2435.57       2886.56      1151.34 o
  27   1   1        238.14        877.61      1068.55 o
 -26   2   1      11770.11      12589.31      1447.74 o
 -24   2   1       4252.08       4232.96       893.83 o
 -22   2   1       1814.44       2070.24       511.19 o
 -20   2   1         74.08        138.81       292.05 o
 -18   2   1      68041.79      59187.37      1651.40 o
 -16   2   1     164067.70     161672.62      3160.91 o
 -14   2   1     103036.96     101457.84      2285.64 o
 -12   2   1      44759.74      47427.93      1097.09 o
 -10   2   1     671054.25     644709.00     11711.24 o
  -8   2   1    1100556.50    1071775.12     19098.25 o
  -6   2   1      65908.20      60544.46      1226.29 o
  -4   2   1      56523.63      52945.22      1124.72 o
  -2   2   1     210355.97     176777.89      4661.03 o
   0   2   1     202842.70     175133.09      4969.23 o
   2   2   1     588547.88     563203.62      9608.75 o
   4   2   1     197014.02     216215.58      5578.34 o
   6   2   1      29526.89      31246.41      1089.65 o
   8   2   1      10365.34       8921.00       394.41 o
  10   2   1       2771.99       6708.71       478.44 o
  12   2   1       2914.99       2615.51       365.14 o
  14   2   1      16669.23      16341.41       700.73 o
  16   2   1     109771.03     104791.58      2531.55 o
  18   2   1     176842.88     172598.94      3885.60 o
  20   2   1      15725.34      15506.91       858.07 o
  22   2   1      33211.51      34820.72      1746.54 o
  24   2   1     108493.62     113436.86      3806.59 o
  26   2   1      73109.04      79785.15      4497.67 o
 -27   3   1      30741.01      33258.16      2570.76 o
 -25   3   1      57748.80      61606.41      2553.69 o
 -23   3   1      44368.65      44695.08      1896.80 o
 -21   3   1       6214.60       8279.22       881.06 o
 -19   3   1      96621.25      96586.50      2566.24 o
 -17   3   1      68234.98      69601.59      1647.24 o
 -15   3   1      12252.62      12841.40       731.01 o
 -13   3   1       2876.20       3845.13       374.43 o
 -11   3   1      18262.51      24219.17       898.81 o
  -9   3   1       3120.06       5469.62       422.73 o
  -7   3   1      94686.79      89834.79      1583.31 o
  -5   3   1       7072.03       9692.86       414.00 o
  -3   3   1      27262.57      43610.94      2917.60 o
  -1   3   1        799.85       1275.61       232.95 o
   1   3   1     346283.09     346472.41      7608.06 o
   3   3   1     559006.44     563808.12      9464.84 o
   5   3   1      15886.16      15444.42       640.42 o
   7   3   1     103818.33      99303.18      2434.12 o
   9   3   1     145733.61     138332.78      2556.81 o
  11   3   1      46547.01      53332.09      1393.33 o
  13   3   1       6659.53       6672.38       507.37 o
  15   3   1       5516.29      10693.16       633.49 o
  17   3   1      11907.58      15032.95       766.45 o
  19   3   1       1647.58       2184.82       367.75 o
  21   3   1        517.16       1177.85       452.17 o
  23   3   1        417.35        898.43       534.50 o
  25   3   1       2092.96       1190.11       997.56 o
  27   3   1       1707.24       1068.07      1307.46 o
 -26   4   1        601.42        516.28       937.38 o
 -24   4   1         11.75        134.85       524.36 o
 -22   4   1          6.47        508.67       487.97 o
 -20   4   1      27603.40      27562.11      1605.31 o
 -18   4   1      82521.90      78811.12      2063.08 o
 -16   4   1       1159.27       1787.02       296.51 o
 -14   4   1      95708.48      87207.64      2094.85 o
 -12   4   1      89317.05      86117.38      1776.64 o
 -10   4   1      20124.19      25503.73       822.46 o
  -8   4   1      91694.50     100869.62      3078.25 o
  -6   4   1     117566.15     133331.11      3712.47 o
  -4   4   1      42697.43      48299.45      1559.89 o
  -2   4   1     409942.84     410816.41      6636.06 o
   0   4   1     469186.62     490055.62      8347.60 o
   2   4   1      39243.73      48615.61      1256.02 o
   4   4   1     131169.28     139750.69      3478.05 o
   6   4   1      87396.55      84224.77      1616.89 o
   8   4   1      34427.79      31027.71       842.32 o
  10   4   1      67242.19      67550.02      1748.26 o
  12   4   1       5805.70       7234.75       441.35 o
  14   4   1      29284.92      28378.88       855.13 o
  16   4   1        614.48       1555.01       372.96 o
  18   4   1       5803.42       8427.18       524.89 o
  20   4   1      12815.98      16626.18       915.77 o
  22   4   1         35.05        722.79       497.57 o
  24   4   1       4794.22       5505.89      1034.21 o
  26   4   1       9964.94      12036.93      2822.45 o
 -25   5   1       5345.71       5997.28      1795.12 o
 -23   5   1      10528.42      11960.08      1200.67 o
 -21   5   1       2374.31       2640.22       772.84 o
 -19   5   1      12775.64      10042.10       991.40 o
 -17   5   1       8102.05       6731.88       591.51 o
 -15   5   1       1132.47       3098.78       355.78 o
 -13   5   1       1928.79       3065.67       323.35 o
 -11   5   1        371.10       2252.20       342.74 o
  -9   5   1      21565.16      26017.28      1084.35 o
  -7   5   1       6444.81      16694.37      1432.85 o
  -5   5   1        208.58        558.97       341.72 o
  -3   5   1      20916.75      21592.60       848.49 o
  -1   5   1     216067.73     216919.06      3712.71 o
   1   5   1       3234.44       5112.65       397.96 o
   3   5   1     449070.94     458445.47      8890.54 o
   5   5   1     348035.97     335725.75      6635.24 o
   7   5   1      56420.24      53982.79      1200.97 o
   9   5   1       2138.80       4549.94       269.42 o
  11   5   1     169176.02     173369.03      3898.05 o
  13   5   1     174158.97     165812.25      3500.25 o
  15   5   1      35769.19      36480.90      1181.59 o
  17   5   1        269.60        509.89       342.47 o
  19   5   1         75.11        390.37       339.74 o
  21   5   1      24376.40      27422.91      2153.75 o
  23   5   1      15786.52      15390.93      1553.63 o
  25   5   1        193.66       1015.60       805.31 o
 -26   6   1        100.99        364.95       901.70 o
 -24   6   1       2730.95       2083.19      1029.09 o
 -22   6   1       4059.20       4628.47       947.47 o
 -20   6   1       2717.58       2409.14       567.78 o
 -18   6   1        501.06       1065.03       479.36 o
 -16   6   1       3110.15       4220.30       658.62 o
 -14   6   1      54511.88      54893.91      1811.84 o
 -12   6   1      24256.35      21939.50       888.34 o
 -10   6   1      18145.18      18748.91       788.59 o
  -8   6   1      82321.98      82144.34      2268.05 o
  -6   6   1     219717.11     217490.92      5115.77 o
  -4   6   1     285168.84     299393.88      6164.94 o
  -2   6   1     114162.83     123473.87      2725.57 o
   0   6   1     536599.00     558187.50     12630.24 o
   2   6   1      95053.94      92086.59      2514.59 o
   4   6   1       2371.34       4404.44       582.51 o
   6   6   1       1185.08       2073.77       315.96 o
   8   6   1       1494.64       2269.63       367.14 o
  10   6   1       5107.30       5121.31       457.32 o
  12   6   1          2.70        563.83       247.10 o
  14   6   1       2549.80       4318.89       653.95 o
  16   6   1       6937.05       6970.74       846.97 o
  18   6   1       1656.71       2327.23       620.24 o
  20   6   1       1866.51       1634.18       677.28 o
  22   6   1       6086.41       5879.94      1027.58 o
  24   6   1       1074.23       1203.65       800.46 o
 -25   7   1      13214.98      13122.22      1564.73 o
 -23   7   1       6289.05       6630.31      1106.83 o
 -21   7   1          1.94         47.54       570.04 o
 -19   7   1      46809.82      45808.25      2294.54 o
 -17   7   1      65055.92      59391.98      2512.82 o
 -15   7   1      30080.18      31853.01      1361.01 o
 -13   7   1      14118.52      16323.18      1117.64 o
 -11   7   1      51663.83      53536.08      2813.40 o
  -9   7   1      22122.61      18998.57       989.50 o
  -7   7   1      16959.05      19466.34       919.88 o
  -5   7   1      13478.33      14049.71       779.53 o
  -3   7   1        598.29       5573.70       719.25 o
  -1   7   1         37.64        186.71       219.87 o
   1   7   1       7065.74      13215.96       853.87 o
   3   7   1       5685.95       6993.00       524.99 o
   5   7   1      24196.78      24753.97       831.12 o
   7   7   1      41992.45      42782.27      1692.16 o
   9   7   1     176162.95     174351.56      4103.84 o
  11   7   1       6550.15       7303.21       559.69 o
  13   7   1      82035.86      82798.92      2744.98 o
  15   7   1       2441.14       2532.03       475.70 o
  17   7   1       1605.06       1762.55       508.79 o
  19   7   1       4424.98       3794.45       843.68 o
  21   7   1        748.15        581.65       658.22 o
  23   7   1       2846.43       2449.63       861.56 o
  25   7   1         50.04        614.85       765.19 o
 -24   8   1      10088.27       9439.07      1310.80 o
 -22   8   1        239.69        942.14       767.73 o
 -20   8   1      37322.66      41485.88      2463.67 o
 -18   8   1      18216.52      19510.25      1955.78 o
 -16   8   1      13665.69      13561.28      1111.24 o
 -14   8   1       2271.91       5119.16       599.93 o
 -12   8   1      70759.30      67575.83      2063.99 o
 -10   8   1     170853.89     169118.39      5290.07 o
  -8   8   1      29252.27      27172.01      1041.54 o
  -6   8   1         70.20        611.73       295.41 o
  -4   8   1        340.91       1473.65       334.55 o
  -2   8   1     104113.09      95307.16      2357.47 o
   0   8   1     162700.45     163655.70      3734.61 o
   2   8   1        564.14        947.35       316.06 o
   4   8   1       8008.51      11287.08       696.39 o
   6   8   1      15939.96      16044.40       794.51 o
   8   8   1      12686.31      13193.98      1394.11 o
  10   8   1        653.84       1137.53       330.68 o
  12   8   1       5999.35       7909.58       944.53 o
  14   8   1      19167.39      23117.20      1316.32 o
  16   8   1      95643.71      90003.81      2911.75 o
  18   8   1      16065.05      15073.62      1534.32 o
  20   8   1       1038.99       1867.73       824.16 o
  22   8   1       3117.95       2336.85      1381.38 o
  24   8   1      11703.00       9717.22      1482.14 o
 -23   9   1      10189.03      10675.00      1439.35 o
 -21   9   1      44571.93      39370.44      2529.59 o
 -19   9   1      16558.17      17321.11      1636.86 o
 -17   9   1       7692.73       7034.27      1079.61 o
 -15   9   1      19558.44      20295.47      1216.02 o
 -13   9   1      20301.91      21618.65      1172.74 o
 -11   9   1       5250.87       6528.17       628.00 o
  -9   9   1      15165.13      16104.51       972.16 o
  -7   9   1          3.23        217.14       328.29 o
  -5   9   1     134360.28     150437.14      5634.10 o
  -3   9   1      55235.92      51309.00      1475.12 o
  -1   9   1      51219.44      54713.26      1763.71 o
   1   9   1      84357.77      84199.23      1997.23 o
   3   9   1       5965.74       6052.99       829.62 o
   5   9   1     101558.38     103345.21      2310.20 o
   7   9   1      96216.02      93871.36      2753.43 o
   9   9   1      24147.18      24764.39      1206.71 o
  11   9   1     184040.22     180088.80      4478.18 o
  13   9   1     133690.75     133267.19      4151.65 o
  15   9   1      75138.37      71947.10      2535.53 o
  17   9   1         77.72        672.87       582.82 o
  19   9   1      46656.89      44622.36      2535.44 o
  21   9   1      14644.53      12549.29      1419.81 o
  23   9   1       1180.25       1005.24      1037.67 o
 -22  10   1       8909.39       9255.58      1668.11 o
 -20  10   1       6446.84       6018.09      1083.01 o
 -18  10   1       4337.67       3830.68      1162.16 o
 -16  10   1       4763.15       3857.91       823.60 o
 -14  10   1       2975.25       2176.30       627.52 o
 -12  10   1      78032.54      75470.02      2235.57 o
 -10  10   1      93581.32      89678.23      2613.70 o
  -8  10   1      30568.34      29049.91      2436.92 o
  -6  10   1     153477.41     142195.25      3746.78 o
  -4  10   1      62586.02      66036.43      2443.84 o
  -2  10   1      13622.79      18206.03      1366.68 o
   0  10   1       1957.38       3727.37       493.65 o
   2  10   1      34298.57      32673.42      1706.59 o
   4  10   1       5288.61       4858.42       462.83 o
   6  10   1      31885.02      33050.60      1304.71 o
   8  10   1      18030.51      19485.86      1625.14 o
  10  10   1      17369.62      17654.38      1034.90 o
  12  10   1      19553.64      21691.20      1344.74 o
  14  10   1      16561.78      15736.26      1175.78 o
  16  10   1       9530.52      10760.80      1292.14 o
  18  10   1       3090.56       2762.26       992.51 o
  20  10   1        368.17        335.86       654.09 o
  22  10   1        700.95       1369.72      1452.73 o
 -21  11   1      11607.10      10922.27      2314.00 o
 -19  11   1       1131.90       1234.60       794.60 o
 -17  11   1       2346.49       1409.82      1530.74 o
 -15  11   1       4370.91       4697.24       930.03 o
 -13  11   1      11467.67      12706.56      1101.49 o
 -11  11   1       2707.92       3651.03      1147.72 o
  -9  11   1        200.15        749.44       450.02 o
  -7  11   1        627.62        835.49       458.24 o
  -5  11   1      81111.42      76488.09      2743.88 o
  -3  11   1     109665.38     107478.86      2938.92 o
  -1  11   1        224.95        780.93       332.16 o
   1  11   1      15377.26      16312.12       818.88 o
   3  11   1      77689.54      72863.73      2990.08 o
   5  11   1     220177.92     202866.75      5715.04 o
   7  11   1      59329.25      58775.79      2266.50 o
   9  11   1      38959.65      35608.22      1736.87 o
  11  11   1      82348.03      74590.45      2461.37 o
  13  11   1      45279.04      43701.54      1962.50 o
  15  11   1      43931.41      39999.67      2511.28 o
  17  11   1       5409.32       5062.10      1028.41 o
  19  11   1      22555.12      23537.98      4441.21 o
 -18  12   1         23.97        220.85       762.92 o
 -16  12   1       8624.93       8597.28      1187.30 o
 -14  12   1       8138.28       6867.36      1251.78 o
 -12  12   1       7976.89       8349.04      1016.67 o
 -10  12   1         22.24        370.17       471.00 o
  -8  12   1      22297.27      23522.92      1536.88 o
  -6  12   1        996.55       1799.59       515.13 o
  -4  12   1      13886.48      14552.95      1012.54 o
  -2  12   1      21622.61      20864.91      1239.99 o
   0  12   1      46394.86      42949.54      1673.81 o
   2  12   1      35793.38      36408.21      1611.15 o
   4  12   1      69479.64      67678.95      2480.26 o
   6  12   1       4204.07       5019.04       950.83 o
   8  12   1       8674.22       8950.87       996.08 o
  10  12   1          0.74        384.92       508.76 o
  12  12   1       1778.75       1242.34       557.94 o
  14  12   1        482.45        530.48       673.09 o
  16  12   1         85.06        595.46       677.93 o
  18  12   1       6951.48       8093.28      1494.89 o
 -17  13   1        767.37        644.15       920.46 o
 -15  13   1      14052.99      18511.36      2128.00 o
 -13  13   1       8672.16       9565.91      1433.57 o
 -11  13   1      12825.67      14324.58      1168.00 o
  -9  13   1        336.91        733.58       515.27 o
  -7  13   1      21662.14      21289.04      1526.55 o
  -5  13   1       2531.92       3225.25       571.88 o
  -3  13   1       1721.42       2360.85       574.44 o
  -1  13   1       2054.25       4403.63       623.78 o
   1  13   1      26386.04      25073.85      1371.62 o
   3  13   1      52416.76      49687.32      2109.18 o
   5  13   1       3888.25       4185.94      1213.17 o
   7  13   1       4532.43       4696.85       781.82 o
   9  13   1       4792.67       5319.58       889.66 o
  11  13   1      21581.32      20414.05      1461.96 o
  13  13   1      60178.60      63485.18      3000.82 o
  15  13   1       3455.75       4309.94      1216.95 o
  17  13   1       4652.77       4128.29      1299.62 o
 -14  14   1      69090.40      63160.58      3639.26 o
 -12  14   1      24615.33      29116.92      4088.41 o
 -10  14   1       1866.40        975.78       637.96 o
  -8  14   1        846.89        686.67       584.85 o
  -6  14   1       7655.68       7769.75       947.83 o
  -4  14   1      40206.47      37278.13      3172.67 o
  -2  14   1      16292.35      16875.96      1331.54 o
   0  14   1       1654.89       1322.03       604.63 o
   2  14   1        210.20       1072.40       794.91 o
   4  14   1       2015.41       2936.35      1027.45 o
   6  14   1      13354.08      15196.70      1291.59 o
   8  14   1       2916.81       2985.83       761.62 o
  10  14   1       6602.28       5250.67       926.21 o
  12  14   1       8609.58      10563.01      2500.78 o
  14  14   1       5118.20       4921.23      1251.60 o
 -11  15   1         43.83        773.29      1012.24 o
  -9  15   1       8034.82       7011.77      1269.16 o
  -7  15   1       7686.24       7392.71      1847.96 o
  -5  15   1        938.40        401.60       782.47 o
  -3  15   1       6528.63       6626.73      1187.41 o
  -1  15   1      54724.21      52035.17      2305.50 o
   1  15   1       1283.17        646.63       773.57 o
   3  15   1     149749.97     142007.48      5848.58 o
   5  15   1      84177.49      78614.50      3517.46 o
   7  15   1       6413.37       7054.46      1132.85 o
   9  15   1       1260.92       1688.27       868.77 o
  11  15   1      43450.96      42199.18      3144.86 o
  -6  16   1          1.08        159.74       967.20 o
  -4  16   1      19713.48      20463.89      2369.95 o
  -2  16   1       2878.65       3652.59      1743.28 o
   0  16   1          3.94         11.55       957.39 o
   2  16   1       2144.85       2064.14      1112.68 o
   4  16   1        443.70       1021.15      1077.93 o
   6  16   1       3638.76       4566.29      1350.24 o
 -28   0   2       1687.71       2677.18      1764.03 o
 -26   0   2       4409.84       3528.07      1826.29 o
 -24   0   2      12489.14      12295.50      2677.18 o
 -22   0   2       8041.45       8717.57      1211.60 o
 -20   0   2      37902.11      36869.01      1668.42 o
 -18   0   2       7103.23       8124.60       779.77 o
 -16   0   2       2059.25       1464.20       628.83 o
 -14   0   2        303.08       4403.66       439.00 o
 -12   0   2       5166.55       5609.93       273.31 o
 -10   0   2      20721.29      20089.75      2511.15 o
  -8   0   2       8875.67      15277.85       675.97 o
  -6   0   2    1021485.88    1066619.12     23355.07 o
  -4   0   2     466330.66     492880.22      9866.48 o
  -2   0   2      60874.27      58228.68      1422.86 o
   0   0   2      15235.23      15346.60       145.48 o
   2   0   2       5629.96       1750.83       668.74 o
   4   0   2       9938.21      11117.93       409.51 o
   6   0   2     619424.31     594484.12     12575.92 o
   8   0   2     410631.62     381921.25      8343.25 o
  10   0   2     212775.44     191057.41      5336.95 o
  12   0   2      33257.26      32310.82      1374.93 o
  14   0   2     143554.08     134609.19      3398.80 o
  16   0   2     355206.53     375653.09     11438.09 o
  18   0   2      37749.54      38586.09      2147.63 o
  20   0   2       9639.06       9972.06      1035.19 o
  22   0   2       6691.78       7183.95      1130.87 o
  24   0   2      38184.06      42980.14      4046.90 o
  26   0   2      59022.68      63484.43      5395.87 o
 -27   1   2      21071.78      26018.66      2769.35 o
 -25   1   2        825.62       1025.20       676.31 o
 -23   1   2       5189.89       6064.68       951.46 o
 -21   1   2      16546.23      17457.78      1054.96 o
 -19   1   2       6655.18       7155.63       613.95 o
 -17   1   2         27.72        262.12       286.68 o
 -15   1   2     218658.16     208715.73      4158.23 o
 -13   1   2      17254.84      17902.62       769.42 o
 -11   1   2     362370.66     340830.06      6179.42 o
  -9   1   2     396796.84     378057.31      5157.78 o
  -7   1   2      60989.01      71424.34      1676.71 o
  -5   1   2     308903.59     317724.31      4868.10 o
  -3   1   2     120735.09      97647.67      1999.27 o
  -1   1   2    1068621.38     997510.19     22842.90 o
   1   1   2      53622.43      37247.64      2111.40 o
   3   1   2       9606.93       9661.16       130.75 o
   5   1   2      99203.09     127066.08      3074.23 o
   7   1   2     376810.56     387795.00      7539.03 o
   9   1   2     682526.00     713384.50     12091.78 o
  11   1   2          9.15       2801.61       539.60 o
  13   1   2      48528.36      46261.12      1325.75 o
  15   1   2       6903.27       8406.52       495.28 o
  17   1   2        810.42       2044.24       370.62 o
  19   1   2       9757.20      10503.39       803.76 o
  21   1   2      16792.62      18218.97      1240.35 o
  23   1   2       7846.50       7929.15       912.40 o
  25   1   2      10267.88      13930.53      2334.75 o
  27   1   2       1403.61       1614.39      1110.66 o
 -28   2   2         91.52        243.02       947.08 o
 -26   2   2       4970.13       4766.65       948.25 o
 -24   2   2        127.62        344.81       630.73 o
 -22   2   2      25785.16      28108.57      1433.34 o
 -20   2   2       9790.56       9702.19       742.48 o
 -18   2   2       2976.20       5360.85       578.53 o
 -16   2   2      26897.94      26383.01       836.19 o
 -14   2   2      22218.82      20711.07       606.82 o
 -12   2   2     242960.06     237394.55      4346.04 o
 -10   2   2     233371.20     215967.05      4396.81 o
  -8   2   2      29231.71      31800.33       926.58 o
  -6   2   2      80919.12      72974.79       890.45 o
  -4   2   2      13220.70      15300.42       632.44 o
  -2   2   2       2412.55       3147.24       221.03 o
   0   2   2        542.83       1608.11       194.20 o
   2   2   2      31243.25      34145.97       852.47 o
   4   2   2     241959.19     256335.70      4299.23 o
   6   2   2     228963.80     236533.50      4290.56 o
   8   2   2      53251.98      54487.47      1380.95 o
  10   2   2       4599.42       7474.89       490.15 o
  12   2   2      97860.83      90943.41      2329.26 o
  14   2   2      33851.93      34143.09      1044.20 o
  16   2   2     148579.73     144102.91      3320.77 o
  18   2   2       3873.80       3726.33       436.96 o
  20   2   2       2631.39       2751.43       495.24 o
  22   2   2       4553.82       4861.27       607.33 o
  24   2   2      22953.09      23405.26      1781.37 o
  26   2   2       8087.37       8887.61      1367.25 o
 -27   3   2        305.38        566.82       784.68 o
 -25   3   2      25058.87      24890.81      1775.00 o
 -23   3   2      11277.51      13592.59      1105.09 o
 -21   3   2      20159.59      19066.05      1225.94 o
 -19   3   2        207.13       2080.23       398.67 o
 -17   3   2       8616.82       8027.89       597.14 o
 -15   3   2        237.87        511.97       259.33 o
 -13   3   2         45.96        427.62       191.16 o
 -11   3   2      21109.35      20613.04       721.25 o
  -9   3   2     317885.88     301087.53      5054.75 o
  -7   3   2       3483.84       2210.61       347.49 o
  -5   3   2     254225.59     258640.45      5654.29 o
  -3   3   2      23197.65      21397.75       695.18 o
  -1   3   2     244819.42     266484.12      4690.73 o
   1   3   2     118337.67     115078.80      2463.50 o
   3   3   2     305170.94     311678.38      5135.81 o
   5   3   2     108404.95     109740.52      1927.57 o
   7   3   2     279751.44     263634.41      5385.99 o
   9   3   2      33748.65      32467.47       945.13 o
  11   3   2      10065.11      11609.21       538.71 o
  13   3   2      22685.60      20830.03       813.19 o
  15   3   2      87948.90      84790.36      2004.95 o
  17   3   2        540.50       1909.20       323.31 o
  19   3   2       9756.88      12837.13       867.29 o
  21   3   2      26896.68      28352.57      1193.75 o
  23   3   2      20068.83      20573.10      1680.59 o
  25   3   2       6296.40       5307.10      1326.55 o
  27   3   2       3259.74       2678.28      1107.29 o
 -26   4   2       4491.85       3585.07       845.71 o
 -24   4   2          4.46        441.88       565.72 o
 -22   4   2      24436.28      26036.29      1597.95 o
 -20   4   2       1903.92       2167.14       649.56 o
 -18   4   2      49638.45      51415.82      2741.04 o
 -16   4   2      21083.79      21576.58       965.77 o
 -14   4   2       1643.12       2760.99       369.82 o
 -12   4   2      88558.48      92898.52      2475.71 o
 -10   4   2         80.61       1095.30       180.62 o
  -8   4   2     372067.66     343070.50      7260.54 o
  -6   4   2      28186.20      32935.00      1076.70 o
  -4   4   2      10074.93      12725.45       432.19 o
  -2   4   2      98008.83     119325.85      3609.66 o
   0   4   2      72297.52      94223.19      2037.95 o
   2   4   2      34497.59      31974.84       880.08 o
   4   4   2      24438.70      21235.17      1139.21 o
   6   4   2       7777.95       5293.73       277.27 o
   8   4   2     273137.59     283014.69      5889.06 o
  10   4   2     199424.56     188630.83      3899.64 o
  12   4   2       5400.62       8840.81       424.03 o
  14   4   2      14066.65      13887.47       716.95 o
  16   4   2      54353.64      54541.40      1553.29 o
  18   4   2     173497.59     171559.89      3616.01 o
  20   4   2      43979.53      43322.34      1396.91 o
  22   4   2      20141.97      19500.15      1854.21 o
  24   4   2      14888.97      15333.44      1961.45 o
  26   4   2       7072.81       7803.25      2241.36 o
 -27   5   2       9477.62      12001.39      2290.68 o
 -25   5   2      21023.37      25064.42      2543.02 o
 -23   5   2        269.56        470.29       504.10 o
 -21   5   2       6620.41       5427.28       783.28 o
 -19   5   2      29283.85      32431.51      1693.61 o
 -17   5   2      24536.70      25204.09      1193.01 o
 -15   5   2      14112.25      14554.85       769.33 o
 -13   5   2        311.72       1340.91       378.64 o
 -11   5   2       6855.67       5670.33       430.03 o
  -9   5   2     329163.69     330157.78      7160.36 o
  -7   5   2     567661.00     591221.12     11567.36 o
  -5   5   2       5141.07       7923.32       547.03 o
  -3   5   2     252179.86     246373.52      4969.47 o
  -1   5   2     353437.69     351590.62      7349.93 o
   1   5   2     469305.06     480542.94      9311.71 o
   3   5   2       4811.94       4668.37       465.61 o
   5   5   2     423889.50     421937.19      8530.14 o
   7   5   2      70976.01      71021.88      2464.15 o
   9   5   2       5549.99       5432.40       447.33 o
  11   5   2      31443.23      34131.46      1104.57 o
  13   5   2       7119.59       7439.02       460.29 o
  15   5   2      44039.61      40096.04      1183.76 o
  17   5   2         38.52        370.69       363.72 o
  19   5   2      30653.50      32173.18      1430.15 o
  21   5   2       7842.18       8197.46      1033.47 o
  23   5   2        531.29       1442.30       736.81 o
  25   5   2        184.58         20.75       887.01 o
 -26   6   2         69.23        537.57       977.97 o
 -24   6   2      16544.03      19300.52      1758.29 o
 -22   6   2      14295.09      15083.62      1421.03 o
 -20   6   2      14585.56      13428.13      1138.28 o
 -18   6   2      20960.92      18672.59      1595.03 o
 -16   6   2        183.13       1188.09       372.29 o
 -14   6   2      45404.77      42719.95      1389.28 o
 -12   6   2      31946.20      30899.61      1485.31 o
 -10   6   2      72242.11      72867.41      2171.43 o
  -8   6   2      82237.03      81985.27      2483.06 o
  -6   6   2      22895.08      25661.30       835.41 o
  -4   6   2      94923.83      86755.42      2361.44 o
  -2   6   2      81350.56      81260.86      2493.17 o
   0   6   2      56312.47      56824.08      1216.59 o
   2   6   2     183027.11     192086.92      3914.21 o
   4   6   2     144258.27     143181.02      3077.59 o
   6   6   2      58501.22      59278.58      1623.82 o
   8   6   2      93524.05      90918.80      1866.68 o
  10   6   2      13936.96      15764.67       850.77 o
  12   6   2      56190.99      53405.35      1529.11 o
  14   6   2      50343.82      45945.01      1518.86 o
  16   6   2      49357.52      48652.73      3380.03 o
  18   6   2     108018.35     105502.80      4210.92 o
  20   6   2         15.45         59.25       587.03 o
  22   6   2      50369.86      50858.02      2771.56 o
  24   6   2      17618.83      16143.82      1686.18 o
 -25   7   2       2589.33       1636.62       848.63 o
 -23   7   2         16.14        325.53       695.21 o
 -21   7   2       7770.84       5943.58       998.13 o
 -19   7   2        570.33       1198.88       565.99 o
 -17   7   2      39353.14      36600.50      1758.99 o
 -15   7   2        608.39        360.36       345.65 o
 -13   7   2       4754.69       4801.22       503.98 o
 -11   7   2      15911.97      19370.62      1246.50 o
  -9   7   2      57618.08      52163.86      1717.40 o
  -7   7   2     117739.66     128707.98      3120.81 o
  -5   7   2       3540.11       6500.69       717.66 o
  -3   7   2     101800.34     109522.49      2712.25 o
  -1   7   2      57538.15      61676.98      1626.32 o
   1   7   2     250871.44     249932.77      5448.94 o
   3   7   2     507788.41     501980.81     10194.96 o
   5   7   2      51367.46      52226.61      1287.19 o
   7   7   2       2962.97       3544.97       354.70 o
   9   7   2        113.86       1433.54       260.23 o
  11   7   2      62810.57      59770.88      2141.77 o
  13   7   2      43738.90      42594.00      1460.91 o
  15   7   2      13341.50      13291.78       872.01 o
  17   7   2        831.02       1723.16       510.95 o
  19   7   2      23046.35      20908.77      1722.42 o
  21   7   2         62.17        682.09       637.11 o
  23   7   2        666.84       1266.31       779.73 o
 -24   8   2      23060.77      20987.95      1960.26 o
 -22   8   2      29215.78      26256.36      2028.28 o
 -20   8   2      43599.84      43050.52      2912.42 o
 -18   8   2      16827.27      15774.58      1352.35 o
 -16   8   2     128519.63     122823.77      4623.42 o
 -14   8   2     275927.69     266501.94      7196.25 o
 -12   8   2      10582.61      10285.38       883.26 o
 -10   8   2      35437.46      37149.31      1223.65 o
  -8   8   2       6607.70       7276.59       683.11 o
  -6   8   2      25444.89      24983.86      1034.77 o
  -4   8   2      33010.82      35797.47      1045.71 o
  -2   8   2       1011.99       2242.22       429.68 o
   0   8   2       3957.71       7111.96       499.64 o
   2   8   2        664.13       1389.56       343.29 o
   4   8   2      12273.19      12640.41       544.51 o
   6   8   2      11825.05      10885.52       536.74 o
   8   8   2     133475.83     125792.38      2898.01 o
  10   8   2       6152.76       8249.37       966.08 o
  12   8   2     175382.73     169181.81      4259.63 o
  14   8   2      28843.79      26582.78      1391.94 o
  16   8   2      26024.23      27137.81      1498.80 o
  18   8   2      26311.43      27098.79      1925.34 o
  20   8   2      10987.02      10864.63      1660.76 o
  22   8   2       4725.14       5153.55      1033.64 o
  24   8   2       1931.71       1916.89      1057.79 o
 -23   9   2       2119.85       2516.82       991.66 o
 -21   9   2      11165.95      11894.00      1696.83 o
 -19   9   2       1368.22        519.97       646.38 o
 -17   9   2      12551.93      12108.30      1719.10 o
 -15   9   2        359.92        573.90       515.29 o
 -13   9   2        524.51       1441.36       442.15 o
 -11   9   2      16696.73      18925.16      1235.38 o
  -9   9   2       5885.57       6208.00       659.15 o
  -7   9   2       2959.00       3945.61       624.92 o
  -5   9   2      25712.72      26165.08       958.51 o
  -3   9   2      47025.14      40233.71      1365.88 o
  -1   9   2     246189.25     231472.56      5081.33 o
   1   9   2       9177.78      12434.85      1173.60 o
   3   9   2      47697.25      51115.80      1764.97 o
   5   9   2       8031.58      10186.05       657.12 o
   7   9   2      23235.45      23969.39      1042.34 o
   9   9   2      36013.38      42846.79      2697.05 o
  11   9   2       6791.40       7716.84       663.64 o
  13   9   2       4473.46       5721.54       731.18 o
  15   9   2        157.61       1180.98       508.80 o
  17   9   2       3323.56       3931.40       914.26 o
  19   9   2       4359.47       3723.94       897.28 o
  21   9   2       4042.76       5579.14      1089.54 o
  23   9   2       2480.67       3213.98      1473.49 o
 -22  10   2        856.57       2946.59      1210.07 o
 -20  10   2       5574.02       7254.84      1348.00 o
 -18  10   2       1830.05       1167.98       699.98 o
 -16  10   2       2535.48       2275.77       786.15 o
 -14  10   2       1465.82       2216.56       598.61 o
 -12  10   2       3798.22       5415.69       694.89 o
 -10  10   2       1629.30       1336.99       464.77 o
  -8  10   2       5917.53       6387.95       747.53 o
  -6  10   2       9388.12      11102.86       806.49 o
  -4  10   2      22471.98      23111.41      1030.21 o
  -2  10   2      12438.96      12903.85       752.48 o
   0  10   2       4110.52       7393.70       731.76 o
   2  10   2      34136.11      34318.27      1130.06 o
   4  10   2       1439.60       2270.45       370.69 o
   6  10   2      74555.54      76170.01      2311.86 o
   8  10   2      22294.12      27884.93      2090.62 o
  10  10   2       6131.55       8164.38      1383.32 o
  12  10   2       1276.11       4862.34       652.80 o
  14  10   2      27993.14      25793.74      1519.75 o
  16  10   2      16954.21      15709.97      1559.08 o
  18  10   2        180.93        497.74       668.60 o
  20  10   2        916.99       1603.96       841.87 o
 -21  11   2       1233.19       2628.67      1173.71 o
 -19  11   2         77.54         13.68       512.33 o
 -17  11   2       3763.00       2526.69       947.74 o
 -15  11   2      47960.42      51129.71      3073.46 o
 -13  11   2       4955.64       5551.45       948.87 o
 -11  11   2      31778.47      32840.81      1686.07 o
  -9  11   2      15853.12      18065.80      1128.31 o
  -7  11   2       4562.97       5846.64       648.29 o
  -5  11   2      17901.78      21092.58      1190.31 o
  -3  11   2      16220.99      19732.18      1071.77 o
  -1  11   2        411.79        713.84       320.82 o
   1  11   2      12366.23      12937.84       764.38 o
   3  11   2     115695.62     113073.79      3061.03 o
   5  11   2     106559.23     102602.25      3354.82 o
   7  11   2        189.03       1635.08       485.80 o
   9  11   2      46297.02      45143.32      2427.94 o
  11  11   2        830.42        443.66       485.29 o
  13  11   2        363.70       1126.66       572.76 o
  15  11   2      10556.78      12924.54      1425.23 o
  17  11   2       6516.46       8465.89      1296.42 o
  19  11   2       1800.24       1056.84       960.44 o
 -18  12   2       5634.45       3697.22      1191.71 o
 -16  12   2       8167.45      10380.60      1354.05 o
 -14  12   2      53435.25      51246.89      2661.25 o
 -12  12   2      99724.98      85829.95      6663.74 o
 -10  12   2      34412.97      30586.20      1495.14 o
  -8  12   2      17216.70      18305.78      1154.01 o
  -6  12   2      28738.80      29624.03      1386.71 o
  -4  12   2       2106.91       3624.34       607.62 o
  -2  12   2       8980.80       8532.41       779.23 o
   0  12   2        535.02        711.41       360.51 o
   2  12   2       2927.11       2513.46       712.53 o
   4  12   2      21986.27      23071.81      1305.03 o
   6  12   2      47792.63      45490.56      1862.09 o
   8  12   2       1820.75       1692.31       625.63 o
  10  12   2       5093.39       5419.89       855.08 o
  12  12   2      25548.68      27960.61      1635.65 o
  14  12   2      42226.46      44902.56      2682.67 o
  16  12   2       8395.33       8684.00      1856.66 o
  18  12   2       6457.27       8407.50      1570.21 o
 -17  13   2        778.55       1081.31       986.29 o
 -15  13   2         54.24        133.78       887.74 o
 -13  13   2       5456.94       3483.42       956.09 o
 -11  13   2      12262.43       9239.72      1720.79 o
  -9  13   2       9116.38       9870.47      1032.89 o
  -7  13   2      17580.94      17439.04      1655.49 o
  -5  13   2      85244.57      86022.77      2847.38 o
  -3  13   2      10928.54      11800.09       944.66 o
  -1  13   2       1984.53       2450.18       504.02 o
   1  13   2       2059.96       2012.36       670.40 o
   3  13   2       1541.89       1292.74       538.65 o
   5  13   2      26001.67      26118.18      1677.11 o
   7  13   2      38648.09      38591.25      1918.34 o
   9  13   2       2945.15       3697.94       794.91 o
  11  13   2       5322.59       7132.62      1412.76 o
  13  13   2      12411.29      11455.50      1476.38 o
  15  13   2       4782.10       3669.24      1175.40 o
 -14  14   2       2281.01        595.50       887.01 o
 -12  14   2      21647.35      17181.51      1962.32 o
 -10  14   2      15607.19      12878.18      1621.74 o
  -8  14   2       5471.26       7576.21       950.47 o
  -6  14   2      13256.00      11046.84      1424.10 o
  -4  14   2        103.34        253.82       459.61 o
  -2  14   2       4197.23       4734.27       830.30 o
   0  14   2       2864.35       3646.08       785.89 o
   2  14   2       2831.57       4694.40      1074.94 o
   4  14   2      37969.02      38286.33      1884.70 o
   6  14   2       4749.69       5535.89       905.23 o
   8  14   2       8960.20       7918.40       988.58 o
  10  14   2       2430.74       2234.85       755.70 o
  12  14   2        693.21       1816.65      1017.03 o
  14  14   2        791.32       1646.34      1056.57 o
 -11  15   2       4449.13       5258.03      1298.16 o
  -9  15   2       7061.41       5022.19      1271.25 o
  -7  15   2       2839.50       3088.08      1091.81 o
  -5  15   2         72.11        677.73       774.26 o
  -3  15   2       2065.71       2027.18       732.87 o
  -1  15   2      10488.51      12059.65      1727.20 o
   1  15   2       5119.82       6812.32      1156.08 o
   3  15   2        103.73       1247.03       932.83 o
   5  15   2        516.06       1849.47       982.72 o
   7  15   2       4846.98       4016.36       870.49 o
   9  15   2       5288.03       4059.39       966.81 o
  11  15   2        848.10       1673.55      1086.30 o
  -6  16   2      15949.33      15139.68      1977.03 o
  -4  16   2       3824.52       4794.02      1992.32 o
  -2  16   2       5681.30       3922.38      2033.83 o
   0  16   2       4353.33       2756.33      1156.84 o
   2  16   2      11308.28      11197.46      1774.93 o
   4  16   2      23593.01      23341.54      2559.21 o
   6  16   2       7334.96       6195.62      1430.74 o
 -27   1   3        480.56       1125.14       807.52 o
 -25   1   3      14904.31      15425.07      1463.58 o
 -23   1   3      19363.13      18885.91      1272.80 o
 -21   1   3       7158.90       6634.60       938.70 o
 -19   1   3      91148.81      89729.08      2221.82 o
 -17   1   3     118315.07     117897.07      2532.74 o
 -15   1   3      46298.35      56622.02      1598.95 o
 -13   1   3      19768.10      23023.79       589.93 o
 -11   1   3       9271.28      14184.50       714.74 o
  -9   1   3     288206.34     289616.03      4820.46 o
  -7   1   3     788407.31     751026.81     12689.38 o
  -5   1   3        206.30        469.61       252.28 o
  -3   1   3     287244.78     262757.09      3766.49 o
  -1   1   3     325889.19     296017.50      6484.84 o
   1   1   3     205351.06     200973.34      4359.16 o
   3   1   3      99030.03      90181.82      1534.43 o
   5   1   3      44231.40      48161.12       911.78 o
   7   1   3      40695.05      43737.05       957.37 o
   9   1   3      38276.26      38972.01       949.60 o
  11   1   3       5298.43       8135.72       364.30 o
  13   1   3       3203.65       2968.83       360.05 o
  15   1   3      21733.31      23762.82       949.06 o
  17   1   3      34899.43      35745.59      1162.66 o
  19   1   3      47019.63      48462.52      1615.72 o
  21   1   3       9918.91      12286.71      1020.70 o
  23   1   3       9842.16      12445.34       988.00 o
  25   1   3      32554.95      37737.91      3008.34 o
  27   1   3      21264.71      23077.70      3673.34 o
 -28   2   3       4141.69       6010.40      1077.63 o
 -26   2   3      22866.16      25974.22      1992.16 o
 -24   2   3      13262.32      16502.15      1514.72 o
 -22   2   3       1160.70        938.41       510.54 o
 -20   2   3      14841.32      15714.76       831.60 o
 -18   2   3       3283.94       3302.51       460.72 o
 -16   2   3       9913.88       9583.05       671.94 o
 -14   2   3      29608.96      28524.43       554.96 o
 -12   2   3       7630.46      13163.71       690.75 o
 -10   2   3      22197.95      26278.63       978.06 o
  -8   2   3       5420.02      20243.80      2038.76 o
  -6   2   3      48169.88      52893.70      1735.84 o
  -4   2   3       1424.50       2202.70       219.87 o
  -2   2   3      15232.70      13015.16       425.80 o
   0   2   3       4120.64       5889.27       216.25 o
   2   2   3       3202.14       2753.18       259.37 o
   4   2   3      28294.83      32654.92      1387.41 o
   6   2   3        255.55       1943.07       200.75 o
   8   2   3       3928.87       6404.69       436.47 o
  10   2   3      44408.05      39325.71      1177.01 o
  12   2   3      50049.05      49047.18      1123.49 o
  14   2   3       3414.46       3522.69       379.36 o
  16   2   3      26728.82      31207.18      1044.73 o
  18   2   3      46658.80      46680.79      1415.53 o
  20   2   3      12298.71      14315.50       824.14 o
  22   2   3          1.58        285.81       342.11 o
  24   2   3       2699.84       3088.90      1394.90 o
  26   2   3       4655.03       6362.93      1415.61 o
 -27   3   3       8828.03      11397.02      2034.10 o
 -25   3   3       1609.48       2897.49       893.43 o
 -23   3   3       5131.91       5363.91       712.00 o
 -21   3   3      19624.75      22241.42      1803.28 o
 -19   3   3     175203.81     171774.52      5040.50 o
 -17   3   3     258857.53     245783.55      4801.61 o
 -15   3   3      92049.96      86873.89      1752.99 o
 -13   3   3       2281.95       2775.10       225.96 o
 -11   3   3     414439.81     398014.41      7332.80 o
  -9   3   3     850991.69     798466.12     15275.03 o
  -7   3   3     322728.19     303744.34      5162.47 o
  -5   3   3       3833.34       7512.81       568.87 o
  -3   3   3     195126.64     195134.22      3741.71 o
  -1   3   3     352008.28     363299.41      6273.14 o
   1   3   3     472279.22     480863.31      8450.81 o
   3   3   3      58224.88      61963.93      1193.20 o
   5   3   3      11953.66      12678.70       554.25 o
   7   3   3       8788.14       8760.47       391.10 o
   9   3   3       1156.20       2707.50       346.25 o
  11   3   3       2323.17       4158.77       291.77 o
  13   3   3        862.60       1965.51       306.35 o
  15   3   3      18615.16      21739.98      1084.35 o
  17   3   3     125714.24     121336.61      2728.54 o
  19   3   3      71075.94      70138.14      1729.79 o
  21   3   3        533.55        556.65       344.38 o
  23   3   3      19304.25      22171.09      1790.11 o
  25   3   3      20062.06      21816.02      2257.69 o
 -26   4   3       3342.75       3667.07       866.33 o
 -24   4   3       2553.41       1940.80       774.99 o
 -22   4   3       5936.92       6305.66       801.92 o
 -20   4   3       9567.49       9213.77       921.93 o
 -18   4   3        546.22       1089.74       308.80 o
 -16   4   3      74156.70      72081.98      1785.38 o
 -14   4   3      15373.56      14910.09       685.93 o
 -12   4   3     119517.39     116488.42      2594.67 o
 -10   4   3      46710.32      50025.19      1575.89 o
  -8   4   3      67867.80      66206.13      1804.48 o
  -6   4   3     219535.20     207316.44      5660.12 o
  -4   4   3     196843.31     200182.97      3386.32 o
  -2   4   3      31176.74      32425.27       884.15 o
   0   4   3      20360.63      25074.95       719.78 o
   2   4   3      70509.16      73822.23      1930.61 o
   4   4   3      59906.41      62399.05      1287.19 o
   6   4   3     322642.19     323760.34      7124.26 o
   8   4   3     271363.59     258659.66      4941.66 o
  10   4   3       7427.76       9377.07       415.63 o
  12   4   3     235324.80     225714.59      4980.10 o
  14   4   3      56126.42      51187.54      1301.62 o
  16   4   3          9.63        353.80       296.31 o
  18   4   3       1231.95       1861.17       404.76 o
  20   4   3        137.06        737.50       343.15 o
  22   4   3        138.76        159.80       592.70 o
  24   4   3        131.35        786.40       887.01 o
  26   4   3        108.35       1516.42      1037.67 o
 -27   5   3         83.83         64.85       693.45 o
 -25   5   3        618.85        683.94       773.23 o
 -23   5   3         18.22        273.07       520.30 o
 -21   5   3        630.05        617.03       473.59 o
 -19   5   3        758.61       1504.59       551.73 o
 -17   5   3       1558.01       2616.93       624.88 o
 -15   5   3       1358.82       1978.25       406.28 o
 -13   5   3       8387.76      10386.27       620.44 o
 -11   5   3       2685.13       3469.65       328.77 o
  -9   5   3       8487.58      11871.80       850.98 o
  -7   5   3      16082.43      19792.00      1147.22 o
  -5   5   3      83388.64      83286.97      1509.10 o
  -3   5   3      49296.75      57640.89      1588.63 o
  -1   5   3      69002.41      77970.09      2201.61 o
   1   5   3       4179.65       6144.76       569.31 o
   3   5   3      13020.95      17498.66       873.98 o
   5   5   3         15.67        589.83       282.51 o
   7   5   3         51.72        559.88       228.03 o
   9   5   3      18000.01      21033.62       674.23 o
  11   5   3       4539.20       6796.97       507.23 o
  13   5   3       6975.56       8991.08       490.26 o
  15   5   3      11406.57      11318.40       676.30 o
  17   5   3       8009.78       9527.46       745.92 o
  19   5   3      15117.69      15977.90      1409.37 o
  21   5   3       4043.24       3150.42      1309.99 o
  23   5   3       3057.21       1727.56       947.37 o
  25   5   3       2606.88       3184.50      1267.78 o
 -26   6   3         38.11        620.38      1026.92 o
 -24   6   3       7923.65       6526.56      1372.01 o
 -22   6   3       1039.97       1012.90       575.13 o
 -20   6   3      10522.76      11534.42      1041.60 o
 -18   6   3      21604.77      21904.36      1521.55 o
 -16   6   3       1449.21       2918.76       511.78 o
 -14   6   3       1274.25       2921.07       516.24 o
 -12   6   3      13245.47      13634.76       846.27 o
 -10   6   3      72420.41      73121.97      1693.70 o
  -8   6   3       2108.79       3930.57       419.72 o
  -6   6   3      66571.20      64608.88      1753.15 o
  -4   6   3      17474.58      19543.92      1032.94 o
  -2   6   3      99986.67     103783.54      2057.31 o
   0   6   3      11774.39      11568.80       519.75 o
   2   6   3     377723.56     392684.38     10764.68 o
   4   6   3      85693.62      82813.81      2331.40 o
   6   6   3         30.35       1230.57       238.00 o
   8   6   3      14846.71      14580.52       592.45 o
  10   6   3     129320.96     122239.92      2901.61 o
  12   6   3      77033.51      75417.85      1800.28 o
  14   6   3          8.37        448.46       345.18 o
  16   6   3         34.47        537.60       380.07 o
  18   6   3       2467.97       3886.32       698.97 o
  20   6   3      36039.40      36395.93      2207.76 o
  22   6   3      16033.46      13810.20      1446.76 o
  24   6   3         28.57        437.04       992.72 o
 -25   7   3       1631.08        886.58       781.90 o
 -23   7   3        389.38        352.79       674.04 o
 -21   7   3       1217.34       1306.75       612.71 o
 -19   7   3       7570.56       6537.49       903.05 o
 -17   7   3     115906.59     119426.91      3802.96 o
 -15   7   3     141652.86     142340.75      4035.62 o
 -13   7   3       5656.74       8640.90       626.58 o
 -11   7   3     315982.44     331173.53     12580.31 o
  -9   7   3     163294.08     162434.89      4080.29 o
  -7   7   3      35448.92      36145.93      1123.01 o
  -5   7   3        164.98        177.31       293.36 o
  -3   7   3      84906.80      89409.98      2203.61 o
  -1   7   3     141322.41     143577.78      3158.25 o
   1   7   3      90534.03      92678.50      3154.93 o
   3   7   3      72367.53      68312.21      2030.64 o
   5   7   3       8595.72       8797.25       407.95 o
   7   7   3     105463.64     101625.67      3474.25 o
   9   7   3      61259.32      61000.55      1622.26 o
  11   7   3      24284.04      23565.01       993.09 o
  13   7   3      32431.53      30758.56      2048.57 o
  15   7   3      48567.79      42968.81      2234.91 o
  17   7   3      52093.21      52213.80      3199.63 o
  19   7   3       1341.65       1562.96       692.59 o
  21   7   3         31.13         97.52       639.47 o
  23   7   3      14186.37      14848.53      1513.38 o
 -24   8   3       4179.75       4704.18      1101.44 o
 -22   8   3      16965.05      14787.99      1523.68 o
 -20   8   3        263.16        453.85       639.42 o
 -18   8   3       3562.55       3292.58       715.64 o
 -16   8   3        427.65        301.90       501.29 o
 -14   8   3        335.02       1578.22       453.39 o
 -12   8   3       7350.62       6422.16       729.38 o
 -10   8   3       1296.52       4083.10       592.59 o
  -8   8   3       1989.75       1956.35       453.86 o
  -6   8   3     123582.63     122025.93      3034.85 o
  -4   8   3      71706.49      75379.16      1963.17 o
  -2   8   3      10540.54      10319.83       602.46 o
   0   8   3      10714.70      10978.70       538.68 o
   2   8   3       9332.74      10523.13       575.34 o
   4   8   3     131922.31     129037.92      3110.87 o
   6   8   3      61001.30      63878.15      2167.06 o
   8   8   3        948.95       2793.20       357.33 o
  10   8   3        287.26       1805.01       423.30 o
  12   8   3       8385.07       9190.03       751.96 o
  14   8   3      16182.49      18170.57      1200.97 o
  16   8   3       5072.06       5025.56       802.79 o
  18   8   3       3697.40       4092.06       932.13 o
  20   8   3         51.09        388.25       679.60 o
  22   8   3       3687.40       2506.66       909.55 o
 -23   9   3       1014.92        683.83       739.70 o
 -21   9   3       9710.18      12031.17      1491.62 o
 -19   9   3       8727.10       9181.33      1148.34 o
 -17   9   3      11408.76      10663.93      1076.63 o
 -15   9   3      10692.96       8436.67       959.04 o
 -13   9   3        588.99       1032.27       439.71 o
 -11   9   3       1877.85       2105.55       903.72 o
  -9   9   3        576.72       1941.53       654.44 o
  -7   9   3      56297.31      63612.73      1812.07 o
  -5   9   3     108748.59     105697.41      2967.15 o
  -3   9   3      35901.39      39517.36      1224.10 o
  -1   9   3      95052.02     101442.10      2338.94 o
   1   9   3      21589.85      22392.08       830.67 o
   3   9   3      16635.10      17175.22       813.90 o
   5   9   3      32431.99      31351.93      1376.11 o
   7   9   3      31864.03      32429.99      1065.37 o
   9   9   3      23559.19      24010.14      1070.58 o
  11   9   3      28152.67      30344.70      1572.73 o
  13   9   3       4016.64       5398.93       781.82 o
  15   9   3      15765.97      13938.73      1788.30 o
  17   9   3       1896.52       1038.37       511.35 o
  19   9   3      14805.86      14084.51      1506.80 o
  21   9   3      59517.97      62991.35      7930.47 o
 -22  10   3      45449.85      44368.30      2751.38 o
 -20  10   3       6384.39       6253.24      1336.94 o
 -18  10   3       1630.56       1529.02       908.25 o
 -16  10   3       1802.35       2173.33      1960.17 o
 -14  10   3       4920.51       5714.88       781.44 o
 -12  10   3      65422.03      64011.03      2138.82 o
 -10  10   3       4354.77       4953.35       584.85 o
  -8  10   3       9385.90       8599.08       711.27 o
  -6  10   3      20916.50      20527.00      1062.74 o
  -4  10   3     156021.27     142551.98      3484.19 o
  -2  10   3     112166.76     114177.73      3137.53 o
   0  10   3      14487.31      15291.38       862.87 o
   2  10   3     144200.08     146676.88      3541.12 o
   4  10   3     522573.44     528964.06     10862.92 o
   6  10   3     175861.83     171984.97      4404.73 o
   8  10   3      30306.39      28987.41      1502.71 o
  10  10   3      62395.44      59331.39      2237.63 o
  12  10   3      29825.53      29355.19      1531.49 o
  14  10   3      74847.82      71007.30      2635.47 o
  16  10   3       7693.21       9649.68       945.03 o
  18  10   3      30772.17      30336.48      2887.20 o
  20  10   3      32317.98      29920.71      3071.49 o
 -21  11   3       6279.10       5882.40      2158.35 o
 -19  11   3        801.59        385.86       669.55 o
 -17  11   3        408.04        599.00       739.83 o
 -15  11   3         11.70        572.03       645.66 o
 -13  11   3      24578.73      23729.60      2138.25 o
 -11  11   3       9756.86       9227.41       953.36 o
  -9  11   3      42118.99      37760.29      1742.28 o
  -7  11   3      30897.03      30416.73      1378.76 o
  -5  11   3        177.44       1443.62       486.64 o
  -3  11   3        921.62        760.55       386.32 o
  -1  11   3      10121.00      12420.60       696.77 o
   1  11   3      62209.87      65058.21      1847.67 o
   3  11   3        622.86       1584.31       464.06 o
   5  11   3      22415.93      21868.09      1211.91 o
   7  11   3         56.16        981.95       543.17 o
   9  11   3        463.55        614.90       472.93 o
  11  11   3      19154.11      19021.58      1321.06 o
  13  11   3       3304.44       3310.38       706.85 o
  15  11   3       4593.76       4339.78       826.65 o
  17  11   3        659.61       1439.98       807.24 o
  19  11   3        279.11        285.93       907.52 o
 -18  12   3       2055.36        947.18       933.90 o
 -16  12   3         87.42        601.72       735.91 o
 -14  12   3       1387.86       2326.35       850.67 o
 -12  12   3        414.98       1256.58       733.49 o
 -10  12   3      21967.80      23618.56      1373.74 o
  -8  12   3          4.96        726.53       483.65 o
  -6  12   3      82301.94      83445.05      2524.15 o
  -4  12   3       5214.94       6968.69       755.88 o
  -2  12   3      37566.23      36245.16      1535.02 o
   0  12   3          5.29        335.78       325.77 o
   2  12   3      25718.71      25466.92      1573.36 o
   4  12   3       1353.99       3056.11       661.83 o
   6  12   3      15866.48      16111.67      1233.39 o
   8  12   3       3032.33       3338.63       697.43 o
  10  12   3        498.29        817.35       533.58 o
  12  12   3       6128.96       6451.99      1060.40 o
  14  12   3      27967.75      26873.07      1801.53 o
  16  12   3        160.92        438.32       792.03 o
  18  12   3      11320.58      10240.36      1669.48 o
 -17  13   3          8.83        586.12       904.83 o
 -15  13   3      15906.03      13526.34      1804.82 o
 -13  13   3         13.05        909.65       762.23 o
 -11  13   3       4316.82       6924.49      1367.97 o
  -9  13   3       6007.02       6108.69       856.71 o
  -7  13   3       9660.05      11078.66      1171.48 o
  -5  13   3         91.29        984.32       503.12 o
  -3  13   3       1874.23       2116.27       524.18 o
  -1  13   3       4442.00       5261.50       699.07 o
   1  13   3       5213.17       4832.33       832.64 o
   3  13   3        223.22        491.85       477.77 o
   5  13   3       3171.86       5068.68       786.35 o
   7  13   3      35440.41      34025.29      1871.29 o
   9  13   3      33823.89      35112.71      1895.35 o
  11  13   3      10878.35      13557.71      1231.67 o
  13  13   3       3962.16       3697.99       973.65 o
  15  13   3       5912.05       5334.92      2397.01 o
 -14  14   3       6409.24       7253.03      1712.15 o
 -12  14   3       4446.80       5307.56      1228.50 o
 -10  14   3         41.20        254.95       664.41 o
  -8  14   3      11801.79      11818.69      1122.42 o
  -6  14   3      10368.57      10777.82       976.50 o
  -4  14   3      31269.85      31765.29      1874.83 o
  -2  14   3      56043.58      56486.97      2327.45 o
   0  14   3       3112.45       4542.28       964.32 o
   2  14   3      53892.25      50168.70      3691.30 o
   4  14   3      42941.74      47953.36      2161.17 o
   6  14   3      75639.14      79569.16      3453.53 o
   8  14   3      37024.86      35165.74      2024.61 o
  10  14   3      30854.82      34528.63      2060.42 o
  12  14   3     107823.68     108643.51      5197.56 o
  14  14   3      18471.97      18315.92      2189.44 o
 -11  15   3       6035.69       8316.64      2614.92 o
  -9  15   3      10754.58      11190.37      5157.20 o
  -7  15   3       5175.38       3551.69      1492.62 o
  -5  15   3      20154.19      16915.43      1689.87 o
  -3  15   3       8220.19      10598.30      1488.62 o
  -1  15   3      22788.21      21332.56      1970.12 o
   1  15   3       2820.49       2153.35       978.38 o
   3  15   3       4392.57       4924.75      1156.88 o
   5  15   3       3453.59       1830.12       935.40 o
   7  15   3        343.10        295.68       652.53 o
   9  15   3       3032.75       3186.01       940.67 o
  11  15   3       4908.37       3541.68      1119.71 o
  -6  16   3       1875.09       1598.83      1114.13 o
  -4  16   3       3537.28       2573.41      1660.27 o
  -2  16   3       9629.20       9380.50      2677.18 o
   0  16   3       2977.79       2535.54      1164.11 o
   2  16   3      24343.17      25692.62      3714.85 o
   4  16   3       3526.15       4338.78      1701.77 o
   6  16   3       5094.74       4989.10      1347.40 o
 -28   0   4      14863.68      15066.92      2988.48 o
 -26   0   4        576.56        723.24       807.43 o
 -24   0   4          9.30         41.51       623.19 o
 -22   0   4       7594.72       8328.85      1254.00 o
 -20   0   4       9945.20       8675.82       963.86 o
 -18   0   4        392.89       3281.64       630.84 o
 -16   0   4      89969.94      90338.85      3678.58 o
 -14   0   4      30171.85      29004.67      1022.45 o
 -12   0   4      10314.29      16672.80       616.35 o
 -10   0   4      12354.80      17247.82      1037.88 o
  -8   0   4     793490.38     744007.75     12977.01 o
  -6   0   4    1447190.00    1580861.00     49364.82 o
  -4   0   4      24839.10      35281.75       847.72 o
  -2   0   4    1540097.88    1494760.50     25668.31 o
   0   0   4      85344.11      81918.99      3795.65 o
   2   0   4      76122.54      83884.99      2182.61 o
   4   0   4      50168.09      58952.10      1381.52 o
   6   0   4       6721.49       5748.67       539.59 o
   8   0   4       6612.87      10374.48       946.44 o
  10   0   4      35239.33      36908.19      1624.31 o
  12   0   4       2444.64       5298.31       525.37 o
  14   0   4      10624.52      11032.25       833.80 o
  16   0   4      90814.43      88625.36      3142.79 o
  18   0   4      25930.03      19595.39      1727.74 o
  20   0   4      70285.66      72130.91      3535.75 o
  22   0   4      32030.46      32129.45      1896.05 o
  24   0   4       5886.31       5199.48      1213.77 o
  26   0   4         15.43        985.00       870.84 o
 -27   1   4      23448.49      24110.53      1884.14 o
 -25   1   4      26486.56      25974.74      2609.21 o
 -23   1   4        523.01        513.24       445.26 o
 -21   1   4       4224.85       4078.75       564.96 o
 -19   1   4      19412.90      19953.56       897.07 o
 -17   1   4     241316.94     226538.89      4854.07 o
 -15   1   4     149061.19     141855.19      2898.82 o
 -13   1   4      72335.91      71138.57      1533.16 o
 -11   1   4      80853.42      71902.48      1234.01 o
  -9   1   4       7700.20      10346.84       575.43 o
  -7   1   4      78318.37      67696.66       903.61 o
  -5   1   4       2733.03       5589.80       502.60 o
  -3   1   4      11530.08       9671.25       535.04 o
  -1   1   4       1943.32       1164.87       229.42 o
   1   1   4      82765.41      73458.20      1605.62 o
   3   1   4      32192.98      36554.04      1023.64 o
   5   1   4     182707.94     192980.14      3939.19 o
   7   1   4      80616.40      86041.05      1750.79 o
   9   1   4     360088.59     328109.75      6690.29 o
  11   1   4     476254.34     444846.16      9524.19 o
  13   1   4      33964.78      32488.22      1076.96 o
  15   1   4     373358.31     363002.44      8206.13 o
  17   1   4     131313.94     130624.14      3555.77 o
  19   1   4      68422.52      67978.26      2014.73 o
  21   1   4       3762.75       4197.54       524.80 o
  23   1   4      45650.28      44545.79      2121.90 o
  25   1   4      35798.56      32573.46      2286.22 o
 -28   2   4       4657.73       4365.96      1017.45 o
 -26   2   4        539.08        557.93       697.65 o
 -24   2   4       3056.96       3054.11       805.63 o
 -22   2   4        552.22        742.23       385.72 o
 -20   2   4      59270.68      55787.81      1650.78 o
 -18   2   4       7962.08       8925.41       590.40 o
 -16   2   4     110225.66     110146.38      2422.32 o
 -14   2   4      19221.11      18769.96       772.90 o
 -12   2   4      54542.09      49745.28       937.48 o
 -10   2   4       7824.46      13321.68       720.55 o
  -8   2   4      12978.09      17087.67       488.40 o
  -6   2   4     275974.03     262441.81      4988.13 o
  -4   2   4      27443.96      30027.00       732.04 o
  -2   2   4         92.27        181.71       122.08 o
   0   2   4      86599.91      83905.17      2021.07 o
   2   2   4      68248.37      63707.55      2122.06 o
   4   2   4     444142.16     449329.28      7739.33 o
   6   2   4      88118.34      89741.60      1619.99 o
   8   2   4     263477.41     273921.03      6281.80 o
  10   2   4      25492.37      23525.69       864.65 o
  12   2   4      53822.61      52802.16      1113.33 o
  14   2   4        662.69       1430.35       258.79 o
  16   2   4       2805.31       4090.83       439.25 o
  18   2   4      11444.77      13457.74       754.24 o
  20   2   4      19976.75      18734.72       964.45 o
  22   2   4      17973.03      20347.12      1050.51 o
  24   2   4          5.18        446.30       750.53 o
  26   2   4       2614.95       3464.31      1992.32 o
 -27   3   4       2308.80       1890.07       839.53 o
 -25   3   4       1416.73       2836.91       865.47 o
 -23   3   4      30984.46      33831.70      1974.32 o
 -21   3   4      21029.82      24017.67      1364.10 o
 -19   3   4      11248.20      13034.83       859.89 o
 -17   3   4      26166.54      27876.09      1573.16 o
 -15   3   4      25855.41      26581.17       820.10 o
 -13   3   4      21098.08      21934.16       425.47 o
 -11   3   4      62412.44      65244.96      1183.94 o
  -9   3   4     182172.98     174424.08      4008.35 o
  -7   3   4      35345.13      40620.35      1033.94 o
  -5   3   4     115634.42     119897.14      2362.58 o
  -3   3   4     268114.06     288560.50      6218.92 o
  -1   3   4      15188.94      16113.19       622.45 o
   1   3   4     105310.22     102117.65      1242.47 o
   3   3   4       3587.93       5764.34       449.34 o
   5   3   4      59965.67      57882.39      1480.98 o
   7   3   4      35086.85      36782.49      1068.54 o
   9   3   4      26948.61      28251.23       767.42 o
  11   3   4      21765.22      21478.37       774.78 o
  13   3   4      62707.94      62865.44      1610.85 o
  15   3   4       2756.87       4895.31       584.56 o
  17   3   4     163366.62     170519.06      3456.20 o
  19   3   4      14822.08      14032.39       997.73 o
  21   3   4      24863.86      25915.45      1100.37 o
  23   3   4        788.10       1262.38      1006.54 o
  25   3   4        278.69        601.17       889.40 o
 -26   4   4      42734.41      39732.75      2626.07 o
 -24   4   4        124.64         83.87       538.63 o
 -22   4   4      17640.94      14212.60      1135.79 o
 -20   4   4         50.46        718.60       504.90 o
 -18   4   4       2173.09       1754.79       469.72 o
 -16   4   4       8088.97       8528.46       750.06 o
 -14   4   4      26945.02      26582.95       725.48 o
 -12   4   4        694.15        988.57       237.37 o
 -10   4   4     119662.27     107948.61      2383.03 o
  -8   4   4      84316.93      78483.16      1724.29 o
  -6   4   4      22645.20      26542.44       666.86 o
  -4   4   4      45975.81      39127.27      1134.89 o
  -2   4   4      83399.27      77923.12      1375.85 o
   0   4   4     504000.97     519014.38     10880.46 o
   2   4   4      17120.73      25148.75       756.54 o
   4   4   4     422159.53     414771.25      7839.47 o
   6   4   4      79726.88      75162.66      1896.44 o
   8   4   4       6665.83       7128.84       438.83 o
  10   4   4       2280.57       3364.00       300.09 o
  12   4   4      41713.54      42177.18      1134.11 o
  14   4   4     161639.78     155667.34      3442.94 o
  16   4   4       2240.76       3626.96       458.56 o
  18   4   4      20461.44      19760.91       905.98 o
  20   4   4        115.07       1109.63       477.42 o
  22   4   4       5852.69       8685.22      1501.54 o
  24   4   4      18552.81      17658.70      2068.52 o
  26   4   4        240.91        252.65       842.94 o
 -27   5   4      13284.14      15468.00      2765.35 o
 -25   5   4      23423.03      24260.14      1970.49 o
 -23   5   4      17479.38      16281.06      1428.87 o
 -21   5   4       6259.88       6778.71       888.10 o
 -19   5   4     121549.59     125040.39      3904.03 o
 -17   5   4      51586.21      52602.46      1835.32 o
 -15   5   4      14212.07      14544.08       968.78 o
 -13   5   4     118189.05     114053.70      2243.62 o
 -11   5   4        854.41       1418.80       261.77 o
  -9   5   4     315405.34     292038.25      6195.71 o
  -7   5   4     212757.28     204320.36      5031.44 o
  -5   5   4       4600.43       6233.84       397.90 o
  -3   5   4      26744.69      29486.24      1460.24 o
  -1   5   4      27322.61      30299.29      1034.94 o
   1   5   4      17216.10      18429.37       710.94 o
   3   5   4      60238.28      63256.06      1617.05 o
   5   5   4      34869.28      37879.45      1128.35 o
   7   5   4     768123.50     754488.00     15602.61 o
   9   5   4     315849.94     297736.50      6087.28 o
  11   5   4      27495.03      28531.72       887.61 o
  13   5   4      36025.07      34057.89      1045.39 o
  15   5   4      35327.98      36395.09      1124.15 o
  17   5   4     157788.25     158051.06      4190.82 o
  19   5   4      63638.41      60776.51      2899.63 o
  21   5   4       3825.32       5017.49      1649.89 o
  23   5   4      12864.76      13378.00      1891.52 o
  25   5   4      28956.84      32588.13      3009.65 o
 -26   6   4      11953.02      13394.61      1939.58 o
 -24   6   4       1146.97       2073.02       720.04 o
 -22   6   4      22962.96      23220.96      1584.34 o
 -20   6   4        157.03        634.37       572.54 o
 -18   6   4      12949.08      13291.31      1057.37 o
 -16   6   4       4811.37       4992.00       571.74 o
 -14   6   4      58746.42      59048.10      1664.70 o
 -12   6   4      38031.45      37460.07      1944.45 o
 -10   6   4      84189.46      85013.56      2028.36 o
  -8   6   4      73641.30      70502.73      1977.08 o
  -6   6   4      13557.06      17086.13       558.04 o
  -4   6   4     364931.72     383781.75      9610.89 o
  -2   6   4     221883.81     225430.27      4820.12 o
   0   6   4     191588.97     190330.62      3777.17 o
   2   6   4     359737.19     348927.09      7458.72 o
   4   6   4       5612.01       4641.27       318.20 o
   6   6   4       2378.29       3169.48       649.00 o
   8   6   4         14.41        542.68       261.75 o
  10   6   4      33069.17      36941.41      1521.97 o
  12   6   4      13803.72      15231.85       707.44 o
  14   6   4      48029.84      48868.09      1831.48 o
  16   6   4       3555.51       4826.58       690.63 o
  18   6   4       7933.89       9116.37       885.35 o
  20   6   4        745.84        655.15       518.17 o
  22   6   4       6373.20       7506.26      1486.84 o
  24   6   4      32254.26      36121.59      5292.10 o
 -25   7   4       6004.85       4280.26      1950.81 o
 -23   7   4       8028.91       7370.55      1247.79 o
 -21   7   4      36725.91      37677.39      2087.11 o
 -19   7   4      49769.56      49119.98      2002.30 o
 -17   7   4       5334.20       8626.54       863.04 o
 -15   7   4      52958.58      54868.89      1856.96 o
 -13   7   4      26297.55      26714.19      1069.61 o
 -11   7   4      34681.49      33303.75      1271.81 o
  -9   7   4       1988.01       2444.78       373.12 o
  -7   7   4     163954.89     147525.86      3919.02 o
  -5   7   4      77942.59      74221.14      2345.04 o
  -3   7   4      96184.07      95162.14      2390.92 o
  -1   7   4     191620.00     207101.19      4647.38 o
   1   7   4       9088.00      12400.33       564.60 o
   3   7   4       5595.30       5787.46       509.51 o
   5   7   4       6663.08       7344.55       567.69 o
   7   7   4     133337.48     124226.55      2634.58 o
   9   7   4      29446.59      30212.14       974.18 o
  11   7   4       3815.15       5658.67       450.25 o
  13   7   4       4331.35       4420.52       625.01 o
  15   7   4      11696.02      11021.47       926.36 o
  17   7   4      35539.72      32193.68      1648.22 o
  19   7   4         25.28        232.14       463.04 o
  21   7   4      10988.84      10514.94      1342.65 o
  23   7   4         99.73         97.31       870.84 o
 -24   8   4       6632.52       5540.78      1131.45 o
 -22   8   4        252.24         21.24       624.79 o
 -20   8   4      20421.60      22477.03      1920.11 o
 -18   8   4       7528.86       8658.53      1006.68 o
 -16   8   4       5366.77       7329.69       945.18 o
 -14   8   4      21465.86      22417.13      1444.08 o
 -12   8   4     197896.00     199280.30      4776.85 o
 -10   8   4       5801.46       8201.17       683.26 o
  -8   8   4     107511.29     102425.82      3243.38 o
  -6   8   4     185760.61     180599.88      4522.63 o
  -4   8   4     241483.61     239327.64      5772.86 o
  -2   8   4     143844.45     144281.23      3129.22 o
   0   8   4      16750.99      17925.23       676.42 o
   2   8   4      83984.02      87662.70      2248.96 o
   4   8   4      76670.77      76295.23      1736.83 o
   6   8   4     273142.03     256974.22      5743.89 o
   8   8   4     111649.76     105768.05      2884.71 o
  10   8   4     101111.99      93823.14      2520.64 o
  12   8   4     211502.77     198936.58      5610.84 o
  14   8   4       1897.70       1708.97       638.04 o
  16   8   4        202.72        965.09       503.21 o
  18   8   4        439.70        571.21       497.15 o
  20   8   4        993.22       1359.88       735.75 o
  22   8   4       1687.73       2069.35       865.14 o
 -23   9   4       3196.14       3532.42       962.43 o
 -21   9   4       1969.89       1757.77      1089.35 o
 -19   9   4        137.51        351.56       636.89 o
 -17   9   4      23566.05      23765.40      1956.05 o
 -15   9   4      31930.88      32413.13      1834.34 o
 -13   9   4        178.52        600.07       373.31 o
 -11   9   4       1168.50       1526.96       430.92 o
  -9   9   4        154.28       1527.33       466.11 o
  -7   9   4      80365.18      77647.81      2214.62 o
  -5   9   4      28649.72      30778.52      1239.64 o
  -3   9   4      28117.70      27218.33      1177.01 o
  -1   9   4       4639.87       5689.56       410.32 o
   1   9   4      33325.74      34190.24      1006.35 o
   3   9   4        125.74        173.18       241.83 o
   5   9   4       4455.92       6650.13       521.73 o
   7   9   4       4162.04       4236.75       422.51 o
   9   9   4      33847.10      34699.32      1462.89 o
  11   9   4      13534.78      11879.90      1135.69 o
  13   9   4       6783.23       8762.12       945.18 o
  15   9   4      15414.29      17198.15      1268.93 o
  17   9   4         72.85        400.53       475.91 o
  19   9   4       4175.34       6455.52       985.06 o
  21   9   4        939.06       2617.81      1029.05 o
 -22  10   4       5498.37       4901.03      1020.03 o
 -20  10   4        376.71        254.91       657.92 o
 -18  10   4          0.81          7.25       637.10 o
 -16  10   4       3121.47       4507.15       806.99 o
 -14  10   4       1848.41       1451.63       625.60 o
 -12  10   4        708.06        504.76       454.10 o
 -10  10   4         10.79        243.68       415.94 o
  -8  10   4      23179.49      22421.58      1352.32 o
  -6  10   4     127285.53     124988.07      3410.92 o
  -4  10   4        195.51       2034.42       502.56 o
  -2  10   4      35037.82      34693.10      1234.59 o
   0  10   4        270.15       1081.83       343.67 o
   2  10   4       3620.84       5905.01       473.68 o
   4  10   4      13649.22      13673.93       731.28 o
   6  10   4       1474.57       1589.87       427.97 o
   8  10   4        843.57        432.31       463.93 o
  10  10   4       1579.66       2452.20       596.58 o
  12  10   4       4157.41       5114.65       752.38 o
  14  10   4       2994.16       4761.82       762.19 o
  16  10   4       7789.91       5466.79       843.27 o
  18  10   4       4918.09       4761.03      1122.19 o
  20  10   4       7763.75       7697.61      1459.65 o
 -21  11   4       7939.06       9027.76      1606.44 o
 -19  11   4       1568.55       2003.31       917.03 o
 -17  11   4       5902.05       8382.87      1208.26 o
 -15  11   4          7.49        505.46       621.20 o
 -13  11   4      39394.07      38427.22      2764.13 o
 -11  11   4      32764.97      32093.66      1879.35 o
  -9  11   4      18674.92      18650.65      1227.94 o
  -7  11   4      37451.84      40229.23      2126.07 o
  -5  11   4       1406.00        806.54       404.02 o
  -3  11   4      26867.00      26307.02      1315.24 o
  -1  11   4      48791.14      46985.32      1422.11 o
   1  11   4       5083.54       6014.34       532.26 o
   3  11   4      59103.70      56965.66      1596.41 o
   5  11   4      38003.07      35701.99      1728.17 o
   7  11   4       4356.82       3006.39       640.07 o
   9  11   4       9656.38      11283.07      1038.06 o
  11  11   4      27818.92      26048.17      1607.95 o
  13  11   4       1380.72       2410.17       654.09 o
  15  11   4      26985.61      27939.71      1745.90 o
  17  11   4       3905.11       3675.46       950.74 o
  19  11   4         10.11         17.24       829.12 o
 -18  12   4        208.13         20.75       731.98 o
 -16  12   4      15919.04      13909.49      1535.29 o
 -14  12   4      28471.81      27890.43      2038.32 o
 -12  12   4      26129.61      26633.63      1717.40 o
 -10  12   4      13362.80      15112.37      1101.20 o
  -8  12   4      39403.22      39600.45      1677.57 o
  -6  12   4     180613.31     173457.36      4373.06 o
  -4  12   4     124516.02     123995.88      3509.19 o
  -2  12   4      41482.66      38386.64      1528.20 o
   0  12   4        188.52        967.75       355.02 o
   2  12   4      88996.13      89298.38      2652.55 o
   4  12   4     164312.39     160184.61      4638.85 o
   6  12   4      48014.15      42848.65      1957.83 o
   8  12   4       1146.20        897.09       595.70 o
  10  12   4       8610.52       8532.83       913.62 o
  12  12   4       9782.64      11181.56      1130.08 o
  14  12   4       5422.46       6207.48       894.25 o
  16  12   4       1535.37       1886.30      1011.29 o
  18  12   4          3.98        342.43       895.16 o
 -17  13   4       2152.00        581.09       856.53 o
 -15  13   4      13788.25      12741.98      3974.26 o
 -13  13   4      15369.89      13746.10      1532.49 o
 -11  13   4        116.86        707.89       701.26 o
  -9  13   4       6151.56       7695.16       859.62 o
  -7  13   4        319.37        186.95       456.07 o
  -5  13   4       1635.32       1877.70       509.14 o
  -3  13   4       8085.03       8513.62      1098.33 o
  -1  13   4        105.15        255.29       422.98 o
   1  13   4      26205.02      27334.68      2068.72 o
   3  13   4        846.16        862.02       518.25 o
   5  13   4      15534.58      16102.47      1402.50 o
   7  13   4      22394.02      25068.91      1655.82 o
   9  13   4       7282.24       7361.21       965.22 o
  11  13   4       1613.27       1698.32       706.62 o
  13  13   4      21825.14      20297.68      1625.64 o
  15  13   4       2535.72       2546.09      1131.06 o
 -14  14   4       7841.57       7011.98      1444.07 o
 -12  14   4        376.17        722.42       887.74 o
 -10  14   4        448.89        470.12       661.32 o
  -8  14   4         39.14        413.18       533.07 o
  -6  14   4       4073.19       2974.27       675.19 o
  -4  14   4      23652.38      22820.31      1333.60 o
  -2  14   4      20902.36      21386.13      1573.12 o
   0  14   4        467.66       1193.25       817.01 o
   2  14   4      25724.76      26480.76      2124.54 o
   4  14   4      40598.00      43105.48      2014.53 o
   6  14   4       2297.73       2066.87       713.11 o
   8  14   4       6854.91       6800.01      1034.99 o
  10  14   4         14.05       1854.52       881.51 o
  12  14   4        109.19       1002.75       799.80 o
 -11  15   4        421.29        337.60       832.70 o
  -9  15   4        253.49         30.93       762.67 o
  -7  15   4         31.02         28.75       604.47 o
  -5  15   4        131.97        635.44       641.33 o
  -3  15   4       3617.18       5902.45      1185.13 o
  -1  15   4        440.79       1714.72       926.87 o
   1  15   4       3181.86       4868.92      1562.33 o
   3  15   4       1021.02       2551.27      1281.93 o
   5  15   4       2185.24       2968.34      1041.44 o
   7  15   4        202.56        834.73       708.35 o
   9  15   4       7830.74       8662.79      1216.49 o
  -4  16   4      34332.10      31088.49      4109.16 o
  -2  16   4      53344.97      45618.27      3563.72 o
   0  16   4       1378.75       3048.13      1847.05 o
   2  16   4      23239.01      21936.27      3486.56 o
   4  16   4      30231.32      32312.93      4337.45 o
 -27   1   5        952.42       1553.08       814.72 o
 -25   1   5       1021.21       2620.90       767.23 o
 -23   1   5        133.82        230.94       427.04 o
 -21   1   5        536.04        560.47       380.55 o
 -19   1   5       3467.01       3676.22       502.73 o
 -17   1   5      11779.21      11345.67       788.90 o
 -15   1   5       2314.27       2589.39       283.72 o
 -13   1   5      56749.51      56873.46       971.44 o
 -11   1   5      31835.46      27009.58       866.62 o
  -9   1   5       1972.28       2814.08       325.01 o
  -7   1   5        968.19       2464.81       382.46 o
  -5   1   5      21754.36      19542.54      1113.49 o
  -3   1   5      38883.42      39935.30      1128.09 o
  -1   1   5      49723.32      54763.84       806.48 o
   1   1   5     224125.81     216602.08      4478.11 o
   3   1   5      14862.84      12628.23       709.70 o
   5   1   5     125916.60     113817.05      2079.22 o
   7   1   5     283102.44     273574.06      5687.66 o
   9   1   5     116874.62     113312.30      2586.82 o
  11   1   5        953.68       1590.85       249.31 o
  13   1   5       6005.00       5832.69       403.00 o
  15   1   5       4652.94       6434.70       525.23 o
  17   1   5       4278.55       4405.80       481.84 o
  19   1   5      17536.21      19614.43       918.07 o
  21   1   5       9328.39       9926.93       747.33 o
  23   1   5        386.95        484.33       439.96 o
  25   1   5        135.27        299.16       706.12 o
 -28   2   5          1.57          0.00       704.89 o
 -26   2   5       2956.08       2361.71      1241.49 o
 -24   2   5      18186.77      18487.54      1547.60 o
 -22   2   5      13704.08      13300.98      1046.10 o
 -20   2   5      11223.91      12387.47      1105.47 o
 -18   2   5     129545.02     126315.10      2809.82 o
 -16   2   5     241262.08     247618.67      4417.35 o
 -14   2   5      45537.85      47411.50      1237.89 o
 -12   2   5     106743.04      98693.45      2262.03 o
 -10   2   5     624580.25     597384.81      9787.23 o
  -8   2   5     457875.00     423797.34      9182.82 o
  -6   2   5      11986.57      16347.55       497.05 o
  -4   2   5      37014.40      45730.92       985.21 o
  -2   2   5      79240.06      76445.88      1177.91 o
   0   2   5     507900.09     530679.31      8626.91 o
   2   2   5      68107.98      76792.04      1775.47 o
   4   2   5     139831.27     141670.05      2636.12 o
   6   2   5      90435.09      87104.29      1912.40 o
   8   2   5       1728.91       2726.35       316.37 o
  10   2   5     147940.77     135876.88      2901.85 o
  12   2   5     151016.08     147799.17      3720.45 o
  14   2   5        369.85       2667.22       375.89 o
  16   2   5      84680.16      81592.99      2029.24 o
  18   2   5      55498.61      54521.01      1626.08 o
  20   2   5       1923.74       1735.44       382.72 o
  22   2   5         12.30        324.16       366.53 o
  24   2   5       2319.74       1830.98       908.42 o
  26   2   5      12092.10      10023.86      2407.39 o
 -27   3   5         77.30        784.04       777.11 o
 -25   3   5       2230.62       1545.39       717.86 o
 -23   3   5       3370.95       3180.37       838.21 o
 -21   3   5       5888.96       6140.29       967.37 o
 -19   3   5          5.94       2128.62       488.56 o
 -17   3   5       3251.49       3649.60       422.07 o
 -15   3   5      45514.80      44179.64      1129.60 o
 -13   3   5      30235.20      29811.65       613.25 o
 -11   3   5      30595.96      39262.02      1000.68 o
  -9   3   5      18354.79      41306.07       932.78 o
  -7   3   5      33757.49      48461.73      1180.27 o
  -5   3   5      57923.83      62949.19      1460.72 o
  -3   3   5     661350.25     698292.62     12358.23 o
  -1   3   5     658459.44     688528.12     13025.10 o
   1   3   5     222927.05     218132.31      3203.90 o
   3   3   5         17.03        284.03       217.28 o
   5   3   5     121529.84     118583.42      2861.18 o
   7   3   5     534516.06     525532.88     12046.80 o
   9   3   5     436251.16     428980.56      8331.36 o
  11   3   5     130233.84     122787.77      3040.28 o
  13   3   5        163.68       1265.06       471.01 o
  15   3   5     115468.77     114265.98      2946.50 o
  17   3   5     120341.10     116057.36      2895.73 o
  19   3   5      16404.83      16518.83       900.41 o
  21   3   5        113.27        633.37       394.38 o
  23   3   5         83.07         94.25       799.68 o
  25   3   5        108.50          0.00       807.12 o
 -26   4   5      14933.70      15977.33      1619.09 o
 -24   4   5      17249.65      14374.26      1283.59 o
 -22   4   5        123.19        224.88       496.51 o
 -20   4   5      49313.02      47319.82      1943.82 o
 -18   4   5      47039.98      47262.52      1831.62 o
 -16   4   5      40997.29      44088.42      1186.09 o
 -14   4   5      83513.30      82943.00      1451.10 o
 -12   4   5       5694.81       5515.41       410.44 o
 -10   4   5     145581.67     152074.86      3339.34 o
  -8   4   5     457790.91     422937.66      7887.32 o
  -6   4   5     129959.23     122829.25      2756.51 o
  -4   4   5       8735.24      10305.92       430.03 o
  -2   4   5     121086.97     132705.66      3600.25 o
   0   4   5       7472.75       7703.81       200.83 o
   2   4   5     126653.30     124823.10      2214.67 o
   4   4   5      93916.90      91674.42      2281.79 o
   6   4   5      15977.84      18750.69       771.89 o
   8   4   5      51080.85      45773.17      1129.76 o
  10   4   5       1787.71       2868.13       312.47 o
  12   4   5      11221.93      12848.67       597.20 o
  14   4   5      60741.54      58338.95      1593.70 o
  16   4   5       1883.75       3155.70       477.67 o
  18   4   5      42309.41      39749.51      1482.91 o
  20   4   5      36325.34      35718.04      1612.29 o
  22   4   5      11356.52      11762.84      1745.56 o
  24   4   5        689.67        868.74       939.63 o
 -27   5   5          1.15        904.85       878.32 o
 -25   5   5      10771.50      12395.84      1257.75 o
 -23   5   5       6882.11       6261.33       924.85 o
 -21   5   5      33717.83      32134.40      2809.77 o
 -19   5   5      12462.63      12901.42      1181.93 o
 -17   5   5      13621.21      13428.29      1127.73 o
 -15   5   5      12394.01      14203.75       711.80 o
 -13   5   5       2136.81       3540.67       503.49 o
 -11   5   5       6096.02       6892.65       426.94 o
  -9   5   5      47737.53      50983.57      2017.11 o
  -7   5   5      69081.06      73749.91      1832.14 o
  -5   5   5      55192.53      63117.37      1455.60 o
  -3   5   5     325398.44     326811.03      6211.87 o
  -1   5   5      59923.43      64670.85      2195.52 o
   1   5   5      65755.80      63489.83      1702.31 o
   3   5   5      88688.70      81143.73      1873.43 o
   5   5   5     103069.19     104814.81      2290.47 o
   7   5   5      49735.75      57551.71      2183.03 o
   9   5   5      43432.26      40911.89      1164.45 o
  11   5   5      47898.06      46459.67      1254.52 o
  13   5   5      12667.80      13864.83       873.98 o
  15   5   5      11591.38      12428.11       673.19 o
  17   5   5          6.66        726.52       507.05 o
  19   5   5      29960.91      31781.81      1969.06 o
  21   5   5      16819.26      14018.06      1303.24 o
  23   5   5       1678.69       2943.47      1039.12 o
  25   5   5       9250.15      10511.02      1878.20 o
 -26   6   5       4011.80       4224.66      1092.23 o
 -24   6   5       1595.13       1132.41       679.21 o
 -22   6   5       5829.84       7301.76      1000.83 o
 -20   6   5      16168.06      18577.74      1309.97 o
 -18   6   5      25127.51      25405.20      1610.02 o
 -16   6   5      14519.34      15477.54      1383.91 o
 -14   6   5       8906.11       8792.18       562.23 o
 -12   6   5      92338.41     101304.09      2472.26 o
 -10   6   5     135802.22     140648.06      3250.37 o
  -8   6   5     206346.81     205757.14      4376.78 o
  -6   6   5      24933.42      26794.01       985.57 o
  -4   6   5     262940.16     265668.56      6837.13 o
  -2   6   5     451428.81     468028.06     10553.71 o
   0   6   5       6150.69       9196.97       713.59 o
   2   6   5      54400.32      57428.61      1601.02 o
   4   6   5      64377.64      72458.45      1457.40 o
   6   6   5      26661.02      26912.05       964.30 o
   8   6   5        922.55       3171.65       416.11 o
  10   6   5       1658.25       2023.46       292.30 o
  12   6   5       6248.57       8746.88       562.39 o
  14   6   5      14544.55      13372.36       784.90 o
  16   6   5        603.63        932.05       513.70 o
  18   6   5       5862.65       5102.27       641.23 o
  20   6   5        727.98       1010.96       655.60 o
  22   6   5      19794.62      22437.55      4638.37 o
  24   6   5      28381.88      26291.38      2658.36 o
 -25   7   5        196.17        349.87       829.03 o
 -23   7   5       4641.51       5371.84       986.03 o
 -21   7   5      36117.97      36621.59      2035.63 o
 -19   7   5       5632.05       5055.69       772.84 o
 -17   7   5      42325.97      44830.33      1850.52 o
 -15   7   5      30935.54      32790.04      1356.73 o
 -13   7   5        727.27        870.57       369.97 o
 -11   7   5       6302.60       6469.79       722.72 o
  -9   7   5      48589.56      47207.93      2445.33 o
  -7   7   5      28021.18      27782.05      1535.82 o
  -5   7   5       7282.36       7826.64       506.22 o
  -3   7   5     111943.33     114353.09      3441.13 o
  -1   7   5     286795.47     301808.06      7091.97 o
   1   7   5      54951.73      63018.69      1531.60 o
   3   7   5      34874.89      34877.34       920.63 o
   5   7   5        365.96       1149.90       282.79 o
   7   7   5        122.21        763.53       238.90 o
   9   7   5     222810.84     203550.16      4519.70 o
  11   7   5     271218.47     244229.70      6316.04 o
  13   7   5         45.96        376.25       375.06 o
  15   7   5      41629.58      42970.78      1766.88 o
  17   7   5      36628.19      32133.03      1664.14 o
  19   7   5      19200.62      18238.67      1425.85 o
  21   7   5       3615.44       1969.04      1085.64 o
  23   7   5         16.07        624.44       923.77 o
 -24   8   5       1792.72       1662.09      1066.80 o
 -22   8   5        260.21          5.40       548.08 o
 -20   8   5         66.52        634.26       589.00 o
 -18   8   5      27549.37      26722.26      1845.22 o
 -16   8   5      78532.78      77009.81      2761.47 o
 -14   8   5      15299.68      15006.46       923.43 o
 -12   8   5         10.79       1681.58       461.00 o
 -10   8   5       1401.79       1807.32       367.37 o
  -8   8   5     111327.93     110705.64      3054.21 o
  -6   8   5     150788.48     152485.17      4221.40 o
  -4   8   5          6.54        396.48       331.70 o
  -2   8   5        273.96        281.87       324.29 o
   0   8   5      37020.70      36989.06      1220.44 o
   2   8   5          7.48       2492.93       778.08 o
   4   8   5       8608.80       8616.30       525.52 o
   6   8   5       1542.32       5659.06       464.06 o
   8   8   5        291.70       1153.27       308.90 o
  10   8   5      54065.18      56062.31      1926.14 o
  12   8   5      22920.90      22677.01      1372.90 o
  14   8   5       5666.39       5513.23       841.07 o
  16   8   5        551.37        697.91       525.82 o
  18   8   5      10487.38       9985.70      1055.44 o
  20   8   5      43400.45      41262.31      3182.65 o
  22   8   5       6443.56       9463.52      2552.66 o
 -23   9   5      49043.96      49095.86      2724.56 o
 -21   9   5      29751.99      29284.33      3086.28 o
 -19   9   5       1093.16        572.83       565.33 o
 -17   9   5       2941.00       2261.00       641.62 o
 -15   9   5      16884.45      17241.23      1295.79 o
 -13   9   5        136.23        535.57       390.00 o
 -11   9   5      83811.96      73807.98      2962.66 o
  -9   9   5      22330.01      22188.22      1129.86 o
  -7   9   5      94568.06      90324.54      3209.07 o
  -5   9   5      45033.82      40563.73      1229.92 o
  -3   9   5       3978.62       4667.76       553.84 o
  -1   9   5      39880.09      43202.13      1317.05 o
   1   9   5      15236.49      15990.22       826.43 o
   3   9   5     134431.03     133439.39      3172.44 o
   5   9   5     241096.44     237797.67      5123.66 o
   7   9   5      85888.45      79780.48      2280.81 o
   9   9   5        165.08        312.69       416.57 o
  11   9   5      71740.31      73757.22      4016.95 o
  13   9   5      83642.70      81198.21      2735.70 o
  15   9   5        387.31       1259.01       547.81 o
  17   9   5      28039.69      26314.78      1636.82 o
  19   9   5       2653.20       2750.85       855.82 o
  21   9   5        301.82          0.00       830.13 o
 -22  10   5       7538.40       7862.83      1215.10 o
 -20  10   5      10151.61       8225.84      1498.60 o
 -18  10   5      10172.14      11518.80      1326.88 o
 -16  10   5      50551.09      47744.40      2170.62 o
 -14  10   5       5516.93       4936.81       760.05 o
 -12  10   5         62.38        292.69       389.98 o
 -10  10   5      29059.21      31419.09      1726.24 o
  -8  10   5       4294.39       4551.47       589.42 o
  -6  10   5      40306.05      40455.08      1454.42 o
  -4  10   5      56651.28      51042.40      1746.29 o
  -2  10   5      88522.63      89388.39      2477.68 o
   0  10   5      66719.57      66602.40      1779.99 o
   2  10   5      21881.80      23715.61      1352.77 o
   4  10   5      48037.87      50946.67      1489.91 o
   6  10   5      28314.07      29554.40      1516.85 o
   8  10   5        357.44       1037.45       605.02 o
  10  10   5      92717.49      87686.71      4328.48 o
  12  10   5      55915.82      54605.00      2124.28 o
  14  10   5        702.72       1168.59       603.68 o
  16  10   5       1202.59       1232.18       617.40 o
  18  10   5      15157.65      15155.51      1813.47 o
  20  10   5      48815.67      44500.61      3279.03 o
 -21  11   5       3266.44       3860.12      2054.58 o
 -19  11   5          1.22        501.26       674.31 o
 -17  11   5       2242.42        332.94       704.69 o
 -15  11   5       6003.51       8360.64       960.73 o
 -13  11   5      15047.38      14255.91      1275.51 o
 -11  11   5       7620.63       7168.05       796.57 o
  -9  11   5      12528.38      12733.98       941.90 o
  -7  11   5       4140.38       7535.63       766.26 o
  -5  11   5       5111.17       5634.86       920.44 o
  -3  11   5       2155.23       3637.47       553.84 o
  -1  11   5      19209.64      17594.70      1009.22 o
   1  11   5       2739.39       4342.89       450.27 o
   3  11   5     103987.41     112264.95      2825.68 o
   5  11   5      65127.34      64690.10      2659.99 o
   7  11   5       1177.72        928.58       444.93 o
   9  11   5         25.99        387.93       496.40 o
  11  11   5       3346.45       4653.40       756.21 o
  13  11   5      45964.23      46144.69      2149.32 o
  15  11   5       4970.40       4917.41       991.18 o
  17  11   5      12429.38      13240.47      1849.96 o
  19  11   5       4258.80       2374.69      1070.96 o
 -18  12   5        699.08        820.84       917.09 o
 -16  12   5        345.92          6.07       637.80 o
 -14  12   5       3323.05       3808.86       876.60 o
 -12  12   5       8502.85       6968.95       865.18 o
 -10  12   5      17468.24      19049.77      1225.95 o
  -8  12   5       9913.13      10342.54      1069.53 o
  -6  12   5      42407.03      41843.56      1611.61 o
  -4  12   5      16234.88      19816.36      1614.30 o
  -2  12   5      41306.49      42522.22      1557.20 o
   0  12   5       9513.16      11224.31       784.97 o
   2  12   5       8008.77      10578.12      1048.34 o
   4  12   5      10194.46      10727.03      1443.82 o
   6  12   5        731.95        776.10       534.62 o
   8  12   5        632.93       1102.33       594.83 o
  10  12   5        509.28        646.06       590.03 o
  12  12   5      10943.47       9699.36      1104.90 o
  14  12   5          6.53        102.91       540.81 o
  16  12   5      22485.21      27411.91      2698.89 o
 -17  13   5       9486.06      11132.25      1713.95 o
 -15  13   5       1635.84       1613.92       969.19 o
 -13  13   5       9694.74       8660.12      1238.57 o
 -11  13   5        325.19        942.39       560.59 o
  -9  13   5       3415.58       4954.90       701.09 o
  -7  13   5        146.02        300.34       445.87 o
  -5  13   5       6913.69       7699.08       952.62 o
  -3  13   5      21152.02      21369.51      1469.03 o
  -1  13   5        215.28        352.02       419.55 o
   1  13   5        100.95        113.43       595.21 o
   3  13   5       2500.93       2261.85       566.39 o
   5  13   5      20315.30      21346.41      1390.06 o
   7  13   5      38123.00      37095.69      2000.28 o
   9  13   5       3495.58       4560.50       831.66 o
  11  13   5      14716.47      12625.02      1223.89 o
  13  13   5        108.96        837.64       733.26 o
  15  13   5         40.58        310.61       880.48 o
 -14  14   5      14488.38      12676.13      1795.47 o
 -12  14   5      22615.36      21300.38      2214.59 o
 -10  14   5        151.87        587.74       724.07 o
  -8  14   5       1415.87       1614.01       565.69 o
  -6  14   5       2944.35       4047.23       703.94 o
  -4  14   5      28131.05      31327.77      1771.23 o
  -2  14   5      11306.78      11659.86      1501.17 o
   0  14   5         10.23        674.35       792.26 o
   2  14   5       2957.34       3181.44       937.50 o
   4  14   5        121.33        943.60       614.60 o
   6  14   5      38874.87      38551.84      2015.48 o
   8  14   5      20297.80      20733.26      1950.06 o
  10  14   5        713.82        970.64       717.88 o
  12  14   5       2344.43       3303.11       858.82 o
 -11  15   5        229.16         20.75       708.90 o
  -9  15   5       2350.27       1958.25      2293.24 o
  -7  15   5      16981.03      17155.52      1940.44 o
  -5  15   5      18190.30      17888.51      1826.68 o
  -3  15   5     121222.89     117327.17      4720.07 o
  -1  15   5       5384.08       7958.43      1249.61 o
   1  15   5      49657.80      47780.05      2930.79 o
   3  15   5      44162.21      45959.79      3053.66 o
   5  15   5      31450.57      32272.80      2351.64 o
   7  15   5       7238.95       8262.67      1275.23 o
   9  15   5       7331.59       7443.73      1196.70 o
  -4  16   5       9841.68       7512.71      2199.85 o
  -2  16   5       2466.42        865.61      1071.44 o
   0  16   5       2047.61       2724.88      2822.45 o
   2  16   5        463.45         20.75      1348.97 o
   4  16   5       1636.19        622.60      1598.01 o
 -28   0   6      45099.97      47068.55      5499.63 o
 -26   0   6      87873.45     100718.88      4628.94 o
 -24   0   6      11581.02      13297.69      1565.56 o
 -22   0   6       3125.67       5731.75       967.00 o
 -20   0   6      65210.70      70996.73      4202.55 o
 -18   0   6     279720.00     254406.80      9243.19 o
 -16   0   6     217616.41     220040.72      5952.70 o
 -14   0   6      11566.70      15944.23       626.27 o
 -12   0   6       4054.24       6363.15       407.38 o
 -10   0   6     138700.27     132421.44      3201.96 o
  -8   0   6    1123679.38    1086833.00     26758.29 o
  -6   0   6     289679.53     309626.28      7388.04 o
  -4   0   6     777008.94     760649.88     18845.48 o
  -2   0   6      51662.36      55082.67      1468.75 o
   0   0   6     777618.00     735584.19     17638.25 o
   2   0   6     729413.06     687601.69     15379.60 o
   4   0   6      28540.71      21568.18      1301.35 o
   6   0   6      25658.77      30932.82      1819.73 o
   8   0   6     523067.97     479183.56     10448.69 o
  10   0   6     304006.12     268152.28      7828.72 o
  12   0   6      19587.68      18409.96      1131.72 o
  14   0   6      45892.25      47005.34      1980.56 o
  16   0   6      43613.01      43899.79      1871.95 o
  18   0   6     183928.34     177291.17      5026.66 o
  20   0   6      71488.71      69283.27      2758.41 o
  22   0   6      41555.60      39983.18      4126.52 o
  24   0   6      74804.90      73543.45      4413.72 o
  26   0   6       6204.99       5686.41      1618.76 o
 -27   1   6         22.87       1158.95       727.72 o
 -25   1   6       2087.76       2067.90       732.63 o
 -23   1   6       3515.38       2813.29       607.80 o
 -21   1   6      84588.05      78512.88      2488.81 o
 -19   1   6      14796.73      13337.82       821.90 o
 -17   1   6      74612.54      68349.64      1884.49 o
 -15   1   6      14314.86      17423.25       545.20 o
 -13   1   6       3482.56       4405.35       276.75 o
 -11   1   6      95676.41      90881.46      1728.66 o
  -9   1   6      10913.82      10298.48       342.75 o
  -7   1   6      74993.78      68857.16      1325.37 o
  -5   1   6       6906.61       7600.66       426.85 o
  -3   1   6        448.30        461.63       228.27 o
  -1   1   6     343008.78     357255.53      7013.78 o
   1   1   6       3752.39       8343.89       385.66 o
   3   1   6     197463.70     216690.45      4338.23 o
   5   1   6     115372.77     110605.34      2341.65 o
   7   1   6      94278.26     105392.30      2346.59 o
   9   1   6     210430.17     185918.22      4150.83 o
  11   1   6     124746.70     119216.89      2823.82 o
  13   1   6       4408.73       5402.55       366.50 o
  15   1   6      35839.52      35364.01      1090.09 o
  17   1   6      13808.80      16231.38       854.21 o
  19   1   6      24718.24      25066.40      1050.24 o
  21   1   6      17905.13      18503.53      1029.76 o
  23   1   6       2516.08       2704.78       530.44 o
  25   1   6      26412.36      25852.01      1648.69 o
 -28   2   6      16011.13      19279.24      1822.25 o
 -26   2   6      11470.04      11970.21      2009.40 o
 -24   2   6        817.42       2121.19       763.80 o
 -22   2   6        482.05        260.67       439.04 o
 -20   2   6        281.31        755.10       385.28 o
 -18   2   6      98800.36     106890.66      2447.55 o
 -16   2   6      45962.24      47521.21      1391.94 o
 -14   2   6      67067.51      68143.67      1481.47 o
 -12   2   6       4238.86       5374.78       274.54 o
 -10   2   6      19835.45      21595.68       708.19 o
  -8   2   6       2393.38       3597.67       217.20 o
  -6   2   6        397.84       1685.23       242.32 o
  -4   2   6       1983.65       3352.01       293.57 o
  -2   2   6     196114.27     216216.70      4878.75 o
   0   2   6     116400.53     124350.07      2728.37 o
   2   2   6      78394.09      82802.96      1680.23 o
   4   2   6       3552.39       6016.60       618.47 o
   6   2   6      40090.20      39076.82       902.21 o
   8   2   6      54882.65      49608.34      1258.03 o
  10   2   6     300851.22     288826.12      5894.01 o
  12   2   6       5879.45       6523.68       450.31 o
  14   2   6      88237.27      90100.20      2365.88 o
  16   2   6       2509.09       5750.85       500.82 o
  18   2   6      12310.26      12660.93       983.80 o
  20   2   6       5024.94       4925.54       535.79 o
  22   2   6       8736.39       8717.99       783.78 o
  24   2   6       1809.49       2618.20      1348.97 o
  26   2   6       2732.09       3590.33      1173.99 o
 -27   3   6      12510.37      14203.67      1592.63 o
 -25   3   6       1698.84       1362.80       739.40 o
 -23   3   6      25341.63      26337.86      1896.40 o
 -21   3   6         43.00         88.69       427.71 o
 -19   3   6        629.23       1613.75       362.54 o
 -17   3   6        383.21        851.12       255.90 o
 -15   3   6      15922.60      17005.41       502.58 o
 -13   3   6         26.77         62.86       157.41 o
 -11   3   6     186841.52     178347.14      4814.30 o
  -9   3   6       8552.97      12965.43      1182.40 o
  -7   3   6     350362.69     331600.50      5376.53 o
  -5   3   6       4173.91       6328.98       281.40 o
  -3   3   6      97302.66      98252.05      2228.24 o
  -1   3   6     110680.28     126725.06      2468.79 o
   1   3   6      14014.69      14922.29       335.47 o
   3   3   6     366126.38     337784.75     13062.28 o
   5   3   6     189934.52     174241.14      4270.89 o
   7   3   6      31671.85      33187.19      1222.11 o
   9   3   6        192.87        327.84       253.23 o
  11   3   6     140156.59     137174.23      3114.68 o
  13   3   6      85198.89      85123.46      2387.74 o
  15   3   6      65943.34      66288.21      1950.33 o
  17   3   6      34992.56      33279.77      1129.00 o
  19   3   6      24212.81      25242.74      1226.66 o
  21   3   6       2062.89       2432.69       494.36 o
  23   3   6       8456.42      10077.27      1219.52 o
  25   3   6       1326.22       1341.35      1224.45 o
 -26   4   6      27145.56      28492.25      2206.54 o
 -24   4   6      38519.20      40038.92      2405.84 o
 -22   4   6         35.74        122.44       468.25 o
 -20   4   6      73679.72      73484.44      2770.77 o
 -18   4   6      75808.27      73274.38      2381.30 o
 -16   4   6      80884.93      74599.73      1706.80 o
 -14   4   6      75615.08      72273.35      1469.72 o
 -12   4   6      12062.63      12333.91       470.45 o
 -10   4   6     505552.25     477056.03      8806.93 o
  -8   4   6      26963.51      29113.74      1172.65 o
  -6   4   6       2021.52       2560.26       242.50 o
  -4   4   6      50114.31      56904.68      1379.75 o
  -2   4   6        595.18       1090.45       279.53 o
   0   4   6       2154.54       3534.61       290.87 o
   2   4   6      97519.48      98111.50      2438.65 o
   4   4   6         26.28       1832.59       552.79 o
   6   4   6     279984.97     277104.31      6355.33 o
   8   4   6     116631.45     113999.46      2861.56 o
  10   4   6       1489.37       2008.29       268.14 o
  12   4   6       6926.94       6653.30       646.65 o
  14   4   6      35192.60      32297.56      1147.22 o
  16   4   6     219807.31     201475.52      4972.15 o
  18   4   6      27322.53      25172.27      1337.16 o
  20   4   6      18685.48      18920.11      1306.36 o
  22   4   6       5684.20       5602.94       907.63 o
  24   4   6      16290.85      18059.92      2105.80 o
 -27   5   6      10022.85       9014.78      1314.21 o
 -25   5   6          4.61        398.85       655.16 o
 -23   5   6       3683.57       4143.56       743.60 o
 -21   5   6       8337.13       8888.60       996.76 o
 -19   5   6      15561.33      15311.67      1232.46 o
 -17   5   6      69991.63      64303.25      2741.14 o
 -15   5   6      21349.57      20831.33      1000.35 o
 -13   5   6     139038.16     132354.92      2454.80 o
 -11   5   6       5592.04       4480.32       423.39 o
  -9   5   6       1784.31       1569.74       268.72 o
  -7   5   6         87.02        557.63       225.28 o
  -5   5   6      15487.57      17172.80       650.47 o
  -3   5   6       6629.15       7578.14       330.21 o
  -1   5   6       4529.52       5955.24       481.32 o
   1   5   6     202549.50     203850.09      5143.66 o
   3   5   6     348161.81     351993.78      8086.17 o
   5   5   6      79711.75      81000.19      3097.33 o
   7   5   6     158517.75     156635.83      3710.96 o
   9   5   6      20808.75      23018.41       762.96 o
  11   5   6      10780.95      13461.71       668.50 o
  13   5   6     148178.62     145734.83      3716.90 o
  15   5   6      30399.77      28982.26      1339.05 o
  17   5   6       1206.00       1495.44       670.47 o
  19   5   6         56.39        105.50       562.41 o
  21   5   6      41879.10      40035.64      1792.34 o
  23   5   6      54034.80      54309.59      3485.25 o
  25   5   6       9417.49      12701.04      2863.96 o
 -26   6   6      11258.73      10766.04      1244.37 o
 -24   6   6      36731.49      35730.26      2583.96 o
 -22   6   6          2.24       1069.81       620.63 o
 -20   6   6      60980.77      63491.17      2349.94 o
 -18   6   6      61259.26      62360.32      2437.71 o
 -16   6   6      60553.79      56732.08      2014.72 o
 -14   6   6      27643.37      27730.52      1133.49 o
 -12   6   6      50867.30      52918.32      1456.70 o
 -10   6   6      55358.69      57863.57      1518.87 o
  -8   6   6      31303.67      33475.52      1286.75 o
  -6   6   6       8018.24       7568.55       490.28 o
  -4   6   6     189465.78     191112.34      4426.02 o
  -2   6   6      83824.28      92217.30      3278.00 o
   0   6   6         99.28        276.26       266.40 o
   2   6   6      60363.34      55044.79      2109.92 o
   4   6   6      32853.85      32618.78       983.85 o
   6   6   6      63328.05      63643.39      1622.21 o
   8   6   6      97094.66      96714.38      3189.63 o
  10   6   6     139151.38     134983.77      3478.51 o
  12   6   6      97345.38      92723.78      2236.06 o
  14   6   6       7372.23       8730.18       682.86 o
  16   6   6     196349.41     194699.86      6367.99 o
  18   6   6      39311.44      36157.90      2133.99 o
  20   6   6        603.48       1692.61       824.52 o
  22   6   6         86.02        443.48       952.51 o
  24   6   6        665.73       1598.01      1681.02 o
 -25   7   6       2360.73       1237.90       938.84 o
 -23   7   6       7775.45       7400.32      1022.90 o
 -21   7   6         96.46        641.88       564.24 o
 -19   7   6        793.64       1417.31       641.04 o
 -17   7   6        932.36       3106.40       641.89 o
 -15   7   6     107530.55     102990.73      3371.25 o
 -13   7   6     176611.78     175228.66      4224.18 o
 -11   7   6       9519.26      14987.32       760.96 o
  -9   7   6       4222.16       5403.70       497.17 o
  -7   7   6      32478.77      32360.51      1211.51 o
  -5   7   6     460287.22     445964.12      9447.06 o
  -3   7   6     379810.09     385407.72      8386.72 o
  -1   7   6      21423.33      23422.77       843.22 o
   1   7   6     148399.19     157187.56      5848.10 o
   3   7   6      72933.52      79826.94      1927.50 o
   5   7   6     139841.67     134865.00      3235.39 o
   7   7   6      21356.08      24510.39      1180.26 o
   9   7   6      43180.80      44651.85      1194.00 o
  11   7   6       6849.96       6663.09       632.71 o
  13   7   6       6783.89       6312.07       813.18 o
  15   7   6         57.77        834.28       526.97 o
  17   7   6       1371.52       1329.53       607.65 o
  19   7   6       4288.13       4688.47       869.35 o
  21   7   6       7734.09      10370.26      1671.19 o
  23   7   6      23491.13      27747.20      4088.41 o
 -24   8   6        660.66        687.15       763.12 o
 -22   8   6      10909.94      12261.81      1300.05 o
 -20   8   6       2812.55       3127.82      1318.01 o
 -18   8   6      59026.29      60551.82      2404.15 o
 -16   8   6      71015.49      72388.10      3537.53 o
 -14   8   6        221.12        109.77       427.71 o
 -12   8   6      10892.97      10218.95       939.29 o
 -10   8   6      17144.77      20583.88      1371.45 o
  -8   8   6      54671.17      56002.87      2337.87 o
  -6   8   6      45212.46      47760.35      1549.96 o
  -4   8   6       1760.40       2477.77       312.61 o
  -2   8   6       2086.15       3466.16       680.67 o
   0   8   6      53973.53      55323.25      1506.50 o
   2   8   6     272523.66     275463.88      6070.29 o
   4   8   6      21515.11      23830.60       839.21 o
   6   8   6      78109.25      74617.62      1876.36 o
   8   8   6       2644.50       4009.38       448.94 o
  10   8   6      18000.04      17038.59      1359.35 o
  12   8   6      60845.96      58585.26      2145.02 o
  14   8   6      85163.21      84223.98      2851.08 o
  16   8   6      15487.34      15437.89      1235.09 o
  18   8   6         24.98         50.41       566.02 o
  20   8   6      14311.09      14084.11      2044.60 o
  22   8   6      28734.16      31005.47      4192.17 o
 -23   9   6        467.75        310.93       773.14 o
 -21   9   6       1281.94       1961.62       755.88 o
 -19   9   6        508.57        784.05       601.70 o
 -17   9   6       3695.32       2764.58       841.73 o
 -15   9   6        219.15         79.01       481.91 o
 -13   9   6      11194.14      11083.24      1581.62 o
 -11   9   6        237.12       1425.21       430.44 o
  -9   9   6       6106.50       7458.56       951.31 o
  -7   9   6       2651.30       3049.96       530.63 o
  -5   9   6     152601.20     144960.16      3725.72 o
  -3   9   6     189288.52     177003.00      4304.44 o
  -1   9   6      13472.80      13820.32       801.11 o
   1   9   6     108991.02     104491.13      2856.54 o
   3   9   6      60473.28      58743.90      1529.37 o
   5   9   6      53555.30      55301.97      1531.34 o
   7   9   6      14816.10      16673.54      1161.32 o
   9   9   6      44089.58      43639.12      3148.26 o
  11   9   6      39047.03      39410.19      2354.34 o
  13   9   6       4440.25       6029.69       850.24 o
  15   9   6      15324.56      14948.09      1119.32 o
  17   9   6        703.28        817.07       510.49 o
  19   9   6      30576.43      34638.17      3107.33 o
  21   9   6       3653.32       5105.32      1930.06 o
 -22  10   6        685.80       2273.34       921.11 o
 -20  10   6       2985.31       4184.25      1113.42 o
 -18  10   6      17170.94      19626.87      1538.78 o
 -16  10   6      10302.60       9734.87      1043.82 o
 -14  10   6        423.29        620.80       530.16 o
 -12  10   6       5389.69       5901.78       770.82 o
 -10  10   6         77.31       1871.93       541.11 o
  -8  10   6      50809.73      46747.66      1794.20 o
  -6  10   6       7601.34      12653.87       803.44 o
  -4  10   6      45629.44      46590.90      1555.50 o
  -2  10   6       7468.72      10302.24       957.95 o
   0  10   6      51385.31      51075.93      1697.47 o
   2  10   6      23001.51      24125.47       908.62 o
   4  10   6       4171.23       5425.50       624.38 o
   6  10   6       4585.63       4821.09       777.60 o
   8  10   6      20290.56      23388.56      1353.20 o
  10  10   6      16685.90      16284.94      1234.14 o
  12  10   6       1787.28       1616.68       577.53 o
  14  10   6          4.62        136.53       450.43 o
  16  10   6        251.10        780.66       558.86 o
  18  10   6      11650.31      10578.01      3009.23 o
  20  10   6      10183.22       7014.63      2303.62 o
 -21  11   6       4057.64       3553.55      2189.48 o
 -19  11   6         17.57        871.51       797.15 o
 -17  11   6      23937.98      26432.84      1984.86 o
 -15  11   6      13284.00      13682.52      1292.09 o
 -13  11   6       3006.39       3004.96       678.04 o
 -11  11   6      36429.61      35510.37      1783.90 o
  -9  11   6       8776.07      11182.13       877.39 o
  -7  11   6      20605.54      19516.79      1551.48 o
  -5  11   6     104852.05     101048.50      5335.84 o
  -3  11   6     168742.98     155628.73      3998.93 o
  -1  11   6      36416.04      35334.53      1458.57 o
   1  11   6     101530.17      96280.01      2763.28 o
   3  11   6     163215.48     159493.39      4048.91 o
   5  11   6      10625.12      11050.21       983.18 o
   7  11   6         74.77        609.27       464.74 o
   9  11   6       2660.09       3084.31       659.27 o
  11  11   6        784.12       1594.72       562.75 o
  13  11   6       5116.59       4260.59       810.55 o
  15  11   6        739.59        792.89       667.18 o
  17  11   6        804.37         62.26      1162.19 o
  19  11   6        608.64       2158.35      1535.75 o
 -18  12   6       1180.27        976.78       885.55 o
 -16  12   6       4595.96       6342.53      1116.33 o
 -14  12   6       4651.84       3898.41       822.09 o
 -12  12   6       3929.54       6892.50       979.52 o
 -10  12   6      43001.66      47711.50      2099.83 o
  -8  12   6      17989.28      17580.71      1176.80 o
  -6  12   6        133.22        778.19       469.19 o
  -4  12   6        657.33        972.20       437.69 o
  -2  12   6      35723.10      38829.75      1572.86 o
   0  12   6     102566.40     102358.28      2881.48 o
   2  12   6       8625.54       8307.14      1224.72 o
   4  12   6       1871.71       2105.84       645.36 o
   6  12   6        378.09        547.69       475.63 o
   8  12   6      23488.10      24460.80      1651.40 o
  10  12   6      21272.40      21180.80      1415.92 o
  12  12   6        899.29       1100.74       667.31 o
  14  12   6       4974.62       5683.86       908.66 o
  16  12   6       6871.70       8508.87      2490.40 o
 -17  13   6          2.84        252.86       822.65 o
 -15  13   6       4095.10       3370.69      1048.97 o
 -13  13   6      39191.89      34783.10      3218.80 o
 -11  13   6      40175.26      40635.59      2109.50 o
  -9  13   6       1544.24       1587.59       610.41 o
  -7  13   6      84977.05      80566.49      2929.75 o
  -5  13   6      60938.12      55770.75      2277.13 o
  -3  13   6      21052.39      18388.28      1486.02 o
  -1  13   6       6240.44       6194.06       879.50 o
   1  13   6       3095.30       4555.34      1002.15 o
   3  13   6      66059.66      61989.80      2928.03 o
   5  13   6      56038.91      52642.42      2617.72 o
   7  13   6       4085.73       3733.54       792.54 o
   9  13   6       6594.36       9038.12      1082.39 o
  11  13   6      29029.40      25675.12      1648.05 o
  13  13   6        417.87       1929.53       944.21 o
  15  13   6      20474.00      17889.37      3382.79 o
 -14  14   6       3296.56       3385.34      1390.47 o
 -12  14   6       4681.38       5303.35      1243.22 o
 -10  14   6        827.90        755.74       622.98 o
  -8  14   6       3464.03       5248.61       842.69 o
  -6  14   6        727.46       2265.01       594.99 o
  -4  14   6       1092.13        950.81       575.30 o
  -2  14   6      13134.66      15197.94      1716.19 o
   0  14   6       1452.08       1426.37       791.10 o
   2  14   6        128.45        523.05       716.47 o
   4  14   6      10502.63      10136.93      1421.31 o
   6  14   6      12471.21      11191.44      1425.80 o
   8  14   6       8616.51       9251.81      1276.34 o
  10  14   6      22929.79      20927.81      2358.28 o
  12  14   6      11249.87      16596.53      2013.07 o
 -11  15   6        449.30          0.00       740.97 o
  -9  15   6         21.85          0.00       784.18 o
  -7  15   6         24.52          0.00       787.69 o
  -5  15   6        481.36        682.77       819.49 o
  -3  15   6          4.16        574.34       900.91 o
  -1  15   6        392.58        441.57       760.14 o
   1  15   6        239.45        218.08       813.90 o
   3  15   6          2.79        114.04       779.13 o
   5  15   6       1678.33       2921.13      1101.67 o
   7  15   6        395.12         41.51       952.51 o
   9  15   6       3116.29       1645.66       988.51 o
  -4  16   6      19377.20      18909.48      2281.05 o
  -2  16   6      18314.56      17081.42      2248.37 o
   0  16   6        121.02        209.00       931.76 o
   2  16   6        763.21         20.75      1224.45 o
   4  16   6        542.36       1203.69      1514.99 o
 -27   1   7        351.59       1873.55       813.88 o
 -25   1   7       6846.26       9775.19      1477.18 o
 -23   1   7        299.42        289.17       413.58 o
 -21   1   7       4322.21       4734.58       632.51 o
 -19   1   7        996.29       2105.01       485.67 o
 -17   1   7        885.61       3207.30       525.93 o
 -15   1   7       5803.91       6090.37       386.49 o
 -13   1   7        438.99       1123.66       160.63 o
 -11   1   7      41803.43      43924.63       971.32 o
  -9   1   7      93041.32      85638.53      1772.65 o
  -7   1   7       4076.99       4479.92       250.59 o
  -5   1   7     397456.72     390409.69      7462.66 o
  -3   1   7     321465.78     313769.09      5063.43 o
  -1   1   7       1834.51       2161.21       281.95 o
   1   1   7     622823.19     627840.38     12184.55 o
   3   1   7     203553.83     202586.02      2745.47 o
   5   1   7       7346.25      14730.52      1182.74 o
   7   1   7      18597.85      23374.53       898.74 o
   9   1   7       4307.85      10590.75      1110.52 o
  11   1   7      17442.69      16373.65       756.78 o
  13   1   7      66855.91      67056.61      1567.70 o
  15   1   7      21244.66      22076.90       876.55 o
  17   1   7         53.13        603.56       314.17 o
  19   1   7       3032.90       3736.96       450.84 o
  21   1   7        571.22        637.32       340.48 o
  23   1   7          6.66        220.78       408.01 o
  25   1   7        249.67        417.63       604.52 o
 -28   2   7       9840.77      10784.51      1422.69 o
 -26   2   7      18419.45      18703.51      1671.79 o
 -24   2   7      32809.34      33657.13      3946.40 o
 -22   2   7       7718.67       8727.75       973.53 o
 -20   2   7       6372.39       8239.37       745.01 o
 -18   2   7      57931.04      64244.05      1721.74 o
 -16   2   7      50709.81      46945.88      1528.58 o
 -14   2   7      29071.78      29519.43       593.02 o
 -12   2   7       6461.67       9426.15       608.41 o
 -10   2   7     184879.64     191457.03      4573.65 o
  -8   2   7     195229.31     202293.33      4471.04 o
  -6   2   7      11952.22      11428.72       482.43 o
  -4   2   7     284722.69     289230.28      5328.58 o
  -2   2   7     721228.38     714473.88     11716.69 o
   0   2   7     400717.00     415842.41      7207.13 o
   2   2   7      70222.52      72530.52      1499.62 o
   4   2   7       4948.56       5698.69       460.43 o
   6   2   7     229993.86     238232.44      5653.74 o
   8   2   7     691097.06     658484.88     13168.93 o
  10   2   7     274487.62     246929.59      5353.04 o
  12   2   7       2150.27       3525.40       417.25 o
  14   2   7     145100.03     138102.30      3581.63 o
  16   2   7     144206.08     142071.06      3033.54 o
  18   2   7       5684.79       7756.51       623.53 o
  20   2   7       6548.17       5942.55       666.70 o
  22   2   7       4761.24       3891.50       631.21 o
  24   2   7         66.22        724.62       761.13 o
 -27   3   7        129.80        543.51       692.47 o
 -25   3   7      19496.32      23324.39      2763.20 o
 -23   3   7      35679.52      35593.13      3580.93 o
 -21   3   7       2990.63       4248.47       714.61 o
 -19   3   7      22893.26      21951.41      1100.49 o
 -17   3   7     106872.52      98845.31      2411.94 o
 -15   3   7     106934.96     104720.49      2347.02 o
 -13   3   7       9792.44      10959.86       537.47 o
 -11   3   7     136689.45     137321.25      2944.91 o
  -9   3   7      59351.82      64450.40      1973.79 o
  -7   3   7      12174.24      14418.45       427.56 o
  -5   3   7         93.53       1523.83       286.71 o
  -3   3   7      92182.22      81188.20      1198.38 o
  -1   3   7     315592.59     314224.75      6260.58 o
   1   3   7         18.60        542.67       258.00 o
   3   3   7     284671.84     274576.72      5385.92 o
   5   3   7     202066.81     190277.17      5502.40 o
   7   3   7      77908.27      91156.69      2132.76 o
   9   3   7      19188.59      16693.78       676.70 o
  11   3   7     176809.33     172801.44      4339.68 o
  13   3   7     154578.25     156972.11      3686.98 o
  15   3   7      16483.61      17529.63       959.90 o
  17   3   7         42.89        770.91       346.60 o
  19   3   7        818.81       1153.39       436.66 o
  21   3   7      18227.79      20116.95      1108.80 o
  23   3   7       9905.58       9834.97      1047.36 o
  25   3   7        384.14        346.17       882.25 o
 -26   4   7       1184.24       1851.35      1067.38 o
 -24   4   7          2.28        239.39       632.04 o
 -22   4   7       6358.23       6929.02       875.41 o
 -20   4   7       2773.32       3317.05       602.89 o
 -18   4   7      49062.65      47138.63      1838.34 o
 -16   4   7       2406.56       2690.74       471.82 o
 -14   4   7      79568.11      72989.78      2195.93 o
 -12   4   7     137068.69     127920.68      2867.92 o
 -10   4   7      56801.93      57093.46      1595.60 o
  -8   4   7      11758.11      13514.01       584.81 o
  -6   4   7       9754.85      10701.90       354.24 o
  -4   4   7      10388.06      12764.23      1005.97 o
  -2   4   7     105305.45     114538.88      1961.44 o
   0   4   7     391091.59     410494.38      8095.62 o
   2   4   7     289516.69     298924.91      6740.06 o
   4   4   7     116729.25     116148.97      4765.82 o
   6   4   7     371734.66     357330.66      8977.98 o
   8   4   7      23368.38      18842.95       823.13 o
  10   4   7        619.85       1531.27       346.41 o
  12   4   7       4654.11       5387.19       497.98 o
  14   4   7       3616.57       4387.83       519.83 o
  16   4   7       2173.80       3908.36       656.01 o
  18   4   7       6143.74       7578.01       714.91 o
  20   4   7       6547.49       7062.78       877.16 o
  22   4   7       1767.26       1384.01       553.92 o
  24   4   7         62.76          0.00       895.28 o
 -27   5   7        901.95        868.99       849.56 o
 -25   5   7      15854.57      13894.26      1660.68 o
 -23   5   7      16316.74      16507.73      1437.69 o
 -21   5   7       8308.67       8798.89       921.33 o
 -19   5   7       1657.83       1246.20       580.53 o
 -17   5   7      18197.32      17941.16      1677.47 o
 -15   5   7      50318.56      49560.51      1495.04 o
 -13   5   7      17337.66      15677.62       473.64 o
 -11   5   7      17770.35      19907.72      1000.06 o
  -9   5   7       3447.02       3958.90       272.62 o
  -7   5   7       1636.29       5847.76       901.82 o
  -5   5   7     276118.78     265282.22      5491.02 o
  -3   5   7     194029.03     189765.12      3658.72 o
  -1   5   7       5384.57       5638.41       282.11 o
   1   5   7      39783.92      43110.34      1366.76 o
   3   5   7       2771.46      10717.03      1441.06 o
   5   5   7        608.40       1809.38       440.34 o
   7   5   7        925.87       1955.47       374.41 o
   9   5   7       9967.13      11526.07       596.90 o
  11   5   7      36602.62      37195.81      1250.97 o
  13   5   7      38405.03      35892.72      1261.87 o
  15   5   7        359.51        599.36       409.54 o
  17   5   7       4772.09       4575.04       874.68 o
  19   5   7       3299.55       3325.58       808.57 o
  21   5   7      20648.32      20799.42      1362.77 o
  23   5   7      22398.09      23693.45      2588.58 o
 -26   6   7       5249.38       4791.29       923.61 o
 -24   6   7      16412.22      15939.12      1536.83 o
 -22   6   7      22624.48      22789.74      1574.34 o
 -20   6   7       4446.85       4718.73       748.01 o
 -18   6   7      29043.41      32852.45      1766.63 o
 -16   6   7      23797.10      25252.84      1496.86 o
 -14   6   7      42538.93      41882.10      1374.37 o
 -12   6   7      73399.78      65716.53      1964.68 o
 -10   6   7        584.05        903.07       274.56 o
  -8   6   7     100419.41      94531.73      1984.59 o
  -6   6   7       1647.79       4386.75       222.66 o
  -4   6   7     105474.27     113923.31      3272.52 o
  -2   6   7      12026.04      10374.00       638.61 o
   0   6   7     190362.64     185385.09      4618.91 o
   2   6   7      56381.40      56537.66      1976.28 o
   4   6   7       1114.05       1240.14       325.80 o
   6   6   7      20739.86      22048.61      1027.45 o
   8   6   7     126243.30     126600.73      3606.27 o
  10   6   7      56145.09      57255.84      1633.97 o
  12   6   7        139.86        551.85       360.98 o
  14   6   7         16.99        324.11       362.06 o
  16   6   7      15974.55      19977.55      2150.44 o
  18   6   7      79879.00      83707.18      3276.70 o
  20   6   7      23569.35      21933.80      1794.64 o
  22   6   7       3357.14       3092.25      1173.99 o
  24   6   7       5346.04       5541.14      2179.10 o
 -25   7   7          0.25        444.90       761.97 o
 -23   7   7       4917.28       4339.54       900.89 o
 -21   7   7       2383.75       2612.52       741.64 o
 -19   7   7      32158.16      30862.30      1755.84 o
 -17   7   7      72187.45      69549.56      2615.62 o
 -15   7   7       3568.46       5239.49       763.30 o
 -13   7   7      78448.14      80324.38      2229.11 o
 -11   7   7      30400.03      32093.36      1949.05 o
  -9   7   7       9271.09       7991.80       569.76 o
  -7   7   7        333.31       4604.71       527.48 o
  -5   7   7      47382.63      49023.13      1322.64 o
  -3   7   7      18939.56      20123.98       974.73 o
  -1   7   7      39001.60      46141.51      2552.15 o
   1   7   7      89129.53      93723.00      4105.30 o
   3   7   7      15056.32      18543.20      1285.68 o
   5   7   7     305546.78     305809.28      8455.52 o
   7   7   7      52842.72      52149.76      1745.10 o
   9   7   7      76374.30      76041.20      2335.49 o
  11   7   7      40445.66      42534.58      1710.42 o
  13   7   7        951.77       2004.47       862.95 o
  15   7   7       2954.29       4168.36       759.71 o
  17   7   7       5342.39       5290.84       925.63 o
  19   7   7        379.68       1408.25       705.09 o
  21   7   7       4519.04       5484.14      1358.90 o
  23   7   7          0.98          0.00      1328.21 o
 -24   8   7        206.11        783.47       702.48 o
 -22   8   7        130.68        123.74       623.87 o
 -20   8   7        372.20       1150.62       610.51 o
 -18   8   7       4634.06       5154.50       854.04 o
 -16   8   7        407.01        980.94       563.93 o
 -14   8   7        546.09       1429.98       488.72 o
 -12   8   7      45811.25      45703.40      1403.47 o
 -10   8   7      40028.65      39581.89      1634.64 o
  -8   8   7       2602.92       8727.42       926.57 o
  -6   8   7       1728.13       3519.11       396.00 o
  -4   8   7       4902.96       7359.78       562.23 o
  -2   8   7     177467.67     172470.12      4240.99 o
   0   8   7     166604.52     171979.16      4175.66 o
   2   8   7       5525.74       6691.91       586.38 o
   4   8   7      14147.05      14933.73      1364.70 o
   6   8   7      47217.72      43942.38      1581.73 o
   8   8   7     171496.72     165503.25      4154.49 o
  10   8   7      21423.56      21980.61      1033.80 o
  12   8   7      26555.88      29600.18      2065.66 o
  14   8   7       5866.64       6770.45       875.91 o
  16   8   7          3.06        263.41       546.60 o
  18   8   7        528.88       1590.45       741.74 o
  20   8   7         49.49        801.27       975.13 o
  22   8   7       2623.03       2365.88      1639.51 o
 -23   9   7      17345.62      18283.29      1876.79 o
 -21   9   7      28085.94      26868.01      1810.92 o
 -19   9   7       2040.54       2747.80       730.28 o
 -17   9   7       9051.29       7386.47       931.14 o
 -15   9   7      26249.55      31664.34      1968.03 o
 -13   9   7     135915.39     130131.77      4013.69 o
 -11   9   7     103437.03      98751.28      3096.71 o
  -9   9   7      26402.88      29865.23      1295.60 o
  -7   9   7     143575.70     139035.41      3986.32 o
  -5   9   7      10836.03      11670.30       647.76 o
  -3   9   7       8352.83       9021.62       565.75 o
  -1   9   7     107971.89     111582.34      2988.89 o
   1   9   7      17562.21      18837.81      1129.60 o
   3   9   7       5584.06       6192.51       537.74 o
   5   9   7       5285.83       7088.70       688.30 o
   7   9   7       5571.69       5512.37       573.52 o
   9   9   7      52444.42      49131.93      3022.90 o
  11   9   7      20190.54      20659.44      1431.99 o
  13   9   7      44206.70      48319.91      2791.66 o
  15   9   7      79989.34      84881.17      6471.61 o
  17   9   7        193.17        599.51       650.27 o
  19   9   7      88638.57      80452.95      4489.85 o
  21   9   7      35110.29      37688.05      4752.51 o
 -22  10   7       1679.26       2425.43       972.87 o
 -20  10   7         84.41        422.05       649.61 o
 -18  10   7        463.18       1227.78       697.53 o
 -16  10   7      18133.85      18204.57      1473.05 o
 -14  10   7      27303.22      30395.86      1699.71 o
 -12  10   7      20866.43      18467.05      1433.41 o
 -10  10   7      76487.98      73429.23      2390.20 o
  -8  10   7      28197.88      28757.33      2309.17 o
  -6  10   7         97.37        680.04       409.40 o
  -4  10   7      73652.08      73039.95      2808.89 o
  -2  10   7     127436.62     124800.93      4311.43 o
   0  10   7       2970.44       2965.36       452.97 o
   2  10   7      70662.77      67537.82      2051.65 o
   4  10   7        605.27       1127.07       441.55 o
   6  10   7      51880.62      53100.72      1995.28 o
   8  10   7       5921.95       6730.24       739.02 o
  10  10   7         60.83        390.10       438.99 o
  12  10   7      13492.02      14310.81      1900.06 o
  14  10   7        829.44        580.32       562.35 o
  16  10   7      27728.77      26225.98      2065.21 o
  18  10   7      11631.81      12659.53      2656.43 o
  20  10   7       2145.90       2884.71      1971.57 o
 -21  11   7      19680.83      18083.01      2166.52 o
 -19  11   7          1.60        101.40       623.82 o
 -17  11   7      13217.89      14231.66      1416.86 o
 -15  11   7      19576.88      19441.70      1527.02 o
 -13  11   7      32332.94      38668.14      2000.41 o
 -11  11   7      52868.41      47018.19      2036.58 o
  -9  11   7        965.67       3194.87       582.50 o
  -7  11   7      82397.10      81784.47      2786.83 o
  -5  11   7      43112.92      40326.62      2531.62 o
  -3  11   7      38482.89      35697.10      2251.32 o
  -1  11   7      39451.48      40954.83      1727.29 o
   1  11   7      27942.59      30281.26      1674.48 o
   3  11   7      46775.64      48353.95      2875.67 o
   5  11   7      16165.77      18807.30      1554.57 o
   7  11   7         22.54        111.15       513.03 o
   9  11   7      13623.03      15778.11      1495.52 o
  11  11   7        134.56        529.38       677.91 o
  13  11   7         20.59        333.11       684.92 o
  15  11   7      11842.36      15343.04      1540.75 o
  17  11   7         40.62       1950.81      1577.25 o
 -18  12   7        988.65       2448.52       885.90 o
 -16  12   7       9439.23      11743.65      1362.63 o
 -14  12   7        552.36       3187.26       796.84 o
 -12  12   7      18859.73      17728.10      1410.69 o
 -10  12   7       1040.80       1293.12       597.21 o
  -8  12   7      29664.61      31822.60      1634.06 o
  -6  12   7       5378.94       5539.81       749.06 o
  -4  12   7      34557.14      36162.14      1569.74 o
  -2  12   7       7073.05       7905.82       787.52 o
   0  12   7      47152.14      44665.45      1935.73 o
   2  12   7        247.91       1463.79       726.97 o
   4  12   7       3677.40       3509.20       893.78 o
   6  12   7       1924.29       3544.78       883.45 o
   8  12   7        808.04        893.65       715.36 o
  10  12   7       8428.96       8090.04      1205.88 o
  12  12   7      10307.50      10437.51      1296.95 o
  14  12   7       1936.99       2529.71      1089.55 o
  16  12   7       6696.33       7056.13      2448.89 o
 -17  13   7         34.27         51.35       847.73 o
 -15  13   7      36428.70      36190.05      2857.33 o
 -13  13   7      38456.36      43634.93      2830.04 o
 -11  13   7       2349.53       4273.15       840.49 o
  -9  13   7        223.08       1078.06       574.59 o
  -7  13   7       8907.65       9558.06      1281.63 o
  -5  13   7      44552.80      44000.42      1833.99 o
  -3  13   7       5979.60       7378.55      1192.42 o
  -1  13   7       2186.10       2958.54       665.38 o
   1  13   7       2688.18       4002.79      1194.17 o
   3  13   7       2690.92       4195.36       973.16 o
   5  13   7      15103.74      13860.17      1566.06 o
   7  13   7        486.79       1160.12       760.86 o
   9  13   7      11583.82      10449.03      1348.36 o
  11  13   7       1349.12        985.01       752.65 o
  13  13   7      28115.20      31189.12      2882.15 o
  15  13   7       2323.36       1888.55      1701.77 o
 -14  14   7       2119.33       1633.90       975.13 o
 -12  14   7       2706.45       4419.71      1649.89 o
 -10  14   7       9775.91      10643.55      1152.97 o
  -8  14   7      19307.97      18022.23      2543.17 o
  -6  14   7        479.76       1233.43       565.39 o
  -4  14   7      20373.61      20231.00      1806.28 o
  -2  14   7       3986.57       4343.11      1334.07 o
   0  14   7      12617.76      12402.40      1462.49 o
   2  14   7      19310.20      18544.98      1905.72 o
   4  14   7       6423.38       6682.22      1213.04 o
   6  14   7      17955.21      18443.32      2188.05 o
   8  14   7       8663.47      12876.51      1817.01 o
  10  14   7      13852.52      14481.25      1973.89 o
  12  14   7       3387.51       2147.04      1110.88 o
 -11  15   7       1959.53       2146.85      1085.64 o
  -9  15   7      12968.04      14201.96      1815.92 o
  -7  15   7        620.08       1151.81       912.00 o
  -5  15   7      92078.91      81157.34      5363.99 o
  -3  15   7      71493.32      66314.73      3695.01 o
  -1  15   7         58.10        371.76       770.68 o
   1  15   7       2536.29       2083.14       934.68 o
   3  15   7          5.56        252.97       743.57 o
   5  15   7        959.16        673.33       877.62 o
   7  15   7        749.10        293.81       921.41 o
   9  15   7        600.41        221.02      1026.92 o
  -4  16   7      14055.06      17166.64      3289.40 o
  -2  16   7       1332.30       4402.41      1349.13 o
   0  16   7       4567.05       5219.10      1488.14 o
   2  16   7       7848.19       6516.55      2241.36 o
 -28   0   8        387.44         20.75      1514.99 o
 -26   0   8       1079.55        594.81       836.00 o
 -24   0   8       3297.87       2313.11       876.81 o
 -22   0   8     111093.60     106243.63      5831.69 o
 -20   0   8     105630.80     101508.10      4707.07 o
 -18   0   8      18346.09      19682.73       993.50 o
 -16   0   8        156.86        239.93       237.35 o
 -14   0   8     304293.31     287413.47      6207.60 o
 -12   0   8    1067754.38    1040883.25     24150.93 o
 -10   0   8     228214.77     232112.55      5106.99 o
  -8   0   8       7209.79      14876.01      1065.20 o
  -6   0   8      90384.66      84580.72      1932.59 o
  -4   0   8       1910.47       3936.28       281.29 o
  -2   0   8    1039521.75     996783.56     53002.11 o
   0   0   8     963522.88     883515.38     22058.59 o
   2   0   8      96890.37      93249.53      2633.68 o
   4   0   8       9216.76       4272.36       402.55 o
   6   0   8     122961.16     120381.55      3614.77 o
   8   0   8     231779.14     235876.28      7511.28 o
  10   0   8      18251.28      18395.91       839.26 o
  12   0   8       2259.61       2940.08       443.02 o
  14   0   8     128970.69     120556.27      3348.91 o
  16   0   8      26600.33      23502.71      1285.70 o
  18   0   8      56558.33      54809.68      2087.85 o
  20   0   8      24959.86      21624.84      1260.54 o
  22   0   8       4935.63       3943.84       898.17 o
  24   0   8      46974.05      47290.81      2726.22 o
 -27   1   8      22501.05      24730.14      3699.90 o
 -25   1   8      13120.50      12889.45      1332.85 o
 -23   1   8      22650.85      23538.60      1361.20 o
 -21   1   8        420.33        742.22       407.21 o
 -19   1   8     191298.03     187971.25      5238.98 o
 -17   1   8      95588.41     102384.55      2222.17 o
 -15   1   8      16334.14      15899.62       461.14 o
 -13   1   8      51447.15      52426.85      1346.59 o
 -11   1   8      23081.50      26727.51      1062.53 o
  -9   1   8      97276.12      89583.97      2508.89 o
  -7   1   8      31562.81      30698.41      1157.97 o
  -5   1   8     289048.78     264969.56      4335.15 o
  -3   1   8      16434.24      15629.75       517.71 o
  -1   1   8     120749.77     118526.95      2187.59 o
   1   1   8      14943.41      16219.62       528.41 o
   3   1   8     223210.88     204604.41      3501.10 o
   5   1   8     246457.91     229935.42      5142.52 o
   7   1   8     154375.39     156166.48      3658.26 o
   9   1   8     405787.38     379887.66      6693.70 o
  11   1   8      12342.72      10858.44       649.65 o
  13   1   8        486.81       1209.87       293.20 o
  15   1   8        450.74       1298.18       308.52 o
  17   1   8      35814.05      31765.94      1013.48 o
  19   1   8       6865.38       5488.80       507.48 o
  21   1   8      39294.35      40482.07      1252.18 o
  23   1   8      10412.30       9238.48       824.40 o
  25   1   8        530.95       1973.09       847.66 o
 -28   2   8          1.05        788.74       814.33 o
 -26   2   8       7547.12       6191.09      1068.87 o
 -24   2   8         77.94        551.44       623.93 o
 -22   2   8      35990.32      34018.19      1718.40 o
 -20   2   8        302.23       1331.39       398.59 o
 -18   2   8      24938.74      24178.06      1055.58 o
 -16   2   8      10146.34      11158.31       942.04 o
 -14   2   8      16481.52      19799.15       846.01 o
 -12   2   8      54278.47      53763.79      1299.84 o
 -10   2   8      88034.95      94079.96      2292.34 o
  -8   2   8       1726.44       5037.51       313.44 o
  -6   2   8      27023.52      28746.23       777.73 o
  -4   2   8      38170.63      41371.80       926.49 o
  -2   2   8     255427.83     262840.81      4295.57 o
   0   2   8      41480.50      39067.95       896.39 o
   2   2   8     134720.22     136548.42      2829.30 o
   4   2   8     224081.83     229674.83      4821.92 o
   6   2   8     119009.02     117557.88      2265.43 o
   8   2   8     149467.77     144886.50      2895.77 o
  10   2   8       5028.40       5985.21       409.22 o
  12   2   8      13869.14      16064.50       719.32 o
  14   2   8      13936.43      14813.13       743.26 o
  16   2   8      13235.00      15713.38       855.96 o
  18   2   8        721.14        757.57       339.59 o
  20   2   8       5048.75       6095.18       621.84 o
  22   2   8       1184.18       1313.96       468.37 o
  24   2   8      33556.20      35356.88      1790.98 o
 -27   3   8        388.13        870.20       785.36 o
 -25   3   8       6162.74       6468.23      1115.04 o
 -23   3   8         13.95        382.82       603.87 o
 -21   3   8      17310.11      17623.33      1192.31 o
 -19   3   8      24978.32      26069.61      1202.54 o
 -17   3   8      38791.05      38166.69      1200.75 o
 -15   3   8       7605.02       8562.57       700.84 o
 -13   3   8     196089.06     193107.78      4545.41 o
 -11   3   8      86210.06      75788.45      1819.29 o
  -9   3   8      83387.73      89630.24      2201.98 o
  -7   3   8      16553.81      18505.34       733.09 o
  -5   3   8     133116.70     124758.39      1913.20 o
  -3   3   8      21913.21      25545.78      1377.86 o
  -1   3   8     310626.19     305012.84      5626.61 o
   1   3   8      62095.47      63557.16      3234.42 o
   3   3   8      21817.35      29847.71      1661.33 o
   5   3   8       5918.08       7679.40       669.79 o
   7   3   8      26174.57      29730.29      1638.53 o
   9   3   8       3036.11       5985.48       692.49 o
  11   3   8      31516.15      29962.92      1049.90 o
  13   3   8      24078.12      25336.25      1007.06 o
  15   3   8     114300.84     112833.09      3426.65 o
  17   3   8       5479.56       6658.20       607.32 o
  19   3   8      49376.72      53824.71      1839.69 o
  21   3   8        960.51        906.74       442.65 o
  23   3   8         42.68        613.05       544.25 o
  25   3   8        779.04        477.73       721.02 o
 -26   4   8       5039.15       7268.84      1180.10 o
 -24   4   8      18340.51      20383.89      1819.89 o
 -22   4   8       1512.65       1488.30       662.45 o
 -20   4   8      21281.17      23628.48      1497.43 o
 -18   4   8      43572.53      47460.61      2388.93 o
 -16   4   8      30975.72      34448.91      1168.46 o
 -14   4   8      22985.39      24621.24      1055.77 o
 -12   4   8      16753.12      15957.06       796.94 o
 -10   4   8     120073.93     121795.06      3097.53 o
  -8   4   8     189839.72     189100.12      3728.04 o
  -6   4   8      13555.87      13472.28       662.48 o
  -4   4   8         31.24        169.98       174.47 o
  -2   4   8        370.42        514.76       210.19 o
   0   4   8     567893.88     567862.94     10586.64 o
   2   4   8     884755.19     974402.06     22501.42 o
   4   4   8        458.30       1035.69       302.79 o
   6   4   8      87696.70      95420.08      2587.06 o
   8   4   8      27314.62      29537.41       936.39 o
  10   4   8     188962.66     175155.95      4249.51 o
  12   4   8     113977.28     111766.40      2994.17 o
  14   4   8       8681.17       8439.37       667.77 o
  16   4   8        875.67       1283.03       445.86 o
  18   4   8       6545.33       5631.49       775.83 o
  20   4   8      10279.23      11819.81      1039.33 o
  22   4   8      13969.60      13749.31      2501.30 o
  24   4   8       2335.39       2137.59      1142.10 o
 -27   5   8      38760.80      41635.03      2802.87 o
 -25   5   8      77138.30      85557.89      3944.54 o
 -23   5   8       3361.75       4285.35      1044.41 o
 -21   5   8      18125.94      19453.82      1245.46 o
 -19   5   8      26871.07      28175.27      2306.52 o
 -17   5   8      38342.67      36648.37      1663.44 o
 -15   5   8      95553.77      92331.59      2924.26 o
 -13   5   8       8590.04      11173.08       696.53 o
 -11   5   8     211759.12     211960.12      4433.67 o
  -9   5   8      25401.90      25652.08       750.77 o
  -7   5   8      24565.06      25288.92       800.46 o
  -5   5   8      50458.28      51201.37      1116.65 o
  -3   5   8     100702.78     105391.09      2207.09 o
  -1   5   8      45682.93      46630.62      1105.82 o
   1   5   8     799138.25     803798.19     16891.72 o
   3   5   8      78007.92      77051.16      2103.05 o
   5   5   8     117613.30     110373.70      3110.39 o
   7   5   8      69987.45      72014.55      2117.47 o
   9   5   8      25015.82      25206.49       919.94 o
  11   5   8      94593.87      93773.72      2467.07 o
  13   5   8       8029.50       8674.57       748.87 o
  15   5   8      78666.28      74607.34      2398.80 o
  17   5   8      27866.40      25925.32      1373.25 o
  19   5   8         83.41        520.09       593.50 o
  21   5   8       2843.42       3596.64       749.21 o
  23   5   8      29464.46      30815.14      2787.75 o
 -26   6   8        679.20       1048.27       871.25 o
 -24   6   8       1797.86       2742.12       827.40 o
 -22   6   8       5414.04       5979.94       874.44 o
 -20   6   8      46789.62      41383.50      1938.61 o
 -18   6   8      31824.02      26688.69      1609.05 o
 -16   6   8       5595.49       7536.53       830.89 o
 -14   6   8      42710.30      41153.43      1741.46 o
 -12   6   8      48111.73      49669.39      1221.04 o
 -10   6   8     243364.19     247470.14      5646.37 o
  -8   6   8     178195.03     176194.23      3260.46 o
  -6   6   8     141063.58     139346.66      2637.60 o
  -4   6   8     374875.91     381830.12      8193.07 o
  -2   6   8      19528.56      21256.30       674.80 o
   0   6   8       2120.74       4159.57       356.67 o
   2   6   8      22482.83      24673.51       827.11 o
   4   6   8       1578.85       2368.04       412.70 o
   6   6   8       1161.63       1872.22       405.21 o
   8   6   8      13225.61      15354.71      1234.14 o
  10   6   8      24102.99      25448.90      1172.37 o
  12   6   8      47037.74      44683.09      1671.88 o
  14   6   8        909.44        972.95       423.52 o
  16   6   8      14734.73      16314.96      1556.20 o
  18   6   8      56791.30      54891.95      5400.19 o
  20   6   8        471.57        841.21       682.06 o
  22   6   8      47845.08      55296.24      3534.35 o
 -25   7   8       9021.11      10287.05      1281.90 o
 -23   7   8        983.65       1344.10       660.60 o
 -21   7   8        328.06       1168.27       622.24 o
 -19   7   8      19559.31      20331.55      1504.47 o
 -17   7   8         39.76        143.76       456.69 o
 -15   7   8      10202.92      14802.50      1066.41 o
 -13   7   8        345.47       1799.57       341.84 o
 -11   7   8      12167.35      10623.37      1042.05 o
  -9   7   8     180857.33     170436.66      3856.51 o
  -7   7   8      26350.37      27115.26       844.59 o
  -5   7   8      53065.73      56123.77      2014.48 o
  -3   7   8      15537.65      18351.33      1190.34 o
  -1   7   8       2193.45       3894.17       383.87 o
   1   7   8     131611.77     126670.81      4310.29 o
   3   7   8      82651.77      79597.71      3224.20 o
   5   7   8      13072.89      11840.14       822.54 o
   7   7   8      14520.25      17186.66      1024.46 o
   9   7   8      17485.42      20516.93      2129.14 o
  11   7   8     223668.05     220231.36      6098.81 o
  13   7   8      69008.77      68790.38      3495.87 o
  15   7   8        469.97       1537.88       591.01 o
  17   7   8       2805.80       5592.85      1024.27 o
  19   7   8       4168.10       5892.87      1066.12 o
  21   7   8      46176.99      44518.47      3404.46 o
 -24   8   8       2715.60       3860.76      1079.84 o
 -22   8   8       9942.74      13162.74      2245.10 o
 -20   8   8       3983.12       2722.56       787.91 o
 -18   8   8      40987.10      44378.09      2180.71 o
 -16   8   8       8672.27       7296.32       886.74 o
 -14   8   8     150929.47     142264.31      4980.86 o
 -12   8   8      32326.78      32530.37      1279.65 o
 -10   8   8       1947.01       2455.97       426.24 o
  -8   8   8      30389.57      30567.55      1218.01 o
  -6   8   8     160287.81     153281.97      3336.87 o
  -4   8   8      53286.18      51098.73      1586.48 o
  -2   8   8       2297.14       2527.51       470.25 o
   0   8   8        147.84       2103.54       449.60 o
   2   8   8      57860.95      63234.61      2914.38 o
   4   8   8     337830.22     328603.06      8322.59 o
   6   8   8      22471.88      25138.90      1296.61 o
   8   8   8     213448.30     211825.30      6098.42 o
  10   8   8     175301.94     168409.89      7323.96 o
  12   8   8        692.25        453.66       563.20 o
  14   8   8       5672.77       5864.63      1011.26 o
  16   8   8      12479.67      13230.14      2144.94 o
  18   8   8      17011.19      18203.96      1680.79 o
  20   8   8        381.87       1046.83      1099.93 o
  22   8   8       3354.97       1473.49      1618.76 o
 -23   9   8          8.96        471.81       704.24 o
 -21   9   8         53.77        262.28       648.26 o
 -19   9   8      11566.53       8726.35      1971.03 o
 -17   9   8       6454.19       5179.90       844.69 o
 -15   9   8         16.29       1362.38       625.75 o
 -13   9   8       1228.65       1608.37       620.07 o
 -11   9   8      17769.78      17315.48      1155.24 o
  -9   9   8     105529.99      98049.42      3379.59 o
  -7   9   8       9409.84      10019.81       875.39 o
  -5   9   8      51268.30      48273.04      1834.58 o
  -3   9   8      11829.38      10763.51       671.94 o
  -1   9   8        278.11       1190.24       382.18 o
   1   9   8      15837.49      18022.70       957.08 o
   3   9   8       6595.90      12892.96      1327.00 o
   5   9   8        934.34       1065.89       413.25 o
   7   9   8       6946.29       7951.33       785.53 o
   9   9   8      10675.82      11897.28      1286.72 o
  11   9   8      55175.82      56736.23      5130.50 o
  13   9   8       3353.33       3715.54       892.89 o
  15   9   8       1955.15       1994.71       798.94 o
  17   9   8        750.85        920.03       723.08 o
  19   9   8       1213.79       1286.71      1639.51 o
  21   9   8      20514.63      14983.90      2905.47 o
 -22  10   8       5818.45       4713.54      1053.44 o
 -20  10   8      10003.53       6549.19      1074.44 o
 -18  10   8       3293.68       3619.80       805.28 o
 -16  10   8       2074.72       1273.02       688.92 o
 -14  10   8      18348.64      17426.86      1441.50 o
 -12  10   8      70348.15      76207.47      2656.74 o
 -10  10   8      12197.51      11338.59      1163.53 o
  -8  10   8       2648.71       2950.78       568.29 o
  -6  10   8       5614.12       7015.80       740.25 o
  -4  10   8       4794.59       4589.90       527.93 o
  -2  10   8      93877.59      92711.92      3207.12 o
   0  10   8      41977.42      37890.86      1404.22 o
   2  10   8        637.20       1524.32       460.44 o
   4  10   8       3566.14       5042.88       705.69 o
   6  10   8        372.97       1619.69       465.27 o
   8  10   8      12267.25      11273.84      1228.55 o
  10  10   8       1416.21       1472.46       700.08 o
  12  10   8         95.57         35.52       494.78 o
  14  10   8      21404.33      23282.11      2371.69 o
  16  10   8       3978.12       4617.62      1013.89 o
  18  10   8       7617.57       9505.03      2635.67 o
 -21  11   8       9322.29      12067.86      1746.12 o
 -19  11   8       3031.75       3469.47       879.16 o
 -17  11   8       2631.53       2849.96       820.20 o
 -15  11   8       2365.42       2641.47       742.91 o
 -13  11   8        364.90       1012.76       611.02 o
 -11  11   8      22802.42      25786.04      1569.02 o
  -9  11   8      29251.88      28867.11      1634.89 o
  -7  11   8       4845.42       5842.15       638.07 o
  -5  11   8       1028.92       2058.70       500.11 o
  -3  11   8      41423.04      37647.54      1440.79 o
  -1  11   8      26725.80      25495.52      1235.57 o
   1  11   8       7420.25       8185.56       862.52 o
   3  11   8      54414.16      56254.51      2047.16 o
   5  11   8     108444.45     105232.98      4184.68 o
   7  11   8      10666.49      12781.60      1383.43 o
   9  11   8     126822.52     123207.46      4658.54 o
  11  11   8      41138.57      36033.97      4917.52 o
  13  11   8      14914.21      14101.94      1538.40 o
  15  11   8       3536.66       3765.13       933.92 o
  17  11   8        421.83        913.15      1452.73 o
 -18  12   8        148.72        515.60       836.28 o
 -16  12   8          5.43        143.02       597.71 o
 -14  12   8       8780.22       9496.68      1098.92 o
 -12  12   8      46631.13      50567.62      2191.92 o
 -10  12   8       9796.99      10634.93      1554.66 o
  -8  12   8       5981.10       5904.88       727.56 o
  -6  12   8      15138.53      12449.15      1316.61 o
  -4  12   8      50999.82      46512.11      1916.60 o
  -2  12   8      37688.99      34542.36      1803.41 o
   0  12   8      13041.67      11612.14      1047.73 o
   2  12   8      49731.75      48822.31      2029.61 o
   4  12   8       9156.11       7703.06      1085.08 o
   6  12   8        179.07        802.68       632.00 o
   8  12   8      15384.83      14329.85      1581.69 o
  10  12   8      31585.03      29088.84      2083.38 o
  12  12   8       2941.96       2635.88       962.94 o
  14  12   8      14596.29      14890.64      2004.52 o
  16  12   8      18219.48      18864.78      3403.55 o
 -17  13   8       1203.22       2242.61      1080.85 o
 -15  13   8       2128.75       2932.95      1091.64 o
 -13  13   8      29140.48      29551.67      1928.34 o
 -11  13   8      30039.60      30300.16      2183.35 o
  -9  13   8        281.61       1156.23       608.35 o
  -7  13   8       2464.41       3033.86       591.37 o
  -5  13   8      16838.56      18403.43      1249.19 o
  -3  13   8       2974.40       3107.64       712.11 o
  -1  13   8      76048.63      73174.48      4328.48 o
   1  13   8      40245.00      41269.31      2608.78 o
   3  13   8      15925.20      15641.74      1549.53 o
   5  13   8        169.39        595.68       725.08 o
   7  13   8       6250.74       4954.35      1027.58 o
   9  13   8       5693.88       5910.42      1235.98 o
  11  13   8      15145.99      14181.14      1899.83 o
  13  13   8      34927.76      34966.36      3011.20 o
 -14  14   8       1203.78       1373.61      1048.04 o
 -12  14   8      16600.67      17682.81      1713.25 o
 -10  14   8      18501.76      20742.08      1483.28 o
  -8  14   8        230.94        877.01       617.21 o
  -6  14   8      19453.24      18499.84      1512.72 o
  -4  14   8      28037.68      28605.36      1737.99 o
  -2  14   8       1847.22       3892.70      1021.26 o
   0  14   8      20285.59      22012.87      1902.41 o
   2  14   8      28780.67      28088.69      2217.05 o
   4  14   8        284.47       1419.24       825.23 o
   6  14   8       7017.70       9907.74      1601.54 o
   8  14   8        408.46        832.33       859.42 o
  10  14   8        984.56        276.46      1019.40 o
 -11  15   8       4153.24       5138.67      1660.27 o
  -9  15   8       1817.41       1880.28      1071.44 o
  -7  15   8       1148.30       2757.70      1494.24 o
  -5  15   8       7393.82       8829.65      1263.24 o
  -3  15   8       6318.39       4384.14      1400.55 o
  -1  15   8       3004.38       3850.63      1109.50 o
   1  15   8        605.71        602.86       806.37 o
   3  15   8       2745.71       2158.70       968.70 o
   5  15   8       1238.94        861.66      1151.81 o
   7  15   8        702.45       1265.95      1764.03 o
  -4  16   8      24677.48      22330.58      3735.60 o
  -2  16   8          1.41        112.79      1012.24 o
   0  16   8      21436.39      24090.40      2675.71 o
 -27   1   9      28471.95      31018.29      2161.07 o
 -25   1   9      16089.92      17791.46      1640.59 o
 -23   1   9        987.48       1633.00       787.81 o
 -21   1   9       3854.39       4546.94       698.20 o
 -19   1   9       8105.87       7279.66       621.56 o
 -17   1   9      25936.87      25096.16       877.07 o
 -15   1   9      43154.34      42805.86       990.60 o
 -13   1   9        358.56        822.53       289.17 o
 -11   1   9     103154.95      99461.88      2070.11 o
  -9   1   9      79350.23      84515.62      2070.29 o
  -7   1   9       9882.53      12316.99       375.54 o
  -5   1   9     132883.34     131275.14      2807.91 o
  -3   1   9      10639.34      10526.12       554.13 o
  -1   1   9     289300.00     280561.94      4707.74 o
   1   1   9     243263.73     255669.05      5068.41 o
   3   1   9        342.93       3445.72       522.92 o
   5   1   9     196222.55     194623.69      3834.23 o
   7   1   9      96265.98      93860.66      1987.89 o
   9   1   9      16161.60      17230.95       644.35 o
  11   1   9          1.56        182.33       206.76 o
  13   1   9       9898.45       9834.87       587.41 o
  15   1   9      42872.21      46008.15      1192.55 o
  17   1   9      28307.70      30863.23       998.20 o
  19   1   9        250.14        581.23       345.41 o
  21   1   9      26470.74      31851.11      1410.79 o
  23   1   9      36299.23      39333.04      1564.16 o
  25   1   9       2948.22       2872.12       895.87 o
 -28   2   9      16447.67      16120.24      1648.11 o
 -26   2   9        526.34       1318.21       811.38 o
 -24   2   9      18806.86      21748.12      1729.99 o
 -22   2   9      29783.38      33098.55      1619.01 o
 -20   2   9       6048.36       6098.89       770.18 o
 -18   2   9       1970.12       2236.86       493.03 o
 -16   2   9       4045.92       4801.28       510.63 o
 -14   2   9      25067.40      24220.92       838.55 o
 -12   2   9      10580.69      12701.16       693.67 o
 -10   2   9      15698.52      17508.51       766.31 o
  -8   2   9     161373.78     161573.73      3189.66 o
  -6   2   9      73905.43      67533.48      1375.00 o
  -4   2   9      90049.19      98006.45      1562.12 o
  -2   2   9     163479.02     184007.44      3502.71 o
   0   2   9      46623.65      40682.00      1613.91 o
   2   2   9     605780.19     583582.88     11073.17 o
   4   2   9     508246.72     465147.53      8275.50 o
   6   2   9     208841.86     204363.05      4474.51 o
   8   2   9       8152.97       7190.92       539.00 o
  10   2   9     206119.22     202327.33      3652.33 o
  12   2   9     118235.22     112347.94      2681.47 o
  14   2   9      36988.91      39946.10      1074.92 o
  16   2   9      35836.53      37506.17      1152.70 o
  18   2   9      12816.21      14718.14       760.02 o
  20   2   9       3617.70       3909.49       561.02 o
  22   2   9      36184.70      34998.39      1512.29 o
  24   2   9      17229.47      17312.54      1424.11 o
 -27   3   9      23363.29      24435.16      2044.51 o
 -25   3   9      14862.59      19837.21      2244.55 o
 -23   3   9       1048.51       1966.53       823.08 o
 -21   3   9       1143.65       1844.68       707.91 o
 -19   3   9         16.58        279.39       310.91 o
 -17   3   9       2433.58       3853.32       476.65 o
 -15   3   9       6889.86       5709.55       509.94 o
 -13   3   9      10919.60      13025.63       725.10 o
 -11   3   9     111038.96     110580.49      3282.50 o
  -9   3   9     217977.33     228473.34      5357.09 o
  -7   3   9      90627.31      84248.98      2356.01 o
  -5   3   9        983.94       3457.11       434.35 o
  -3   3   9     136943.61     137495.59      2793.72 o
  -1   3   9     478912.09     448294.16      7418.53 o
   1   3   9     374238.84     359214.62      7487.25 o
   3   3   9      77693.96      76571.44      1563.56 o
   5   3   9      46357.99      45709.33      1068.15 o
   7   3   9     250275.11     243098.42      4904.87 o
   9   3   9     171870.58     171408.30      3713.44 o
  11   3   9      19490.89      24319.68      1817.67 o
  13   3   9      66109.44      63081.07      1831.23 o
  15   3   9      60603.48      57278.08      1790.57 o
  17   3   9       2420.52       2979.03       487.03 o
  19   3   9       8545.76      11286.71       793.50 o
  21   3   9      13359.01      15235.17      1209.98 o
  23   3   9       2325.07       2032.83       790.80 o
 -26   4   9       5411.14       5344.92      1140.15 o
 -24   4   9       2631.76       2575.58       826.67 o
 -22   4   9       5899.91       5094.89       971.56 o
 -20   4   9      27511.47      27437.54      1800.29 o
 -18   4   9      10663.47      12217.92      1026.93 o
 -16   4   9      57865.32      51841.54      1593.54 o
 -14   4   9     173640.19     177872.14      3834.22 o
 -12   4   9      26819.10      26063.26       928.54 o
 -10   4   9       5489.84       7418.29       387.03 o
  -8   4   9       4104.60       6866.14       548.11 o
  -6   4   9       1107.26       2683.37       281.00 o
  -4   4   9      25025.51      25808.21       514.00 o
  -2   4   9       2077.29       2787.15       254.34 o
   0   4   9     102227.80     108852.43      2343.92 o
   2   4   9        169.52        584.86       269.45 o
   4   4   9      13157.38      12973.54       745.32 o
   6   4   9      25151.94      25201.16      1084.62 o
   8   4   9     209675.11     208155.47      4811.04 o
  10   4   9      18445.92      19414.78       882.77 o
  12   4   9      83864.66      80623.93      2331.09 o
  14   4   9      98886.86      93648.68      2817.30 o
  16   4   9      31285.01      32379.07      1473.81 o
  18   4   9       1789.86       2247.84       549.83 o
  20   4   9      13746.48      11845.06      1129.91 o
  22   4   9      11536.14      10695.36      1035.38 o
  24   4   9        722.66        440.84       906.65 o
 -27   5   9       1812.86       2253.80       943.67 o
 -25   5   9       2467.09       3928.31      1366.16 o
 -23   5   9       4452.95       5403.99      1307.97 o
 -21   5   9        751.59        418.17       461.10 o
 -19   5   9      14352.19      13501.79       988.72 o
 -17   5   9      29323.61      30495.61      1587.78 o
 -15   5   9       9764.69      11262.75       888.83 o
 -13   5   9       7987.24       9359.16       703.60 o
 -11   5   9      52343.75      47943.42      1549.70 o
  -9   5   9     245605.34     229689.27      4400.60 o
  -7   5   9      16270.83      18119.14       715.41 o
  -5   5   9       7796.03       6886.83       335.02 o
  -3   5   9         53.36        893.99       200.02 o
  -1   5   9       6484.20      19084.01      1528.30 o
   1   5   9      64927.68      77741.84      2107.73 o
   3   5   9      31448.70      35024.68      1429.21 o
   5   5   9      30254.50      29451.66      1225.78 o
   7   5   9      40907.04      41622.99      1503.12 o
   9   5   9       1454.56       1755.65       396.87 o
  11   5   9      45944.20      42935.99      2377.65 o
  13   5   9       4654.30       5270.49       588.01 o
  15   5   9       2690.54       4037.63       615.99 o
  17   5   9      24982.67      25314.91      1325.53 o
  19   5   9       4619.47       3946.52       848.52 o
  21   5   9       4534.16       3085.78       755.63 o
  23   5   9       1176.12          0.00      1224.45 o
 -26   6   9       1549.21       1749.66       942.90 o
 -24   6   9       1894.71       1015.13       738.79 o
 -22   6   9       1844.73       2139.98       705.37 o
 -20   6   9       4205.93       4810.69       880.67 o
 -18   6   9       5071.27       6147.37      1249.12 o
 -16   6   9      13504.29      14358.34      1143.37 o
 -14   6   9      11118.35      12759.50       987.84 o
 -12   6   9      17388.38      21488.07      1364.73 o
 -10   6   9      51688.89      46740.51      1855.71 o
  -8   6   9      19071.53      24488.93       727.66 o
  -6   6   9     328733.75     316240.44      6076.43 o
  -4   6   9     158883.80     155836.89      3536.62 o
  -2   6   9       8005.95       8345.23       718.10 o
   0   6   9      45959.64      45142.15      1039.15 o
   2   6   9      31533.29      31952.49      1036.23 o
   4   6   9      20177.18      20830.66      1872.18 o
   6   6   9        534.91       1324.26       368.50 o
   8   6   9        664.68        816.14       359.00 o
  10   6   9      14495.06      18539.72      1291.05 o
  12   6   9        851.64       2914.99       501.33 o
  14   6   9      11886.03      11339.43      1180.87 o
  16   6   9       1893.11       1527.01       694.32 o
  18   6   9        103.12        166.36       558.91 o
  20   6   9      11370.06      12118.04      1369.48 o
  22   6   9       4872.62       2718.69      1681.02 o
 -25   7   9       9631.04       9040.97      1496.91 o
 -23   7   9      21096.86      21830.13      1701.12 o
 -21   7   9        319.11        711.22       572.51 o
 -19   7   9      52034.76      53048.55      2187.81 o
 -17   7   9       3989.67       3782.01       762.59 o
 -15   7   9      13929.30      10307.18      1046.14 o
 -13   7   9        903.05       1416.82       416.30 o
 -11   7   9      12180.83      11246.39       644.73 o
  -9   7   9      25347.02      29129.78       850.79 o
  -7   7   9      27359.85      28083.77      1382.89 o
  -5   7   9      10621.32      12923.54       658.08 o
  -3   7   9     140780.39     148539.17      3258.95 o
  -1   7   9      55264.06      60723.38      2094.45 o
   1   7   9       7363.12       9314.32       424.76 o
   3   7   9      73808.53      69240.25      2496.52 o
   5   7   9      12335.79      12688.87       757.48 o
   7   7   9     160790.69     150523.78      3957.30 o
   9   7   9     143502.69     138066.36      5138.94 o
  11   7   9       1729.47       2040.90       559.42 o
  13   7   9      46813.44      49250.81      2253.69 o
  15   7   9      28203.82      30704.56      2124.02 o
  17   7   9       6476.66       7676.72      1118.75 o
  19   7   9       5783.60       7143.67      1122.63 o
  21   7   9      17738.62      17121.50      3133.75 o
 -24   8   9       6478.05       5512.05      1053.68 o
 -22   8   9      25853.29      24212.17      1703.16 o
 -20   8   9       1923.31       3007.12       819.28 o
 -18   8   9        562.72        621.58       583.89 o
 -16   8   9        906.39       1835.91       585.21 o
 -14   8   9      41067.74      45679.37      2246.37 o
 -12   8   9      46445.49      45697.49      1652.59 o
 -10   8   9       1189.35       1959.79       402.10 o
  -8   8   9       3231.95       2829.57       462.65 o
  -6   8   9      41687.93      36964.92      1170.85 o
  -4   8   9      11307.09      13118.01       642.70 o
  -2   8   9       2748.67       3836.20       363.99 o
   0   8   9       2343.72       2663.06       338.30 o
   2   8   9      37196.86      39203.88      1265.06 o
   4   8   9     175580.69     182804.16      4995.75 o
   6   8   9      33969.16      31963.07      1493.91 o
   8   8   9        452.06        962.15       470.45 o
  10   8   9       4687.93       5436.20       576.51 o
  12   8   9      33920.29      36526.33      2192.49 o
  14   8   9     100877.77     100600.02      5320.03 o
  16   8   9      11374.30      11784.72      1448.66 o
  18   8   9       8710.82       9135.69      1212.63 o
  20   8   9       3956.26       5084.57      2054.58 o
 -23   9   9       1110.63       1294.44       724.91 o
 -21   9   9         85.98        567.82       685.53 o
 -19   9   9       6856.73       9098.77      1171.80 o
 -17   9   9      43809.79      44423.83      2081.33 o
 -15   9   9       1823.72       2011.86       648.46 o
 -13   9   9      30841.65      31577.32      1752.83 o
 -11   9   9      10834.64      10618.42       812.14 o
  -9   9   9       1149.19       3110.09       530.92 o
  -7   9   9      91961.04      93487.74      2533.88 o
  -5   9   9      58314.25      58717.45      1899.97 o
  -3   9   9      48222.79      46595.17      2118.61 o
  -1   9   9     206849.70     206289.33      4591.09 o
   1   9   9      63297.58      64346.27      3720.09 o
   3   9   9      14277.16      15799.39      2039.93 o
   5   9   9       1770.85       2008.38       536.19 o
   7   9   9       5515.33       7415.99      1243.13 o
   9   9   9       7240.33       9907.79      2105.38 o
  11   9   9        342.33       1797.42       680.52 o
  13   9   9      40305.25      39139.35      3365.76 o
  15   9   9      28440.78      27719.61      2732.80 o
  17   9   9        611.94       2015.13       822.41 o
  19   9   9        653.12        337.57       797.26 o
 -22  10   9      32647.23      32586.42      2369.43 o
 -20  10   9       2435.09       2065.79       751.86 o
 -18  10   9       2777.06       4640.04       858.88 o
 -16  10   9       5941.79       5723.04       902.72 o
 -14  10   9      51101.80      48251.35      3543.66 o
 -12  10   9     149025.27     143285.47      4371.69 o
 -10  10   9      31929.33      33595.93      1477.04 o
  -8  10   9      26485.63      25831.17      1284.42 o
  -6  10   9      71929.95      72282.02      2392.68 o
  -4  10   9     102069.91      98052.27      2315.64 o
  -2  10   9      12361.01      14297.06       880.58 o
   0  10   9     158347.66     150633.67      4699.39 o
   2  10   9     121083.64     116639.92      3401.75 o
   4  10   9      34498.83      33918.93      1504.87 o
   6  10   9      25291.73      24479.74      1375.75 o
   8  10   9       1815.65       1595.38       672.92 o
  10  10   9       1169.71       1456.85       682.81 o
  12  10   9       1476.73       2095.92       997.93 o
  14  10   9      34479.39      33230.21      2334.27 o
  16  10   9       8021.03       8635.33      1160.77 o
  18  10   9       5954.56       4588.96      1359.34 o
 -21  11   9       1020.15       2575.00      1150.22 o
 -19  11   9       6430.06       6062.75       989.36 o
 -17  11   9      54133.65      52068.52      4669.96 o
 -15  11   9      45297.51      40931.39      2130.30 o
 -13  11   9       9817.70      11477.43      1306.28 o
 -11  11   9      27421.47      31183.69      1769.98 o
  -9  11   9      24296.47      24241.48      1356.52 o
  -7  11   9      49029.64      46718.07      1686.13 o
  -5  11   9       3217.34       3129.02       527.29 o
  -3  11   9      22944.91      25539.30      1250.44 o
  -1  11   9         66.90        440.93       377.49 o
   1  11   9        675.17        846.71       544.09 o
   3  11   9      31528.75      33041.94      2060.89 o
   5  11   9      21500.88      21328.53      1952.68 o
   7  11   9         38.71        677.05       734.44 o
   9  11   9       3142.53       3572.78       954.62 o
  11  11   9          5.32        129.56       668.94 o
  13  11   9      22262.89      21067.93      2192.22 o
  15  11   9      32510.41      34194.59      4244.06 o
  17  11   9       1839.42       3097.78      1452.73 o
 -18  12   9        459.47       1203.69      1431.98 o
 -16  12   9        660.46        820.67       663.28 o
 -14  12   9      20809.37      21676.91      1574.74 o
 -12  12   9       9388.80       9282.46      1093.35 o
 -10  12   9      31818.60      35713.19      1980.74 o
  -8  12   9      21880.53      24061.01      2027.94 o
  -6  12   9      13782.38      17013.47      1063.04 o
  -4  12   9       2804.76       4743.18       712.38 o
  -2  12   9      21019.52      18651.50      1410.12 o
   0  12   9       1841.25       2506.81       643.86 o
   2  12   9      12315.66      12651.66      1094.31 o
   4  12   9      10616.28      10900.91      1293.38 o
   6  12   9       6989.39       8125.20      1244.76 o
   8  12   9        255.93        807.75       703.64 o
  10  12   9      23173.03      24313.04      2443.48 o
  12  12   9       1387.88       2169.80       855.73 o
  14  12   9      15869.69      16375.94      1963.57 o
  16  12   9         45.06        535.29      1046.95 o
 -17  13   9       6175.81       7354.18      1836.67 o
 -15  13   9        551.30        943.25      1009.87 o
 -13  13   9        266.80        819.50       650.06 o
 -11  13   9       7984.04       8132.16      1563.64 o
  -9  13   9      26460.35      29596.48      1814.56 o
  -7  13   9       5843.35       5883.75       772.69 o
  -5  13   9         37.10        491.08       566.87 o
  -3  13   9       1373.84       1978.74       656.48 o
  -1  13   9      13955.50      12433.73      1138.87 o
   1  13   9      43975.13      43543.29      2551.28 o
   3  13   9       3675.88       5598.94      1114.24 o
   5  13   9      12320.61      12480.51      1370.06 o
   7  13   9      17691.46      19589.89      1754.86 o
   9  13   9      14118.32      12762.30      1571.06 o
  11  13   9       6057.25       8859.64      1726.10 o
  13  13   9       2461.60       2390.74      1249.54 o
 -14  14   9      44679.66      41917.55      3146.80 o
 -12  14   9      13588.95      14551.72      1564.33 o
 -10  14   9       1848.66       3917.74       940.28 o
  -8  14   9      13339.20      16035.63      1617.16 o
  -6  14   9      42934.79      41497.78      2435.37 o
  -4  14   9       6042.04       5636.01       949.57 o
  -2  14   9        608.50        897.26       866.96 o
   0  14   9         38.50        109.71       786.57 o
   2  14   9       5237.94       5519.65      1105.02 o
   4  14   9      27438.15      27721.54      2402.94 o
   6  14   9       2911.56       3610.75      1037.66 o
   8  14   9      31257.70      35493.86      3181.35 o
  10  14   9        243.73        970.89      1004.61 o
 -11  15   9      17319.58      19196.83      2988.48 o
  -9  15   9      77253.31      78448.75      4061.81 o
  -7  15   9       7166.28       7700.55      2729.06 o
  -5  15   9       3234.15       5434.41      1328.21 o
  -3  15   9       1730.48         83.01      1369.72 o
  -1  15   9          5.91         62.26       914.98 o
   1  15   9      21823.29      22053.94      2618.93 o
   3  15   9      18198.45      20169.53      3403.55 o
   5  15   9      14528.29      12036.93      2801.70 o
   7  15   9       3853.28       5043.06      2199.85 o
 -28   0  10      12662.92      13510.42      2801.70 o
 -26   0  10       3013.66       4271.48      1140.80 o
 -24   0  10       7343.08       9858.42      1310.59 o
 -22   0  10       6441.02       6482.51      2210.23 o
 -20   0  10      47437.51      43355.74      2967.73 o
 -18   0  10       1523.32       4518.48       887.48 o
 -16   0  10      12524.72       9700.03       575.28 o
 -14   0  10       1353.60       3421.26       265.15 o
 -12   0  10     131658.55     153306.73      5741.80 o
 -10   0  10     436789.38     467904.31     11465.23 o
  -8   0  10     133056.39     145051.77      3728.98 o
  -6   0  10    1792810.12    1688242.62     41039.25 o
  -4   0  10     546160.25     507420.97     12527.35 o
  -2   0  10      30266.83      29728.17      3103.49 o
   0   0  10       5990.22       6401.44       653.87 o
   2   0  10     225782.45     208417.84      5435.60 o
   4   0  10     256789.36     259678.67      8041.48 o
   6   0  10          9.14        426.71       311.06 o
   8   0  10      11006.55      11410.05       835.28 o
  10   0  10      70938.70      71041.43      2399.54 o
  12   0  10      59020.69      52606.71      2002.09 o
  14   0  10     142344.09     134844.80      4007.96 o
  16   0  10       1224.94       1693.73       471.65 o
  18   0  10         29.36         46.77       388.52 o
  20   0  10      65060.46      69187.56      2433.46 o
  22   0  10      14335.13      18927.24      2936.60 o
  24   0  10       3098.63       3682.06      1095.92 o
 -27   1  10       5343.83       6743.28      1123.93 o
 -25   1  10       1309.28       1698.52       949.74 o
 -23   1  10      44321.99      49929.30      2273.57 o
 -21   1  10      10771.15      12346.30      1009.54 o
 -19   1  10       4410.37       4449.42       647.98 o
 -17   1  10      80215.37      76334.23      2093.21 o
 -15   1  10      16966.88      17187.53       700.93 o
 -13   1  10     150253.86     139912.30      3109.64 o
 -11   1  10     137828.08     132479.05      2940.32 o
  -9   1  10     169785.27     168572.70      3310.48 o
  -7   1  10     247101.73     228875.20      4053.23 o
  -5   1  10      18397.37      28168.89      1206.02 o
  -3   1  10     499241.28     500955.88     13422.10 o
  -1   1  10     140706.27     140248.31      2875.34 o
   1   1  10      61905.94      61332.75      1698.22 o
   3   1  10     263227.78     259250.64      5012.00 o
   5   1  10        244.10        437.05       213.42 o
   7   1  10     248506.20     237103.67      4749.49 o
   9   1  10      12541.93      11994.02       553.66 o
  11   1  10      27821.93      27817.78       847.94 o
  13   1  10       2105.99       2955.95       324.96 o
  15   1  10       1115.46       1368.97       307.71 o
  17   1  10         13.58        821.98       332.69 o
  19   1  10      38388.73      38683.34      1190.25 o
  21   1  10       5717.86       6192.12       687.91 o
  23   1  10      26819.24      25183.04      2046.50 o
 -28   2  10        517.12       1084.94       788.12 o
 -26   2  10        105.63        343.82       712.63 o
 -24   2  10      33634.29      35046.41      2274.45 o
 -22   2  10      20501.32      22539.73      1366.78 o
 -20   2  10      15356.54      15096.97      1052.16 o
 -18   2  10      10953.23       9454.80       752.14 o
 -16   2  10       8624.65       9101.21       692.21 o
 -14   2  10       9080.41      11936.47      1022.81 o
 -12   2  10      21627.76      22102.06       792.85 o
 -10   2  10       8167.69      11046.66       545.97 o
  -8   2  10      14527.67      13617.98       534.90 o
  -6   2  10      33434.57      30508.09       841.38 o
  -4   2  10       7324.19       8706.00       422.77 o
  -2   2  10       2427.33       2206.94       249.04 o
   0   2  10     127679.74     123701.93      2359.39 o
   2   2  10      92340.95      93250.31      2086.60 o
   4   2  10     365361.97     355697.72      6425.54 o
   6   2  10          7.95        359.04       233.91 o
   8   2  10      61155.81      52204.86      1361.77 o
  10   2  10       2117.29       3331.31       336.69 o
  12   2  10      18141.90      19601.65       751.61 o
  14   2  10      42211.92      40646.77      1156.05 o
  16   2  10      10486.48      11993.28       611.83 o
  18   2  10       5291.37       4753.21       607.00 o
  20   2  10       1884.89       2132.54       515.58 o
  22   2  10       3761.56       3711.35       673.21 o
  24   2  10       1229.74       1398.47       617.62 o
 -27   3  10       7066.89       7432.94      1224.20 o
 -25   3  10      14009.09      17913.92      2539.64 o
 -23   3  10        508.58       1718.11       761.25 o
 -21   3  10       6557.35       4667.73       803.82 o
 -19   3  10        287.48        391.12       354.21 o
 -17   3  10      26066.56      28017.12      1477.62 o
 -15   3  10      13799.19      14663.51       952.52 o
 -13   3  10      51487.07      47657.18      1231.09 o
 -11   3  10      93006.52      93749.71      3680.95 o
  -9   3  10     239811.80     238051.73      6128.20 o
  -7   3  10      21631.86      29896.50      1166.26 o
  -5   3  10      42992.84      39401.87       966.57 o
  -3   3  10      21323.05      23351.29       668.34 o
  -1   3  10      46549.68      42235.87       835.03 o
   1   3  10     142153.45     125859.02      3586.82 o
   3   3  10      46994.61      65093.25      1680.61 o
   5   3  10       2524.38       2903.82       305.36 o
   7   3  10      12684.32      11334.25       430.95 o
   9   3  10     281238.62     271747.00      5438.10 o
  11   3  10      27864.89      30996.95       929.04 o
  13   3  10     146254.11     146292.70      3124.66 o
  15   3  10      23054.78      21711.62      1110.41 o
  17   3  10       9088.10      11707.23       766.09 o
  19   3  10       2039.48       3058.36       510.61 o
  21   3  10      11642.93      13724.18       915.12 o
  23   3  10       2503.38       1734.94       578.17 o
 -26   4  10      11578.50      13010.31      1554.61 o
 -24   4  10          6.18        228.36       587.10 o
 -22   4  10      11279.91      12225.51      1312.51 o
 -20   4  10       5516.98       5863.91       747.80 o
 -18   4  10      38560.84      38100.33      1616.78 o
 -16   4  10       4659.73       5616.33       554.37 o
 -14   4  10      78504.28      72828.77      2091.41 o
 -12   4  10     168490.78     159251.84      3482.37 o
 -10   4  10       9148.96      11546.10       693.05 o
  -8   4  10       7769.84       9623.99       451.14 o
  -6   4  10      38522.43      32147.65       766.76 o
  -4   4  10     406902.72     418073.00      7278.17 o
  -2   4  10     141143.03     171202.73      3196.45 o
   0   4  10      69910.70      72040.34      1680.00 o
   2   4  10     105248.27     116282.28      2970.71 o
   4   4  10      29535.51      32085.14      1261.75 o
   6   4  10      55047.41      54245.21      1601.20 o
   8   4  10       8412.71      10943.20       674.91 o
  10   4  10      32226.53      33377.72      1129.29 o
  12   4  10        587.10       1618.09       518.41 o
  14   4  10      26834.75      27510.37      1566.64 o
  16   4  10       6431.40       6240.83       714.81 o
  18   4  10      40370.10      36354.56      1528.42 o
  20   4  10       3295.18       3686.03       629.66 o
  22   4  10       9477.22      11080.56      1008.85 o
 -27   5  10        689.75       1409.63       864.99 o
 -25   5  10        166.94       1514.09       798.93 o
 -23   5  10        893.86        119.15       642.48 o
 -21   5  10      41187.48      45143.39      2024.91 o
 -19   5  10      98790.99      96869.10      3235.60 o
 -17   5  10       3414.68       3911.16       574.81 o
 -15   5  10      18598.34      17955.41      1065.25 o
 -13   5  10       2890.99       4360.53       480.87 o
 -11   5  10      56117.00      54705.90      1425.07 o
  -9   5  10     123840.48     120278.82      2566.68 o
  -7   5  10      38725.58      39639.95       765.22 o
  -5   5  10      59827.88      59656.75      1322.87 o
  -3   5  10       2795.12       4475.56       407.28 o
  -1   5  10     575596.38     583358.56     12207.07 o
   1   5  10     386390.16     403345.66      7960.70 o
   3   5  10      23492.20      24738.96       866.21 o
   5   5  10      42247.13      44391.96      1662.40 o
   7   5  10      59014.15      66797.56      2926.59 o
   9   5  10        418.55        976.15       369.87 o
  11   5  10      24445.59      22796.51      1143.62 o
  13   5  10        298.43        673.29       411.29 o
  15   5  10      20690.18      22106.95      1215.98 o
  17   5  10      26172.70      24642.91      1527.70 o
  19   5  10        680.13        472.17       637.37 o
  21   5  10        636.50        827.58       572.33 o
  23   5  10       1049.69        691.78       983.96 o
 -26   6  10      22084.62      24044.80      2058.96 o
 -24   6  10      16399.89      19842.87      2108.92 o
 -22   6  10       1530.34       2706.37       802.68 o
 -20   6  10        222.01        830.89       472.25 o
 -18   6  10       8110.85       7867.85       956.99 o
 -16   6  10      13343.54      14917.16      1080.21 o
 -14   6  10      28947.08      31756.58      1465.18 o
 -12   6  10        112.60       1865.81       330.98 o
 -10   6  10     131380.19     132164.73      2750.11 o
  -8   6  10      25707.75      27196.87       767.53 o
  -6   6  10       3396.30       5648.72       377.10 o
  -4   6  10     130615.94     120206.10      2814.40 o
  -2   6  10     101365.90      94132.54      2676.07 o
   0   6  10      59787.13      58015.05      1831.48 o
   2   6  10     168976.55     170683.47      4203.40 o
   4   6  10     154795.48     155711.78      3801.70 o
   6   6  10     115830.84     117716.47      3349.39 o
   8   6  10      11888.32      10431.72       874.68 o
  10   6  10     182066.36     172183.98      4931.15 o
  12   6  10      14105.90      11905.57       901.27 o
  14   6  10       2369.91       2368.52       575.13 o
  16   6  10      18235.13      20306.20      1605.80 o
  18   6  10       2352.77       4276.89       894.49 o
  20   6  10      15189.60      13465.05      1432.71 o
  22   6  10        271.92          0.00      1016.91 o
 -25   7  10       5223.66       4595.85      1122.86 o
 -23   7  10       1705.62       2300.92       767.85 o
 -21   7  10      10373.10      10980.13      1046.66 o
 -19   7  10      49267.08      48171.20      2149.16 o
 -17   7  10      17794.97      16325.02      1266.52 o
 -15   7  10       1497.36       1652.52       524.01 o
 -13   7  10       1520.02       1217.47       464.23 o
 -11   7  10     160554.88     144010.59      3820.03 o
  -9   7  10     153689.39     147391.28      2935.07 o
  -7   7  10      11991.16      13562.02       634.17 o
  -5   7  10      47938.51      49755.11      1423.47 o
  -3   7  10        343.48        434.81       246.28 o
  -1   7  10      12283.06      14407.50      1447.86 o
   1   7  10        936.14       2772.91       330.47 o
   3   7  10      29318.13      27872.21      1081.13 o
   5   7  10        141.22       1206.41       430.90 o
   7   7  10      78044.83      77474.29      2567.42 o
   9   7  10      14861.50      17700.41      1980.02 o
  11   7  10       4329.08       5357.66       685.01 o
  13   7  10       8820.38      10277.00       936.93 o
  15   7  10      16960.31      18316.91      1674.88 o
  17   7  10      88283.74      85142.84      3842.90 o
  19   7  10       9472.90       9372.49      1286.91 o
  21   7  10        263.89        784.89       997.21 o
 -24   8  10         67.52        258.18       643.39 o
 -22   8  10       4918.51       4066.52       911.57 o
 -20   8  10      62542.12      62517.29      5287.03 o
 -18   8  10       9382.00       9123.78      1031.57 o
 -16   8  10      25672.38      24992.12      1510.04 o
 -14   8  10      21739.74      23808.39      1986.01 o
 -12   8  10      15672.51      16637.24      1249.23 o
 -10   8  10      13293.55      12821.44       848.73 o
  -8   8  10        409.01       1713.31       364.89 o
  -6   8  10        446.64       1626.43       330.95 o
  -4   8  10      11379.30      12188.00       711.27 o
  -2   8  10       9061.68       9565.27       639.07 o
   0   8  10      85442.64      81392.18      1975.01 o
   2   8  10         16.14        440.41       225.74 o
   4   8  10      20032.65      20424.55      1176.00 o
   6   8  10      53985.21      51955.98      2483.26 o
   8   8  10      46542.50      48474.16      1833.24 o
  10   8  10      39488.84      39251.48      1717.25 o
  12   8  10      75901.05      80254.59      3267.94 o
  14   8  10      34439.55      37000.29      2562.52 o
  16   8  10       2958.60       4084.47       867.88 o
  18   8  10      26004.60      24332.56      2086.44 o
  20   8  10      50667.65      47960.61      3275.65 o
 -23   9  10       4807.48       4836.36      1010.77 o
 -21   9  10        726.70        930.03       694.40 o
 -19   9  10       2070.58       1504.28       693.38 o
 -17   9  10       1556.78       2694.79       714.52 o
 -15   9  10         92.78        186.37       473.45 o
 -13   9  10       8535.07       9565.44      1221.62 o
 -11   9  10        119.25        983.23       515.68 o
  -9   9  10       1487.03       1417.76       433.95 o
  -7   9  10      97581.13      94883.59      3183.62 o
  -5   9  10      15693.57      16197.38       825.03 o
  -3   9  10      49749.36      49157.06      1522.43 o
  -1   9  10      56721.28      52725.35      1402.94 o
   1   9  10      23605.11      21886.26      1569.80 o
   3   9  10       7523.35       7683.55       805.38 o
   5   9  10      21580.49      23741.17      1375.58 o
   7   9  10      54603.31      57787.38      1999.61 o
   9   9  10       4249.64       3988.50       954.71 o
  11   9  10        386.54       1037.03       732.51 o
  13   9  10       4716.26       4669.20      1044.18 o
  15   9  10       5123.21       5751.40      1175.23 o
  17   9  10      24365.20      26960.44      1900.53 o
  19   9  10         68.12       1228.22       935.62 o
 -22  10  10         41.26       1032.49       710.19 o
 -20  10  10       4832.37       7033.23      1076.57 o
 -18  10  10        485.60        657.60       652.74 o
 -16  10  10         10.89       1424.87       719.26 o
 -14  10  10        248.11       1152.37       649.81 o
 -12  10  10       4021.47       3382.87       774.12 o
 -10  10  10      29264.77      23707.72      1468.35 o
  -8  10  10       8243.61      10511.91       871.47 o
  -6  10  10     125725.37     119295.40      3157.28 o
  -4  10  10      48193.88      48220.91      1605.64 o
  -2  10  10       4799.90       8536.99       601.65 o
   0  10  10        122.44        898.47       397.61 o
   2  10  10      17616.29      18632.20      1568.40 o
   4  10  10      13890.23      14080.42      1107.13 o
   6  10  10       2773.98       3524.42       654.34 o
   8  10  10       9448.64      10204.06      1280.05 o
  10  10  10      14212.42      16853.46      1756.50 o
  12  10  10       7636.99      11520.59      1515.81 o
  14  10  10      15619.09      18759.82      1737.97 o
  16  10  10        421.08       1165.53      1182.94 o
  18  10  10         57.75       1607.30      2002.70 o
 -21  11  10       1926.94       1964.12      1130.87 o
 -19  11  10       5454.47       4700.20       939.98 o
 -17  11  10      24480.88      23755.48      2021.95 o
 -15  11  10      11527.00      12550.72      1283.85 o
 -13  11  10      30373.37      25856.89      2366.43 o
 -11  11  10      77650.12      74614.27      2739.12 o
  -9  11  10      24088.69      22483.03      1466.55 o
  -7  11  10        527.74        572.71       417.52 o
  -5  11  10      43915.73      42750.46      1644.79 o
  -3  11  10       9435.13       8567.65       781.37 o
  -1  11  10      38083.33      37874.34      1480.08 o
   1  11  10      14041.79      18336.36      1105.77 o
   3  11  10      57342.66      50345.45      2513.21 o
   5  11  10      28461.82      26877.42      1970.53 o
   7  11  10       2598.65       3648.69       924.02 o
   9  11  10       6094.40       6888.08      1105.03 o
  11  11  10       9893.29      10589.18      1338.13 o
  13  11  10       1274.52       1548.10       809.14 o
  15  11  10      12198.14      13742.85      1902.15 o
  17  11  10      17133.99      20332.35      2314.00 o
 -18  12  10       1283.36       1506.75       932.83 o
 -16  12  10       2981.82       3981.73       912.95 o
 -14  12  10      40791.93      43246.64      2294.64 o
 -12  12  10      31966.73      32089.84      2600.08 o
 -10  12  10       1747.47       1677.43       638.56 o
  -8  12  10       1479.62       1947.27       562.73 o
  -6  12  10       2283.06       3039.05       633.84 o
  -4  12  10        644.06        939.30       524.52 o
  -2  12  10       1544.12       1998.27       651.30 o
   0  12  10       2810.51       3805.35       548.29 o
   2  12  10      21365.17      20203.14      1514.39 o
   4  12  10      49928.11      49733.49      3499.51 o
   6  12  10      12763.89      12978.89      1546.58 o
   8  12  10        170.05        792.90       709.65 o
  10  12  10      17671.87      19837.36      1835.07 o
  12  12  10      76040.66      79469.22      3589.83 o
  14  12  10      45345.14      47645.70      3322.17 o
 -17  13  10      14219.97      17230.48      2187.67 o
 -15  13  10        370.23        719.80       762.70 o
 -13  13  10      10642.22      13152.75      1280.25 o
 -11  13  10         27.74         70.39       555.80 o
  -9  13  10       3400.18       3107.00       766.87 o
  -7  13  10        515.27       2038.86       750.41 o
  -5  13  10         16.06        409.34       554.34 o
  -3  13  10       3242.71       2240.50       653.02 o
  -1  13  10        792.15       1721.78       570.03 o
   1  13  10      10405.44      12454.07      1480.97 o
   3  13  10       8785.31       9469.09      1353.23 o
   5  13  10       3551.50       3420.98       963.51 o
   7  13  10      35026.59      33064.25      2436.48 o
   9  13  10      80700.52      78230.23      6063.02 o
  11  13  10       9107.68      13134.95      1902.15 o
  13  13  10      21962.45      21707.03      2326.61 o
 -14  14  10        268.95       1202.67       843.00 o
 -12  14  10       3798.17       4199.31      1010.11 o
 -10  14  10       7755.21       7889.10      1463.26 o
  -8  14  10       2952.71       2942.03       969.70 o
  -6  14  10          0.78        368.35       649.75 o
  -4  14  10       7162.28       6919.39       857.68 o
  -2  14  10         39.79        105.27       737.11 o
   0  14  10       1147.24       1212.78       823.86 o
   2  14  10      12628.29      14910.59      1611.18 o
   4  14  10      21603.65      22562.54      2091.01 o
   6  14  10         68.79        489.78       893.03 o
   8  14  10       9505.98       8316.88      1515.78 o
  10  14  10       7054.38       6412.78      2594.17 o
  -9  15  10       1101.56       1869.25      1909.31 o
  -7  15  10        909.61       1788.48      1028.51 o
  -5  15  10        297.73       1219.18      1141.43 o
  -3  15  10      10089.29      11266.26      2324.37 o
  -1  15  10       7269.19       8682.60      1638.67 o
   1  15  10       4621.83       5803.54      1602.83 o
   3  15  10        631.75       1340.07      1431.98 o
   5  15  10       5606.55       5727.92      2448.89 o
 -27   1  11       8243.62       7591.14      1339.22 o
 -25   1  11       3556.50       4014.13      1176.82 o
 -23   1  11        234.87        282.36       422.50 o
 -21   1  11      39757.36      42965.31      1865.56 o
 -19   1  11      46217.16      45985.07      1640.92 o
 -17   1  11       7917.06       8338.66       703.14 o
 -15   1  11         47.20        237.88       227.60 o
 -13   1  11        129.33        384.97       221.62 o
 -11   1  11          6.31        320.99       237.80 o
  -9   1  11      80286.41      90895.77      1929.36 o
  -7   1  11     254501.25     255688.59      4272.73 o
  -5   1  11     136105.92     140947.06      3041.42 o
  -3   1  11        620.72        710.69       307.64 o
  -1   1  11     255159.88     236797.36      3659.82 o
   1   1  11      68590.15      71582.94      2138.79 o
   3   1  11       9166.64      11483.89      1075.38 o
   5   1  11      58475.72      51632.69      1349.95 o
   7   1  11     138876.73     134618.00      2746.48 o
   9   1  11      24389.58      23843.46       739.00 o
  11   1  11      35053.11      35130.80       989.28 o
  13   1  11     102179.71     103116.91      2138.88 o
  15   1  11      36293.08      34907.84      1070.65 o
  17   1  11       3520.58       4569.16       430.63 o
  19   1  11        484.40        975.92       397.86 o
  21   1  11       1068.05       1205.85       464.00 o
  23   1  11       8629.48       8674.12       909.17 o
 -28   2  11      17390.68      17551.66      1752.92 o
 -26   2  11      23221.63      25123.43      2004.12 o
 -24   2  11       4027.03       5495.52      1023.97 o
 -22   2  11       6200.07       6123.26       755.19 o
 -20   2  11      33923.81      34515.85      2106.71 o
 -18   2  11      14692.53      14967.91       830.59 o
 -16   2  11      28346.36      28237.33      1223.65 o
 -14   2  11      73276.15      68290.77      2070.23 o
 -12   2  11        714.37       1424.92       270.33 o
 -10   2  11      70897.80      66335.66      1692.27 o
  -8   2  11      63403.98      58380.88      1247.07 o
  -6   2  11      67022.00      62662.55      1251.11 o
  -4   2  11      24173.47      26767.88       806.95 o
  -2   2  11      22121.30      19965.00       657.24 o
   0   2  11     105652.34     103447.34      1951.12 o
   2   2  11     103435.26     105590.48      2616.65 o
   4   2  11       1056.98       4858.95       524.24 o
   6   2  11     120326.89     117096.34      2437.71 o
   8   2  11     140579.39     134525.97      2905.22 o
  10   2  11       1485.12       2327.81       348.48 o
  12   2  11     192607.02     181295.73      3599.33 o
  14   2  11     122295.07     118168.84      2684.55 o
  16   2  11          3.51        222.16       298.85 o
  18   2  11      50385.75      47028.74      1599.83 o
  20   2  11      53812.48      55482.25      1675.47 o
  22   2  11      40706.02      38215.44      1592.46 o
  24   2  11       6369.61       7621.33      1593.52 o
 -27   3  11       3503.38       3039.41      1181.55 o
 -25   3  11       1674.40       1426.64       783.38 o
 -23   3  11      17328.32      17564.33      1629.71 o
 -21   3  11      37646.02      37540.90      2206.85 o
 -19   3  11      22762.15      22398.84      1069.42 o
 -17   3  11      29013.44      29484.49      1212.59 o
 -15   3  11       8653.17       6758.95       550.86 o
 -13   3  11         96.04        400.78       262.27 o
 -11   3  11      80603.04      82853.98      2122.08 o
  -9   3  11     200431.67     201078.27      5164.02 o
  -7   3  11      48832.73      44353.68      1031.00 o
  -5   3  11      40955.93      40295.73      1306.62 o
  -3   3  11      34509.02      35531.43       990.47 o
  -1   3  11      19035.42      18919.85       608.39 o
   1   3  11     138388.89     137988.36      3060.23 o
   3   3  11     121613.51     124843.43      2463.06 o
   5   3  11     154346.89     146802.47      2993.24 o
   7   3  11      42409.87      41132.70      1081.26 o
   9   3  11       1752.59       3300.82       368.40 o
  11   3  11       7318.50       8043.41       533.05 o
  13   3  11      13744.72      13710.38       753.44 o
  15   3  11      51472.07      49008.91      1607.31 o
  17   3  11      91293.20      87050.58      2345.63 o
  19   3  11       2099.71       2893.57       512.62 o
  21   3  11       9656.66       8665.92       787.98 o
  23   3  11       9205.77       8762.58      1382.27 o
 -26   4  11         23.77        163.49       651.72 o
 -24   4  11       5978.30       5774.54      1000.23 o
 -22   4  11        127.88        391.81       624.79 o
 -20   4  11      15233.93      17330.41      1323.32 o
 -18   4  11       5557.82       6779.99       678.19 o
 -16   4  11      12443.02      14852.28       999.60 o
 -14   4  11      49941.48      53278.61      1449.30 o
 -12   4  11      14967.12      14694.85       905.16 o
 -10   4  11      16202.42      15901.10       870.25 o
  -8   4  11     195034.47     200933.31      3677.49 o
  -6   4  11     514200.44     531401.31     10992.47 o
  -4   4  11      95678.89      93612.80      1915.76 o
  -2   4  11     126871.53     124619.50      2775.55 o
   0   4  11     267198.72     257940.34      5182.13 o
   2   4  11      41818.71      40282.45      1676.84 o
   4   4  11      11616.37      12347.49      1079.25 o
   6   4  11       7118.79       8225.52       710.38 o
   8   4  11        239.45       1807.87       392.89 o
  10   4  11      32619.72      34706.93      1302.57 o
  12   4  11      14607.61      18274.70       962.32 o
  14   4  11         11.39        303.16       380.91 o
  16   4  11       1966.93       1982.36       485.10 o
  18   4  11       1070.43       1350.34       484.49 o
  20   4  11      12153.95      14613.82      1134.72 o
  22   4  11      20586.02      24024.23      1390.22 o
 -27   5  11        162.95        730.04       801.33 o
 -25   5  11         90.82        546.20       717.19 o
 -23   5  11       3927.19       5546.22      1458.90 o
 -21   5  11      15733.28      11894.62      1279.54 o
 -19   5  11       3190.14       3565.46       730.24 o
 -17   5  11      17899.09      16946.65      1247.07 o
 -15   5  11       5137.76       4054.23       576.78 o
 -13   5  11      24525.94      22617.05       887.33 o
 -11   5  11      28114.70      29306.72       995.41 o
  -9   5  11      13586.15      15423.38       537.79 o
  -7   5  11     213795.92     202117.20      3567.41 o
  -5   5  11      44764.53      43152.53      1075.78 o
  -3   5  11      36429.15      37130.64      1104.01 o
  -1   5  11      94871.66      91149.75      2148.65 o
   1   5  11      71589.73      70160.86      2057.33 o
   3   5  11       8189.82      10294.55       769.86 o
   5   5  11      53100.41      51024.11      1579.35 o
   7   5  11      66747.47      64563.78      1859.42 o
   9   5  11       4524.96       4544.38       529.27 o
  11   5  11       2732.92       2744.12       480.52 o
  13   5  11        545.70        946.38       424.01 o
  15   5  11      29303.78      30260.28      1608.58 o
  17   5  11      15571.58      15999.77      1085.52 o
  19   5  11       1995.39       2396.96       679.98 o
  21   5  11       6255.08       6525.32       829.46 o
 -26   6  11       7298.40       6582.85      1999.71 o
 -24   6  11        674.94        612.58       766.66 o
 -22   6  11       4687.78       5213.62      1473.44 o
 -20   6  11      25475.77      26362.12      1636.11 o
 -18   6  11      12068.00      13139.62       965.26 o
 -16   6  11        304.39        276.14       420.10 o
 -14   6  11         27.78        173.52       455.58 o
 -12   6  11      68651.02      59884.38      1540.69 o
 -10   6  11      84828.25      74249.80      1796.21 o
  -8   6  11      21168.93      21416.95       778.08 o
  -6   6  11     104043.31      95616.58      1871.37 o
  -4   6  11       3620.10       5463.63       339.86 o
  -2   6  11      49952.46      49407.00      1315.56 o
   0   6  11      13788.72      13958.91       686.42 o
   2   6  11       1902.62       1588.15       363.50 o
   4   6  11      87738.61     100297.93      2809.13 o
   6   6  11     117643.12     122862.68      3147.98 o
   8   6  11       2475.01       4617.99       988.51 o
  10   6  11      31589.24      35216.31      1462.43 o
  12   6  11      10520.07       9128.36       921.72 o
  14   6  11      12754.01      12443.17       913.67 o
  16   6  11      30993.04      31942.02      2123.66 o
  18   6  11       1264.12       1976.22       765.24 o
  20   6  11      39455.90      42709.04      2588.10 o
  22   6  11      14245.03      16190.74      1678.56 o
 -25   7  11       4791.69       5791.30      1230.39 o
 -23   7  11       6454.97       7217.91      1237.98 o
 -21   7  11        674.49       1317.49       597.75 o
 -19   7  11        967.00       1779.98       594.67 o
 -17   7  11      26739.56      25415.62      1848.21 o
 -15   7  11      22433.21      24266.48      1543.19 o
 -13   7  11          5.34        221.01       433.83 o
 -11   7  11      16390.12      16600.51       879.73 o
  -9   7  11      82962.39      87787.58      2136.29 o
  -7   7  11      47998.54      45963.34      1311.70 o
  -5   7  11        216.19        445.94       231.15 o
  -3   7  11        604.88       1205.16       282.19 o
  -1   7  11      20641.37      21763.04       777.16 o
   1   7  11      44164.79      44671.07      1164.05 o
   3   7  11     260329.16     261865.41      6280.91 o
   5   7  11      23327.05      23880.41      1081.60 o
   7   7  11      35159.61      33550.80      1458.42 o
   9   7  11       6026.52       6274.84       720.63 o
  11   7  11        458.75       1381.05       488.61 o
  13   7  11       1780.90       2212.33       541.28 o
  15   7  11       3568.83       6148.35       979.41 o
  17   7  11       7886.91       9185.53      1410.71 o
  19   7  11      11662.64      10948.98      1876.31 o
  21   7  11       1877.72       2106.39      1019.19 o
 -24   8  11       5803.97       3784.31      1115.34 o
 -22   8  11         77.93        385.47       544.32 o
 -20   8  11        121.10        969.05       686.71 o
 -18   8  11      11033.32      11094.75      1225.76 o
 -16   8  11      10620.27       9667.69      1097.78 o
 -14   8  11        308.45        549.18       536.22 o
 -12   8  11         12.30         29.50       398.77 o
 -10   8  11       5802.35       6698.04       703.01 o
  -8   8  11      97503.75      88310.73      2200.09 o
  -6   8  11      68671.21      62523.80      1617.17 o
  -4   8  11        310.08        950.31       247.93 o
  -2   8  11       5851.55       5787.48       567.11 o
   0   8  11       2259.02       3865.34       319.58 o
   2   8  11      53825.96      53435.11      1907.63 o
   4   8  11       9851.67      10618.89       786.80 o
   6   8  11      18920.30      21626.02      1287.95 o
   8   8  11       4447.46       5740.55       666.28 o
  10   8  11       4195.30       7983.87       941.80 o
  12   8  11       1316.68       2083.62       664.06 o
  14   8  11         59.85       1921.80      1162.26 o
  16   8  11       1531.64       2688.43       920.23 o
  18   8  11       4370.94       4561.83      1015.30 o
  20   8  11      20587.16      22219.95      2298.63 o
 -23   9  11      11273.79      13306.49      1417.73 o
 -21   9  11      29450.43      29613.56      2213.66 o
 -19   9  11      29946.57      26323.69      1840.70 o
 -17   9  11       2295.85       2015.26       691.90 o
 -15   9  11      48352.98      47618.20      2233.00 o
 -13   9  11      74879.31      71762.10      2737.03 o
 -11   9  11       2614.84       3862.67       709.61 o
  -9   9  11       9792.90      11087.43       913.66 o
  -7   9  11      13404.26      15525.12       991.84 o
  -5   9  11       1516.46       3009.55       367.49 o
  -3   9  11       7775.96       8535.80       686.18 o
  -1   9  11      42436.61      42156.96      1224.40 o
   1   9  11      18781.47      18569.79      1186.35 o
   3   9  11       9665.97      10611.70       854.99 o
   5   9  11      45409.55      44771.54      1884.47 o
   7   9  11     133676.78     129636.22      4939.56 o
   9   9  11     132247.70     122545.52      4297.46 o
  11   9  11       1600.17       3281.73       731.97 o
  13   9  11     140146.31     143489.33      7175.80 o
  15   9  11      39986.44      39027.70      3015.43 o
  17   9  11        203.56        140.08       702.56 o
  19   9  11        110.10        914.52       892.39 o
 -22  10  11        750.31       1241.81       740.35 o
 -20  10  11       2303.92       1877.02       834.44 o
 -18  10  11      50108.59      48520.57      2896.63 o
 -16  10  11      59020.71      59821.02      2452.36 o
 -14  10  11        836.52       1394.67       651.19 o
 -12  10  11       9870.13      12481.54      1324.00 o
 -10  10  11      60175.86      58355.91      2322.51 o
  -8  10  11     113415.95     105905.52      2931.03 o
  -6  10  11       9208.07      10633.14       881.38 o
  -4  10  11       1209.80       1948.04       441.99 o
  -2  10  11      28084.47      28571.52      1311.56 o
   0  10  11       1222.87       1811.28       446.70 o
   2  10  11     132614.98     126994.92      3386.46 o
   4  10  11     127398.99     125973.66      4391.65 o
   6  10  11       3876.60       4607.02       703.99 o
   8  10  11       6292.22       8224.55      1162.57 o
  10  10  11       4701.49       4671.47       968.93 o
  12  10  11      19502.73      18469.81      3198.96 o
  14  10  11      12177.90      12507.68      1700.73 o
  16  10  11       1170.05        973.52       956.59 o
  18  10  11       2755.65       3564.32      1205.07 o
 -19  11  11        492.66        633.79       700.61 o
 -17  11  11        513.36       1222.12       744.47 o
 -15  11  11      24605.50      24109.08      1757.21 o
 -13  11  11      30677.99      33034.05      1965.04 o
 -11  11  11        649.04       2077.19       681.93 o
  -9  11  11      27976.87      32562.11      1656.31 o
  -7  11  11      18548.30      18701.48      1280.11 o
  -5  11  11      38307.43      38445.68      1482.05 o
  -3  11  11       4515.47       3981.48       745.88 o
  -1  11  11      60140.59      62480.46      1960.80 o
   1  11  11      63583.98      65831.70      2203.93 o
   3  11  11       6647.66       7341.13       819.70 o
   5  11  11       1559.06       2850.61       774.72 o
   7  11  11       1145.05       2029.45       820.49 o
   9  11  11      52713.11      44787.05      5996.79 o
  11  11  11      16439.45      14221.85      2175.39 o
  13  11  11       4580.42       2574.17       906.35 o
  15  11  11        405.81        590.17       890.65 o
 -18  12  11      14215.39      14782.56      2701.63 o
 -16  12  11         66.28       1474.61       727.10 o
 -14  12  11       8375.83       7994.36      1159.25 o
 -12  12  11       3984.02       3947.01      1262.98 o
 -10  12  11      20004.31      18603.07      1449.81 o
  -8  12  11      13883.33      14056.33      1211.98 o
  -6  12  11      32318.21      32737.74      1855.01 o
  -4  12  11        437.08       2531.45       644.02 o
  -2  12  11      10658.51      14365.88      1536.68 o
   0  12  11       3486.38       3138.27       582.01 o
   2  12  11       1037.22       1506.06       466.13 o
   4  12  11       1129.19        931.55       737.32 o
   6  12  11        895.74       2571.72       863.71 o
   8  12  11      14629.26      14025.89      2475.94 o
  10  12  11       1579.26       2101.31       927.53 o
  12  12  11      36565.09      38306.68      4202.55 o
  14  12  11      18022.20      19438.67      3528.07 o
 -15  13  11       1135.93       3011.95       945.21 o
 -13  13  11          5.62        474.03       678.77 o
 -11  13  11       2493.32       2185.08       927.33 o
  -9  13  11        103.27        905.76       562.88 o
  -7  13  11       5700.84       5003.80       979.80 o
  -5  13  11       8725.60       7601.03       942.70 o
  -3  13  11       4138.10       4382.88       825.62 o
  -1  13  11       3731.70       4697.97       796.19 o
   1  13  11       2317.60       2234.11       917.91 o
   3  13  11      13926.74      13488.43      1812.27 o
   5  13  11       7058.05       7378.06      1152.68 o
   7  13  11      23968.80      26485.76      2220.49 o
   9  13  11         90.37        731.89       856.16 o
  11  13  11        671.50        152.92       973.81 o
 -14  14  11       3239.36       1931.87       883.79 o
 -12  14  11       3720.55       6006.40      1109.46 o
 -10  14  11      35389.36      36762.60      3161.68 o
  -8  14  11      23009.72      25409.69      1972.76 o
  -6  14  11      17782.22      20136.97      2013.87 o
  -4  14  11      27551.60      26741.04      2123.80 o
  -2  14  11       5849.02       7373.34      1226.84 o
   0  14  11      45902.78      46790.38      3052.47 o
   2  14  11       5761.37       4267.37      1139.79 o
   4  14  11      12192.29      10467.84      1464.93 o
   6  14  11      45532.76      46590.91      5772.17 o
   8  14  11       5501.23       4814.77      2199.85 o
  -9  15  11       1989.95       3507.31      1286.14 o
  -7  15  11      69616.09      64760.00      3648.01 o
  -5  15  11      24949.35      22390.72      2327.32 o
  -3  15  11      12003.16      12157.71      1844.66 o
  -1  15  11      28224.48      24294.43      2723.72 o
   1  15  11      13290.34      14036.74      1998.24 o
   3  15  11         29.09       1206.97      1348.97 o
   5  15  11      30878.09      28349.05      4275.19 o
 -28   0  12        310.35          0.00      1286.71 o
 -26   0  12        349.94       1584.59      1245.20 o
 -24   0  12       3652.24       6087.58      1992.32 o
 -22   0  12       5143.43       4557.00      1276.33 o
 -20   0  12      24645.77      23712.25      2988.48 o
 -18   0  12     148147.20     149873.20      7242.91 o
 -16   0  12      17029.80      21420.32      1178.20 o
 -14   0  12      17300.10      12783.81      1108.33 o
 -12   0  12       1240.71       4951.49       350.19 o
 -10   0  12     103385.73     118281.43      6715.25 o
  -8   0  12     694764.56     670672.75     17081.64 o
  -6   0  12     203343.36     197539.25      4701.98 o
  -4   0  12     217241.98     210177.52      4733.78 o
  -2   0  12     659746.38     695429.38     26054.21 o
   0   0  12     304425.19     320414.72      8502.89 o
   2   0  12      23605.74      25900.16      1824.57 o
   4   0  12     289904.12     302517.78      9394.40 o
   6   0  12     282671.72     306255.78      8913.07 o
   8   0  12       9860.19       8724.53       808.42 o
  10   0  12      37823.66      39572.93      1470.64 o
  12   0  12       8396.84       8821.66       839.97 o
  14   0  12      34507.52      33566.79      1824.25 o
  16   0  12      42728.74      40871.67      1592.79 o
  18   0  12      40436.35      42874.81      1746.45 o
  20   0  12      68962.71      71491.38      3003.32 o
  22   0  12        552.84        308.95       742.64 o
 -27   1  12        499.59        676.14       716.97 o
 -25   1  12       9994.23       8303.55      1217.73 o
 -23   1  12         11.26        361.68       472.85 o
 -21   1  12      44769.18      45423.50      1820.64 o
 -19   1  12       3901.02       4985.55       713.00 o
 -17   1  12      23317.17      23087.28      1096.53 o
 -15   1  12      21178.62      22282.21       773.46 o
 -13   1  12     117405.56     111274.45      2676.47 o
 -11   1  12     156872.52     152510.09      2976.44 o
  -9   1  12      40095.00      40863.25       882.43 o
  -7   1  12     369639.16     347519.41      6208.25 o
  -5   1  12     163313.03     165931.48      3130.72 o
  -3   1  12     247258.81     266069.12      8532.65 o
  -1   1  12     248573.91     265045.19      5824.57 o
   1   1  12     189109.47     180690.97      4170.91 o
   3   1  12     608759.06     584762.81     11518.10 o
   5   1  12      64223.93      66361.56      1589.91 o
   7   1  12      34318.97      38364.43      1189.07 o
   9   1  12      88804.74      82747.88      1916.37 o
  11   1  12       5309.25       8500.76       612.91 o
  13   1  12      27362.73      30552.13       940.46 o
  15   1  12       1315.98       1518.42       335.64 o
  17   1  12      10832.55      10775.10       860.81 o
  19   1  12      40287.52      43658.60      1438.11 o
  21   1  12        275.84        779.39       511.11 o
  23   1  12       2846.98       3222.37       693.47 o
 -28   2  12       5332.83       6558.69      1248.21 o
 -26   2  12       1385.25       1605.54       798.03 o
 -24   2  12        730.83        969.60       737.02 o
 -22   2  12      12207.80      12264.58      1096.03 o
 -20   2  12         37.20        304.04       425.37 o
 -18   2  12     105998.95     100066.58      2706.01 o
 -16   2  12      39327.86      36476.91      1352.46 o
 -14   2  12       3916.98       4795.51       559.43 o
 -12   2  12        900.71       2886.92       338.80 o
 -10   2  12      24868.70      25971.44       982.94 o
  -8   2  12      87055.11      80848.87      1557.46 o
  -6   2  12      33797.98      39707.70       881.11 o
  -4   2  12      90462.40      92339.43      2123.77 o
  -2   2  12     142231.69     139380.70      2940.70 o
   0   2  12      34446.41      34530.83      1049.22 o
   2   2  12      91323.98      84112.29      1999.00 o
   4   2  12        903.25       4968.50       442.28 o
   6   2  12      96203.93      93999.88      1852.95 o
   8   2  12      36336.81      33595.25       880.95 o
  10   2  12      89664.61      85902.77      1993.89 o
  12   2  12       5349.30       6018.54       499.25 o
  14   2  12       1883.52       3023.96       383.33 o
  16   2  12      11987.81      12916.60       755.17 o
  18   2  12      74768.13      73317.96      2119.73 o
  20   2  12      16498.15      16499.22      1217.38 o
  22   2  12       9047.31       8732.24       798.86 o
 -27   3  12       4492.53       5187.26      1124.17 o
 -25   3  12       1434.63        467.28       690.10 o
 -23   3  12       9022.64       9462.78      1276.88 o
 -21   3  12      16410.69      15876.71      1416.79 o
 -19   3  12      20757.09      20155.04      1139.58 o
 -17   3  12       2445.26       3098.09       523.28 o
 -15   3  12     159273.16     153086.42      3730.34 o
 -13   3  12      62487.11      62197.98      1835.93 o
 -11   3  12      31498.66      28594.84      1025.15 o
  -9   3  12        137.55        981.86       301.79 o
  -7   3  12      30013.06      30594.54       850.75 o
  -5   3  12      99961.89      98089.23      2034.84 o
  -3   3  12      99966.23      90873.20      1909.37 o
  -1   3  12        234.71       3821.55       501.18 o
   1   3  12      11373.23      13943.48       534.03 o
   3   3  12      27021.64      26021.17      1129.06 o
   5   3  12      10700.13       9112.85       466.06 o
   7   3  12      17911.04      16024.53       628.41 o
   9   3  12      25505.27      25050.00       853.90 o
  11   3  12      82035.86      73960.16      1847.86 o
  13   3  12      94927.99      92381.62      2353.96 o
  15   3  12      35078.69      33665.30      1342.75 o
  17   3  12      67711.25      69750.57      1922.53 o
  19   3  12        405.72        770.01       466.91 o
  21   3  12       6690.82       5449.28       629.76 o
  23   3  12       1289.51       2295.84       770.34 o
 -26   4  12       2989.87       3263.08       991.35 o
 -24   4  12        578.30        773.03       705.61 o
 -22   4  12       6109.09       7346.70      1029.03 o
 -20   4  12       2340.29       3347.08       882.32 o
 -18   4  12       4336.25       3797.76       664.49 o
 -16   4  12       4503.92       5176.40       543.08 o
 -14   4  12      43224.83      47308.06      1553.05 o
 -12   4  12      64271.80      61873.35      1921.10 o
 -10   4  12     162421.55     165382.36      3696.98 o
  -8   4  12      16675.35      18583.58       747.90 o
  -6   4  12      16229.04      14987.35       496.45 o
  -4   4  12       1059.99       3302.83       311.24 o
  -2   4  12     441019.53     427821.91      9208.45 o
   0   4  12     234434.19     239558.69      4947.56 o
   2   4  12     103577.06     100142.79      2296.07 o
   4   4  12      67460.23      69087.53      2141.38 o
   6   4  12       7386.12       9974.84       671.74 o
   8   4  12      83085.46      82866.21      2342.76 o
  10   4  12       2064.39       2690.73       456.14 o
  12   4  12     170259.59     161765.38      4102.23 o
  14   4  12      25316.96      25879.76      1270.14 o
  16   4  12       7356.08       7124.88       748.45 o
  18   4  12        957.30        468.15       451.47 o
  20   4  12       8529.74      10072.74       950.85 o
  22   4  12      16718.88      18439.30      1785.31 o
 -27   5  12         11.08        104.02       668.30 o
 -25   5  12       7726.88       7704.20      1207.64 o
 -23   5  12        701.62        737.61       710.16 o
 -21   5  12       8495.28      10047.71      1190.46 o
 -19   5  12        336.94        737.57       498.25 o
 -17   5  12        198.75       1000.42       487.22 o
 -15   5  12      52064.80      51254.13      2047.71 o
 -13   5  12     103075.90     102842.55      2672.67 o
 -11   5  12      13733.97      15781.46       805.11 o
  -9   5  12       1883.87       1583.46       204.67 o
  -7   5  12     217280.41     210481.58      4181.66 o
  -5   5  12     598699.88     576036.75     10108.82 o
  -3   5  12      53388.97      54625.88      1470.82 o
  -1   5  12     142074.14     143902.58      3375.59 o
   1   5  12      14743.33      17710.92       589.83 o
   3   5  12        920.07       2664.04       491.09 o
   5   5  12     220056.81     216813.00      4943.12 o
   7   5  12     141120.30     140013.89      3516.05 o
   9   5  12        570.21       1881.91       439.53 o
  11   5  12       3193.97       3566.11       578.29 o
  13   5  12       3149.18       3104.88       481.63 o
  15   5  12      21025.73      21044.27      1230.26 o
  17   5  12       2388.90       2448.34       557.66 o
  19   5  12         17.22        554.37       584.93 o
  21   5  12      12763.87      14413.46      1328.90 o
 -26   6  12       2986.79       3104.59      1066.92 o
 -24   6  12      12648.80      12034.31      1507.78 o
 -22   6  12       3521.10       3037.05       926.04 o
 -20   6  12      28402.01      31479.69      1799.80 o
 -18   6  12      24566.58      26759.51      1606.42 o
 -16   6  12     109134.76     108715.27      3211.93 o
 -14   6  12      45339.90      42909.92      1559.54 o
 -12   6  12      75687.61      76020.45      2181.22 o
 -10   6  12     181070.00     176925.62      3530.51 o
  -8   6  12       1841.85       2125.72       226.83 o
  -6   6  12       3640.40       5301.33       462.34 o
  -4   6  12      15087.31      16146.12       703.97 o
  -2   6  12       2312.99       2976.83       348.76 o
   0   6  12      10221.31      12512.65       565.91 o
   2   6  12       5740.16       6803.78       670.66 o
   4   6  12       5950.80       7420.33       586.18 o
   6   6  12      11843.47      11914.05       814.68 o
   8   6  12       7461.53       8491.04       681.59 o
  10   6  12      22339.71      22860.67      1085.29 o
  12   6  12     122447.44     122555.02      3368.79 o
  14   6  12        304.53        837.95       446.36 o
  16   6  12      74349.80      78350.08      2688.13 o
  18   6  12      28604.05      29459.10      1828.40 o
  20   6  12       6412.65       6441.16      1118.18 o
 -25   7  12       5217.70       5857.29      1245.74 o
 -23   7  12       7075.48      10036.08      2071.16 o
 -21   7  12      24599.58      26775.07      2534.18 o
 -19   7  12       2865.42       3139.28       624.15 o
 -17   7  12      21743.87      26610.21      2206.52 o
 -15   7  12        592.12       1169.47       541.44 o
 -13   7  12        385.70        396.78       422.06 o
 -11   7  12       1158.04       1842.14       384.43 o
  -9   7  12      46759.66      45297.83      1269.49 o
  -7   7  12      24383.12      27857.91       918.19 o
  -5   7  12      81882.42      80549.73      1675.77 o
  -3   7  12     142433.66     148336.97      3782.64 o
  -1   7  12      23625.77      30808.39       848.86 o
   1   7  12        343.75       1003.99       272.68 o
   3   7  12      58869.66      62289.73      1883.61 o
   5   7  12     275508.66     263939.91      6214.41 o
   7   7  12      24762.79      25685.91      1574.51 o
   9   7  12      53165.75      50026.47      1879.16 o
  11   7  12      13827.66      13779.59       950.01 o
  13   7  12       5322.52       5446.35       754.73 o
  15   7  12      22525.77      25442.90      1932.65 o
  17   7  12       2913.80       3043.63       739.22 o
  19   7  12      29076.36      30742.70      2123.32 o
 -24   8  12      17947.54      19477.57      2002.98 o
 -22   8  12       5219.00       5807.11       968.49 o
 -20   8  12      42447.56      48199.40      2035.88 o
 -18   8  12      11614.62      11424.72      1206.01 o
 -16   8  12       1230.17       1614.68       598.14 o
 -14   8  12       3810.13       3780.24       723.28 o
 -12   8  12         74.40        454.11       470.56 o
 -10   8  12       1153.63       1236.44       370.52 o
  -8   8  12       1904.50       3500.76       403.04 o
  -6   8  12      57414.39      64493.15      1741.21 o
  -4   8  12      31616.34      35222.57      1090.17 o
  -2   8  12      14256.17      15108.13       695.99 o
   0   8  12       2878.35       3587.90       497.73 o
   2   8  12     103433.20     103236.97      2899.03 o
   4   8  12       5991.61       6947.37       730.42 o
   6   8  12     214326.59     210543.81      4902.41 o
   8   8  12      74415.17      71589.62      2347.13 o
  10   8  12        714.76       1157.66       551.55 o
  12   8  12      11560.88      12467.09      1994.44 o
  14   8  12      33950.81      32248.45      2919.77 o
  16   8  12      17011.09      15830.86      1602.26 o
  18   8  12         69.87         39.91       761.40 o
  20   8  12       2493.02       2999.18       886.50 o
 -23   9  12       3831.74       2818.70       895.79 o
 -21   9  12       9242.21       8240.54       974.58 o
 -19   9  12        542.19       1220.36       641.26 o
 -17   9  12       6016.44       7357.13      1297.05 o
 -15   9  12       7511.46       7469.07      1122.69 o
 -13   9  12      56890.81      57686.19      2299.94 o
 -11   9  12      67803.18      63963.45      2390.88 o
  -9   9  12       3764.53       3792.72       534.14 o
  -7   9  12     106138.01     108270.58      3086.24 o
  -5   9  12      11412.28      12974.47       672.19 o
  -3   9  12       6257.47       5974.33       448.62 o
  -1   9  12       2490.44       2924.07       411.24 o
   1   9  12       1109.79       2551.27       406.43 o
   3   9  12        297.01        948.92       394.33 o
   5   9  12      11740.54      12672.31      1055.55 o
   7   9  12       6257.35       6201.18       687.85 o
   9   9  12      29053.63      31066.58      1760.50 o
  11   9  12        786.47       1336.42       759.46 o
  13   9  12         74.11       1198.98       755.70 o
  15   9  12       8900.17       9016.07      1330.60 o
  17   9  12       1250.26       1874.44      1097.97 o
 -22  10  12       1834.24       1707.68       730.58 o
 -20  10  12       7801.46       5084.85       960.88 o
 -18  10  12      19890.80      20390.17      1601.75 o
 -16  10  12        883.43       1300.25       644.43 o
 -14  10  12       6663.21       7309.73       963.83 o
 -12  10  12       3605.15       4277.25       801.94 o
 -10  10  12        208.98        692.17       592.22 o
  -8  10  12      47779.26      49371.59      1654.34 o
  -6  10  12      15249.18      16762.06      1177.38 o
  -4  10  12       8302.01       9425.76       670.26 o
  -2  10  12       3839.71       5664.03       827.89 o
   0  10  12      25823.03      27610.93      1879.35 o
   2  10  12       1251.00       2971.94       597.38 o
   4  10  12       7517.11       7150.98       768.01 o
   6  10  12       3454.28       4174.45       577.82 o
   8  10  12       3616.49       4021.56       970.01 o
  10  10  12         37.97        708.92       750.14 o
  12  10  12       7967.90      11306.60      1407.85 o
  14  10  12        528.12        104.66       675.33 o
  16  10  12       7096.12       6312.10      1495.54 o
 -19  11  12        105.43        813.94       716.51 o
 -17  11  12       2804.07       3616.43       896.99 o
 -15  11  12       1516.41       1098.81       705.95 o
 -13  11  12       2364.29       2389.27       758.42 o
 -11  11  12       1226.89       1346.76       574.22 o
  -9  11  12        564.25       1337.89       580.82 o
  -7  11  12       1172.33       2691.06       571.27 o
  -5  11  12       1192.50       1651.90       587.20 o
  -3  11  12      51213.33      49442.27      2076.65 o
  -1  11  12      75459.84      76779.58      2406.61 o
   1  11  12      10044.94       8961.02       840.07 o
   3  11  12      99549.14      92970.89      2755.30 o
   5  11  12      34970.07      33630.01      1763.37 o
   7  11  12       1599.35       2238.73       778.08 o
   9  11  12        786.86       1627.92       758.49 o
  11  11  12       5428.62       5421.72      1104.22 o
  13  11  12       3995.30       4133.43      1202.26 o
  15  11  12       1207.32       1408.34      1051.70 o
 -18  12  12      39160.61      42371.59      4095.86 o
 -16  12  12      16780.86      15044.67      1478.96 o
 -14  12  12          3.60        456.05       630.00 o
 -12  12  12       1684.39        980.16       651.27 o
 -10  12  12       5003.37       4459.81       788.58 o
  -8  12  12      20253.07      19316.21      1400.54 o
  -6  12  12       9616.36       9419.60      1021.54 o
  -4  12  12        234.88       1001.55       568.92 o
  -2  12  12      21380.50      21876.25      1564.73 o
   0  12  12      36671.00      37608.43      1768.52 o
   2  12  12          2.73        307.42       419.36 o
   4  12  12       8265.16       6977.57      1009.73 o
   6  12  12      38935.68      38173.76      1963.16 o
   8  12  12      97347.09      95444.80      4231.30 o
  10  12  12      30081.76      28919.65      2717.31 o
  12  12  12       3488.21       4969.89      1295.68 o
  14  12  12      12063.40      14050.42      2059.38 o
 -15  13  12      27593.40      27731.01      2230.90 o
 -13  13  12       8807.59       7241.96      1017.13 o
 -11  13  12       2126.94       2966.92       759.68 o
  -9  13  12         99.91        293.74       634.35 o
  -7  13  12       6131.69       5457.30      1017.93 o
  -5  13  12       4064.33       3318.63       810.50 o
  -3  13  12          3.96        402.45       578.24 o
  -1  13  12         20.46        613.43       617.04 o
   1  13  12        264.48        586.87       786.38 o
   3  13  12       3323.06       4048.74       756.56 o
   5  13  12       8511.13       7668.75       968.48 o
   7  13  12      23974.10      25278.35      1744.25 o
   9  13  12         14.93         80.94       857.25 o
  11  13  12      40280.79      47089.30      5790.18 o
 -12  14  12       2179.36       3792.99      1295.72 o
 -10  14  12       4999.13       6522.63      1373.10 o
  -8  14  12       1621.20       1639.51      1494.24 o
  -6  14  12        938.55       2263.02       877.99 o
  -4  14  12       4935.07       3358.88       832.37 o
  -2  14  12      19864.91      21661.99      1982.44 o
   0  14  12       1743.21       2947.02      1028.08 o
   2  14  12      13340.59      12036.79      1559.53 o
   4  14  12       3791.83       4415.35      1185.22 o
   6  14  12        179.91       1243.10      1041.23 o
   8  14  12         88.96        359.72      1013.26 o
  -7  15  12       3271.61       2867.92      1971.57 o
  -5  15  12       1603.16       1968.45      2189.48 o
  -3  15  12       4285.69       1888.55      1909.31 o
  -1  15  12       1246.13        970.48      1037.67 o
   1  15  12       1565.44       2335.11      1348.97 o
   3  15  12       3502.25       4212.93      2324.37 o
 -27   1  13       4291.25       4609.23      1011.82 o
 -25   1  13       1266.04       1423.13       922.43 o
 -23   1  13       7418.33       8447.64      1054.41 o
 -21   1  13      26495.55      24956.81      1438.35 o
 -19   1  13      24451.87      20320.74      1242.65 o
 -17   1  13       3657.01       2978.60       695.10 o
 -15   1  13      38342.30      34276.16      1047.70 o
 -13   1  13     137670.42     134451.55      2963.90 o
 -11   1  13      53618.80      50134.13      1186.98 o
  -9   1  13      16229.38      18669.68       629.87 o
  -7   1  13     297304.72     304151.28      5186.89 o
  -5   1  13      65409.10      74094.16      1790.40 o
  -3   1  13      74648.62      75314.77      2075.89 o
  -1   1  13      32737.42      32063.23      1170.97 o
   1   1  13      42568.25      47103.48      1237.07 o
   3   1  13     144672.77     141189.62      3184.22 o
   5   1  13      10465.60      10552.82       631.22 o
   7   1  13       9043.61      11598.43       579.30 o
   9   1  13      23345.46      24223.87       852.01 o
  11   1  13      26809.47      28482.66       964.04 o
  13   1  13      76572.59      75247.65      1678.47 o
  15   1  13      41739.01      44455.66      1278.90 o
  17   1  13         88.28        593.88       338.96 o
  19   1  13      43324.10      46246.33      1465.75 o
  21   1  13      59202.74      58509.07      2062.78 o
  23   1  13       8436.49       8539.01      1149.68 o
 -28   2  13       8703.28       9233.35      1794.78 o
 -26   2  13       5037.05       5457.52      1271.68 o
 -24   2  13          9.42        447.26       689.62 o
 -22   2  13       3232.34       3193.63       782.40 o
 -20   2  13      33139.47      33773.55      1733.67 o
 -18   2  13      97591.35      99549.59      2944.54 o
 -16   2  13     110627.93     107358.13      2994.79 o
 -14   2  13      14881.47      16987.27       828.89 o
 -12   2  13      78652.90      78282.45      2064.04 o
 -10   2  13     192803.56     188768.16      4143.10 o
  -8   2  13      49998.95      50569.02      1069.87 o
  -6   2  13      29310.94      27193.55       674.77 o
  -4   2  13      54856.15      55465.22      1328.57 o
  -2   2  13       5332.65       8841.38       562.84 o
   0   2  13      70430.12      75667.30      1472.59 o
   2   2  13      93235.14      97435.79      2289.36 o
   4   2  13      14460.54      15788.59       972.85 o
   6   2  13       3356.33       3604.74       355.48 o
   8   2  13       2928.04       3344.87       350.44 o
  10   2  13      44702.79      45317.11      1208.49 o
  12   2  13      23734.44      20979.80       889.16 o
  14   2  13      35559.14      32641.78      1236.64 o
  16   2  13     116505.42     111698.52      2629.92 o
  18   2  13      15907.80      16602.00       968.21 o
  20   2  13       3119.41       3827.60       623.18 o
  22   2  13      17366.75      17076.65      1492.72 o
 -27   3  13       3655.50       4520.89      1491.15 o
 -25   3  13       1308.04        703.23       705.27 o
 -23   3  13      24843.40      22107.38      1781.71 o
 -21   3  13      52682.25      42959.23      2357.15 o
 -19   3  13      26381.26      24573.62      1397.17 o
 -17   3  13      22950.07      21648.84      1079.64 o
 -15   3  13     247699.48     242450.95      5923.85 o
 -13   3  13     155811.09     159646.94      3740.83 o
 -11   3  13      31795.65      34956.39      1387.10 o
  -9   3  13       5790.36       7069.48       389.49 o
  -7   3  13     201273.11     200500.58      4152.00 o
  -5   3  13     348833.34     341896.72      6349.97 o
  -3   3  13     163924.02     183762.09      3442.91 o
  -1   3  13       1335.59       3675.17       391.84 o
   1   3  13      32589.21      34340.99      1073.25 o
   3   3  13      52034.51      54383.68      1376.06 o
   5   3  13       9129.29       9448.54       433.61 o
   7   3  13        675.87       2357.29       464.07 o
   9   3  13       8641.50      10321.91       522.37 o
  11   3  13     113764.14     103099.39      2577.06 o
  13   3  13      49921.24      48485.09      1559.24 o
  15   3  13         18.07        549.88       389.89 o
  17   3  13       2146.07       2766.34       502.60 o
  19   3  13      37781.88      37526.43      1501.35 o
  21   3  13      44689.02      46824.42      1714.60 o
 -26   4  13      10683.33      10292.43      1418.63 o
 -24   4  13        199.02        643.63       723.82 o
 -22   4  13      46006.50      46799.34      2433.03 o
 -20   4  13      50571.93      48112.63      2317.33 o
 -18   4  13       6465.29       8493.06       894.10 o
 -16   4  13       4759.87       7245.76       625.82 o
 -14   4  13       3269.67       3455.83       514.05 o
 -12   4  13        226.23        772.85       351.73 o
 -10   4  13       5630.70       5570.87       454.69 o
  -8   4  13        145.02       2039.18       273.77 o
  -6   4  13      13733.46      12507.06       499.86 o
  -4   4  13       1844.28       3312.72       413.22 o
  -2   4  13      21953.09      24130.75       949.86 o
   0   4  13     108067.05     104694.59      2599.57 o
   2   4  13     275751.72     271734.78      5561.73 o
   4   4  13      12201.15      12870.77      1022.48 o
   6   4  13     271741.97     259207.83      6398.34 o
   8   4  13     156360.84     157359.73      3737.21 o
  10   4  13       7376.86       7312.42       693.57 o
  12   4  13       7126.04       7988.20       711.63 o
  14   4  13      16383.26      16306.86      1009.48 o
  16   4  13       7651.98       7504.27       745.22 o
  18   4  13       2105.70       2073.72       680.87 o
  20   4  13       3068.92       4187.59       804.77 o
  22   4  13       2191.67       2835.28       742.12 o
 -25   5  13       1206.61       1312.43      1228.97 o
 -23   5  13       1020.06        447.05       703.28 o
 -21   5  13       3336.90       4051.86       969.25 o
 -19   5  13       3782.65       4036.18       669.42 o
 -17   5  13      22913.88      23837.40      1428.38 o
 -15   5  13      15669.74      14270.45      1122.72 o
 -13   5  13       5055.14       5980.64       593.04 o
 -11   5  13      31538.00      30344.42      1068.15 o
  -9   5  13        473.24        908.48       231.25 o
  -7   5  13      12320.95      19110.91      1174.22 o
  -5   5  13      54275.84      58025.72      2202.73 o
  -3   5  13      39718.38      37328.75      1105.37 o
  -1   5  13       4640.68       7332.98       536.27 o
   1   5  13      52775.00      57392.23      1403.15 o
   3   5  13     100945.26     110865.02      3014.89 o
   5   5  13      43529.43      48032.67      1470.76 o
   7   5  13       3766.04       5306.56       702.09 o
   9   5  13      26092.06      26418.88      1952.88 o
  11   5  13       1332.73       1973.29       454.21 o
  13   5  13        500.81       1887.00       450.98 o
  15   5  13       3104.43       4772.99       666.73 o
  17   5  13         29.25        526.47       437.02 o
  19   5  13       9834.04      10174.92      1118.09 o
  21   5  13         25.79        798.84       685.25 o
 -26   6  13       1367.15       1674.30       959.88 o
 -24   6  13       4487.72       6063.25      1182.52 o
 -22   6  13          0.17        545.09       671.76 o
 -20   6  13       7503.28       7915.06       918.74 o
 -18   6  13       6169.38       9457.78      1040.89 o
 -16   6  13       2582.44       2548.45       649.02 o
 -14   6  13       1445.60       2449.65       584.69 o
 -12   6  13      11001.77      11746.75       734.04 o
 -10   6  13      29306.10      29478.57       962.04 o
  -8   6  13     151531.78     143930.89      3063.86 o
  -6   6  13      31831.43      34747.68      1003.56 o
  -4   6  13      31599.50      30010.01       942.33 o
  -2   6  13     111835.55     112690.33      2606.49 o
   0   6  13     104459.31     106612.62      2657.20 o
   2   6  13      22837.32      26386.26      1058.20 o
   4   6  13      27380.87      30525.83      1137.38 o
   6   6  13      28366.33      31526.03      1218.84 o
   8   6  13        596.80        576.18       374.77 o
  10   6  13      29286.29      27164.41      1277.79 o
  12   6  13      17554.96      18513.84      1112.29 o
  14   6  13      11770.58      11426.11       895.59 o
  16   6  13      14231.38      12599.87      1471.53 o
  18   6  13        139.40        309.52       606.47 o
  20   6  13         12.59        571.39       709.24 o
 -25   7  13        232.58        843.69       904.18 o
 -23   7  13      15564.93      17307.15      3917.91 o
 -21   7  13      58910.62      59674.98      2530.91 o
 -19   7  13       7895.24       7849.70       932.41 o
 -17   7  13      19068.28      21537.10      1448.51 o
 -15   7  13      41477.68      40067.11      2047.04 o
 -13   7  13      41291.45      38079.64      1457.51 o
 -11   7  13       7277.06       7265.81       715.49 o
  -9   7  13       9564.98       8668.10       530.70 o
  -7   7  13       7153.44       9076.22       602.22 o
  -5   7  13       4763.33       5185.39       473.34 o
  -3   7  13     158438.56     156064.69      4156.22 o
  -1   7  13      59094.88      57930.75      1375.01 o
   1   7  13      45031.87      41095.76      1223.34 o
   3   7  13      23388.38      23256.82      1227.46 o
   5   7  13      32145.99      31860.28      1495.42 o
   7   7  13       4199.45       4017.52       498.90 o
   9   7  13      63782.36      63443.72      1953.89 o
  11   7  13      76254.04      75343.07      2311.03 o
  13   7  13      37916.67      39205.84      1648.42 o
  15   7  13       2160.83       1801.89       604.66 o
  17   7  13      24758.77      26160.79      1684.96 o
  19   7  13      30805.25      27819.51      2100.46 o
 -24   8  13       1721.28        758.18       833.56 o
 -22   8  13        706.49       1413.62       861.42 o
 -20   8  13      17759.20      18487.31      1559.98 o
 -18   8  13      55699.47      52313.50      2020.58 o
 -16   8  13       7494.88       7762.22       823.87 o
 -14   8  13        360.50        734.97       562.24 o
 -12   8  13       1318.78       2899.62       603.18 o
 -10   8  13       4438.44       4358.58       632.00 o
  -8   8  13      48992.83      47225.25      1406.10 o
  -6   8  13       1087.76       2331.70       369.39 o
  -4   8  13        228.22        771.80       288.07 o
  -2   8  13      36356.55      37197.77      1261.65 o
   0   8  13       4736.16       5289.65       521.17 o
   2   8  13       2288.36       3875.46       511.19 o
   4   8  13        123.42        404.82       358.90 o
   6   8  13      25466.88      25645.87      1228.50 o
   8   8  13     133267.36     135391.55      3606.96 o
  10   8  13      32808.24      31850.34      1471.48 o
  12   8  13       5714.42       7187.86       838.43 o
  14   8  13       7289.08       7599.29      1013.18 o
  16   8  13      10795.09      10610.35      1467.79 o
  18   8  13      26352.42      23802.54      1930.02 o
 -23   9  13        536.51        111.39       756.03 o
 -21   9  13        902.78       1942.74       696.74 o
 -19   9  13      19848.29      16788.67      2110.54 o
 -17   9  13       1786.21       1875.60       753.41 o
 -15   9  13       1664.70       1742.53       704.57 o
 -13   9  13      19046.05      17270.94      1348.82 o
 -11   9  13      10665.76       9039.38      1003.59 o
  -9   9  13      59012.29      52285.07      1886.74 o
  -7   9  13     108719.98     106433.97      2914.49 o
  -5   9  13      33827.43      35412.18      1187.49 o
  -3   9  13       7848.79       9168.76       606.82 o
  -1   9  13       6773.08       6301.75       727.37 o
   1   9  13      11641.37      12349.19       787.18 o
   3   9  13       8822.91       9029.37       810.07 o
   5   9  13       9467.87      11897.29      1281.04 o
   7   9  13      37581.57      36545.80      1469.33 o
   9   9  13        921.51       1725.92       505.72 o
  11   9  13      32491.06      33842.63      1990.92 o
  13   9  13       1596.26       2383.04       672.56 o
  15   9  13      31183.09      32830.50      2000.62 o
  17   9  13       3522.08       2739.65       925.03 o
 -22  10  13          0.35        218.58       593.91 o
 -20  10  13       3554.39       3085.38       736.99 o
 -18  10  13       9382.25      10608.30      1245.09 o
 -16  10  13       1087.45       1121.26       665.07 o
 -14  10  13      11714.32      13874.97      1284.78 o
 -12  10  13       1058.10       1273.25       585.60 o
 -10  10  13      30205.95      29869.63      1796.78 o
  -8  10  13      72131.84      70409.52      2131.96 o
  -6  10  13      86238.36      80683.72      2587.07 o
  -4  10  13       7791.12      11782.18       905.46 o
  -2  10  13     329201.38     314025.66      7286.65 o
   0  10  13     184198.47     178797.09      4605.37 o
   2  10  13       1114.95       1796.25       458.89 o
   4  10  13       9136.82       9585.94      1054.06 o
   6  10  13      27025.58      29259.90      1348.43 o
   8  10  13     121718.93     119615.12      3976.10 o
  10  10  13      30289.29      28267.08      2516.21 o
  12  10  13       4914.96       3692.49       771.44 o
  14  10  13       9526.16       9410.32      1307.60 o
  16  10  13      10909.38      12694.19      1464.74 o
 -19  11  13      13770.47      12531.76      1704.43 o
 -17  11  13       3919.89       3614.73      1012.47 o
 -15  11  13        611.11       1436.57       721.02 o
 -13  11  13       1271.73       1742.53      1048.42 o
 -11  11  13         18.75        264.83       515.11 o
  -9  11  13      21286.69      22050.16      1461.50 o
  -7  11  13      13188.70      13144.85      1015.79 o
  -5  11  13       6071.81       5415.90       808.78 o
  -3  11  13      39701.32      39282.33      1810.42 o
  -1  11  13       8832.47       9663.79       936.07 o
   1  11  13      82764.70      78402.89      2597.35 o
   3  11  13      67131.86      67308.86      2219.11 o
   5  11  13       4893.59       5826.60       880.67 o
   7  11  13        195.71        444.19       550.33 o
   9  11  13       6744.33       6714.68       981.70 o
  11  11  13      55934.50      57092.68      2680.96 o
  13  11  13      17415.14      18346.20      1663.69 o
  15  11  13        442.27        771.47       759.08 o
 -18  12  13        309.14        972.84       875.84 o
 -16  12  13      17812.22      20923.44      1697.95 o
 -14  12  13       6833.85       8699.73      1364.12 o
 -12  12  13      18164.82      20414.00      1553.73 o
 -10  12  13       4157.51       5183.87       859.85 o
  -8  12  13       6291.61       6673.64      1157.96 o
  -6  12  13        525.50        517.56       704.77 o
  -4  12  13      21570.30      22368.83      1470.77 o
  -2  12  13        191.86        331.85       531.36 o
   0  12  13       3356.63       3379.06       618.86 o
   2  12  13       6699.13       7160.40       770.85 o
   4  12  13      21262.62      22211.28      1495.55 o
   6  12  13       1389.07       1674.54       661.00 o
   8  12  13      19717.05      19173.92      1923.10 o
  10  12  13        361.45        744.44       684.24 o
  12  12  13      10320.37       9961.35      1353.91 o
 -15  13  13        861.79       2787.31      1284.99 o
 -13  13  13         38.91        299.32       661.85 o
 -11  13  13        443.51        797.12       765.87 o
  -9  13  13       6902.28       6829.49      1492.33 o
  -7  13  13       4447.21       2632.70       863.21 o
  -5  13  13      23488.69      24410.10      1938.06 o
  -3  13  13        802.73       1077.05       577.89 o
  -1  13  13       2870.46       2831.22       651.69 o
   1  13  13       4673.17       4220.25      1836.08 o
   3  13  13       1123.01       1689.58       634.57 o
   5  13  13      40492.47      42949.65      2063.30 o
   7  13  13       8784.34      10565.18      1181.69 o
   9  13  13       4110.41       4424.62       999.95 o
  11  13  13       2029.10       3969.82      1295.01 o
 -12  14  13        113.74          0.00       861.84 o
 -10  14  13      21871.65      22872.66      2425.92 o
  -8  14  13      26597.90      26324.21      2592.42 o
  -6  14  13       1793.93       2414.65      1011.92 o
  -4  14  13       8783.64      10888.09      1739.87 o
  -2  14  13      11242.13      12172.88      1504.13 o
   0  14  13      52514.00      58187.39      4161.04 o
   2  14  13      55135.41      55000.86      3844.19 o
   4  14  13       5472.74       6579.18      1686.84 o
   6  14  13      58357.42      61332.81      3943.13 o
  -7  15  13       2360.23       3887.45      2096.09 o
  -5  15  13      38732.89      39292.89      3181.26 o
  -3  15  13      13892.00      13385.90      2967.73 o
  -1  15  13         28.91        100.68      1030.76 o
   1  15  13       7791.36       7199.23      1745.21 o
 -28   0  14      20118.11      18864.78      3465.81 o
 -26   0  14       2892.56       2531.91      1577.25 o
 -24   0  14       5089.09       5566.05      1301.16 o
 -22   0  14       5589.54       5241.48      1022.22 o
 -20   0  14      23375.96      24632.73      1985.39 o
 -18   0  14      11761.02      14252.49      1525.32 o
 -16   0  14       4599.13       7847.46      1930.06 o
 -14   0  14     200586.05     191545.72      5949.03 o
 -12   0  14     447751.12     440862.06     11580.28 o
 -10   0  14       3853.60       3138.42       439.96 o
  -8   0  14     326619.72     320252.59      8440.79 o
  -6   0  14      60543.59      55763.83      1745.04 o
  -4   0  14      81158.92      79110.57      3648.87 o
  -2   0  14     219018.66     235110.22     14468.37 o
   0   0  14      15714.36      21108.90      2511.15 o
   2   0  14          8.65        159.78       332.68 o
   4   0  14      12786.01      15653.71      1153.08 o
   6   0  14     479884.81     479966.59     13906.35 o
   8   0  14     378178.94     367427.50     10958.97 o
  10   0  14      18570.61      18611.72      1539.68 o
  12   0  14      44599.83      47160.30      1618.36 o
  14   0  14       2646.45       3821.73       700.23 o
  16   0  14      30178.10      29356.05      1457.52 o
  18   0  14      72904.58      75742.20      3157.81 o
  20   0  14        221.20       1079.43       671.83 o
  22   0  14       4230.68       2386.63      1286.71 o
 -27   1  14        128.54        205.39       713.43 o
 -25   1  14        400.43        448.99       614.55 o
 -23   1  14      35290.02      37555.07      2695.94 o
 -21   1  14       8173.22       8547.99       935.70 o
 -19   1  14      37497.29      39010.16      1762.58 o
 -17   1  14      30294.51      33123.54      1526.14 o
 -15   1  14      11263.56      10787.10       730.09 o
 -13   1  14      21857.22      22467.34       767.33 o
 -11   1  14      33998.82      35708.94       748.86 o
  -9   1  14     173747.16     165541.47      3392.52 o
  -7   1  14        381.83       1706.62       384.61 o
  -5   1  14      35908.07      32679.06       804.99 o
  -3   1  14      27522.78      30791.71      1635.65 o
  -1   1  14        551.02       1624.47       276.25 o
   1   1  14      18618.13      20349.09       734.86 o
   3   1  14     176574.09     176991.48      3833.67 o
   5   1  14     379526.34     369645.38      7148.65 o
   7   1  14         35.86        894.41       275.90 o
   9   1  14      66236.88      62787.21      1628.99 o
  11   1  14      81761.05      76819.03      1834.66 o
  13   1  14     150246.53     150227.84      3034.82 o
  15   1  14      26075.85      25146.79      1203.21 o
  17   1  14      47930.55      46850.73      1459.96 o
  19   1  14      31290.19      31273.30      1424.03 o
  21   1  14        967.80       1033.75       545.59 o
 -26   2  14       5879.53       4337.10       976.41 o
 -24   2  14        170.84        229.02       719.14 o
 -22   2  14       6865.69       6773.46      1107.36 o
 -20   2  14         50.58        511.29       454.95 o
 -18   2  14      11212.14      11497.87      1228.30 o
 -16   2  14       1229.93       1283.46       415.84 o
 -14   2  14       8857.56       9218.73       627.38 o
 -12   2  14      19183.30      21096.90       965.95 o
 -10   2  14      12733.18      13659.35       444.71 o
  -8   2  14        512.95       1423.13       173.18 o
  -6   2  14      16508.04      15961.37       784.21 o
  -4   2  14     105271.59     103815.08      2277.23 o
  -2   2  14     221685.64     223708.42      4593.79 o
   0   2  14      36321.93      34403.51       829.77 o
   2   2  14     177494.55     167318.45      3658.17 o
   4   2  14       1917.23       1485.10       295.09 o
   6   2  14       1114.54       2073.51       293.71 o
   8   2  14      21918.77      19109.11      1046.02 o
  10   2  14         17.27        500.50       280.40 o
  12   2  14       5167.34       6331.94       599.92 o
  14   2  14      11896.98      12462.17       839.89 o
  16   2  14       1887.89       2215.53       435.18 o
  18   2  14      14134.28      13348.15       879.40 o
  20   2  14      10061.75      11861.80       962.79 o
  22   2  14       1992.75       1414.99       729.67 o
 -27   3  14       1732.40       1490.30       796.37 o
 -25   3  14        171.06          0.00       565.92 o
 -23   3  14       1896.53       1147.51       698.07 o
 -21   3  14       3112.57       2760.21       830.49 o
 -19   3  14      24472.38      22306.80      1196.97 o
 -17   3  14      19294.34      20039.59       938.59 o
 -15   3  14      23962.16      25692.57      1274.25 o
 -13   3  14      86626.85      88271.98      2491.77 o
 -11   3  14      39841.15      40847.02      1237.64 o
  -9   3  14      81412.09      78241.14      1568.88 o
  -7   3  14      37691.54      38022.47      1081.99 o
  -5   3  14       2809.19       6368.53       342.20 o
  -3   3  14      27517.76      28546.09       772.02 o
  -1   3  14       9699.63       9542.28       579.51 o
   1   3  14      15156.40      17038.87       710.07 o
   3   3  14       4381.85       3813.44       322.66 o
   5   3  14      31172.45      29218.01      1018.38 o
   7   3  14     270667.25     258598.22      5331.35 o
   9   3  14        618.60       1911.62       331.32 o
  11   3  14     152893.34     150037.30      3384.88 o
  13   3  14        660.39       1024.75       427.16 o
  15   3  14      10460.22       9959.91       838.36 o
  17   3  14       7430.47       7456.60       832.21 o
  19   3  14       1288.60       1533.54       505.29 o
  21   3  14       1290.96       2096.30       618.42 o
 -26   4  14      10882.17      10915.24      1445.04 o
 -24   4  14       5098.85       5483.49      1092.30 o
 -22   4  14        177.04        196.20       693.00 o
 -20   4  14        673.67       1485.42       737.02 o
 -18   4  14       7133.72       6655.55       846.74 o
 -16   4  14     141009.69     135224.69      3381.66 o
 -14   4  14      91374.09      90440.37      2649.53 o
 -12   4  14       3272.70       5188.62       479.87 o
 -10   4  14        366.38       1545.91       270.70 o
  -8   4  14     105747.93     101316.70      2181.23 o
  -6   4  14     415659.25     418989.97      7886.17 o
  -4   4  14      53677.13      55394.05      1477.21 o
  -2   4  14      14176.32      13418.97       619.90 o
   0   4  14        289.42        556.99       194.97 o
   2   4  14       3882.55       4626.74       381.34 o
   4   4  14      62402.75      61711.53      1931.48 o
   6   4  14       6391.26       7847.60       583.17 o
   8   4  14       1417.94       2774.91       445.59 o
  10   4  14      30633.67      30775.74      1245.63 o
  12   4  14       4741.98       6031.43       700.25 o
  14   4  14      49697.52      47221.07      1746.17 o
  16   4  14      15693.02      15449.39      1029.04 o
  18   4  14       2309.22       2164.82       547.75 o
  20   4  14       4697.58       6274.42       863.02 o
 -25   5  14      10095.90      11689.25      1471.73 o
 -23   5  14       2972.82       2497.48       912.63 o
 -21   5  14       2303.20       2666.95       834.25 o
 -19   5  14      11698.19      10561.94      1031.65 o
 -17   5  14       9389.09       8955.14       876.76 o
 -15   5  14      84971.33      82107.34      2891.17 o
 -13   5  14       9059.28       9384.86       751.71 o
 -11   5  14       2576.75       6637.26      1004.84 o
  -9   5  14      27510.10      31036.43      1114.13 o
  -7   5  14     155289.45     150027.30      3323.39 o
  -5   5  14       7727.87      10169.60       521.12 o
  -3   5  14     290664.06     296842.28      6034.44 o
  -1   5  14      20232.38      22406.01       860.82 o
   1   5  14     303669.31     295159.12      6331.10 o
   3   5  14     137676.42     132150.48      5113.56 o
   5   5  14       8086.83       8948.70       727.91 o
   7   5  14      18257.17      21102.31      1064.93 o
   9   5  14      19581.05      18258.18      1048.78 o
  11   5  14     226314.95     223866.23      5512.01 o
  13   5  14      94156.35      94300.48      2707.78 o
  15   5  14      13548.88      14450.16      1027.26 o
  17   5  14        141.99        484.16       449.66 o
  19   5  14      65130.61      68338.97      2639.25 o
  21   5  14      85998.25      85100.23      3138.36 o
 -26   6  14       4270.60       3782.45      1414.93 o
 -24   6  14       1045.83       1798.51      1025.58 o
 -22   6  14       1280.29       1759.89       836.38 o
 -20   6  14        922.03       1552.52       633.34 o
 -18   6  14       2246.31       2879.73       695.66 o
 -16   6  14      46527.26      50589.30      1995.85 o
 -14   6  14       2913.58       3443.21       655.62 o
 -12   6  14       2657.47       4198.67       541.77 o
 -10   6  14      51660.37      47220.59      1457.28 o
  -8   6  14      35917.08      35403.96      1262.33 o
  -6   6  14      67624.06      61907.12      1599.25 o
  -4   6  14     245814.25     243794.75      5123.59 o
  -2   6  14      92859.73      89975.80      2390.90 o
   0   6  14      36056.96      35418.66       958.81 o
   2   6  14      35110.55      37374.36      1203.83 o
   4   6  14     147606.48     146933.53      3978.86 o
   6   6  14      15254.32      18483.21       950.46 o
   8   6  14       1827.07       2105.10       488.82 o
  10   6  14      49571.21      47842.52      1905.41 o
  12   6  14       2817.45       2974.92       551.52 o
  14   6  14      60891.08      62723.64      2430.92 o
  16   6  14      12218.62      13100.58      1260.31 o
  18   6  14       8939.82       9293.40      1150.27 o
  20   6  14         38.80          0.00       646.94 o
 -25   7  14      24726.62      24148.22      2225.95 o
 -23   7  14         94.93        458.45       813.64 o
 -21   7  14       3196.02       4465.10      1009.85 o
 -19   7  14      17362.89      15733.15      1326.39 o
 -17   7  14      74443.20      74844.19      3564.63 o
 -15   7  14      51021.20      46618.23      1923.14 o
 -13   7  14      10434.57       9940.87       879.58 o
 -11   7  14      22707.46      23091.98      1764.34 o
  -9   7  14        644.20       1479.24       428.48 o
  -7   7  14      11057.13      12668.91       732.12 o
  -5   7  14      57518.98      60393.37      1566.40 o
  -3   7  14       4871.65       5938.72       581.88 o
  -1   7  14      10117.78      11969.46       582.69 o
   1   7  14      14281.93      15130.12      1022.69 o
   3   7  14      36550.79      34767.41      1399.42 o
   5   7  14      55543.43      52579.61      1677.25 o
   7   7  14       1917.07       1812.55       472.75 o
   9   7  14      20160.78      20055.23      1162.40 o
  11   7  14      29752.81      32237.65      1477.92 o
  13   7  14       4021.61       5566.45       698.06 o
  15   7  14      15360.20      17104.40      1400.28 o
  17   7  14          2.17        145.84       515.24 o
  19   7  14       2857.24       3176.69      1002.81 o
 -24   8  14       4970.88       5594.13      1195.17 o
 -22   8  14      24515.77      26846.81      2226.18 o
 -20   8  14        942.17       1872.83       717.79 o
 -18   8  14      60037.17      62702.10      3250.10 o
 -16   8  14      47462.29      45164.91      2662.37 o
 -14   8  14       8928.36       9230.72       897.44 o
 -12   8  14      13320.26      12247.94       932.78 o
 -10   8  14     144243.25     144824.92      3977.19 o
  -8   8  14      87921.95      82199.32      2071.62 o
  -6   8  14        603.78       1136.55       321.50 o
  -4   8  14        584.93        914.19       315.74 o
  -2   8  14        540.32       1756.99       361.19 o
   0   8  14     207312.91     205740.58      5040.79 o
   2   8  14     126689.16     124120.00      3237.32 o
   4   8  14      45942.38      46253.57      1566.41 o
   6   8  14      76701.84      80556.34      2422.77 o
   8   8  14        985.40        789.84       409.30 o
  10   8  14         21.98        617.12       477.07 o
  12   8  14       4459.21       4033.28       751.87 o
  14   8  14          7.53        543.34       612.62 o
  16   8  14      27733.80      31051.32      1930.28 o
  18   8  14      20381.02      22445.43      1925.57 o
 -23   9  14          3.97        494.26       722.17 o
 -21   9  14        936.57       2525.52       840.97 o
 -19   9  14        218.02        525.69       645.10 o
 -17   9  14      14735.85      17157.81      1267.25 o
 -15   9  14      11060.72      11315.20      1049.39 o
 -13   9  14       3317.33       5089.09       747.96 o
 -11   9  14         15.29        349.21       534.10 o
  -9   9  14      32168.10      32249.03      1451.91 o
  -7   9  14       6513.68       7569.49       727.42 o
  -5   9  14      47488.68      46927.85      1310.24 o
  -3   9  14      21203.99      24796.39      1254.77 o
  -1   9  14      12459.29      17242.88      1035.61 o
   1   9  14      10650.99      10086.28       855.83 o
   3   9  14      85333.75      82540.38      2322.85 o
   5   9  14      35329.38      38310.27      1654.00 o
   7   9  14       1394.89       3134.86       601.10 o
   9   9  14       1926.58       2942.16       592.04 o
  11   9  14         93.76        855.29       572.45 o
  13   9  14      13522.13      14318.00      1300.21 o
  15   9  14      12590.52      13917.40      1541.28 o
  17   9  14       1568.03        624.40       821.16 o
 -20  10  14       1579.21       1372.85       692.22 o
 -18  10  14         87.80        139.97       518.55 o
 -16  10  14       1832.03       1599.32       659.86 o
 -14  10  14       5805.94       7042.68      1042.43 o
 -12  10  14      26268.36      25483.82      1626.56 o
 -10  10  14        615.73       1325.02       596.88 o
  -8  10  14       4285.71       4520.51       769.98 o
  -6  10  14        646.03        902.19       430.59 o
  -4  10  14       3669.00       3594.78       534.86 o
  -2  10  14      24819.69      26096.45      1326.17 o
   0  10  14      16939.85      16632.27       964.14 o
   2  10  14         90.48        708.95       419.71 o
   4  10  14         25.97         54.52       376.65 o
   6  10  14      46067.38      49048.21      2507.81 o
   8  10  14      36986.61      34787.36      1934.66 o
  10  10  14       1935.49       1499.53       686.32 o
  12  10  14       1863.25       1732.03       799.79 o
  14  10  14       4371.04       3867.28       926.49 o
  16  10  14        920.14        829.96       750.63 o
 -19  11  14      21351.67      21602.54      1531.62 o
 -17  11  14      37594.83      38272.79      2249.46 o
 -15  11  14      13135.85      12080.50      1298.63 o
 -13  11  14         36.44        249.62       547.00 o
 -11  11  14       5208.58       6862.16       981.68 o
  -9  11  14      12666.36      12677.86      1157.06 o
  -7  11  14       1303.61       1230.07       732.40 o
  -5  11  14      24370.20      25544.33      1616.01 o
  -3  11  14      85958.48      90954.81      3097.25 o
  -1  11  14       7177.78       9501.89       843.63 o
   1  11  14      45446.59      41095.11      1933.86 o
   3  11  14       5501.91       5746.45       724.99 o
   5  11  14       6968.34       6075.96       912.98 o
   7  11  14       2243.31       3728.02      1110.52 o
   9  11  14      18645.91      18569.73      1464.91 o
  11  11  14      10675.74      10359.88      1309.03 o
  13  11  14       3450.83       3805.71      1011.57 o
 -18  12  14       2371.98       4341.43      1184.71 o
 -16  12  14      13073.45      12780.76      1530.69 o
 -14  12  14         54.92        312.72       614.15 o
 -12  12  14      17563.04      17050.20      1540.98 o
 -10  12  14      19789.21      19735.10      2382.52 o
  -8  12  14      22910.66      24645.34      2079.57 o
  -6  12  14       9788.97       8140.68      1144.83 o
  -4  12  14      25311.11      29458.32      1839.55 o
  -2  12  14      68689.66      68180.78      2462.79 o
   0  12  14      22271.12      21878.67      1542.44 o
   2  12  14       1590.24       1038.53       462.89 o
   4  12  14       5944.70       4991.99       867.60 o
   6  12  14      30723.70      29192.89      1881.16 o
   8  12  14       6509.77       5151.15      1147.27 o
  10  12  14       5063.75       5374.40      1079.71 o
  12  12  14       1036.67       1324.83      1400.85 o
 -15  13  14       4010.29       3043.43       979.63 o
 -13  13  14      15678.04      13446.95      1576.33 o
 -11  13  14       8855.58       7139.34      1177.43 o
  -9  13  14       5566.88       4749.41      1034.84 o
  -7  13  14      21503.28      18807.72      1786.66 o
  -5  13  14       3772.37       3961.66       889.77 o
  -3  13  14      10335.18      10860.17      1160.21 o
  -1  13  14       7392.07       6774.54       991.51 o
   1  13  14       3849.33       5013.98      1071.04 o
   3  13  14         36.73        895.72       620.22 o
   5  13  14      23479.43      20893.52      2279.56 o
   7  13  14      48645.96      48257.61      3895.16 o
   9  13  14       3149.42       4748.86      1368.78 o
 -12  14  14          2.86        460.28      1019.40 o
 -10  14  14       5062.59       6014.04      1485.30 o
  -8  14  14      20098.17      19383.93      2365.88 o
  -6  14  14       6533.64       6344.07      1429.32 o
  -4  14  14       6111.73       6528.03      1329.29 o
  -2  14  14      31415.16      33400.27      3870.50 o
   0  14  14       1244.37       2570.75      1299.62 o
   2  14  14       3336.17       4616.97      1532.20 o
   4  14  14       1573.71       1124.52      1178.91 o
   6  14  14       1233.41       3703.94      1231.98 o
  -5  15  14        322.86       2856.40      1171.37 o
  -3  15  14       1259.41       3299.78      2158.35 o
  -1  15  14       4979.86       7651.93      1675.39 o
 -27   1  15        879.26       1842.77       848.00 o
 -25   1  15       1207.44       2107.27       748.68 o
 -23   1  15        504.33       1062.16       506.24 o
 -21   1  15       7816.85       7269.69       882.63 o
 -19   1  15        263.90        590.72       384.78 o
 -17   1  15         81.75       1834.15       623.06 o
 -15   1  15      10394.98      11403.77       740.58 o
 -13   1  15      29499.36      31074.41       844.21 o
 -11   1  15       1065.62       2441.51       435.30 o
  -9   1  15     123060.68     120062.20      2944.53 o
  -7   1  15      36341.71      32935.52       783.10 o
  -5   1  15      19549.69      20725.71       671.39 o
  -3   1  15     134587.73     133600.75      3493.65 o
  -1   1  15       1577.86       3269.40       349.82 o
   1   1  15     116453.33     117006.95      2744.24 o
   3   1  15      62561.42      64466.38      1637.68 o
   5   1  15       4196.48       5481.64       411.68 o
   7   1  15       2518.53       3116.60       358.31 o
   9   1  15       2809.19       3173.77       404.17 o
  11   1  15       3378.57       3966.51       356.47 o
  13   1  15       8087.88      10295.97       708.26 o
  15   1  15       9206.09       9156.91       653.55 o
  17   1  15        719.01       1222.15       410.74 o
  19   1  15       7335.83       7475.71       760.46 o
  21   1  15        791.52        980.79       644.38 o
 -26   2  15        447.05        953.31       721.02 o
 -24   2  15      32495.90      34322.80      2394.55 o
 -22   2  15      84472.11      80705.77      3296.36 o
 -20   2  15      53709.31      51293.48      2120.93 o
 -18   2  15      18862.20      19136.55      1331.92 o
 -16   2  15     196526.67     182450.50      4339.24 o
 -14   2  15     157376.58     155601.34      4110.14 o
 -12   2  15     114858.84     114609.69      2682.03 o
 -10   2  15      61668.61      62063.95      1520.00 o
  -8   2  15       8605.62       7267.59       434.12 o
  -6   2  15     148086.14     144872.61      2751.89 o
  -4   2  15     183927.61     190740.42      4198.53 o
  -2   2  15      42389.14      46082.13      1120.13 o
   0   2  15        145.26        691.93       235.73 o
   2   2  15       4437.78       5050.75       436.71 o
   4   2  15       8446.77       8156.98       544.52 o
   6   2  15      18814.06      18492.23       712.61 o
   8   2  15      21114.70      23175.47       859.41 o
  10   2  15     222855.39     211453.81      4390.66 o
  12   2  15      88817.86      83216.75      2240.15 o
  14   2  15       8099.97       8990.90       701.28 o
  16   2  15       3629.75       2889.84       470.53 o
  18   2  15      25545.65      21347.00      1135.42 o
  20   2  15      29279.42      27653.51      1520.21 o
 -27   3  15      10868.96      11713.63      1563.25 o
 -25   3  15       6957.89       4465.36      1013.95 o
 -23   3  15         25.90        529.83       629.41 o
 -21   3  15       8623.95       8602.37      1968.90 o
 -19   3  15      39635.83      41142.82      1773.88 o
 -17   3  15      48898.36      48692.23      1622.83 o
 -15   3  15       1822.24       3120.60       631.66 o
 -13   3  15      46759.56      43471.36      1936.97 o
 -11   3  15      49852.02      49775.10      1347.96 o
  -9   3  15         55.93        507.50       224.98 o
  -7   3  15       7738.11       7243.33       438.11 o
  -5   3  15      27486.94      29068.23       956.60 o
  -3   3  15      47310.43      46323.84      1252.57 o
  -1   3  15       6012.86       6682.05       497.55 o
   1   3  15      97005.33     100756.36      2507.80 o
   3   3  15     117015.66     114228.63      2505.41 o
   5   3  15      62282.29      63981.46      1527.56 o
   7   3  15        352.87        778.20       239.81 o
   9   3  15     105679.80     100164.04      2545.07 o
  11   3  15      96851.87      89633.23      2322.53 o
  13   3  15       8220.57       8667.90       747.20 o
  15   3  15      12225.12      11379.65       937.11 o
  17   3  15      10405.14      10948.66       818.06 o
  19   3  15        120.05        386.38       468.51 o
  21   3  15         10.18        430.28       592.12 o
 -26   4  15       7693.75       8898.01      1416.26 o
 -24   4  15       8024.44       8064.95      1162.57 o
 -22   4  15       6256.41       6782.26      1223.69 o
 -20   4  15      12943.98      13292.52      1719.40 o
 -18   4  15       4268.04       2739.12       633.33 o
 -16   4  15      27368.49      32369.11      1378.63 o
 -14   4  15     126791.48     122354.78      3197.02 o
 -12   4  15     156524.16     154869.34      3909.29 o
 -10   4  15      12266.45      15181.34       813.98 o
  -8   4  15      84100.76      76349.80      1787.72 o
  -6   4  15      67673.88      65089.69      1961.91 o
  -4   4  15       2054.71       3232.57       296.94 o
  -2   4  15       6625.07       8137.83       435.59 o
   0   4  15      85806.61      85146.15      2103.23 o
   2   4  15      27887.07      27542.12       942.73 o
   4   4  15      51808.17      52316.52      1370.10 o
   6   4  15      69544.33      72058.97      1799.00 o
   8   4  15       1516.14       2925.06       499.45 o
  10   4  15        158.61        864.87       444.69 o
  12   4  15       1404.57       2462.30       533.69 o
  14   4  15       6193.33       7617.17       756.54 o
  16   4  15       9682.97      11862.55       899.84 o
  18   4  15        903.95        634.50       470.16 o
  20   4  15      20186.55      20102.47      1552.24 o
 -25   5  15       1403.89       1215.30       819.67 o
 -23   5  15         13.82        568.98       753.13 o
 -21   5  15        669.00        556.35       711.26 o
 -19   5  15        323.12        198.68       527.49 o
 -17   5  15       5422.90       7014.72       782.05 o
 -15   5  15          7.33        695.14       496.64 o
 -13   5  15        468.43        929.41       381.51 o
 -11   5  15      23756.96      25474.25      1142.42 o
  -9   5  15      93166.49      92517.32      2231.58 o
  -7   5  15       3553.86       5451.49       377.50 o
  -5   5  15      75645.60      74904.34      1859.11 o
  -3   5  15     104633.12      94953.81      2390.79 o
  -1   5  15     144625.73     148721.34      3275.35 o
   1   5  15      25930.12      26561.93       919.23 o
   3   5  15      24340.85      26392.97      1100.96 o
   5   5  15      12482.00      13666.66       795.31 o
   7   5  15        926.53       3245.17       876.56 o
   9   5  15      39979.68      40473.59      1417.16 o
  11   5  15      35545.19      35795.33      1539.89 o
  13   5  15       2406.86       4074.65       681.26 o
  15   5  15       6187.46       5955.73       671.23 o
  17   5  15        110.17        414.01       436.75 o
  19   5  15       4426.81       3853.65       917.00 o
 -24   6  15      28905.16      28869.70      2293.95 o
 -22   6  15      14817.58      14708.59      1627.21 o
 -20   6  15       1810.57       1581.04       774.37 o
 -18   6  15        498.68        953.25       624.74 o
 -16   6  15      10614.51      10925.66       904.54 o
 -14   6  15      70713.95      70934.21      2701.09 o
 -12   6  15      53307.60      51657.50      2116.59 o
 -10   6  15      10161.52      11815.80       619.80 o
  -8   6  15      35885.37      33089.50      1163.24 o
  -6   6  15       3108.97       4366.26       408.03 o
  -4   6  15       6869.26       6477.45       524.63 o
  -2   6  15         15.55        667.29       279.80 o
   0   6  15      17018.44      16063.70       761.06 o
   2   6  15      71725.68      74592.65      3108.33 o
   4   6  15       8433.10      10392.24       908.48 o
   6   6  15      51939.85      52855.73      1673.29 o
   8   6  15      72962.30      72683.21      2284.87 o
  10   6  15      21063.02      18734.59      1934.78 o
  12   6  15       8526.35      10327.62       914.38 o
  14   6  15       2792.57       3217.68       803.25 o
  16   6  15      32576.44      31302.06      1857.20 o
  18   6  15      66203.00      66674.51      3405.96 o
 -23   7  15       3629.44       5878.61      1263.31 o
 -21   7  15       2636.58       1609.31       849.13 o
 -19   7  15      25091.30      26411.57      2495.24 o
 -17   7  15      11658.21      11665.82      1209.21 o
 -15   7  15         83.46        585.99       518.78 o
 -13   7  15      17832.06      16132.72      1146.84 o
 -11   7  15      73420.96      73734.62      2959.39 o
  -9   7  15       7885.59       9751.17       589.57 o
  -7   7  15      41114.41      41272.56      1491.86 o
  -5   7  15      12614.27      15125.67       796.51 o
  -3   7  15        350.56       1466.31       408.37 o
  -1   7  15      25644.29      28269.14      1701.46 o
   1   7  15      24971.97      31552.42      1630.48 o
   3   7  15      86901.91      82797.00      2497.50 o
   5   7  15     155929.31     150047.23      3779.87 o
   7   7  15       9389.88      10455.20       864.40 o
   9   7  15       3859.70       5717.17       683.35 o
  11   7  15      19888.81      21283.55      1264.67 o
  13   7  15      15030.81      14995.40      1067.36 o
  15   7  15        161.12        332.81       586.93 o
  17   7  15       5591.74       5576.79       981.47 o
  19   7  15       2964.27       3095.15      1150.22 o
 -22   8  15      12589.86      12343.24      1857.63 o
 -20   8  15       3263.90       2763.78       781.68 o
 -18   8  15       4200.35       3106.04       802.90 o
 -16   8  15       2702.77       3606.73       793.22 o
 -14   8  15      95007.59      91555.01      3162.09 o
 -12   8  15     103502.92      97433.46      3176.97 o
 -10   8  15        359.93        728.29       529.22 o
  -8   8  15       1794.28       3284.51       495.14 o
  -6   8  15      38140.68      38812.90      1190.95 o
  -4   8  15      84059.94      76201.62      2042.57 o
  -2   8  15      18080.53      18838.88      1085.46 o
   0   8  15       7943.19      10201.56       870.15 o
   2   8  15       1930.54       2180.39       398.22 o
   4   8  15       3243.15       4732.38       535.41 o
   6   8  15        897.24        593.18       374.90 o
   8   8  15        555.30        866.95       458.33 o
  10   8  15       2812.27       2904.20       609.73 o
  12   8  15      11406.41      12373.75      1211.54 o
  14   8  15      43483.59      45108.57      2202.48 o
  16   8  15       4738.49       5842.48      1049.51 o
  18   8  15       1008.16        287.63       937.81 o
 -21   9  15       5428.38       5836.68      1175.16 o
 -19   9  15       4686.15       4101.18       940.00 o
 -17   9  15        353.95        937.51       650.65 o
 -15   9  15       6176.36       5576.05       890.74 o
 -13   9  15      69384.88      71733.16      2726.66 o
 -11   9  15      22438.40      22543.05      1439.26 o
  -9   9  15       1754.38       3085.71       826.75 o
  -7   9  15        145.04       1011.97       524.57 o
  -5   9  15        895.63       1551.01       352.81 o
  -3   9  15     112777.70     117112.54      4208.93 o
  -1   9  15     182287.11     170251.48      4315.87 o
   1   9  15      78481.73      74221.47      3595.23 o
   3   9  15      22595.17      23777.28      1249.08 o
   5   9  15      48173.40      47358.25      1689.95 o
   7   9  15     162248.36     151115.83      4095.62 o
   9   9  15      18422.80      16325.20      1131.90 o
  11   9  15        989.21        831.38       630.13 o
  13   9  15       8777.31       7920.64      1102.34 o
  15   9  15         49.03        349.45       609.71 o
 -20  10  15       2416.65       2000.01       769.41 o
 -18  10  15          8.97        295.15       603.90 o
 -16  10  15       2097.30       1843.57       636.40 o
 -14  10  15         54.71        417.79       544.09 o
 -12  10  15         44.27        191.56       474.58 o
 -10  10  15        583.06       1402.64       499.43 o
  -8  10  15      22264.09      21197.11      1262.60 o
  -6  10  15       3865.03       6664.23      1144.28 o
  -4  10  15      67192.45      59696.95      1859.84 o
  -2  10  15      34354.38      38122.81      1581.30 o
   0  10  15      32592.06      31683.22      1924.54 o
   2  10  15      30142.03      31925.14      2477.30 o
   4  10  15        189.25       1547.56       530.77 o
   6  10  15         70.96        921.10       495.40 o
   8  10  15       2292.93       2708.58       677.74 o
  10  10  15      13510.89      14113.30      1311.38 o
  12  10  15        112.18        459.71       578.59 o
  14  10  15       9016.14      10622.74      1370.06 o
 -19  11  15       3624.07       3807.69       888.28 o
 -17  11  15       1945.57       2462.30       785.82 o
 -15  11  15       2212.76       3187.48       696.26 o
 -13  11  15       3421.98       4118.78       678.05 o
 -11  11  15       5328.35       5819.56       984.75 o
  -9  11  15      11342.14      12440.89      1057.97 o
  -7  11  15      35557.96      40408.04      2367.82 o
  -5  11  15       4561.62       5198.04       796.23 o
  -3  11  15     108873.99     106395.30      3677.36 o
  -1  11  15      34938.04      40651.15      1555.69 o
   1  11  15       4211.08       5893.79       769.31 o
   3  11  15       5947.26       6404.79       690.30 o
   5  11  15       6300.99       7619.53       899.45 o
   7  11  15      67900.92      67648.28      2921.41 o
   9  11  15      22235.00      24342.73      1706.20 o
  11  11  15        189.35       1642.05       816.94 o
  13  11  15        116.09        571.73       824.37 o
 -16  12  15       4963.34       5741.76       908.46 o
 -14  12  15       8469.29       7928.89      1050.04 o
 -12  12  15       6549.48       6606.90      1015.63 o
 -10  12  15       9428.20       8360.68      1318.73 o
  -8  12  15      10683.87      10283.51      1329.52 o
  -6  12  15       1724.40       1704.37       797.13 o
  -4  12  15         36.86        813.04       622.75 o
  -2  12  15        446.74        972.03       605.75 o
   0  12  15        897.34       1260.04       488.29 o
   2  12  15         62.69        467.79       424.27 o
   4  12  15       1863.61       2375.34       830.01 o
   6  12  15      33136.71      30276.93      1940.25 o
   8  12  15       1511.46       1493.18       699.96 o
  10  12  15      30063.11      27025.09      2677.03 o
 -13  13  15         43.45        396.50       878.39 o
 -11  13  15       2434.91       3071.37      1205.44 o
  -9  13  15       4718.33       4024.52      1002.10 o
  -7  13  15        953.74       1565.28       801.15 o
  -5  13  15        313.33        118.75       690.47 o
  -3  13  15        938.31       1852.89       656.48 o
  -1  13  15      34174.93      35804.96      2659.99 o
   1  13  15      50485.75      50123.14      2813.82 o
   3  13  15        450.61       1552.48       727.63 o
   5  13  15      18961.44      18504.56      1832.61 o
   7  13  15       3833.62       3521.11      1182.76 o
   9  13  15       9599.18      10368.75      1795.16 o
 -10  14  15      10020.84      13339.17      1961.19 o
  -8  14  15        801.10        531.62       885.81 o
  -6  14  15      15001.70      14967.47      3040.36 o
  -4  14  15       1450.60        841.38       954.41 o
  -2  14  15       1665.61       1245.20      1764.03 o
   0  14  15      12991.89      12942.14      1969.43 o
   2  14  15       3770.56       3826.21      1379.51 o
   4  14  15      28365.53      29718.77      4752.51 o
 -26   0  16      18435.60      16249.86      3133.75 o
 -24   0  16     108144.88     114483.96      5361.53 o
 -22   0  16      60121.05      57806.37      3156.29 o
 -20   0  16       4890.62       4311.86      1006.54 o
 -18   0  16       1002.07        454.35       611.64 o
 -16   0  16      40104.12      37894.14      2186.59 o
 -14   0  16     347200.59     334774.97     11838.40 o
 -12   0  16      31523.79      29360.23      1279.07 o
 -10   0  16     146510.00     141250.08      3602.04 o
  -8   0  16       5517.07       5149.05       726.66 o
  -6   0  16      24303.84      21956.44      1231.80 o
  -4   0  16      75658.59      73768.25      2697.59 o
  -2   0  16      83041.20      86647.36      4088.86 o
   0   0  16      24755.40      24807.98      1596.49 o
   2   0  16     660055.81     649065.06     18911.81 o
   4   0  16     237525.69     243523.22      7353.70 o
   6   0  16      23676.45      25705.79      1345.41 o
   8   0  16      85503.88      85517.53      2835.10 o
  10   0  16      98010.48      87820.30      3022.62 o
  12   0  16     329717.66     309202.81      8021.36 o
  14   0  16     186903.73     179528.17      5143.31 o
  16   0  16      13650.03      15504.06      1393.38 o
  18   0  16      48894.04      49109.66      2809.50 o
  20   0  16      30106.47      30312.72      2434.16 o
 -27   1  16        371.93       1168.80       824.55 o
 -25   1  16       4873.32       5167.48      1067.64 o
 -23   1  16      11835.73      12921.96      1143.77 o
 -21   1  16       1210.61        803.19       519.55 o
 -19   1  16      10662.65      10509.77      1150.27 o
 -17   1  16       4092.20       3706.46       778.25 o
 -15   1  16      19852.24      20408.04       952.18 o
 -13   1  16      26488.98      25445.89      1332.13 o
 -11   1  16       3791.30       4450.34       326.31 o
  -9   1  16       2311.05       4360.22       316.43 o
  -7   1  16      49043.45      53350.18      1640.23 o
  -5   1  16      43647.81      42811.62      2768.24 o
  -3   1  16     166249.50     166361.25      4175.31 o
  -1   1  16         97.49        660.43       384.54 o
   1   1  16       1478.35       3254.09       490.98 o
   3   1  16      90118.34      94145.35      2137.92 o
   5   1  16       8701.93      10437.36       889.52 o
   7   1  16      86127.63      88371.38      2041.60 o
   9   1  16       6605.12       6596.23       517.00 o
  11   1  16        411.56        980.23       326.59 o
  13   1  16       5503.97       7477.16       633.63 o
  15   1  16      29606.76      28649.12      1250.45 o
  17   1  16      19978.36      18746.46      1087.28 o
  19   1  16      16949.44      16815.64      1090.01 o
  21   1  16      13279.14      14569.99      1715.26 o
 -26   2  16       1233.22       1828.83       880.24 o
 -24   2  16      15456.52      17387.52      1779.66 o
 -22   2  16      10644.41       9368.87      1201.22 o
 -20   2  16       1417.45       1656.83       573.29 o
 -18   2  16       2500.19       3917.16       674.32 o
 -16   2  16         36.46        456.72       372.77 o
 -14   2  16      26877.74      28864.18      1132.54 o
 -12   2  16       2992.68       6194.99       509.51 o
 -10   2  16       1377.49       2200.84       257.97 o
  -8   2  16      65753.98      68323.77      1421.71 o
  -6   2  16       2186.29       3523.26       318.19 o
  -4   2  16     140018.11     136802.78      3231.87 o
  -2   2  16       2037.72       3913.94       375.70 o
   0   2  16      66622.50      64506.03      1377.00 o
   2   2  16      33457.70      31419.40      1006.82 o
   4   2  16     102570.70     100433.36      2399.69 o
   6   2  16       3091.32       5547.46       471.89 o
   8   2  16        208.92        486.82       267.85 o
  10   2  16        162.11        887.54       390.53 o
  12   2  16      91099.55      92154.09      2552.06 o
  14   2  16      17273.21      16144.47       932.51 o
  16   2  16       3818.60       4276.66       743.07 o
  18   2  16       1194.41       1566.61       457.67 o
  20   2  16         58.60        141.66       520.79 o
 -27   3  16        854.20        734.98       826.05 o
 -25   3  16        341.86        239.88       610.53 o
 -23   3  16       2058.20       2190.88       899.91 o
 -21   3  16       9903.64      10575.29      1211.02 o
 -19   3  16      13599.67      16192.52      1315.02 o
 -17   3  16      88156.41      83840.75      2829.36 o
 -15   3  16        421.22       1293.87       415.61 o
 -13   3  16      90186.51      87713.01      2378.88 o
 -11   3  16       9274.90       9024.92       519.08 o
  -9   3  16        873.60       1515.77       245.47 o
  -7   3  16      40889.53      39488.79       935.86 o
  -5   3  16        920.31       1132.64       251.28 o
  -3   3  16      72615.45      81961.66      1817.05 o
  -1   3  16      13336.07      18088.61      1260.95 o
   1   3  16      26557.51      28036.76       982.75 o
   3   3  16       5591.97       5101.11       451.88 o
   5   3  16      63990.65      57919.20      1576.36 o
   7   3  16      16490.20      19019.44       889.92 o
   9   3  16     123526.30     111786.52      2790.38 o
  11   3  16      31705.77      29386.23      1224.97 o
  13   3  16      27498.18      29143.68      1226.36 o
  15   3  16      11690.47      13531.42       997.42 o
  17   3  16        501.92        308.65       441.92 o
  19   3  16       2793.46       2549.62       626.86 o
 -26   4  16        960.18       1005.71       793.93 o
 -24   4  16       2776.22        927.49       802.26 o
 -22   4  16      37018.97      33622.02      2384.07 o
 -20   4  16      52543.86      49661.54      2514.54 o
 -18   4  16       2690.75       1880.61       741.88 o
 -16   4  16      34285.61      34350.11      1316.98 o
 -14   4  16        234.79        604.44       397.33 o
 -12   4  16      19956.85      21464.85      1015.50 o
 -10   4  16      45353.42      47017.88      1388.42 o
  -8   4  16        837.44       1447.06       254.98 o
  -6   4  16        189.04       1569.68       288.26 o
  -4   4  16     105803.08     101283.85      2549.88 o
  -2   4  16       2768.86       3008.72       314.72 o
   0   4  16     129392.37     126925.20      2520.86 o
   2   4  16      70708.03      67768.97      1694.19 o
   4   4  16      88812.22      86031.29      2234.49 o
   6   4  16     112227.61     110807.95      2632.86 o
   8   4  16      37620.95      37871.44      1241.96 o
  10   4  16     242589.92     234720.16      5820.25 o
  12   4  16      75972.32      71605.47      2148.63 o
  14   4  16      17721.31      15799.76      1140.99 o
  16   4  16       7925.26       8354.00       858.07 o
  18   4  16      17329.27      18063.29      1107.56 o
  20   4  16      52259.04      53660.75      3252.95 o
 -25   5  16       1833.55       2031.16      1076.78 o
 -23   5  16       3490.89       3008.36       998.43 o
 -21   5  16        319.43        556.88       710.16 o
 -19   5  16         17.24        123.56       561.55 o
 -17   5  16      17606.96      17615.31      1351.28 o
 -15   5  16      19848.01      20370.31      1404.88 o
 -13   5  16      42202.24      35457.92      1588.75 o
 -11   5  16      43425.36      39428.29      1801.08 o
  -9   5  16      16187.94      16709.63       791.99 o
  -7   5  16      89242.80      84675.81      2359.30 o
  -5   5  16        733.84       3275.98       420.58 o
  -3   5  16        828.91       1835.51       276.94 o
  -1   5  16     123124.10     117850.09      2627.19 o
   1   5  16      69060.05      67783.41      1809.60 o
   3   5  16      36276.11      32712.53      1207.40 o
   5   5  16      54785.80      54371.30      2058.97 o
   7   5  16       9816.52      10544.63      1012.18 o
   9   5  16       4902.80       5269.94       715.57 o
  11   5  16      16177.29      15087.79      1081.29 o
  13   5  16      30668.96      30928.08      1527.40 o
  15   5  16       2418.18       2776.98       617.05 o
  17   5  16       8251.14       8285.57       822.59 o
  19   5  16        794.24        561.40       724.20 o
 -24   6  16      18564.33      22952.04      2116.45 o
 -22   6  16      33501.95      39159.11      2584.34 o
 -20   6  16      14519.21      12362.02      2002.31 o
 -18   6  16      33655.04      32962.03      2300.53 o
 -16   6  16      52590.96      49493.28      2039.30 o
 -14   6  16       1938.82       2058.75       576.92 o
 -12   6  16       4755.09       3939.24       547.56 o
 -10   6  16      82179.49      88119.37      2425.90 o
  -8   6  16       1894.93       2841.12       400.64 o
  -6   6  16      18540.66      18833.38       840.72 o
  -4   6  16       1111.13       3137.71       418.08 o
  -2   6  16       7669.61       9675.30       632.64 o
   0   6  16      21652.23      23522.34      1119.02 o
   2   6  16       2423.60       2385.18       465.92 o
   4   6  16      55751.28      55412.86      1712.73 o
   6   6  16     140613.55     137656.75      3763.12 o
   8   6  16      12112.71      12452.02       973.26 o
  10   6  16     199569.81     199570.22      6139.54 o
  12   6  16      41624.55      37540.75      1582.25 o
  14   6  16       7959.08       7889.84       806.46 o
  16   6  16       7790.22       6915.79      1024.46 o
  18   6  16       7083.37       8238.56      1291.26 o
 -23   7  16        668.12       2087.67       982.27 o
 -21   7  16       6190.92       6085.27      1166.05 o
 -19   7  16      17946.41      19578.16      1441.37 o
 -17   7  16       5075.03       7065.00       955.36 o
 -15   7  16       9274.73      10029.38       996.19 o
 -13   7  16        826.37       1481.19       589.62 o
 -11   7  16     167946.45     159103.50      4598.27 o
  -9   7  16     206931.58     206746.89      4862.72 o
  -7   7  16       4319.84       5654.13       425.18 o
  -5   7  16       2273.64       2625.50       348.07 o
  -3   7  16      62407.73      63398.97      1782.85 o
  -1   7  16     248792.36     250765.84      6085.87 o
   1   7  16      95232.25      94538.53      2597.79 o
   3   7  16        182.34       1234.57       429.28 o
   5   7  16          8.81        135.16       337.14 o
   7   7  16       4552.23       2509.86       614.43 o
   9   7  16      54399.89      51752.52      1848.35 o
  11   7  16      12785.17      12144.27      1368.00 o
  13   7  16       4817.77       5133.17       732.52 o
  15   7  16       3264.77       3366.82       824.88 o
  17   7  16      10162.86      13404.11      1990.29 o
 -22   8  16       5868.15       5749.11      1301.18 o
 -20   8  16       1845.68       1764.49       915.34 o
 -18   8  16       6237.98       6292.65       993.18 o
 -16   8  16       9167.30       9944.26      1035.95 o
 -14   8  16       2621.89       2134.85       657.42 o
 -12   8  16       5665.62       4671.28       762.38 o
 -10   8  16       7536.89       7289.22       828.75 o
  -8   8  16     106530.12     107615.44      2660.46 o
  -6   8  16      12301.20      14517.70       851.23 o
  -4   8  16      10006.78      10545.91       741.95 o
  -2   8  16       5485.23       4935.97       647.38 o
   0   8  16      11281.31      12180.00       805.01 o
   2   8  16      51184.03      50888.88      1610.82 o
   4   8  16      93688.80      99554.39      2977.89 o
   6   8  16       2512.12       4830.65       625.28 o
   8   8  16      25101.57      23288.55      1314.14 o
  10   8  16      41751.95      39724.30      2164.33 o
  12   8  16      20295.39      17857.26      1452.81 o
  14   8  16       1109.72       1769.48       760.85 o
  16   8  16      22113.29      23758.30      2935.97 o
 -21   9  16       2610.69       1838.81       962.65 o
 -19   9  16      10116.62       9011.47      1168.24 o
 -17   9  16       7237.71       7284.35       989.29 o
 -15   9  16      21059.34      22531.44      1605.96 o
 -13   9  16       3276.31       5145.30       875.40 o
 -11   9  16      52651.44      51838.64      2243.62 o
  -9   9  16      62545.26      59469.27      2633.03 o
  -7   9  16       2193.66       2913.82       616.16 o
  -5   9  16      19242.90      19906.03      1201.04 o
  -3   9  16      14480.00      15863.51       971.01 o
  -1   9  16      32181.97      33034.55      2044.68 o
   1   9  16       1163.58       2975.41       561.44 o
   3   9  16      22520.28      22976.54      1815.66 o
   5   9  16       2912.87       2531.99       606.01 o
   7   9  16       5162.16       4998.01       703.18 o
   9   9  16      15082.11      16355.35      1101.60 o
  11   9  16        912.51        769.24       597.32 o
  13   9  16       5276.58       7389.84      1036.84 o
  15   9  16       2593.48       2092.24      1116.19 o
 -20  10  16          0.30        196.38       695.18 o
 -18  10  16        144.45        177.99       613.26 o
 -16  10  16       1282.99        949.56       717.45 o
 -14  10  16      34461.71      33270.25      2063.12 o
 -12  10  16       7822.81       7633.18      1080.86 o
 -10  10  16      10608.89       9558.33      1131.44 o
  -8  10  16       2372.94       2522.55       603.95 o
  -6  10  16       6052.04       6125.19      1067.25 o
  -4  10  16       1364.36       2345.10       489.78 o
  -2  10  16       2745.84       3177.33       582.43 o
   0  10  16       1448.67       1553.35       504.03 o
   2  10  16      42426.21      42759.39      1654.83 o
   4  10  16       6705.33       5670.67       887.74 o
   6  10  16       6712.51       7557.82       754.03 o
   8  10  16        188.28        207.63       572.07 o
  10  10  16         38.04        343.91       574.35 o
  12  10  16      20214.39      20280.11      1982.07 o
  14  10  16      11402.44      12610.39      1823.11 o
 -19  11  16        970.87       1155.79       775.12 o
 -17  11  16       9227.00       7870.59      1151.70 o
 -15  11  16       3223.62       2807.67       765.91 o
 -13  11  16       6538.94       5735.93       903.44 o
 -11  11  16      56657.54      51968.30      2749.86 o
  -9  11  16     142400.06     135016.48      4928.28 o
  -7  11  16      34312.63      33044.32      2373.69 o
  -5  11  16      66035.02      59440.30      2390.31 o
  -3  11  16     178974.11     168693.80      5075.03 o
  -1  11  16      34281.40      34267.67      2227.23 o
   1  11  16       4166.63       4452.80       625.13 o
   3  11  16       2999.97       3363.61       638.16 o
   5  11  16        268.08        352.78       541.57 o
   7  11  16       5619.93       4741.99       882.31 o
   9  11  16       2921.82       2519.45       934.59 o
  11  11  16       6260.26       6534.28      2262.11 o
 -16  12  16       1310.43       1837.81       980.50 o
 -14  12  16      13019.84      16978.20      1521.02 o
 -12  12  16       8581.23       8082.38      1285.97 o
 -10  12  16        104.28       1274.87       819.01 o
  -8  12  16       1256.41       2019.47       753.35 o
  -6  12  16       4545.76       5163.22      1119.66 o
  -4  12  16      17651.08      17655.76      1527.70 o
  -2  12  16       5833.27       5995.43       980.06 o
   0  12  16        692.08        378.06       631.74 o
   2  12  16         11.28        528.36       493.81 o
   4  12  16       2109.71       1694.26       720.70 o
   6  12  16       4163.90       2828.16       747.93 o
   8  12  16       2825.11       3072.76       931.89 o
  10  12  16       9082.17       9096.31      3081.87 o
 -13  13  16      16306.78      16748.66      5250.59 o
 -11  13  16      15754.51      21704.39      2542.58 o
  -9  13  16      17991.29      19182.59      2158.35 o
  -7  13  16      13852.82      10736.36      1457.95 o
  -5  13  16        877.10       2098.78       927.06 o
  -3  13  16      26041.68      29968.38      2158.13 o
  -1  13  16      64684.54      57958.74      2491.95 o
   1  13  16      38914.63      34888.48      3262.20 o
   3  13  16        101.07        205.41       688.06 o
   5  13  16      27315.90      29481.12      2839.34 o
   7  13  16       9993.73      10438.58      2531.91 o
  -8  14  16          3.21        233.03       878.88 o
  -6  14  16       1769.99       1697.90      1065.54 o
  -4  14  16       9034.95       6822.41      1451.22 o
  -2  14  16       1208.34        622.60      1764.03 o
   0  14  16      10107.14      11426.03      4648.75 o
   2  14  16         35.87        941.26      1133.82 o
 -27   1  17       4227.52       3396.39      1767.56 o
 -25   1  17        441.89        801.91       778.74 o
 -23   1  17        643.74        932.27       556.76 o
 -21   1  17       7101.45       6113.76       828.09 o
 -19   1  17       4167.54       3924.02       712.86 o
 -17   1  17       2145.04       1782.06       527.99 o
 -15   1  17      49042.93      46748.66      1858.11 o
 -13   1  17      43569.28      40579.62      1277.44 o
 -11   1  17         43.93        363.33       204.34 o
  -9   1  17      26203.25      25155.77       819.87 o
  -7   1  17       6423.17       7289.29       492.42 o
  -5   1  17      22562.66      21190.30       812.36 o
  -3   1  17       2084.12       3296.30       378.46 o
  -1   1  17      78316.02      87167.32      2481.87 o
   1   1  17      34291.75      35614.76      1290.08 o
   3   1  17       9870.34      13144.82       807.10 o
   5   1  17       6605.29       8432.84       518.89 o
   7   1  17       3505.77       3521.56       454.27 o
   9   1  17       7753.77       8181.92       642.27 o
  11   1  17       7312.34       7475.65       607.01 o
  13   1  17       6424.14       8114.04       629.36 o
  15   1  17       2718.60       2734.63       510.76 o
  17   1  17        933.02       1325.68       514.84 o
  19   1  17       1646.25       1275.97       724.91 o
 -26   2  17       2937.80       3603.22      1044.01 o
 -24   2  17      10031.19      10452.26      1329.36 o
 -22   2  17       8617.94       8241.68      1162.35 o
 -20   2  17        793.80       1565.17       577.21 o
 -18   2  17      11794.58      12493.33      1162.20 o
 -16   2  17        298.68        932.34       472.86 o
 -14   2  17      39484.47      40098.81      1371.22 o
 -12   2  17      50307.74      50414.78      1380.75 o
 -10   2  17       4133.19       4554.50       320.54 o
  -8   2  17      71411.55      70814.89      1468.24 o
  -6   2  17     107548.91     102749.64      2281.34 o
  -4   2  17      97425.86      87741.02      2580.25 o
  -2   2  17      19722.91      17579.64       711.95 o
   0   2  17      36301.12      34298.05       932.64 o
   2   2  17     307940.16     301095.38      6210.04 o
   4   2  17     425505.66     409052.50      7618.25 o
   6   2  17      88150.31      81884.02      2056.65 o
   8   2  17      80555.04      79212.77      2167.57 o
  10   2  17     212105.30     207101.91      4693.32 o
  12   2  17      65662.93      62340.48      1811.81 o
  14   2  17       1692.49       1487.59       397.21 o
  16   2  17        371.44        430.44       396.52 o
  18   2  17        103.24        715.23       487.09 o
  20   2  17        271.00       1170.70       857.63 o
 -25   3  17      10131.98      10762.65      1459.26 o
 -23   3  17      54187.40      54307.29      2721.72 o
 -21   3  17      72942.52      72814.23      3578.49 o
 -19   3  17       4330.69       5369.41       742.46 o
 -17   3  17      24975.09      25081.31      1433.78 o
 -15   3  17      54234.41      52756.28      1760.34 o
 -13   3  17     113618.43     118418.75      3070.17 o
 -11   3  17      96353.70      96790.73      2637.40 o
  -9   3  17       6311.12       8272.56       456.91 o
  -7   3  17      24820.22      24187.74       777.07 o
  -5   3  17      78216.05      84323.24      2294.98 o
  -3   3  17      91633.93     103271.06      3213.65 o
  -1   3  17      32196.63      40047.39      1086.59 o
   1   3  17       5542.77       6537.12       518.77 o
   3   3  17       3694.45       5137.53       389.79 o
   5   3  17      10408.90      10386.98       663.52 o
   7   3  17       1774.50       3073.02       491.67 o
   9   3  17      51249.23      50387.05      1710.83 o
  11   3  17      19296.95      18952.87      1032.41 o
  13   3  17        226.67        450.70       389.30 o
  15   3  17       1111.70       1514.58       477.84 o
  17   3  17        150.95        651.50       460.55 o
  19   3  17       1983.87       2087.55       779.09 o
 -26   4  17       8646.26       7283.05      1241.86 o
 -24   4  17        444.82        606.86       812.82 o
 -22   4  17        171.44        583.02       713.64 o
 -20   4  17         94.97       1016.32       707.44 o
 -18   4  17       1220.35       1647.05       707.22 o
 -16   4  17       2877.88       4618.15       582.70 o
 -14   4  17       1830.06       1976.33       453.32 o
 -12   4  17        954.38       1914.57       461.25 o
 -10   4  17      15525.81      16134.24       926.57 o
  -8   4  17       1104.62       1522.67       280.05 o
  -6   4  17     125768.03     127846.72      3072.52 o
  -4   4  17     212861.25     216666.03      4353.83 o
  -2   4  17       1918.11       2438.64       334.59 o
   0   4  17     187237.80     184623.02      4433.95 o
   2   4  17      91711.93      82958.91      1800.72 o
   4   4  17      27917.45      27306.16      1143.13 o
   6   4  17       4742.18       3973.05       494.02 o
   8   4  17       5337.73       6447.43       628.38 o
  10   4  17      24835.19      26593.80      1219.89 o
  12   4  17      37620.94      37232.65      1523.83 o
  14   4  17      40383.79      38714.08      1589.56 o
  16   4  17       2036.77       1388.38       545.06 o
  18   4  17      14456.64      15734.46      1159.09 o
 -25   5  17       5258.79       5758.80      1851.53 o
 -23   5  17        889.52       2216.88       918.51 o
 -21   5  17       3191.04       2711.43       918.08 o
 -19   5  17       8283.43       7312.46      1072.98 o
 -17   5  17      12663.46      11407.22      1113.29 o
 -15   5  17      13212.26      15899.48      1115.44 o
 -13   5  17        817.93        544.57       349.63 o
 -11   5  17     136042.08     126330.70      5226.21 o
  -9   5  17      78359.59      81844.15      2908.10 o
  -7   5  17       2355.49       3632.78       395.86 o
  -5   5  17      10487.20      10069.39       573.59 o
  -3   5  17      39346.84      42061.49      1398.63 o
  -1   5  17      11654.61      13393.87       660.19 o
   1   5  17       6705.66       7228.49       613.57 o
   3   5  17       7766.39       9600.04       746.62 o
   5   5  17       6889.17       6523.21       645.82 o
   7   5  17      20271.51      20518.41      1676.21 o
   9   5  17       3824.23       4533.28       636.96 o
  11   5  17       5597.73       7619.83       802.61 o
  13   5  17         24.02        465.06       444.10 o
  15   5  17      32159.79      32497.05      1645.96 o
  17   5  17      41787.95      43236.87      3046.41 o
  19   5  17       4394.06       7050.66      1440.95 o
 -24   6  17          1.48        213.60       698.25 o
 -22   6  17        807.37       1124.38       768.76 o
 -20   6  17          0.79        214.45       647.02 o
 -18   6  17       5855.72       5713.74       910.63 o
 -16   6  17        238.45        653.70       532.36 o
 -14   6  17        833.07        484.03       466.91 o
 -12   6  17      80932.01      74926.93      2364.04 o
 -10   6  17     131016.45     127043.65      3623.67 o
  -8   6  17        881.85       1939.61       606.25 o
  -6   6  17      65578.89      65261.63      1676.35 o
  -4   6  17     126325.51     125387.36      3190.18 o
  -2   6  17      89904.60     101451.78      2272.59 o
   0   6  17        120.30        830.98       422.07 o
   2   6  17      98454.23     103919.38      3004.63 o
   4   6  17      52698.86      51445.64      1887.04 o
   6   6  17       5934.23       5540.29       794.94 o
   8   6  17      21677.32      21888.23      1218.03 o
  10   6  17       1495.96       2427.29       560.77 o
  12   6  17      42740.64      42933.00      1810.25 o
  14   6  17      16746.33      17972.96      1278.46 o
  16   6  17        211.22         27.66       620.99 o
  18   6  17       1602.54       1874.96      1062.03 o
 -23   7  17      24753.26      25544.71      2145.64 o
 -21   7  17       8579.93       7385.24      1293.28 o
 -19   7  17        888.08       1582.81       825.14 o
 -17   7  17      15986.78      14770.63      1303.27 o
 -15   7  17      38737.49      39614.10      1873.11 o
 -13   7  17       8758.24       9339.97      1035.20 o
 -11   7  17       7533.78       9092.26       890.53 o
  -9   7  17      19966.05      18795.58      1110.85 o
  -7   7  17        779.10        844.96       353.12 o
  -5   7  17      94391.59      88808.33      2157.41 o
  -3   7  17      35443.82      37027.28      1517.47 o
  -1   7  17       7690.12       9724.35       847.92 o
   1   7  17        386.53        580.61       405.41 o
   3   7  17      24091.87      24649.79      1254.87 o
   5   7  17       6462.50       7123.64       714.67 o
   7   7  17      14726.01      15478.78      1021.69 o
   9   7  17      31593.19      32539.60      1587.10 o
  11   7  17      15135.91      16185.69      1274.45 o
  13   7  17         30.83        215.66       447.62 o
  15   7  17      23666.68      21765.71      1820.71 o
  17   7  17       4862.85       4818.82      1639.51 o
 -22   8  17        192.81        221.90       742.95 o
 -20   8  17       2095.37       1027.81       815.93 o
 -18   8  17        759.49       2612.61       713.76 o
 -16   8  17         85.70       1031.26       652.37 o
 -14   8  17         30.29        803.59       605.08 o
 -12   8  17        324.49        637.58       525.08 o
 -10   8  17       5863.69       4747.22       671.98 o
  -8   8  17      49624.27      49918.68      1854.32 o
  -6   8  17      51642.21      51065.69      2114.56 o
  -4   8  17       2756.84       3465.00       493.40 o
  -2   8  17       5013.76       5027.04       611.16 o
   0   8  17      27681.29      26500.24      1352.10 o
   2   8  17     133195.59     123308.95      3491.44 o
   4   8  17      22719.40      23200.29      1295.79 o
   6   8  17      15092.37      13832.65      1043.01 o
   8   8  17       7838.56       8115.83       820.31 o
  10   8  17      13618.35      12937.59      1054.09 o
  12   8  17      29977.50      30243.90      1841.93 o
  14   8  17       1265.05       2355.81       948.76 o
  16   8  17       4226.68       3562.49      1247.10 o
 -21   9  17        790.21        614.32       822.36 o
 -19   9  17      35065.52      33587.89      2725.89 o
 -17   9  17      34542.12      36238.36      2351.22 o
 -15   9  17       9734.83      10457.20      1144.78 o
 -13   9  17      50646.77      47653.20      2085.79 o
 -11   9  17      23262.34      24887.41      1618.55 o
  -9   9  17      32648.02      31145.63      1710.21 o
  -7   9  17      27780.61      25125.81      1394.03 o
  -5   9  17       3190.23       4377.32       552.72 o
  -3   9  17      10215.97      10858.50       877.85 o
  -1   9  17      12148.07      13310.07      1458.24 o
   1   9  17      22769.61      24037.86      1237.72 o
   3   9  17         21.37        275.40       418.76 o
   5   9  17      16165.57      12105.26      1064.56 o
   7   9  17      15969.29      17022.68      1227.39 o
   9   9  17      98320.00     101316.94      2995.78 o
  11   9  17       6373.63       6192.87       967.95 o
  13   9  17      34163.68      35296.33      2453.79 o
  15   9  17      40606.39      37812.11      3117.33 o
 -20  10  17       1175.19        716.09       704.58 o
 -18  10  17        167.34        120.26       594.83 o
 -16  10  17        298.00         20.75       555.75 o
 -14  10  17       3728.77       2648.30       783.78 o
 -12  10  17       2186.03       1699.61       939.96 o
 -10  10  17      19296.19      20151.72      1525.55 o
  -8  10  17      42532.85      41579.70      2599.79 o
  -6  10  17       7168.45       9289.50      1460.71 o
  -4  10  17      73168.16      72175.82      2212.08 o
  -2  10  17       8157.71       7468.49       794.22 o
   0  10  17         23.20        315.71       435.83 o
   2  10  17      10910.39       9763.99       920.68 o
   4  10  17       2069.27       2492.78       538.73 o
   6  10  17      15748.67      16546.62      1398.15 o
   8  10  17      12750.10      13693.28      1322.87 o
  10  10  17      12904.63      13188.99      2204.68 o
  12  10  17      12277.52       8662.96      1640.10 o
 -17  11  17      14150.75      14539.15      1419.10 o
 -15  11  17          2.96         57.02       570.98 o
 -13  11  17       6261.02       6564.24      1008.45 o
 -11  11  17      11647.23      11032.93      1431.06 o
  -9  11  17      30405.51      28070.65      2124.45 o
  -7  11  17       3378.27       2246.61       881.98 o
  -5  11  17      21433.14      21113.76      1901.74 o
  -3  11  17      12187.39      13010.48      1231.14 o
  -1  11  17       5781.81       6348.42       713.61 o
   1  11  17        927.80       2538.81       578.86 o
   3  11  17       2947.27       2235.32       585.35 o
   5  11  17         41.11        353.98       508.56 o
   7  11  17       4856.49       5919.71       941.44 o
   9  11  17      25116.45      23512.15      1717.87 o
  11  11  17          1.62        604.05       963.21 o
 -16  12  17        167.96         19.07       713.92 o
 -14  12  17      16462.36      15210.72      1407.75 o
 -12  12  17          1.35         20.75       717.07 o
 -10  12  17      12806.16      13484.25      1514.01 o
  -8  12  17          0.05        455.45       824.71 o
  -6  12  17        613.55       1053.45       812.45 o
  -4  12  17        139.11        441.03       701.92 o
  -2  12  17        115.08        398.03       526.62 o
   0  12  17       3500.51       3860.57       815.03 o
   2  12  17       7479.80       8596.23       891.15 o
   4  12  17       9582.38       8476.07      1069.10 o
   6  12  17      17258.14      19190.72      1754.43 o
   8  12  17       5324.82       5177.67      2625.30 o
 -13  13  17       3577.58       4033.95      1795.16 o
 -11  13  17      16807.21      14268.74      2074.32 o
  -9  13  17          1.99        253.19       948.14 o
  -7  13  17        426.26        458.86       791.63 o
  -5  13  17       8077.98       6309.64      1291.34 o
  -3  13  17         36.24        245.55       862.02 o
  -1  13  17      11835.84      13438.99      1807.16 o
   1  13  17        377.96       1322.23      1608.38 o
   3  13  17       1947.02       1376.46       804.49 o
   5  13  17       3661.82       4311.26      1056.75 o
  -6  14  17        265.33        844.52      1131.06 o
  -4  14  17        176.77        454.98       857.63 o
  -2  14  17      23280.00      27249.12      4441.21 o
   0  14  17      27246.60      25581.48      2799.87 o
 -26   0  18       1151.67       2760.19      1743.28 o
 -24   0  18         19.52       1166.37      1068.80 o
 -22   0  18      10159.88      10135.79      1564.60 o
 -20   0  18       1160.67       1336.95       790.72 o
 -18   0  18      29652.43      27531.34      2185.80 o
 -16   0  18         29.05        162.57       563.34 o
 -14   0  18        143.47        459.58       557.06 o
 -12   0  18      55031.88      56285.16      2153.32 o
 -10   0  18      20370.21      18885.04      1565.43 o
  -8   0  18      88246.83      90442.33      3236.23 o
  -6   0  18     190213.81     195089.33      6825.68 o
  -4   0  18      56012.84      62908.74      2356.52 o
  -2   0  18       3853.44       4596.81       741.07 o
   0   0  18     186049.47     189106.02      6149.15 o
   2   0  18     273917.97     275457.69      8650.56 o
   4   0  18       5554.86       5245.82       652.02 o
   6   0  18       8156.19       8344.26       768.06 o
   8   0  18      70615.16      62001.86      2255.31 o
  10   0  18         14.01        375.81       467.62 o
  12   0  18      53927.91      51556.64      2529.09 o
  14   0  18        376.81        793.76       637.80 o
  16   0  18       4137.73       3251.34       798.93 o
  18   0  18      25410.32      22819.70      1785.60 o
  20   0  18      31293.21      32997.80      3735.60 o
 -25   1  18      31312.72      33721.91      2395.11 o
 -23   1  18      43899.99      42651.53      2486.25 o
 -21   1  18      18937.01      19647.06      1552.17 o
 -19   1  18      22301.70      21644.29      1384.54 o
 -17   1  18       5309.56       5618.77       714.74 o
 -15   1  18     128176.66     119405.23      3782.29 o
 -13   1  18      14976.64      14324.29       999.86 o
 -11   1  18       1550.75        954.19       354.19 o
  -9   1  18      60269.13      59636.36      1504.81 o
  -7   1  18      12121.83      13173.43       745.54 o
  -5   1  18       5827.12       7149.04       556.42 o
  -3   1  18      43350.66      44261.36      1424.84 o
  -1   1  18      13442.63      14292.40       805.91 o
   1   1  18     161062.17     155743.42      3520.04 o
   3   1  18     203076.06     201576.75      4576.08 o
   5   1  18      30011.36      28797.61       996.10 o
   7   1  18      26361.65      25073.39      1005.07 o
   9   1  18        518.58        654.64       300.66 o
  11   1  18     154106.02     152360.31      3646.40 o
  13   1  18      37607.77      37836.74      1352.58 o
  15   1  18        758.79       2015.05       474.91 o
  17   1  18        757.92       1015.65       720.65 o
  19   1  18        963.45         41.51       792.03 o
 -26   2  18       6840.65       6500.90      1203.54 o
 -24   2  18       3866.14       3737.28       969.29 o
 -22   2  18       4270.10       4443.72       993.84 o
 -20   2  18       3350.96       2953.17       655.11 o
 -18   2  18       3755.60       3518.60       683.57 o
 -16   2  18       2731.62       3268.83       582.11 o
 -14   2  18       3381.26       2688.95       445.06 o
 -12   2  18      14951.73      16714.84       959.64 o
 -10   2  18      40546.86      41372.38      1413.20 o
  -8   2  18     144119.55     147285.89      4812.36 o
  -6   2  18      10755.97       9890.22       526.89 o
  -4   2  18      51553.22      49847.97      1334.11 o
  -2   2  18      14168.22      16260.23       757.32 o
   0   2  18       4740.77       4120.31       419.70 o
   2   2  18      86746.67      86818.33      1997.82 o
   4   2  18        123.34       1318.14       347.04 o
   6   2  18      10402.13      11016.78       697.16 o
   8   2  18       2234.96       5087.69       571.26 o
  10   2  18       7420.15      11588.82       808.76 o
  12   2  18        165.84       1233.79       455.44 o
  14   2  18      29898.88      28021.75      1270.09 o
  16   2  18       5157.22       4368.44       635.76 o
  18   2  18      34143.88      35829.95      2069.88 o
 -25   3  18        989.13       1523.42       818.64 o
 -23   3  18      20085.04      25266.19      1974.30 o
 -21   3  18      11659.68      11491.91      1415.78 o
 -19   3  18      17032.00      18825.24      1302.33 o
 -17   3  18       7571.96       6057.78       764.55 o
 -15   3  18      11737.59      12765.65       845.69 o
 -13   3  18        885.82       1302.71       401.01 o
 -11   3  18      34098.20      33110.42      1093.72 o
  -9   3  18       2331.67       3462.12       354.40 o
  -7   3  18       7218.28       7181.40       463.32 o
  -5   3  18       1353.00       2233.19       344.95 o
  -3   3  18       4924.80       6112.74       461.61 o
  -1   3  18       5119.58       5570.70       527.47 o
   1   3  18      10267.35      10599.92       741.10 o
   3   3  18      38477.77      39554.90      1286.52 o
   5   3  18     118489.37     116644.31      2689.37 o
   7   3  18      33100.28      34821.22      1251.69 o
   9   3  18     128903.33     119271.12      3125.66 o
  11   3  18         16.37        751.72       401.32 o
  13   3  18      18913.54      19290.48      1111.64 o
  15   3  18          2.74        296.89       382.45 o
  17   3  18       4258.69       3409.13       641.86 o
  19   3  18       2505.44       2265.36       933.70 o
 -26   4  18        399.87        195.04       630.73 o
 -24   4  18        404.06        803.45       715.53 o
 -22   4  18          8.97       1109.99       798.56 o
 -20   4  18      15930.20      15857.22      1493.02 o
 -18   4  18      23699.79      21050.60      1791.35 o
 -16   4  18       2162.29       2126.36       463.84 o
 -14   4  18      16257.82      16587.04      1376.46 o
 -12   4  18       8821.56       8288.55       872.44 o
 -10   4  18      21915.44      21681.12       993.09 o
  -8   4  18       6018.17       7296.56       513.13 o
  -6   4  18     130183.95     130922.18      2964.80 o
  -4   4  18     118084.70     112167.16      2835.78 o
  -2   4  18       2113.55       3205.17       446.27 o
   0   4  18       8663.58       9868.78       498.97 o
   2   4  18        238.06        756.51       386.15 o
   4   4  18      47150.91      48646.90      1417.22 o
   6   4  18      20529.20      20060.44      1088.16 o
   8   4  18      10780.10       9918.19       794.17 o
  10   4  18       1091.18        743.50       426.25 o
  12   4  18      39909.69      37673.55      2078.86 o
  14   4  18        231.46        621.31       469.24 o
  16   4  18        193.95         54.15       443.36 o
  18   4  18         57.04        850.63       665.49 o
 -25   5  18       1326.80       1288.70       878.47 o
 -23   5  18      25222.12      23446.36      2039.65 o
 -21   5  18      47858.55      48579.05      2651.39 o
 -19   5  18       6063.48       7060.59      1600.61 o
 -17   5  18       2862.39       3090.83       666.84 o
 -15   5  18       8532.21       8596.91       904.68 o
 -13   5  18      29404.88      29406.83      1263.11 o
 -11   5  18      18195.29      21455.01      1098.24 o
  -9   5  18       6317.47       7271.29       964.83 o
  -7   5  18      41035.37      42862.12      1807.31 o
  -5   5  18     283512.72     276755.88      5748.50 o
  -3   5  18       3225.56       5458.55       628.36 o
  -1   5  18     186845.83     171031.80      4494.64 o
   1   5  18      90219.70      89806.91      2502.69 o
   3   5  18      81875.77      77429.61      2287.02 o
   5   5  18     112191.55     108520.31      3984.75 o
   7   5  18        812.80        745.47       437.89 o
   9   5  18      29818.48      29147.84      1518.73 o
  11   5  18      34245.64      31238.11      1523.00 o
  13   5  18      68676.98      68256.50      2249.25 o
  15   5  18      34725.00      31929.58      1814.82 o
  17   5  18      16440.30      16681.90      1470.78 o
 -24   6  18          2.72        169.65       796.76 o
 -22   6  18       3874.73       4507.77      1042.08 o
 -20   6  18         70.71        331.36       660.00 o
 -18   6  18        412.77        511.54       733.37 o
 -16   6  18      25544.83      26197.12      1626.68 o
 -14   6  18      31463.48      31238.25      1867.93 o
 -12   6  18      36167.55      41287.97      1615.57 o
 -10   6  18      52839.23      56037.14      2322.61 o
  -8   6  18      30378.81      32653.38      1168.88 o
  -6   6  18      25038.70      26961.88       978.66 o
  -4   6  18        200.70       1143.03       383.07 o
  -2   6  18      47045.07      44071.84      1689.01 o
   0   6  18      19617.33      20859.44      1028.46 o
   2   6  18       9742.53       9249.26       804.63 o
   4   6  18      58018.63      57181.33      1879.80 o
   6   6  18        505.06       2303.98       532.69 o
   8   6  18      73242.30      73169.05      2237.10 o
  10   6  18       7839.49       7716.89       860.09 o
  12   6  18      16737.19      18801.53      1285.99 o
  14   6  18        259.85        507.12       495.12 o
  16   6  18       8468.63       9300.57      1283.92 o
 -23   7  18       9875.43      11498.79      1579.68 o
 -21   7  18      15913.00      15230.48      1634.12 o
 -19   7  18        107.30         41.51       672.50 o
 -17   7  18       1623.96        563.03       633.57 o
 -15   7  18        568.07        931.67       634.98 o
 -13   7  18      23260.11      25040.93      1638.32 o
 -11   7  18      24136.76      25871.10      1746.37 o
  -9   7  18       7609.08       7851.06       714.96 o
  -7   7  18      12905.18      13796.58       839.89 o
  -5   7  18       1946.00       2795.22       544.50 o
  -3   7  18        245.23        402.33       380.99 o
  -1   7  18      19192.71      20576.53      1204.02 o
   1   7  18      83601.66      81620.72      2396.30 o
   3   7  18        111.83       1247.11       453.57 o
   5   7  18     113292.09     121854.52      3316.12 o
   7   7  18      38563.68      37195.40      1831.98 o
   9   7  18       1789.57       1905.89       538.81 o
  11   7  18       3813.77       4544.18       699.20 o
  13   7  18      17932.45      17937.22      1400.22 o
  15   7  18      64566.49      66118.96      2996.29 o
 -22   8  18       5051.29       3134.66      1035.21 o
 -20   8  18      38755.26      41869.69      2859.93 o
 -18   8  18      35282.68      35991.48      2216.47 o
 -16   8  18      12949.74      12558.81      1283.27 o
 -14   8  18       6407.97       5774.28       934.59 o
 -12   8  18      69230.09      72676.95      2617.72 o
 -10   8  18      52123.35      55238.58      2360.44 o
  -8   8  18      15839.65      17250.16      1022.03 o
  -6   8  18      35771.03      35026.57      1229.16 o
  -4   8  18        552.34       1678.78       455.28 o
  -2   8  18     185708.53     177852.22      4530.27 o
   0   8  18     127935.72     128175.74      3533.90 o
   2   8  18       2024.30       1764.09       550.73 o
   4   8  18      14980.89      17168.91      1073.59 o
   6   8  18       1773.40       1951.90       539.90 o
   8   8  18       3960.33       3578.85       760.94 o
  10   8  18       1041.52       1322.72       557.28 o
  12   8  18       2863.40       3138.57       811.78 o
  14   8  18      50561.85      53483.44      2776.96 o
 -21   9  18       2186.30       2752.45      1044.64 o
 -19   9  18       7648.80       7881.75      1091.07 o
 -17   9  18        330.33        247.15       600.98 o
 -15   9  18      14807.70      17738.17      1413.64 o
 -13   9  18        178.11       1478.15       589.06 o
 -11   9  18      15749.03      14026.71      1434.48 o
  -9   9  18         18.50        299.22       489.50 o
  -7   9  18      15785.71      17329.76      1615.10 o
  -5   9  18       6028.81       6354.68       693.88 o
  -3   9  18       7831.41       7742.73       730.55 o
  -1   9  18      17510.80      16379.78      1245.74 o
   1   9  18      78200.24      77194.64      2423.81 o
   3   9  18       5353.15       5831.90       836.38 o
   5   9  18       7657.61       8325.44       828.02 o
   7   9  18       1180.43       1768.81       535.69 o
   9   9  18       2820.76       2930.39       674.42 o
  11   9  18      28582.13      31215.52      2147.76 o
  13   9  18       4878.09       7069.76      1501.54 o
 -18  10  18      11129.75      12264.49      1308.24 o
 -16  10  18         13.55        156.22       613.22 o
 -14  10  18        584.87        540.41       591.85 o
 -12  10  18       2799.92       2834.19       739.24 o
 -10  10  18        239.52        410.06       637.47 o
  -8  10  18       9337.60      10323.13      1591.83 o
  -6  10  18       4204.80       4423.79       886.09 o
  -4  10  18       4391.99       3574.62       629.20 o
  -2  10  18       1580.73       1889.67       503.85 o
   0  10  18      12286.33      15233.46      1069.06 o
   2  10  18      16332.08      18932.56      1185.61 o
   4  10  18       1359.04        985.47       488.06 o
   6  10  18       1027.58       1129.45       545.25 o
   8  10  18      16261.13      17508.75      1405.32 o
  10  10  18         10.88        299.16       607.58 o
  12  10  18      10247.89      11236.99      1772.82 o
 -17  11  18        122.76        699.37       682.08 o
 -15  11  18        164.11        300.89       620.91 o
 -13  11  18        367.60        182.62       576.11 o
 -11  11  18       7836.26       9231.92      1970.54 o
  -9  11  18      26022.00      27921.61      2111.70 o
  -7  11  18        265.51        898.97       730.41 o
  -5  11  18      20448.04      19032.62      1755.79 o
  -3  11  18       1667.44       1476.02       631.72 o
  -1  11  18      38770.32      37923.02      1642.82 o
   1  11  18        629.33       1138.54       499.24 o
   3  11  18      17923.15      15630.24      1272.48 o
   5  11  18      18309.13      16774.68      1400.57 o
   7  11  18      15242.82      14516.40      1444.38 o
   9  11  18       1395.00        428.50       765.21 o
  11  11  18       2104.86       1602.86      1028.27 o
 -14  12  18       1619.46       2015.64      1165.57 o
 -12  12  18      20650.28      22641.47      2115.91 o
 -10  12  18      73310.48      72539.07      3229.58 o
  -8  12  18      68144.77      63923.89      3085.23 o
  -6  12  18       2577.91       3582.79      1045.58 o
  -4  12  18      17258.14      17410.32      1761.21 o
  -2  12  18      44852.66      44524.69      2253.61 o
   0  12  18      47200.57      40019.02      2498.23 o
   2  12  18       8368.11       8267.62      1049.34 o
   4  12  18       4179.93       2940.95       907.93 o
   6  12  18       6075.15       5138.40      1120.00 o
   8  12  18         41.44         80.62       870.09 o
 -11  13  18         69.11         54.89      1007.47 o
  -9  13  18       1246.71       1119.85      1058.97 o
  -7  13  18        147.85       1099.93       977.34 o
  -5  13  18       1021.69       1444.86       992.86 o
  -3  13  18       3375.39       4919.88      1305.56 o
  -1  13  18       1121.97       2355.95       936.85 o
   1  13  18         16.84        692.26      1121.38 o
   3  13  18       1659.25       1053.67       830.46 o
   5  13  18        197.27         20.75       812.01 o
 -25   1  19       1801.43        629.90       703.61 o
 -23   1  19       3406.51       3006.10       763.48 o
 -21   1  19       5771.13       6754.18       828.19 o
 -19   1  19       1836.08       1682.67       585.26 o
 -17   1  19        470.88       1026.10       502.92 o
 -15   1  19          2.51        571.47       492.95 o
 -13   1  19       3455.19       4701.26       561.31 o
 -11   1  19      19040.51      19937.89       759.53 o
  -9   1  19       5895.77       7192.05       748.83 o
  -7   1  19     264659.22     267648.47      5795.55 o
  -5   1  19     368925.28     364250.12     10964.83 o
  -3   1  19      28268.51      28475.95      1021.91 o
  -1   1  19     100721.62      97505.47      2413.93 o
   1   1  19     178302.78     178112.41      4006.47 o
   3   1  19      57044.74      61585.12      1736.90 o
   5   1  19       3985.40       4406.03       409.71 o
   7   1  19      14413.72      15186.90       899.96 o
   9   1  19      11271.48      12208.15       924.47 o
  11   1  19      54243.48      56629.58      1655.89 o
  13   1  19      31145.10      30694.73      1394.51 o
  15   1  19         18.77        341.91       426.10 o
  17   1  19      16390.33      15578.86      1227.57 o
  19   1  19       4911.75       4427.50      2013.07 o
 -26   2  19       4154.38       4913.93      1862.62 o
 -24   2  19      17544.43      20368.49      1920.72 o
 -22   2  19       7721.30      10123.08      1309.61 o
 -20   2  19       1500.45       1990.46       601.04 o
 -18   2  19       3374.70       2553.71       730.90 o
 -16   2  19          8.93        184.94       408.84 o
 -14   2  19        655.44       1683.72       439.70 o
 -12   2  19      32177.77      31064.18      1226.26 o
 -10   2  19      14574.89      15575.23       648.02 o
  -8   2  19        150.19        494.45       267.59 o
  -6   2  19       4719.24       7341.28       589.76 o
  -4   2  19          6.92       1490.96       388.35 o
  -2   2  19       4022.17       4649.83       491.23 o
   0   2  19       4930.80       6314.40       494.14 o
   2   2  19      17593.62      17848.96       756.68 o
   4   2  19      25002.36      26593.13      1019.98 o
   6   2  19       6435.13       8699.63       694.29 o
   8   2  19      24616.47      25478.55      1183.94 o
  10   2  19       3883.88       6239.69       857.82 o
  12   2  19      48044.71      50044.62      1725.99 o
  14   2  19       8848.99       8955.83       807.27 o
  16   2  19        587.74        426.64       480.83 o
  18   2  19      15410.20      15368.36      2168.72 o
 -25   3  19       3272.60       4951.57      1071.29 o
 -23   3  19       8705.43      10995.24      1404.63 o
 -21   3  19        105.07        643.83       732.90 o
 -19   3  19         76.46        239.21       465.17 o
 -17   3  19       3114.17       3759.92      1171.23 o
 -15   3  19      26607.40      25614.02      1172.12 o
 -13   3  19      19649.94      20183.33      1092.48 o
 -11   3  19       1332.91       2328.57       487.53 o
  -9   3  19      42167.93      38020.83      1062.86 o
  -7   3  19     168851.81     166345.84      3409.30 o
  -5   3  19     255362.45     250759.02      7523.79 o
  -3   3  19      95785.20      97486.73      2265.11 o
  -1   3  19       3027.02       2795.38       406.56 o
   1   3  19     130570.27     128205.05      2755.13 o
   3   3  19     344145.75     334389.75      7251.51 o
   5   3  19     162179.02     155107.94      3751.14 o
   7   3  19        310.23        830.96       375.02 o
   9   3  19      36394.50      36424.48      1373.80 o
  11   3  19      23544.62      24447.81      1367.37 o
  13   3  19      18262.26      18482.46      1209.65 o
  15   3  19       6928.05       7407.59       718.19 o
  17   3  19        441.26        741.78       761.97 o
 -24   4  19        394.08        410.93       769.72 o
 -22   4  19      17421.57      21476.02      2053.61 o
 -20   4  19      63095.77      59795.99      3650.47 o
 -18   4  19      43619.18      37400.91      2324.11 o
 -16   4  19       3015.00       2534.36       537.00 o
 -14   4  19      28258.11      25507.76      1508.58 o
 -12   4  19      50130.75      47806.88      1583.24 o
 -10   4  19       4505.67       4879.44       597.15 o
  -8   4  19      10374.94      12033.10       622.76 o
  -6   4  19      34755.03      34582.53      1241.28 o
  -4   4  19       4167.65       4196.07       468.85 o
  -2   4  19     107780.21     104527.99      2624.44 o
   0   4  19      35550.55      39580.57      1130.71 o
   2   4  19      18123.27      18359.89       891.20 o
   4   4  19      16444.86      16809.95      1033.19 o
   6   4  19       7988.84       7342.11       735.36 o
   8   4  19      40470.85      41259.62      1380.28 o
  10   4  19      18102.51      17566.73      1056.87 o
  12   4  19       3405.75       3087.26       571.51 o
  14   4  19      31488.27      27046.70      1492.15 o
  16   4  19       7750.38       8491.71       991.29 o
  18   4  19        258.54        743.22       647.70 o
 -25   5  19        315.06       1129.90       893.81 o
 -23   5  19       1468.96       2121.11       883.89 o
 -21   5  19          5.85         22.48       607.65 o
 -19   5  19       7356.47       8944.11      1267.42 o
 -17   5  19        663.81       1335.85       717.56 o
 -15   5  19       3546.87       4259.88       758.32 o
 -13   5  19       6529.48       4969.02       661.21 o
 -11   5  19       1598.57       2680.69       685.21 o
  -9   5  19        620.90       1106.38       321.23 o
  -7   5  19       3757.89       4423.72       486.99 o
  -5   5  19        539.15       1460.99       515.10 o
  -3   5  19        363.15       1502.79       369.80 o
  -1   5  19      10413.12      11040.08       854.26 o
   1   5  19      15139.15      14887.97      1588.41 o
   3   5  19      11363.92      11519.93       856.93 o
   5   5  19      27732.16      26266.12      1457.24 o
   7   5  19       1447.93       2289.11       606.59 o
   9   5  19       1025.06       2068.18       536.80 o
  11   5  19       3811.03       4632.65       799.47 o
  13   5  19         78.53        639.28       524.22 o
  15   5  19       3110.86       2859.42       716.31 o
  17   5  19        101.63        248.20       592.07 o
 -24   6  19       1535.91       1864.24       925.87 o
 -22   6  19         17.37        705.35       816.72 o
 -20   6  19        478.52       1421.13       776.90 o
 -18   6  19      10750.62       9716.22      1326.06 o
 -16   6  19      39168.30      35936.57      1888.97 o
 -14   6  19       6295.94       5472.56       715.78 o
 -12   6  19       7267.17       8929.69       725.99 o
 -10   6  19      22563.75      22956.13      1192.66 o
  -8   6  19       5969.24       4438.90       474.78 o
  -6   6  19         63.10        256.15       283.70 o
  -4   6  19       5693.33       5961.00       517.02 o
  -2   6  19       2579.46       3444.85       545.83 o
   0   6  19      32245.62      35525.66      1580.54 o
   2   6  19          1.06        203.22       389.90 o
   4   6  19      50537.59      51681.00      1822.23 o
   6   6  19      24049.54      23421.72      1420.41 o
   8   6  19         13.50        506.03       462.70 o
  10   6  19        966.27       1183.40       513.88 o
  12   6  19         14.27        513.21       512.48 o
  14   6  19      19534.46      18951.64      1320.51 o
  16   6  19      27731.14      24454.03      3289.40 o
 -23   7  19        607.27        247.71       764.72 o
 -21   7  19        857.33       2424.49       902.37 o
 -19   7  19         16.43        379.72       733.29 o
 -17   7  19       1201.03       2239.42       686.46 o
 -15   7  19      16772.11      18662.59      1470.40 o
 -13   7  19      24614.00      23661.96      1459.88 o
 -11   7  19        188.52        984.50       553.65 o
  -9   7  19      58188.50      59060.20      2096.46 o
  -7   7  19      31875.46      36219.56      1260.63 o
  -5   7  19      16309.96      15353.56      1498.91 o
  -3   7  19     106736.06     103996.27      3017.21 o
  -1   7  19      39392.04      39734.21      1479.12 o
   1   7  19      92090.98      85431.21      2661.63 o
   3   7  19     158155.22     159383.16      5165.26 o
   5   7  19      20098.02      24104.77      1364.51 o
   7   7  19       1461.34       1590.69       520.88 o
   9   7  19      17651.27      18750.92      1227.83 o
  11   7  19      22367.05      20795.60      1326.54 o
  13   7  19        294.77        699.65       567.07 o
  15   7  19        421.25        547.31       909.47 o
 -22   8  19       2175.13       1475.78       968.93 o
 -20   8  19      15144.36      15896.37      1798.76 o
 -18   8  19       9716.51      10189.22      1167.80 o
 -16   8  19         11.17          5.80       562.72 o
 -14   8  19       2608.04       3182.48       775.36 o
 -12   8  19        181.12        394.70       506.81 o
 -10   8  19      24034.35      20581.25      1490.74 o
  -8   8  19      16995.21      15719.56      1601.23 o
  -6   8  19       2488.12       1788.44       501.46 o
  -4   8  19       1027.94       1682.64       488.06 o
  -2   8  19         61.84       1025.57       466.23 o
   0   8  19      11223.69      11219.39       888.51 o
   2   8  19       3708.75       5552.10       691.36 o
   4   8  19         12.59        427.77       432.46 o
   6   8  19       4508.12       4344.37       637.98 o
   8   8  19      16077.13      18702.75      1272.27 o
  10   8  19       1372.60       2848.94       640.93 o
  12   8  19        950.21        975.59       676.56 o
  14   8  19         14.81        981.81      1066.86 o
 -19   9  19      12216.15      12811.50      1639.21 o
 -17   9  19        352.87       1187.07       759.47 o
 -15   9  19      10764.66      11653.44      1136.57 o
 -13   9  19        144.40        382.63       589.19 o
 -11   9  19        377.20        469.55       552.25 o
  -9   9  19       9707.42      11558.04      1365.44 o
  -7   9  19      21416.49      19421.66      1859.63 o
  -5   9  19      19927.49      20830.58      1157.31 o
  -3   9  19       6499.48       7197.46       757.95 o
  -1   9  19      12571.03      12370.18       950.36 o
   1   9  19      43675.41      45723.87      1735.30 o
   3   9  19        387.56        893.40       491.88 o
   5   9  19          3.13        192.66       455.29 o
   7   9  19      19780.78      19753.89      1349.48 o
   9   9  19       3370.26       2793.28       678.16 o
  11   9  19      29812.71      26006.80      2580.97 o
  13   9  19      12280.02      12249.91      1784.72 o
 -18  10  19      61179.22      65219.95      2793.66 o
 -16  10  19      21877.91      19422.93      2468.28 o
 -14  10  19       1590.33       1705.60       706.00 o
 -12  10  19      23229.10      25460.96      1737.95 o
 -10  10  19     110667.62     107130.91      4103.44 o
  -8  10  19      33678.76      30522.54      2994.98 o
  -6  10  19      21994.87      19959.21      1769.52 o
  -4  10  19      24482.24      23618.37      1504.51 o
  -2  10  19       4367.62       4887.59       629.64 o
   0  10  19        131.65        526.00       460.10 o
   2  10  19       7554.43       6263.56       808.53 o
   4  10  19       4938.36       5025.69       726.30 o
   6  10  19      27241.10      29868.11      1980.27 o
   8  10  19      44297.73      43132.27      3018.43 o
  10  10  19       3099.97       5241.00      1355.17 o
 -17  11  19        428.40        804.11       728.41 o
 -15  11  19       5284.28       3576.80       918.11 o
 -13  11  19         20.07         47.90       671.92 o
 -11  11  19       1558.92       2389.49       948.06 o
  -9  11  19       5563.34       4661.02      1095.46 o
  -7  11  19      10305.15       9140.12      1524.14 o
  -5  11  19      31056.96      26720.03      3353.22 o
  -3  11  19        371.93        472.73       535.99 o
  -1  11  19      10916.21      12219.47      1031.09 o
   1  11  19       1751.77       1473.48       718.06 o
   3  11  19       4111.47       3790.63       744.34 o
   5  11  19       1760.39       1112.40       708.34 o
   7  11  19      10584.76      10411.14      1842.48 o
   9  11  19       6356.81       5589.77      1364.99 o
 -14  12  19       1200.81       1263.79      1411.23 o
 -12  12  19       1394.81        649.28      1122.83 o
 -10  12  19         14.24        898.61       866.09 o
  -8  12  19       2341.46       1881.50       896.83 o
  -6  12  19       1075.37        270.14       729.17 o
  -4  12  19        458.88        123.95       702.77 o
  -2  12  19       1756.34       1424.90       797.09 o
   0  12  19      17718.40      19024.63      1732.99 o
   2  12  19        305.58        734.36       580.29 o
   4  12  19      19795.39      19327.24      1904.92 o
   6  12  19          9.45       1523.51      1039.57 o
  -9  13  19       3741.16       3974.26      1320.73 o
  -7  13  19        231.85       1027.86       996.15 o
  -5  13  19       2971.01       4690.25      1344.82 o
  -3  13  19       7507.93       8020.47      1627.66 o
  -1  13  19       4148.83       4978.81      1355.37 o
   1  13  19       7354.61       7386.36      1677.81 o
   3  13  19        751.91       1337.49      1210.50 o
 -26   0  20       9127.62       8135.31      2531.91 o
 -24   0  20      15818.94      19329.19      2099.08 o
 -22   0  20      36379.71      36438.19      2843.21 o
 -20   0  20      68056.91      64276.09      3498.54 o
 -18   0  20        363.77       1362.17       806.71 o
 -16   0  20      79906.97      85167.16      4065.87 o
 -14   0  20       4220.63       4281.98       937.38 o
 -12   0  20      13190.49      14375.11      1077.73 o
 -10   0  20      14927.14      18357.76      1255.04 o
  -8   0  20      15343.46      18077.13      1263.63 o
  -6   0  20      11840.11      11555.99      1390.07 o
  -4   0  20      30310.92      27388.49      1575.91 o
  -2   0  20      30960.41      26242.48      4171.42 o
   0   0  20     233171.52     218824.00      6842.25 o
   2   0  20       3766.31       3316.25       616.28 o
   4   0  20      36468.10      35236.07      1560.78 o
   6   0  20      49052.75      44889.66      1836.27 o
   8   0  20       4001.31       5442.43       775.71 o
  10   0  20      52200.25      50363.39      2358.03 o
  12   0  20      10679.16       9234.55      1152.47 o
  14   0  20       7572.46       8432.12      1185.12 o
  16   0  20          4.58        313.61       584.30 o
  18   0  20        341.38        747.12      1203.69 o
 -25   1  20        396.41        931.25       781.92 o
 -23   1  20      19585.22      17341.58      1395.90 o
 -21   1  20       5982.29       6077.73       858.28 o
 -19   1  20       2269.65       2800.18       871.69 o
 -17   1  20      19528.79      21901.58      1450.57 o
 -15   1  20     111430.50     109030.41      3419.65 o
 -13   1  20     136368.97     133326.67      3574.12 o
 -11   1  20         21.65       1581.44       373.22 o
  -9   1  20     151512.34     154990.45      3401.85 o
  -7   1  20      74448.18      73072.55      3475.81 o
  -5   1  20     101031.82      94129.05      2870.98 o
  -3   1  20     187651.66     184485.02      4818.24 o
  -1   1  20        107.32       1945.95       474.93 o
   1   1  20     157163.86     147907.92      3617.45 o
   3   1  20      23052.60      26561.48      1076.33 o
   5   1  20        912.71       1481.02       349.01 o
   7   1  20       2532.88       2806.59       467.74 o
   9   1  20       3583.57       3581.75       559.87 o
  11   1  20        132.71        592.64       389.83 o
  13   1  20      34217.76      36222.21      1522.63 o
  15   1  20       1098.42       1407.16       519.29 o
  17   1  20      53925.66      48767.97      2911.59 o
 -26   2  20        683.56        252.97       696.95 o
 -24   2  20        729.98         20.90       695.58 o
 -22   2  20        737.26        718.47       732.18 o
 -20   2  20      15324.76      15268.76      1239.16 o
 -18   2  20         89.23        161.62       444.37 o
 -16   2  20       3232.01       3647.97       634.85 o
 -14   2  20      14768.29      14292.60      1087.05 o
 -12   2  20        367.78        914.32       377.52 o
 -10   2  20      34261.13      31120.61       975.06 o
  -8   2  20       2045.70       2320.32       361.05 o
  -6   2  20      25297.07      27251.68      1097.65 o
  -4   2  20      58365.37      59895.96      1745.45 o
  -2   2  20     112570.82     112365.06      2669.87 o
   0   2  20         84.50        932.20       338.94 o
   2   2  20      32939.59      37978.31      1128.61 o
   4   2  20      20543.10      27405.72      1238.75 o
   6   2  20      54015.43      57083.75      1796.14 o
   8   2  20      24333.23      25283.33      1122.91 o
  10   2  20      15250.60      17014.38       962.20 o
  12   2  20        591.86        612.34       438.06 o
  14   2  20        275.90       1130.32       483.32 o
  16   2  20      25647.66      25106.43      1866.77 o
  18   2  20       4624.34       4051.24      1144.35 o
 -25   3  20        318.46        225.05       722.94 o
 -23   3  20         10.62        590.08       738.06 o
 -21   3  20      21685.71      23342.09      1969.42 o
 -19   3  20      27429.83      26857.38      1708.00 o
 -17   3  20      10243.98       9370.42       996.49 o
 -15   3  20      63932.77      61162.36      2193.98 o
 -13   3  20       9160.14       9296.03       803.87 o
 -11   3  20       9240.15      10522.79       705.14 o
  -9   3  20       5568.78       7428.73       561.75 o
  -7   3  20      18143.03      18901.76       846.62 o
  -5   3  20      19892.03      18422.74      1082.42 o
  -3   3  20       5205.03       5116.34       493.33 o
  -1   3  20      62231.81      60380.20      1615.00 o
   1   3  20        370.54       1001.04       339.92 o
   3   3  20     141309.36     135171.27      3493.95 o
   5   3  20      12069.28      12785.54       850.77 o
   7   3  20      68581.34      67742.23      1875.70 o
   9   3  20         60.90        682.17       422.93 o
  11   3  20      38535.11      37946.63      1524.94 o
  13   3  20         17.81        432.42       438.91 o
  15   3  20       4728.10       5106.89       734.99 o
  17   3  20        856.93       1168.77       895.28 o
 -24   4  20      29437.31      26344.47      2200.15 o
 -22   4  20      27707.51      26922.78      2816.22 o
 -20   4  20        625.79       1549.88       838.03 o
 -18   4  20       5714.89       6449.85      1085.21 o
 -16   4  20        141.82        178.43       406.32 o
 -14   4  20       6161.89       7028.20       833.57 o
 -12   4  20       6427.51       5733.28       767.34 o
 -10   4  20      11157.43      13957.05       978.43 o
  -8   4  20       3362.58       4409.95       675.98 o
  -6   4  20      59411.39      55743.05      1379.04 o
  -4   4  20         37.45        260.98       286.07 o
  -2   4  20      13459.09      12994.22       924.56 o
   0   4  20        441.11        673.44       414.40 o
   2   4  20      38543.81      40960.94      1327.65 o
   4   4  20      40112.59      38501.90      1534.79 o
   6   4  20      30107.29      31573.17      1354.63 o
   8   4  20      58071.62      56122.10      1664.79 o
  10   4  20        502.30        369.29       425.39 o
  12   4  20       2321.26       2280.79       564.70 o
  14   4  20       1761.42       2847.33       665.93 o
  16   4  20      13114.48      13722.39      1418.89 o
 -23   5  20        133.70        335.05       715.63 o
 -21   5  20        396.36       1598.74       936.09 o
 -19   5  20       1754.32       1433.74       767.15 o
 -17   5  20      13184.24      12169.96      1377.76 o
 -15   5  20      23986.17      22979.18      1580.10 o
 -13   5  20      19581.46      18915.03      1904.28 o
 -11   5  20      66685.16      64423.84      2064.14 o
  -9   5  20       1866.66       2233.81       519.32 o
  -7   5  20     307965.44     298171.81      6595.82 o
  -5   5  20     249199.36     241057.31      5315.37 o
  -3   5  20        144.81        851.40       377.25 o
  -1   5  20      12671.23      12319.16       967.49 o
   1   5  20       1334.69       1909.23       428.09 o
   3   5  20      16126.76      18499.86      1186.05 o
   5   5  20      10748.97       9935.55       907.45 o
   7   5  20          2.99        203.10       398.20 o
   9   5  20       9408.79      10206.97       890.51 o
  11   5  20       7885.19       8242.10       840.80 o
  13   5  20       3464.85       2628.20       625.65 o
  15   5  20       2014.47       2755.91       844.07 o
 -22   6  20      17583.02      15533.14      1659.97 o
 -20   6  20       1044.24        390.04       780.13 o
 -18   6  20      14505.09      13271.01      1516.70 o
 -16   6  20      26810.88      24417.43      1583.12 o
 -14   6  20       3021.70       2719.47       630.14 o
 -12   6  20      23584.02      24224.62      1314.41 o
 -10   6  20       3525.74       3877.38       537.12 o
  -8   6  20         51.44        222.27       402.21 o
  -6   6  20       6793.76       8203.34       859.37 o
  -4   6  20       4263.21       4423.02       563.58 o
  -2   6  20      46963.75      47931.08      1728.09 o
   0   6  20      48319.97      50787.51      1727.57 o
   2   6  20      52496.71      50149.59      1770.46 o
   4   6  20     182153.89     172324.27      4542.19 o
   6   6  20      13240.44      13869.91      1124.16 o
   8   6  20          3.68        159.48       387.72 o
  10   6  20      17097.61      14414.25      1158.97 o
  12   6  20        178.18        618.70       523.91 o
  14   6  20      29071.06      28977.45      2015.47 o
  16   6  20       9028.77      10482.95      1758.06 o
 -21   7  20        175.69        997.49       839.60 o
 -19   7  20       4920.10       6074.12      1146.39 o
 -17   7  20      45456.46      43243.03      2116.04 o
 -15   7  20      19427.07      16035.77      1393.40 o
 -13   7  20       6280.51       7150.01      1815.26 o
 -11   7  20      48704.00      47054.58      1930.11 o
  -9   7  20      41004.25      37559.12      1545.80 o
  -7   7  20      51622.31      49023.62      1718.72 o
  -5   7  20       2098.20       2620.87       479.87 o
  -3   7  20      42999.11      41335.02      1505.93 o
  -1   7  20       9308.59       9457.20       990.57 o
   1   7  20         30.46        906.53       480.07 o
   3   7  20      20817.49      24850.28      1415.52 o
   5   7  20       2503.02       3903.92       663.88 o
   7   7  20       5175.12       4006.31       658.24 o
   9   7  20       6281.26       7753.78       854.88 o
  11   7  20      12112.58      12169.05      1038.82 o
  13   7  20       2073.72       3483.36       861.50 o
  15   7  20       2754.38       3312.91      1234.82 o
 -20   8  20       3464.20       2943.79      1025.71 o
 -18   8  20       8841.72       7104.90      1282.00 o
 -16   8  20       1382.81        823.18       618.42 o
 -14   8  20      11972.30      12289.44      1197.02 o
 -12   8  20        759.38        719.39       532.90 o
 -10   8  20      35388.05      33932.52      2351.69 o
  -8   8  20        367.31       1187.92       509.90 o
  -6   8  20      20986.66      22419.27      1342.65 o
  -4   8  20        542.62       1319.35       548.77 o
  -2   8  20        206.16        698.52       465.03 o
   0   8  20      53769.48      45966.83      1782.55 o
   2   8  20      38747.73      35849.39      1871.11 o
   4   8  20       4686.43       5804.46       738.51 o
   6   8  20      52837.63      55276.08      1990.90 o
   8   8  20     119047.89     113495.30      3305.97 o
  10   8  20      37800.16      37878.23      1959.39 o
  12   8  20      12866.12      13104.92      1969.43 o
 -19   9  20        791.91       1553.80       924.50 o
 -17   9  20       3117.22       3800.14       826.94 o
 -15   9  20        819.87        610.64       620.75 o
 -13   9  20      55173.90      51846.69      2427.93 o
 -11   9  20      27427.02      26493.09      1812.75 o
  -9   9  20          1.60        562.18       694.30 o
  -7   9  20       6175.98       7466.09      1080.98 o
  -5   9  20      34237.88      33458.04      2048.91 o
  -3   9  20      27391.85      27440.28      1572.66 o
  -1   9  20        315.60        837.75       446.82 o
   1   9  20       5100.38       5928.73       756.09 o
   3   9  20       4578.04       5088.71       678.16 o
   5   9  20          1.28        379.31       527.16 o
   7   9  20      18226.58      17123.15      1299.13 o
   9   9  20       2249.90       2699.89       683.84 o
  11   9  20         55.52          0.00       892.57 o
 -18  10  20       1859.76       2414.63       888.82 o
 -16  10  20       2037.95       2057.80       789.29 o
 -14  10  20       1747.53        940.77       619.35 o
 -12  10  20         24.68        269.12       679.67 o
 -10  10  20       3773.19       3419.99      1008.12 o
  -8  10  20       1772.71       1593.14       783.80 o
  -6  10  20         13.56        223.64       649.63 o
  -4  10  20        203.40        516.09       685.62 o
  -2  10  20       4310.83       4319.53       656.11 o
   0  10  20       8856.77       8891.51      1152.72 o
   2  10  20       2945.39       2285.83       598.93 o
   4  10  20       5894.91       6500.71       818.42 o
   6  10  20       7981.97       8695.80       912.80 o
   8  10  20      14769.08      15013.81      1725.26 o
  10  10  20        825.02        224.47       878.97 o
 -15  11  20       8999.64       9543.55      1475.82 o
 -13  11  20         76.34        655.38       847.91 o
 -11  11  20      42153.54      38859.24      3544.29 o
  -9  11  20      37521.64      33020.50      2288.91 o
  -7  11  20        173.91        825.52       790.09 o
  -5  11  20        339.19        515.78       705.23 o
  -3  11  20       9523.08       9223.66      1280.21 o
  -1  11  20        713.45        413.31       467.11 o
   1  11  20      10639.88      10066.08       967.16 o
   3  11  20      14883.13      12178.05      1285.05 o
   5  11  20       3491.08       2586.07      1151.43 o
   7  11  20         60.85        558.39       853.88 o
 -12  12  20       1818.01       2227.19      1171.19 o
 -10  12  20         10.14        214.97       971.44 o
  -8  12  20         76.45        534.97      1055.10 o
  -6  12  20        477.92        827.37       986.56 o
  -4  12  20      17264.71      18917.79      2295.09 o
  -2  12  20      34481.88      34292.72      2996.47 o
   0  12  20      11179.06       9939.51      1346.88 o
   2  12  20       2583.69       3048.47       771.61 o
   4  12  20      11334.37      11422.48      1484.49 o
  -7  13  20       5047.93       4277.23      1535.75 o
  -5  13  20        167.32         76.59       971.32 o
  -3  13  20       9685.60      12304.64      2583.79 o
  -1  13  20      22978.61      25983.16      2764.24 o
 -25   1  21       1127.01        463.37       737.15 o
 -23   1  21        773.18        682.15       749.82 o
 -21   1  21         22.03         20.75       482.95 o
 -19   1  21        162.14        474.22       523.80 o
 -17   1  21       5540.72       5667.00      1033.05 o
 -15   1  21        691.58       1247.33       556.20 o
 -13   1  21      50949.21      52342.22      2122.76 o
 -11   1  21      94204.79      91762.41      2759.47 o
  -9   1  21       8900.75       8890.11       687.82 o
  -7   1  21      31109.29      29759.85      1167.30 o
  -5   1  21      18132.75      17190.10      1529.85 o
  -3   1  21       1548.75       2722.97       416.73 o
  -1   1  21         54.51       1177.09       420.62 o
   1   1  21      89198.54      92378.23      2287.13 o
   3   1  21      62562.77      62048.83      1759.90 o
   5   1  21        622.76       1365.32       406.10 o
   7   1  21      24792.34      25294.51      1117.08 o
   9   1  21      47985.49      47844.00      1592.34 o
  11   1  21       8294.17       9127.34       786.80 o
  13   1  21       4453.06       4955.78       651.23 o
  15   1  21       4335.72       6461.72       841.21 o
  17   1  21        623.48        160.18       754.79 o
 -24   2  21       5704.05       7159.48      1215.12 o
 -22   2  21       3567.53       3185.89       970.73 o
 -20   2  21        282.87        643.82       528.04 o
 -18   2  21       9379.33      11032.90      1246.85 o
 -16   2  21      53503.18      52173.17      2070.53 o
 -14   2  21      44258.25      49311.82      1971.01 o
 -12   2  21      11463.72      10685.51       812.87 o
 -10   2  21       5843.14       5757.97       457.75 o
  -8   2  21      57036.40      56360.21      1521.52 o
  -6   2  21     133230.08     130670.30      2909.66 o
  -4   2  21     134996.25     128063.28      3249.88 o
  -2   2  21      46727.88      46564.61      1234.34 o
   0   2  21      77873.14      80114.65      1827.34 o
   2   2  21     342240.25     348442.88      7163.66 o
   4   2  21     217873.52     211487.66      4685.04 o
   6   2  21        190.31        627.09       357.72 o
   8   2  21      43412.77      42839.59      1425.53 o
  10   2  21      22885.88      24095.64      1293.33 o
  12   2  21       3919.38       4085.51       714.65 o
  14   2  21       1162.71       1740.27       528.51 o
  16   2  21         12.57        520.37       790.81 o
 -25   3  21       2448.05       2867.80       978.70 o
 -23   3  21       2917.16       2330.58       919.45 o
 -21   3  21       1284.10        607.67       750.20 o
 -19   3  21        116.15        302.84       626.80 o
 -17   3  21      38135.27      36232.61      1856.38 o
 -15   3  21      42445.63      42209.97      1764.28 o
 -13   3  21      12898.44      12927.57      1554.60 o
 -11   3  21        486.91        847.76       365.90 o
  -9   3  21      13264.47      13919.01       747.17 o
  -7   3  21      48869.92      43900.24      1293.18 o
  -5   3  21      19760.05      20626.25       909.70 o
  -3   3  21       5163.14       5646.87       452.24 o
  -1   3  21       8400.71       7972.41       634.08 o
   1   3  21        692.49       1311.28       403.44 o
   3   3  21        838.80       2719.96       467.32 o
   5   3  21       3400.91       3887.28       537.52 o
   7   3  21        718.90       2707.41       516.59 o
   9   3  21      34756.81      33039.12      1483.87 o
  11   3  21      83587.09      84267.49      2354.75 o
  13   3  21      30366.40      28861.76      1433.48 o
  15   3  21          3.71          0.00       710.71 o
  17   3  21      19354.27      21662.63      2407.39 o
 -24   4  21         23.40        696.76       856.02 o
 -22   4  21         28.39          6.84       720.84 o
 -20   4  21        376.94        857.95       775.86 o
 -18   4  21          3.93        162.45       623.19 o
 -16   4  21        240.44        729.25       593.11 o
 -14   4  21      11866.77      11795.12       882.78 o
 -12   4  21      89849.45      88532.75      2607.76 o
 -10   4  21      30314.95      31427.99      1526.70 o
  -8   4  21      55160.99      50381.68      1899.55 o
  -6   4  21     188970.67     181469.95      4266.02 o
  -4   4  21      29983.58      30106.33      1021.02 o
  -2   4  21        829.50       1516.33       303.47 o
   0   4  21       1490.36       1980.13       377.71 o
   2   4  21        995.07       3856.03       536.76 o
   4   4  21      30538.04      32929.80      1356.59 o
   6   4  21      57323.89      54161.97      2265.84 o
   8   4  21      34038.65      32218.77      1388.44 o
  10   4  21        276.12        266.87       418.82 o
  12   4  21      14190.53      15371.40      1186.51 o
  14   4  21        803.51        841.19       564.76 o
  16   4  21       4064.66       5232.71      1159.03 o
 -23   5  21        695.57       1626.76       892.97 o
 -21   5  21       4633.59       4830.35      1077.38 o
 -19   5  21      41267.71      36826.49      2991.15 o
 -17   5  21      35463.29      29599.88      5020.12 o
 -15   5  21       1074.01       1401.73       618.53 o
 -13   5  21      43696.32      44436.66      1703.65 o
 -11   5  21      70585.91      71263.82      2126.30 o
  -9   5  21      19482.16      20952.42      1195.14 o
  -7   5  21        160.41        578.53       340.99 o
  -5   5  21       5981.39       6662.79       533.81 o
  -3   5  21         30.67        432.68       403.23 o
  -1   5  21      13948.90      11945.19       930.20 o
   1   5  21       1572.10       1576.57       466.90 o
   3   5  21      12057.97      12407.21       944.87 o
   5   5  21       4667.33       4441.43       671.43 o
   7   5  21       1352.70       1259.63       512.52 o
   9   5  21      10979.78      10870.75      1309.93 o
  11   5  21       2668.14       2833.76       662.58 o
  13   5  21      11695.53      11212.33      1268.58 o
  15   5  21      13609.57      12681.22      1353.65 o
 -22   6  21         80.88        478.66       786.15 o
 -20   6  21       1936.59       1524.57       870.55 o
 -18   6  21        418.69       1476.17       775.41 o
 -16   6  21        616.40        583.66       587.31 o
 -14   6  21      15428.27      14642.19      1244.75 o
 -12   6  21      26744.20      25107.46      1278.76 o
 -10   6  21       6635.65       8937.46       724.79 o
  -8   6  21      48921.32      49344.02      1846.95 o
  -6   6  21      49635.29      49355.88      1553.05 o
  -4   6  21       7093.01       6377.25       722.95 o
  -2   6  21      39848.93      41532.34      1775.99 o
   0   6  21     119989.40     121862.93      3330.81 o
   2   6  21       7268.11       7835.99       793.97 o
   4   6  21        334.45       1230.79       482.56 o
   6   6  21       2254.90       1390.46       529.79 o
   8   6  21       8390.26       6241.38       784.64 o
  10   6  21      29320.50      28153.74      1607.60 o
  12   6  21        130.21        488.85       537.39 o
  14   6  21      13463.98      14667.82      2579.01 o
 -21   7  21       3793.55       4237.80      1075.17 o
 -19   7  21       1416.78       1694.72       873.17 o
 -17   7  21        899.65       1073.10      1167.66 o
 -15   7  21      26752.61      28340.19      1806.28 o
 -13   7  21      17922.32      19119.76      1776.32 o
 -11   7  21       5837.89       6718.58       907.63 o
  -9   7  21          1.47        257.72       394.92 o
  -7   7  21       7350.78       7939.42       884.96 o
  -5   7  21       8852.57       9250.50       796.99 o
  -3   7  21      35120.75      37768.07      1464.38 o
  -1   7  21       2006.15       3832.52       650.26 o
   1   7  21       1239.99       2091.74       550.82 o
   3   7  21        503.13        215.34       434.94 o
   5   7  21       1775.68       1693.09       519.36 o
   7   7  21       5146.60       4731.70       739.67 o
   9   7  21       2972.26       3065.08       683.51 o
  11   7  21      32219.75      26896.92      1561.44 o
  13   7  21      38654.12      29505.88      2108.80 o
 -20   8  21       7045.71       9755.37      1503.44 o
 -18   8  21        580.29       1214.99       709.32 o
 -16   8  21        498.55        310.50       580.31 o
 -14   8  21      20458.35      19355.35      1553.07 o
 -12   8  21       4494.05       5610.56       767.08 o
 -10   8  21       1141.47        933.67       527.21 o
  -8   8  21       7031.65       6180.99       852.70 o
  -6   8  21      26606.77      24743.93      1734.39 o
  -4   8  21      78044.43      77333.80      2329.53 o
  -2   8  21      27403.66      27386.92      1499.01 o
   0   8  21       8579.81       9264.62       900.77 o
   2   8  21      13836.83      18328.15      1147.89 o
   4   8  21      20929.59      24248.35      1524.14 o
   6   8  21      70854.30      65541.27      2425.84 o
   8   8  21       8291.18       9374.05      1031.18 o
  10   8  21      11124.72       9585.54      1191.54 o
  12   8  21       2358.92       2386.37      1110.88 o
 -19   9  21      39852.17      44207.62      3037.65 o
 -17   9  21       9572.70       9661.43      1169.25 o
 -15   9  21        827.63        343.92       611.11 o
 -13   9  21          2.53        552.33       605.18 o
 -11   9  21      13354.14      16083.02      1591.64 o
  -9   9  21      23784.98      25800.81      2033.40 o
  -7   9  21       7150.60       5948.18      2194.44 o
  -5   9  21       4565.82       4528.05       711.79 o
  -3   9  21         29.42        630.22       474.69 o
  -1   9  21        304.53        600.38       484.52 o
   1   9  21      19338.06      20385.33      1359.59 o
   3   9  21      38427.94      41776.06      1785.63 o
   5   9  21       9021.46      10845.54      1022.52 o
   7   9  21      91863.48      91809.86      2914.07 o
   9   9  21      13906.43      14971.92      1837.18 o
  11   9  21        275.75       1082.47       923.12 o
 -16  10  21        231.44        775.98       705.73 o
 -14  10  21       7116.23       8278.51      1491.45 o
 -12  10  21        620.34       1701.87       875.13 o
 -10  10  21         76.52        590.72       782.71 o
  -8  10  21      26008.60      25705.03      2067.02 o
  -6  10  21       5912.43       7774.16      1150.19 o
  -4  10  21      47324.24      47971.43      2543.82 o
  -2  10  21      65666.42      66410.08      2243.87 o
   0  10  21      12500.91      11235.42      1011.14 o
   2  10  21        265.72        906.82       496.84 o
   4  10  21       4390.62       4009.10       718.72 o
   6  10  21      26913.66      27161.01      1814.96 o
   8  10  21      12358.62      14892.94      2061.66 o
 -15  11  21       5653.72       5563.26      1577.77 o
 -13  11  21       4440.01       2933.96      1001.93 o
 -11  11  21      50296.93      51414.24      2884.87 o
  -9  11  21      28070.27      29065.40      2239.94 o
  -7  11  21        288.01       1279.32      1358.12 o
  -5  11  21         95.25        951.70       782.76 o
  -3  11  21       1809.27       1990.46       853.97 o
  -1  11  21       8719.47       9922.44       978.78 o
   1  11  21       6349.26       6450.84       901.73 o
   3  11  21        538.78        983.61       626.06 o
   5  11  21       1534.90       1790.63      1190.04 o
   7  11  21       3216.94       2957.54      1155.56 o
 -10  12  21        184.03       2018.91      1234.82 o
  -8  12  21       1352.05        859.36      1022.22 o
  -6  12  21       1095.63        207.53       972.34 o
  -4  12  21        339.11        427.02       967.20 o
  -2  12  21       1947.73       1799.95      2158.35 o
   0  12  21        457.19       1356.96       885.87 o
   2  12  21      22992.37      20141.28      1496.72 o
 -24   0  22      44481.15      40495.82      3190.78 o
 -22   0  22      15799.43      15918.34      1963.57 o
 -20   0  22       1032.98       1817.20       855.45 o
 -18   0  22         51.67        158.48       717.44 o
 -16   0  22      55405.65      46372.86      2912.53 o
 -14   0  22     316121.69     318963.81     12207.09 o
 -12   0  22     180005.02     174813.09      7126.91 o
 -10   0  22       1675.04       2072.93       651.15 o
  -8   0  22     230069.47     233033.56      7204.41 o
  -6   0  22     567438.25     558483.94     19981.87 o
  -4   0  22     349560.09     336279.31     10217.51 o
  -2   0  22       8557.37       8403.34      1003.65 o
   0   0  22      73503.88      72358.34      2610.64 o
   2   0  22      17005.58      17220.27      1503.78 o
   4   0  22      60046.96      58318.13      3570.57 o
   6   0  22     100567.84      94163.43      3721.75 o
   8   0  22       4945.75       4129.14       773.34 o
  10   0  22       7428.35       6396.35       928.67 o
  12   0  22      20865.04      22098.99      1706.86 o
  14   0  22      21114.16      24616.25      2386.28 o
  16   0  22       1802.84          0.00      1120.68 o
 -25   1  22        228.49        815.75       792.28 o
 -23   1  22       1676.71       2112.40       882.23 o
 -21   1  22       6235.02       7098.47       955.09 o
 -19   1  22        283.96        371.56       505.92 o
 -17   1  22       2630.96       2910.48       667.99 o
 -15   1  22      13760.43      14964.56      1182.86 o
 -13   1  22       1463.60       2046.35       760.85 o
 -11   1  22      13434.09      12375.58       889.98 o
  -9   1  22      16789.90      19135.27       937.43 o
  -7   1  22      25929.42      29088.80      1789.72 o
  -5   1  22      22783.51      26286.61      1858.16 o
  -3   1  22      18915.05      21148.53      1055.03 o
  -1   1  22       4052.62       3637.07       509.72 o
   1   1  22      21964.31      19892.87      1124.57 o
   3   1  22      34976.72      33870.65      1190.52 o
   5   1  22       1922.09       2214.94       443.47 o
   7   1  22       2218.20       2683.43       498.98 o
   9   1  22        541.03       1158.32       530.90 o
  11   1  22      45045.94      43951.91      1601.75 o
  13   1  22      38356.04      42944.16      2617.29 o
  15   1  22       3485.88       3548.82      1100.61 o
 -24   2  22       3964.32       3525.29      1015.07 o
 -22   2  22        233.08        474.50       654.02 o
 -20   2  22         77.01         67.24       514.57 o
 -18   2  22       1370.53        979.81       570.96 o
 -16   2  22      13407.39      15134.08      1214.75 o
 -14   2  22      11793.12      13330.19      2162.74 o
 -12   2  22      12229.75      13479.72      1113.46 o
 -10   2  22      12404.15      14349.92       950.46 o
  -8   2  22      20937.94      21700.83       933.58 o
  -6   2  22        125.54        459.80       328.45 o
  -4   2  22      73693.90      74420.14      1912.02 o
  -2   2  22       3128.32       3743.99       448.69 o
   0   2  22      22876.87      23100.72      1056.60 o
   2   2  22       4324.54       4884.44       541.18 o
   4   2  22          8.20        316.48       355.31 o
   6   2  22       3539.41       3277.81       519.82 o
   8   2  22       7473.28       8297.02       752.83 o
  10   2  22       1087.13       1281.07       483.74 o
  12   2  22      34216.00      36030.55      1712.91 o
  14   2  22        323.77        916.23       883.38 o
  16   2  22      10418.45       7740.99      1406.72 o
 -23   3  22       1465.69       1422.37       849.63 o
 -21   3  22      22601.24      26625.37      2186.15 o
 -19   3  22       8316.60       8949.51      1275.26 o
 -17   3  22       1582.83       2144.82       685.21 o
 -15   3  22      10451.66      11254.06      1126.69 o
 -13   3  22      13930.49      17620.09      1299.21 o
 -11   3  22       2407.27       3840.64       539.92 o
  -9   3  22       1249.44       1510.55       566.15 o
  -7   3  22        427.69        583.60       298.27 o
  -5   3  22       9715.92      11590.14       777.71 o
  -3   3  22        128.17        539.73       363.36 o
  -1   3  22        389.61       1016.90       325.11 o
   1   3  22      44854.09      44720.64      1386.16 o
   3   3  22      23861.34      28708.61      1427.75 o
   5   3  22     107922.22      99323.74      2705.95 o
   7   3  22      92506.29      93026.11      2496.67 o
   9   3  22       2225.34       2579.03       527.31 o
  11   3  22      13860.17      15633.96      1031.77 o
  13   3  22       9263.05       8672.12       938.60 o
  15   3  22      33584.09      30668.89      2749.82 o
 -24   4  22       1024.96       1492.53       850.77 o
 -22   4  22      11870.86      10925.64      1456.76 o
 -20   4  22       7865.22       6558.30      1192.07 o
 -18   4  22      33533.61      32434.81      2342.95 o
 -16   4  22      35718.89      36346.14      1863.44 o
 -14   4  22      34838.46      35195.62      1483.51 o
 -12   4  22      62830.91      63787.84      2049.01 o
 -10   4  22        820.13        874.99       438.57 o
  -8   4  22     148508.22     138808.30      3372.83 o
  -6   4  22     108208.21     101452.49      2335.35 o
  -4   4  22      13176.05      15777.23      1006.74 o
  -2   4  22       6425.18       7054.65       598.05 o
   0   4  22       5682.37       6964.18       634.32 o
   2   4  22      60011.20      60091.00      1800.28 o
   4   4  22      11497.18      10975.60       837.11 o
   6   4  22       3537.43       5112.39       728.57 o
   8   4  22      11549.17      10571.43       834.83 o
  10   4  22      10594.04      12207.72       955.30 o
  12   4  22       1284.36       1729.91       589.57 o
  14   4  22       1505.97       2043.17       846.50 o
 -23   5  22       1347.05       1652.86      1082.79 o
 -21   5  22        602.05        908.22       766.12 o
 -19   5  22       5279.99       4516.99      1039.55 o
 -17   5  22          0.46         99.43       636.24 o
 -15   5  22       6647.72       7409.79      1132.53 o
 -13   5  22       3864.79       4505.41       643.70 o
 -11   5  22      41623.20      39814.04      1523.99 o
  -9   5  22        507.23       1386.25       582.75 o
  -7   5  22      42680.37      38453.42      1718.56 o
  -5   5  22       4848.32       5944.21       637.32 o
  -3   5  22       5845.22       5620.70       618.52 o
  -1   5  22      34333.64      33746.86      1405.88 o
   1   5  22      35849.66      32938.30      1486.81 o
   3   5  22       9516.94      10242.27       864.56 o
   5   5  22       3190.23       3499.06       637.68 o
   7   5  22      28175.75      27513.74      1752.10 o
   9   5  22      54166.66      53567.61      2053.60 o
  11   5  22        340.09        500.47       493.15 o
  13   5  22        631.47        459.38       622.81 o
  15   5  22       4517.06       5200.94      1030.87 o
 -22   6  22      15655.22      16230.38      2553.72 o
 -20   6  22       6388.39       3957.34      1006.67 o
 -18   6  22      14085.40      13707.26      1546.48 o
 -16   6  22      57475.20      57641.33      3690.47 o
 -14   6  22      17976.49      15787.66      1569.63 o
 -12   6  22       7020.43       8000.41       843.62 o
 -10   6  22        652.34       1928.78       612.53 o
  -8   6  22      26680.23      28682.52      1386.11 o
  -6   6  22      40423.33      40746.04      2063.61 o
  -4   6  22      26341.83      25761.92      1346.65 o
  -2   6  22      42553.75      39298.11      1574.02 o
   0   6  22         14.35        200.34       394.61 o
   2   6  22      88480.92      80206.34      3606.40 o
   4   6  22      10167.31      10715.96       955.51 o
   6   6  22      24545.91      23411.72      1467.99 o
   8   6  22        176.24        543.57       545.70 o
  10   6  22      15074.48      17438.33      1450.10 o
  12   6  22       2784.64       2714.31       861.11 o
  14   6  22       4707.50       4771.09      1012.73 o
 -21   7  22       1964.27       1972.57       957.67 o
 -19   7  22      16433.38      17870.30      1871.89 o
 -17   7  22      21275.50      18767.39      1823.47 o
 -15   7  22         93.82        232.89       531.11 o
 -13   7  22       2742.91       2399.51       699.46 o
 -11   7  22       5937.53       6896.89       938.80 o
  -9   7  22          3.52        123.80       392.27 o
  -7   7  22       1809.77       2035.46       623.53 o
  -5   7  22        692.52       1253.79       469.55 o
  -3   7  22      44457.75      46031.88      1708.31 o
  -1   7  22      90114.16      96711.02      2812.83 o
   1   7  22        904.73       2156.92       559.41 o
   3   7  22       7949.90       7675.70       812.17 o
   5   7  22       2578.51       2950.22       643.34 o
   7   7  22      25663.23      26957.50      1514.15 o
   9   7  22      57045.50      63495.92      2279.22 o
  11   7  22        702.22       2005.81       828.72 o
  13   7  22      15824.53      16367.06      1680.00 o
 -20   8  22        305.81        870.68       879.41 o
 -18   8  22         23.99        527.27       769.17 o
 -16   8  22       4874.72       5329.30       936.95 o
 -14   8  22       2188.09       2104.52       667.74 o
 -12   8  22      12997.05      14549.06      1259.04 o
 -10   8  22       4715.93       4789.46      1038.14 o
  -8   8  22       7082.53       7098.28      1123.75 o
  -6   8  22        440.21        883.12       524.87 o
  -4   8  22      28133.21      29282.64      1491.06 o
  -2   8  22       1200.98       1658.88       549.47 o
   0   8  22      39321.87      39187.13      2030.16 o
   2   8  22      16272.90      17723.78      1238.00 o
   4   8  22        165.92        790.65       515.93 o
   6   8  22       7064.94       6252.89       949.04 o
   8   8  22      13135.76      13901.67      1579.02 o
  10   8  22        127.40         29.92       697.88 o
 -17   9  22      20783.97      18298.22      1792.01 o
 -15   9  22         14.12         85.70       620.12 o
 -13   9  22       4106.72       5723.43      1190.83 o
 -11   9  22        534.08        410.44       686.68 o
  -9   9  22        269.61        894.65       726.85 o
  -7   9  22       1154.98        860.72       687.26 o
  -5   9  22       1721.80       1196.20       591.55 o
  -3   9  22      13999.53      13679.28      1060.70 o
  -1   9  22      47979.50      40344.55      2137.58 o
   1   9  22         18.87        437.70       482.99 o
   3   9  22      20151.93      21099.22      1359.86 o
   5   9  22       2944.37       3705.37       781.45 o
   7   9  22       7457.85       9425.35      1642.49 o
   9   9  22      23657.13      23301.31      2249.04 o
 -16  10  22       3414.54       4979.48       953.67 o
 -14  10  22      31934.18      31699.05      2439.38 o
 -12  10  22      13251.01      12076.89      1478.23 o
 -10  10  22          0.10       1059.46       891.95 o
  -8  10  22       9991.96       9302.74      1302.52 o
  -6  10  22      36658.85      33253.21      2405.93 o
  -4  10  22      17795.54      14804.27      1551.49 o
  -2  10  22        188.21        803.14       517.22 o
   0  10  22       1191.45       2346.14       612.31 o
   2  10  22       3025.12       3250.95       777.52 o
   4  10  22       1722.29       2251.04       723.82 o
   6  10  22      11792.71      11115.93      1206.23 o
   8  10  22         25.37        647.63       965.92 o
 -13  11  22       3955.66       4076.04      1447.26 o
 -11  11  22      10889.30       8783.04      1373.51 o
  -9  11  22       3745.59       6223.21      1194.56 o
  -7  11  22      16930.48      17407.09      1722.52 o
  -5  11  22       4141.43       6297.09      1165.81 o
  -3  11  22      52864.41      59935.62      6724.08 o
  -1  11  22      31368.29      30699.15      2217.98 o
   1  11  22       6494.69       5850.89       911.99 o
   3  11  22        329.16        232.27       605.93 o
   5  11  22      16186.66      16851.70      2739.44 o
  -8  12  22       4466.94       3351.25      1436.05 o
  -6  12  22        957.75        417.77      1166.02 o
  -4  12  22        512.26        503.20      1013.39 o
  -2  12  22        112.08        520.94       981.05 o
   0  12  22       5999.48       6677.33      2417.76 o
 -23   1  23       1659.67       2160.48      1095.22 o
 -21   1  23       2507.35       2579.18       748.21 o
 -19   1  23        365.02        415.00       509.85 o
 -17   1  23        214.54        556.65       533.92 o
 -15   1  23       6389.45       9633.80      1728.39 o
 -13   1  23      18056.94      18841.63      1675.17 o
 -11   1  23        387.68        789.73       395.06 o
  -9   1  23      57225.36      57188.13      1723.18 o
  -7   1  23      59215.58      57651.85      1642.01 o
  -5   1  23        400.52       1731.66       408.49 o
  -3   1  23      33758.19      36918.38      1323.59 o
  -1   1  23       5566.31       7268.95       669.91 o
   1   1  23        173.50        409.36       346.97 o
   3   1  23       9706.04      11842.39       755.12 o
   5   1  23         29.10        157.49       370.86 o
   7   1  23       1786.52       1815.92       469.75 o
   9   1  23       4106.71       5363.14       731.40 o
  11   1  23       7816.60       8847.55       839.95 o
  13   1  23         80.44        920.99       873.06 o
  15   1  23       6745.30       9975.64      2158.35 o
 -24   2  23      19522.24      20503.27      1985.27 o
 -22   2  23      61485.18      54082.69      2880.91 o
 -20   2  23      17289.06      13172.24      1211.36 o
 -18   2  23      12548.35      11443.82      1273.08 o
 -16   2  23      75546.70      72337.31      2703.05 o
 -14   2  23      53860.16      50401.21      2058.91 o
 -12   2  23      11400.61      11292.70      1152.10 o
 -10   2  23       1176.99       1477.40       459.91 o
  -8   2  23       1295.14        831.78       315.77 o
  -6   2  23      23528.55      21295.47      1796.32 o
  -4   2  23      49351.29      46151.65      1264.77 o
  -2   2  23      30384.72      31899.15      1162.00 o
   0   2  23       8055.41       7802.96       598.14 o
   2   2  23       2168.46       2183.22       453.19 o
   4   2  23      52665.04      53414.72      1661.39 o
   6   2  23      24287.45      26413.49      1263.29 o
   8   2  23      29937.47      29600.98      1349.27 o
  10   2  23     171423.62     167214.86      4513.79 o
  12   2  23     113622.25     109018.68      3204.42 o
  14   2  23      14858.32      16541.58      1907.73 o
 -23   3  23        256.08        904.11       808.57 o
 -21   3  23       3449.13       3388.94      1155.87 o
 -19   3  23         10.76        358.82       626.08 o
 -17   3  23        108.22        443.66       546.56 o
 -15   3  23       5899.62       5926.54       862.70 o
 -13   3  23      18223.52      20211.99      2060.89 o
 -11   3  23      20065.53      21347.27      1173.70 o
  -9   3  23       1011.31        982.62       437.66 o
  -7   3  23       6008.48       6723.71       570.76 o
  -5   3  23      57912.82      53240.00      1461.22 o
  -3   3  23      61394.57      58791.00      1586.37 o
  -1   3  23       5279.51       5563.73       592.30 o
   1   3  23       9394.48      11062.45       780.02 o
   3   3  23      11602.15      11970.69       890.98 o
   5   3  23       3693.89       4356.40       601.21 o
   7   3  23       3274.39       3513.50       687.73 o
   9   3  23         65.91        700.99       464.80 o
  11   3  23        237.89        630.09       520.13 o
  13   3  23       1334.98       1206.36      1224.45 o
  15   3  23       6716.83       7628.62      1940.44 o
 -22   4  23        712.81        400.69       810.36 o
 -20   4  23        929.75       2163.37       905.81 o
 -18   4  23       1097.03       2578.43       874.41 o
 -16   4  23       7060.32       7975.20       957.18 o
 -14   4  23      28554.71      28726.20      1944.07 o
 -12   4  23      43248.00      43411.06      3366.68 o
 -10   4  23        438.18       1204.97       491.73 o
  -8   4  23      69498.41      65201.16      1983.96 o
  -6   4  23      10760.77       9742.59       679.45 o
  -4   4  23       2167.89       1980.06       385.39 o
  -2   4  23        682.51       1818.33       424.37 o
   0   4  23      13423.66      12671.48       889.70 o
   2   4  23      13622.89      16087.97       968.87 o
   4   4  23       1016.00       2116.15       491.75 o
   6   4  23       5755.22       6348.48       784.26 o
   8   4  23      10102.62      10084.50       831.87 o
  10   4  23       1170.60       1293.71       527.74 o
  12   4  23       1656.04       1567.21       764.50 o
  14   4  23      13122.90      13931.28      1759.33 o
 -21   5  23       1589.49       1152.42       848.47 o
 -19   5  23        163.84        471.64       751.05 o
 -17   5  23       6700.64       6289.35      1624.27 o
 -15   5  23         13.22         42.45       633.31 o
 -13   5  23       3960.94       4013.35      1055.06 o
 -11   5  23      27873.26      28939.17      1541.17 o
  -9   5  23      29447.91      26515.77      2246.21 o
  -7   5  23       8639.15       9612.38       864.84 o
  -5   5  23         19.60        467.04       420.01 o
  -3   5  23      72056.34      71210.11      2121.87 o
  -1   5  23     112439.26     105508.12      3887.28 o
   1   5  23       6096.77       5868.01       762.67 o
   3   5  23       3654.18       3919.08       910.74 o
   5   5  23       4313.85       5368.92       761.51 o
   7   5  23      25293.24      26494.79      1430.89 o
   9   5  23      29130.10      27349.31      1569.64 o
  11   5  23        206.31        341.88       633.39 o
  13   5  23       5175.22       5507.46      1038.25 o
 -20   6  23      13633.48      12689.83      2022.48 o
 -18   6  23      16821.93      15656.56      3446.57 o
 -16   6  23       3624.17       3575.52       938.78 o
 -14   6  23      40106.52      40276.96      2913.13 o
 -12   6  23      24192.77      24277.47      1375.65 o
 -10   6  23       2618.68       2833.38       523.65 o
  -8   6  23      13937.49      13921.20       947.32 o
  -6   6  23      45244.93      44214.67      1939.81 o
  -4   6  23       8571.28       9324.27       815.20 o
  -2   6  23       1059.49       1679.60       494.72 o
   0   6  23       4040.22       3278.70       609.57 o
   2   6  23       5778.44       6370.74       774.06 o
   4   6  23         33.52        374.29       507.81 o
   6   6  23       4981.45       5371.26       720.63 o
   8   6  23          0.44        227.97       515.27 o
  10   6  23         86.98        126.97       582.05 o
  12   6  23       8111.06       7663.69      1141.17 o
 -19   7  23       1942.46       1536.52       873.15 o
 -17   7  23       3339.71       2886.09      1017.13 o
 -15   7  23       9560.98       9046.76      1107.21 o
 -13   7  23        438.41        351.21       551.94 o
 -11   7  23       1338.76        920.86       583.01 o
  -9   7  23       6392.72       6340.14       913.62 o
  -7   7  23       1988.28       1328.01       524.87 o
  -5   7  23      24962.45      24349.46      2336.48 o
  -3   7  23       9201.83       8873.10       886.11 o
  -1   7  23      21050.09      22050.62      1339.74 o
   1   7  23      15145.98      14171.57      1102.68 o
   3   7  23       1212.32       1221.64       543.16 o
   5   7  23      10335.58      11819.86       975.96 o
   7   7  23      34450.23      35044.90      1872.87 o
   9   7  23       8059.29       8449.97      1049.82 o
  11   7  23      16398.05      16417.77      1625.73 o
 -18   8  23       3320.94       2064.14       987.42 o
 -16   8  23      22249.74      18916.54      1865.09 o
 -14   8  23      15405.80      17931.46      1494.75 o
 -12   8  23         36.20        307.60       679.09 o
 -10   8  23        261.48        313.26       635.47 o
  -8   8  23        805.12        961.25       693.00 o
  -6   8  23       2004.56       2154.70       667.09 o
  -4   8  23       1264.86        636.02       502.13 o
  -2   8  23        129.52        819.29       462.59 o
   0   8  23      13426.06      12234.98       992.04 o
   2   8  23      43441.33      41994.69      1822.36 o
   4   8  23       9602.22       9149.68      1071.13 o
   6   8  23        125.37        892.48       595.10 o
   8   8  23       3942.72       4789.90       945.56 o
  10   8  23      24548.58      26428.58      2045.19 o
 -17   9  23         17.96        562.46       765.83 o
 -15   9  23      20914.61      20056.68      1560.62 o
 -13   9  23      34154.47      28513.98      2278.42 o
 -11   9  23      20763.14      20046.53      1760.47 o
  -9   9  23       8725.12       9219.19      1319.37 o
  -7   9  23        673.07        587.44       689.21 o
  -5   9  23      18952.81      20933.78      1785.31 o
  -3   9  23      20492.65      23160.63      1522.05 o
  -1   9  23      27249.79      24950.17      1465.41 o
   1   9  23      57415.75      54857.65      2300.88 o
   3   9  23        261.53        990.87       569.04 o
[truncated: 54,594 more chars]
