# Supplementary material for: Snapshot and crystallographic observations of kinetic and thermodynamic products for NO2S2 macrocyclic complexes
Source: IUCrJ. 2018 Jan 1;5(Pt 1):45–53. doi: 10.1107/S2052252517015081 (PMC5755576; doi:10.1107/S2052252517015081)
Supplement: Supplementary file 4 [file m-05-00045-3sup4.hkl]

#
# h,k,l, Fc-squared, Fo-squared, sigma(Fo-squared), status flag
#
data_3
_shelx_title ' 3 in P-1'
_shelx_refln_list_code          4
_shelx_F_calc_maximum      410.94
_exptl_crystal_F_000      1128.00
_reflns_d_resolution_high  0.8107

loop_
 _space_group_symop_operation_xyz
 'x, y, z'
 '-x, -y, -z'

_cell_length_a    11.6598
_cell_length_b    12.1473
_cell_length_c    12.5850
_cell_angle_alpha  75.142
_cell_angle_beta   87.056
_cell_angle_gamma  86.996

_shelx_F_squared_multiplier     1.000

loop_
 _refln_index_h
 _refln_index_k
 _refln_index_l
 _refln_F_squared_calc
 _refln_F_squared_meas
 _refln_F_squared_sigma
 _refln_observed_status
   1   0   0        476.11        430.89         8.98 o
   2   0   0      16422.78      16868.79       176.50 o
   3   0   0     118447.51     112558.18      1682.43 o
   4   0   0      38076.78      38633.18       418.04 o
   5   0   0       8344.42       8517.82       115.21 o
   6   0   0       4337.45       4402.44        68.02 o
   7   0   0       7865.14       7970.52       114.18 o
   8   0   0      11049.82      10961.80       153.41 o
   9   0   0        144.69        141.63        14.21 o
  10   0   0         47.31         78.99        18.32 o
  11   0   0         89.29         76.72        17.03 o
  12   0   0        525.42        555.33        43.54 o
  13   0   0        240.98        281.16        45.20 o
  14   0   0       2437.79       2313.08       112.94 o
 -14   1   0        602.63        669.24        91.10 o
 -13   1   0       4895.23       5224.48       209.36 o
 -12   1   0          5.13         -2.30        14.37 o
 -11   1   0       1337.78       1443.29        68.23 o
 -10   1   0       4334.10       4198.04        89.06 o
  -9   1   0       4347.60       4423.43        80.23 o
  -8   1   0       7473.08       7629.17       120.31 o
  -7   1   0       2201.26       2142.32        37.64 o
  -6   1   0         71.91         98.59         7.80 o
  -5   1   0      42862.83      43466.57       495.31 o
  -4   1   0        708.95        803.68        16.13 o
  -3   1   0          0.06         32.98        10.47 o
  -2   1   0       2200.75       2195.11        31.60 o
  -1   1   0      40819.82      41193.54       525.95 o
   1   1   0      42097.54      42413.47       499.75 o
   2   1   0      26902.87      27344.88       303.09 o
   3   1   0       5530.27       5846.39        70.14 o
   4   1   0      43874.05      44032.85       508.83 o
   5   1   0       9405.92       9822.53       131.12 o
   6   1   0       9474.24       9005.46       124.12 o
   7   1   0       3720.36       3657.28        57.70 o
   8   1   0       2083.74       2210.09        42.68 o
   9   1   0      27614.14      27944.36       362.24 o
  10   1   0         16.18         23.69        10.97 o
  11   1   0         96.34        104.21        21.45 o
  12   1   0       7235.97       7222.81       175.07 o
  13   1   0       4535.61       4625.89       147.44 o
  14   1   0         14.74         15.16        22.74 o
 -14   2   0        122.34         91.10        40.29 o
 -13   2   0       3843.06       3449.55       190.96 o
 -12   2   0        515.67        531.53        48.74 o
 -11   2   0        380.49        385.52        42.92 o
 -10   2   0       6037.01       6006.38       127.81 o
  -9   2   0         20.60         12.86         7.51 o
  -8   2   0        307.63        315.97        15.04 o
  -7   2   0      19630.83      19711.64       223.54 o
  -6   2   0       7114.86       6937.12        97.51 o
  -5   2   0      21758.08      22625.89       300.49 o
  -4   2   0     104642.72     103695.38      1269.04 o
  -3   2   0       7877.40       8088.89        93.54 o
  -2   2   0      19780.29      20676.05       225.86 o
  -1   2   0      16966.18      17154.95       180.82 o
   0   2   0      51454.70      51202.91       706.46 o
   1   2   0       9473.58      10224.58       150.21 o
   2   2   0       2459.54       2568.31        33.53 o
   3   2   0      35817.51      36043.83       394.06 o
   4   2   0       8397.61       8678.03       103.39 o
   5   2   0        989.75        960.70        21.13 o
   6   2   0        396.80        369.99        15.38 o
   7   2   0         53.21         51.22         7.75 o
   8   2   0      10685.82      10402.52       138.91 o
   9   2   0        646.71        569.38        25.67 o
  10   2   0       4030.49       4011.29        85.27 o
  11   2   0       1555.94       1497.40        80.16 o
  12   2   0         55.84         61.07        22.13 o
  13   2   0        531.43        517.86        49.41 o
  14   2   0       1098.95       1146.92       138.19 o
 -13   3   0        448.19        493.72        58.85 o
 -12   3   0        163.10        138.27        28.64 o
 -11   3   0         22.56         34.84        17.73 o
 -10   3   0         51.99         73.61        21.37 o
  -9   3   0          1.77         -1.82        10.43 o
  -8   3   0        565.63        550.91        22.58 o
  -7   3   0       9255.11       9088.59       128.96 o
  -6   3   0       5710.72       5715.32       100.57 o
  -5   3   0       6118.02       6282.16        88.49 o
  -4   3   0      89630.66      89246.38      1014.49 o
  -3   3   0       6822.24       6766.95        76.51 o
  -2   3   0       8518.25       8648.76        99.84 o
  -1   3   0      62692.11      63442.16       699.74 o
   0   3   0        802.21        842.70        12.74 o
   1   3   0      16924.84      18060.78       213.38 o
   2   3   0      31948.47      33059.69       363.30 o
   3   3   0       7094.59       7458.60        89.50 o
   4   3   0         44.24         10.39         5.79 o
   5   3   0      13970.09      13510.75       166.32 o
   6   3   0       2020.52       1969.33        36.30 o
   7   3   0        139.84        158.22        11.76 o
   8   3   0       9523.10       9736.74       131.43 o
   9   3   0      11674.40      11460.12       190.83 o
  10   3   0         64.84         61.81        13.63 o
  11   3   0        935.35        916.20        53.03 o
  12   3   0       3506.64       3470.62       105.94 o
  13   3   0       1294.32       1321.68        72.13 o
  14   3   0        419.34        362.80        56.11 o
 -13   4   0       1919.08       2012.15       111.25 o
 -12   4   0       2146.33       2294.68        93.07 o
 -11   4   0       1589.83       1587.20        71.58 o
 -10   4   0        875.27        954.80        60.87 o
  -9   4   0      14662.06      14560.29       325.80 o
  -8   4   0        535.94        525.08        31.90 o
  -7   4   0         14.76         37.21         7.99 o
  -6   4   0       9260.49       9115.03       125.05 o
  -5   4   0      22365.71      22750.09       270.62 o
  -4   4   0       8370.77       8477.68        92.10 o
  -3   4   0      13036.94      13158.84       151.54 o
  -2   4   0      40556.19      40830.89       475.59 o
  -1   4   0       1031.10        971.14        17.06 o
   0   4   0      23584.60      23986.43       322.87 o
   1   4   0       9256.53       9858.60       119.93 o
   2   4   0       1971.13       2023.23        30.96 o
   3   4   0       2872.62       2893.60        40.03 o
   4   4   0         77.60        104.44         8.18 o
   5   4   0      17922.52      17839.89       218.71 o
   6   4   0       2357.97       2362.75        41.29 o
   7   4   0        533.72        524.88        20.68 o
   8   4   0       3645.60       3517.77        63.53 o
   9   4   0       2448.37       2470.20        60.63 o
  10   4   0         84.13         86.23        15.40 o
  11   4   0         38.52         32.72        17.00 o
  12   4   0        752.93        733.89        66.52 o
  13   4   0        115.12        133.77        39.57 o
 -13   5   0        554.29        603.16        51.71 o
 -12   5   0          2.01          7.01        15.15 o
 -11   5   0        952.37        993.37        73.33 o
 -10   5   0       5232.43       5312.19       129.49 o
  -9   5   0         72.68         56.56        16.71 o
  -8   5   0      28604.79      28357.10       457.06 o
  -7   5   0       4607.22       4467.71        78.45 o
  -6   5   0          2.61          8.02         4.05 o
  -5   5   0      22891.64      22605.73       273.31 o
  -4   5   0      25756.65      26137.49       294.81 o
  -3   5   0       1737.97       1790.79        27.92 o
  -2   5   0       6862.51       6831.23        81.47 o
  -1   5   0      50294.73      50310.75       642.43 o
   0   5   0      17781.60      17770.69       259.50 o
   1   5   0          6.27          0.00         3.37 o
   2   5   0       6127.74       5966.21        78.07 o
   3   5   0      29285.30      29672.07       334.04 o
   4   5   0       7493.58       7435.49        88.29 o
   5   5   0        197.51        181.33        11.03 o
   6   5   0        809.73        793.56        21.95 o
   7   5   0       8620.68       8676.49       125.56 o
   8   5   0       1266.96       1225.52        38.96 o
   9   5   0        102.51         81.05        14.54 o
  10   5   0        252.27        267.06        25.42 o
  11   5   0       1073.66       1039.74        54.02 o
  12   5   0        216.02        193.10        33.76 o
  13   5   0         90.02         86.20        32.07 o
 -12   6   0         67.95         67.11        20.23 o
 -11   6   0       2032.62       2087.19        71.99 o
 -10   6   0       1676.40       1645.97        72.07 o
  -9   6   0      11504.56      11402.94       232.98 o
  -8   6   0       6160.03       5843.44       132.72 o
  -7   6   0        217.64        193.88        20.32 o
  -6   6   0      17761.84      17326.79       261.58 o
  -5   6   0        521.83        478.35        17.00 o
  -4   6   0       1133.90       1061.16        21.21 o
  -3   6   0          0.53         11.71         5.26 o
  -2   6   0        866.28        889.16        17.64 o
  -1   6   0        625.43        574.98        12.98 o
   0   6   0       2789.25       2728.57        53.08 o
   1   6   0      20353.46      20888.03       307.14 o
   2   6   0       8917.24       9091.69       115.80 o
   3   6   0       5824.32       6022.52        77.58 o
   4   6   0      32315.93      33147.24       375.21 o
   5   6   0      12581.67      12655.62       151.79 o
   6   6   0        392.40        430.66        19.03 o
   7   6   0      10409.31      10267.96       165.72 o
   8   6   0      12734.85      12743.78       226.06 o
   9   6   0       4986.14       5177.50       143.63 o
  10   6   0       4654.38       4764.16       121.47 o
  11   6   0       1323.46       1335.46        58.55 o
  12   6   0       8397.25       8181.84       227.26 o
  13   6   0         27.52         33.14        29.65 o
 -12   7   0        710.79        704.96        52.65 o
 -11   7   0        463.99        396.98        35.44 o
 -10   7   0        591.21        593.14        40.55 o
  -9   7   0          4.92         -4.35        11.28 o
  -8   7   0       2305.97       2333.81        69.78 o
  -7   7   0        863.88        860.07        39.58 o
  -6   7   0       2783.68       2569.99        59.24 o
  -5   7   0      10570.85      10289.11       150.25 o
  -4   7   0       7517.79       7412.16       148.24 o
  -3   7   0        134.29        129.88        12.45 o
  -2   7   0        986.17        957.30        19.59 o
  -1   7   0      13645.96      13196.02       166.25 o
   0   7   0       8434.54       8546.96       119.43 o
   1   7   0        154.43        198.45         9.06 o
   2   7   0        354.50        308.19        11.56 o
   3   7   0      18244.11      18225.80       211.43 o
   4   7   0       1980.91       2004.60        36.88 o
   5   7   0        390.56        394.71        18.48 o
   6   7   0       2809.92       2657.98        64.24 o
   7   7   0       5816.05       5852.68       131.74 o
   8   7   0       2267.05       2150.78        82.44 o
   9   7   0         89.03         67.24        18.81 o
  10   7   0       1097.74       1036.00        52.38 o
  11   7   0       4331.48       4482.22       121.13 o
  12   7   0          0.93        -11.57        23.15 o
 -11   8   0        441.29        409.94        38.66 o
 -10   8   0        837.82        855.76        50.25 o
  -9   8   0        967.36        924.24        78.69 o
  -8   8   0        386.18        473.48        33.26 o
  -7   8   0        244.06        270.33        29.99 o
  -6   8   0        394.55        413.20        19.09 o
  -5   8   0        667.51        631.07        27.54 o
  -4   8   0        817.35        831.81        38.33 o
  -3   8   0       3249.33       3430.89        69.69 o
  -2   8   0        546.04        509.33        19.90 o
  -1   8   0       3549.39       3575.43        64.87 o
   0   8   0       4048.52       4046.67        67.79 o
   1   8   0        133.60        154.88        10.75 o
   2   8   0         50.68         52.35         7.51 o
   3   8   0       1039.19       1072.19        26.91 o
   4   8   0       1553.13       1621.92        34.47 o
   5   8   0       3519.59       3338.14        74.26 o
   6   8   0       2246.17       2405.72        60.51 o
   7   8   0        318.76        336.69        28.16 o
   8   8   0       7892.54       7994.43       174.18 o
   9   8   0        345.02        287.04        30.23 o
  10   8   0        680.60        695.90        47.29 o
  11   8   0        627.84        729.96        50.43 o
  12   8   0       4296.64       4301.34       174.11 o
 -10   9   0       3628.15       3535.79       155.77 o
  -9   9   0        183.01        177.13        22.93 o
  -8   9   0        886.66       1066.16        47.34 o
  -7   9   0        937.12        836.98        66.20 o
  -6   9   0       1378.26       1384.02        73.06 o
  -5   9   0        770.65        740.73        57.35 o
  -4   9   0        657.46        684.30        68.33 o
  -3   9   0        903.37        994.51        53.79 o
  -2   9   0       2108.69       2120.83       149.79 o
  -1   9   0       2299.05       2258.45        59.87 o
   0   9   0       5193.28       5173.52       128.74 o
   1   9   0        193.25        238.53        23.59 o
   2   9   0        167.55        129.84        18.63 o
   3   9   0       1382.79       1114.66       146.49 o
   4   9   0        122.57        174.53        15.35 o
   5   9   0       2316.45       2151.62        62.12 o
   6   9   0       6875.93       6920.00       150.62 o
   7   9   0        280.19        254.97        25.46 o
   8   9   0       4076.32       4048.60       117.11 o
   9   9   0       1999.77       2267.60        75.61 o
  10   9   0        328.06        245.92        29.86 o
  11   9   0         12.82         11.33        23.52 o
  -9  10   0        815.73        728.77        69.98 o
  -8  10   0       1788.74       1876.32        96.00 o
  -7  10   0        898.52       1073.92        78.60 o
  -6  10   0        148.48        150.01        41.17 o
  -5  10   0       8003.91       7804.16       234.55 o
  -4  10   0         22.56          5.65        16.69 o
  -3  10   0        622.58        633.35        52.38 o
  -2  10   0       4584.94       4490.17       197.09 o
  -1  10   0       6459.91       6328.73       188.55 o
   0  10   0        449.84        381.92        57.81 o
   1  10   0       1364.43       1198.32        89.35 o
   2  10   0       7218.27       7041.01       297.83 o
   3  10   0       5258.22       5191.93       169.50 o
   4  10   0         87.92         40.77        20.41 o
   5  10   0       3213.48       2756.35       126.34 o
   6  10   0         40.73         43.48        14.43 o
   7  10   0       3065.41       3084.97        97.56 o
   8  10   0       2451.61       2512.38       224.61 o
   9  10   0        529.40        571.77        81.50 o
  10  10   0       1515.39       1661.62        74.48 o
  -8  11   0        922.43       1002.11        81.76 o
  -7  11   0          0.98        -11.35        22.69 o
  -6  11   0       5480.64       5199.02       179.51 o
  -5  11   0        681.93        564.89        56.62 o
  -4  11   0       2657.37       2733.67       194.46 o
  -3  11   0       1257.08       1053.23        66.93 o
  -2  11   0        626.88        678.58        53.79 o
  -1  11   0       2887.90       2822.36       161.18 o
   0  11   0        215.46        294.32        54.31 o
   1  11   0        442.13        546.60        73.58 o
   2  11   0       6881.99       7366.87       317.10 o
   3  11   0        377.38        364.56        44.13 o
   4  11   0       4584.84       5198.17       177.61 o
   5  11   0        491.38        581.68        56.82 o
   6  11   0       2509.33       2572.91       151.39 o
   7  11   0       1523.79       1801.18        68.11 o
   8  11   0       3754.41       3668.24       113.52 o
   9  11   0       1394.74       1449.35        81.05 o
  -7  12   0       1530.43       1626.80        93.23 o
  -6  12   0        799.42        832.84        72.40 o
  -5  12   0       3091.37       2829.60       173.44 o
  -4  12   0        906.37        883.96        69.92 o
  -3  12   0        260.70        307.48        41.90 o
  -2  12   0       6260.07       6137.91       195.86 o
  -1  12   0         80.57         77.08        36.79 o
   0  12   0        188.82        152.42        45.55 o
   1  12   0       5803.56       5875.98       273.30 o
   2  12   0          0.70         22.78        29.78 o
   3  12   0       5661.76       5553.91       190.01 o
   4  12   0       2839.20       2808.64       268.05 o
   5  12   0        287.65        381.91        50.16 o
   6  12   0       2499.28       2782.14       162.93 o
   7  12   0        568.68        500.41        46.10 o
   8  12   0        682.75        865.70        74.88 o
  -5  13   0        583.45        453.24        55.87 o
  -4  13   0          5.77        -16.64        33.29 o
  -3  13   0          1.36         -4.38        20.63 o
  -2  13   0         55.41        112.12        47.30 o
  -1  13   0         49.72         14.02        28.03 o
   0  13   0        167.60        197.97        54.31 o
   1  13   0        254.52        245.27        59.57 o
   2  13   0       1120.08       1147.52       117.38 o
   3  13   0         10.82         30.79        32.41 o
   4  13   0       4236.78       4276.18       204.10 o
   5  13   0       1170.01       1337.41        88.74 o
   6  13   0          0.89        -10.83        21.65 o
  -3  14   0        282.22        360.90        73.58 o
  -2  14   0        928.07       1005.61       120.88 o
  -1  14   0        532.93        502.80        82.34 o
   0  14   0        870.36       1045.90       115.63 o
   1  14   0        268.55        483.53        80.59 o
   2  14   0          4.11         15.77        36.79 o
   3  14   0          0.72          3.60        29.78 o
   4  14   0        159.69         88.03        42.92 o
  -2 -14   1         37.13          0.00        29.78 o
  -1 -14   1       1273.68       1427.82       120.88 o
   0 -14   1        427.63        369.66        75.33 o
   1 -14   1         41.88          7.01        42.05 o
  -6 -13   1       1428.55       1295.01        87.98 o
  -5 -13   1        245.01        237.24        65.70 o
  -4 -13   1        200.46        128.38        34.90 o
  -3 -13   1        546.73        462.72        56.34 o
  -2 -13   1       1411.09       1315.70       110.37 o
  -1 -13   1        866.92        727.05        92.85 o
   0 -13   1       1676.37       1909.61       140.15 o
   1 -13   1         92.31        101.61        45.55 o
   2 -13   1       2279.70       2363.36       159.43 o
   3 -13   1       1159.12       1313.95       133.15 o
   4 -13   1       2139.54       2416.84       129.64 o
   5 -13   1        672.20        730.98        71.03 o
  -8 -12   1         65.87         55.63        20.03 o
  -7 -12   1       3709.42       3792.73       199.77 o
  -6 -12   1        349.34        379.69        50.16 o
  -5 -12   1       2961.58       2928.71       126.43 o
  -4 -12   1       1505.12       1295.32       134.02 o
  -3 -12   1        410.11        550.79        69.20 o
  -2 -12   1       2683.32       2617.39       159.43 o
  -1 -12   1        901.41        893.48        99.86 o
   0 -12   1        237.58        397.69        68.33 o
   2 -12   1       1221.19       1240.37       106.87 o
   3 -12   1       2133.55       2293.29       137.53 o
   4 -12   1        302.04        327.58        45.84 o
   5 -12   1        285.86        352.97        49.51 o
   6 -12   1       2761.17       2825.12       125.62 o
   7 -12   1        140.97         96.96        33.92 o
  -9 -11   1        199.03        198.07        30.92 o
  -8 -11   1         45.69         62.15        21.70 o
  -7 -11   1        249.96        234.13        25.70 o
  -6 -11   1       1104.78       1142.27        54.83 o
  -5 -11   1        278.36        307.52        32.43 o
  -4 -11   1        184.19        149.55        13.08 o
  -3 -11   1       1139.71        912.76        94.60 o
  -2 -11   1       1209.67       1247.38        98.11 o
  -1 -11   1         67.78         45.55        29.78 o
   0 -11   1       1432.50       1483.89       110.37 o
   1 -11   1       2243.50       2368.61       145.41 o
   2 -11   1       3666.29       3434.19       126.61 o
   3 -11   1        326.35        320.72        42.88 o
   4 -11   1       1296.79       1365.23        75.57 o
   5 -11   1       3650.63       3635.08       139.72 o
   6 -11   1        340.71        404.85        50.75 o
   7 -11   1       2268.38       2091.81       104.06 o
   8 -11   1         14.76        -10.75        22.20 o
 -10 -10   1          8.25         23.01        21.42 o
  -9 -10   1       1151.37       1217.08        94.68 o
  -8 -10   1       1531.83       1453.44        86.05 o
  -7 -10   1        350.79        368.43        35.82 o
  -6 -10   1         85.63         92.62        20.09 o
  -5 -10   1          2.36         -6.60        13.20 o
  -4 -10   1       3275.05       3285.72       160.42 o
  -3 -10   1       1897.81       2025.15       123.90 o
  -2 -10   1        131.77         74.04        16.64 o
  -1 -10   1        189.44        215.49        43.80 o
   1 -10   1        847.14        893.48        89.35 o
   2 -10   1        865.38        939.63        76.21 o
   3 -10   1       2127.94       2159.93        92.14 o
   4 -10   1         28.68         -2.47        16.69 o
   5 -10   1        503.57        373.00        45.10 o
   6 -10   1          0.32         -5.98        17.68 o
   7 -10   1        347.57        388.87        49.37 o
   8 -10   1        322.70        325.09        24.13 o
   9 -10   1        472.91        529.35        33.24 o
 -11  -9   1       1069.61       1028.28        68.10 o
 -10  -9   1          5.72         -5.43        17.73 o
  -9  -9   1        892.00        830.81        56.62 o
  -8  -9   1       1588.92       1484.19        60.06 o
  -7  -9   1        795.72        878.54        45.77 o
  -6  -9   1        594.01        561.71        36.22 o
  -5  -9   1         92.20        112.30        17.48 o
  -4  -9   1       4960.11       5032.79       132.76 o
  -3  -9   1       1760.26       1781.62        57.82 o
  -2  -9   1        630.55        592.62        36.03 o
  -1  -9   1       1926.06       1954.81       161.13 o
   0  -9   1       7641.07       8714.97       459.01 o
   1  -9   1       5292.23       5192.77       159.01 o
   2  -9   1       2127.61       2094.87        85.24 o
   3  -9   1       2892.60       2985.91       109.38 o
   4  -9   1       1834.53       1529.80       109.76 o
   5  -9   1         61.46         58.76        11.86 o
   6  -9   1       1377.99       1440.74        74.59 o
   7  -9   1       1399.15       1293.30        95.89 o
   8  -9   1        891.62        987.46        50.85 o
   9  -9   1       3405.62       3462.03       114.43 o
  10  -9   1        458.07        533.23        42.64 o
 -12  -8   1        613.17        617.00        68.55 o
 -11  -8   1        558.33        547.54        43.98 o
 -10  -8   1          0.28          6.24        15.82 o
  -9  -8   1       1004.61        904.92        50.88 o
  -8  -8   1        372.46        427.35        33.67 o
  -7  -8   1       1364.30       1242.07        58.16 o
  -6  -8   1       1220.70       1331.20        60.77 o
  -5  -8   1        955.64       1099.36        41.08 o
  -4  -8   1       2425.53       2683.37        99.57 o
  -3  -8   1       8750.86       8574.36       144.45 o
  -2  -8   1       1135.74       1098.96        24.34 o
  -1  -8   1       6272.33       6287.70       126.27 o
   0  -8   1         54.15         74.25         8.63 o
   1  -8   1      13229.60      13252.16       299.20 o
   2  -8   1       1604.73       1649.88        41.92 o
   3  -8   1       6966.83       6866.84       145.69 o
   4  -8   1        843.26        799.87        29.57 o
   5  -8   1       1291.27       1218.91        59.42 o
   6  -8   1       5470.52       5476.76       141.49 o
   7  -8   1        154.45        104.05        19.84 o
   8  -8   1        540.38        542.69        42.63 o
   9  -8   1       7687.96       7511.72       208.25 o
  10  -8   1       1719.07       1753.31        72.77 o
  11  -8   1       2123.16       2108.39        83.04 o
 -12  -7   1       3832.20       3812.38       158.64 o
 -11  -7   1       2025.67       1948.39        90.53 o
 -10  -7   1       1159.07       1168.69        91.79 o
  -9  -7   1        405.05        435.37        34.64 o
  -8  -7   1      11707.83      11455.21       233.62 o
  -7  -7   1       9031.21       9160.49       190.33 o
  -6  -7   1         55.78         60.01         9.84 o
  -5  -7   1        324.15        394.01        22.90 o
  -4  -7   1      39005.93      38740.75       438.28 o
  -3  -7   1        241.23        264.42        13.29 o
  -2  -7   1      11743.00      11832.46       149.38 o
  -1  -7   1      21490.55      21666.87       277.54 o
   0  -7   1       2202.60       2260.87        53.28 o
   1  -7   1       4326.50       4395.91        85.59 o
   2  -7   1        121.63        147.58         9.95 o
   3  -7   1       3158.14       3117.18        53.85 o
   4  -7   1        195.95        206.77        13.02 o
   5  -7   1       1095.08       1141.30        31.34 o
   6  -7   1       4698.41       4900.49       111.23 o
   7  -7   1       4104.28       3889.68        96.30 o
   8  -7   1        101.87        101.00        17.89 o
   9  -7   1        978.25        970.39        54.62 o
  10  -7   1      10614.20      10780.65       261.55 o
  11  -7   1         35.38         57.98        20.45 o
  12  -7   1       2199.03       2369.16        92.25 o
 -13  -6   1       1564.77       1569.47        96.37 o
 -12  -6   1        825.23        820.84        64.03 o
 -11  -6   1        326.89        312.49        39.15 o
 -10  -6   1         26.08         42.92        19.72 o
  -9  -6   1       2707.13       2753.87        74.16 o
  -8  -6   1          1.52         25.94        13.12 o
  -7  -6   1       3480.67       3380.63        72.29 o
  -6  -6   1         24.06         27.29         7.62 o
  -5  -6   1        688.90        734.84        21.64 o
  -4  -6   1       1688.59       1757.25        31.28 o
  -3  -6   1      36714.21      36932.35       415.12 o
  -2  -6   1        261.55        243.88        11.51 o
  -1  -6   1      33449.11      33522.28       426.77 o
   0  -6   1      10714.64      10139.07       146.36 o
   1  -6   1       1923.02       1840.08        40.53 o
   2  -6   1      31443.94      30821.62       345.21 o
   3  -6   1        373.96        349.22        13.74 o
   4  -6   1        413.67        440.72        14.81 o
   5  -6   1      42114.04      42027.76       532.07 o
   6  -6   1          5.42         16.62         5.63 o
   7  -6   1      12163.62      12129.21       186.02 o
   8  -6   1       4896.06       5079.44       102.04 o
   9  -6   1       3862.77       3857.57       101.20 o
  10  -6   1        599.65        616.07        41.55 o
  11  -6   1       1039.39       1097.84        53.70 o
  12  -6   1        706.35        738.04        49.98 o
 -13  -5   1          5.09         -3.42        49.05 o
 -12  -5   1       1459.03       1284.46        75.32 o
 -11  -5   1       2070.43       2109.19        87.65 o
 -10  -5   1          1.10         -2.42        10.54 o
  -9  -5   1        787.15        774.46        36.63 o
  -8  -5   1      20220.03      19841.52       308.09 o
  -7  -5   1        307.96        280.40        17.02 o
  -6  -5   1       5114.47       4981.95        70.83 o
  -5  -5   1      13392.54      13152.25       150.13 o
  -4  -5   1       5395.08       5327.43        67.69 o
  -3  -5   1          3.06          1.88         3.87 o
  -2  -5   1          7.92          3.54         3.85 o
  -1  -5   1      14540.44      14459.30       186.94 o
   0  -5   1         74.65         98.04         8.24 o
   1  -5   1       2058.99       2090.51        37.66 o
   2  -5   1        254.82        354.49        11.95 o
   3  -5   1       7489.65       7343.00        90.41 o
   4  -5   1      16580.73      16783.67       175.50 o
   5  -5   1       8356.59       8079.26        99.79 o
   6  -5   1      34773.30      34686.21       371.26 o
   7  -5   1       1756.92       1750.68        38.93 o
   8  -5   1       4997.02       5100.31       104.13 o
   9  -5   1       9282.21       9157.16       195.26 o
  10  -5   1       3465.03       3298.05       112.78 o
  11  -5   1       1657.52       1631.49        63.39 o
  12  -5   1        135.11        133.30        24.73 o
  13  -5   1       1365.78       1380.75        72.18 o
 -13  -4   1        135.81        144.95        40.13 o
 -12  -4   1       1574.38       1601.42        69.55 o
 -11  -4   1        811.14        801.90        51.02 o
 -10  -4   1        579.62        593.60        33.26 o
  -9  -4   1        102.66        118.20        16.41 o
  -8  -4   1      17910.72      17831.75       257.51 o
  -7  -4   1      11153.59      10606.69       139.91 o
  -6  -4   1       8899.40       9178.52       121.35 o
  -5  -4   1      35347.60      35500.58       395.19 o
  -4  -4   1        204.28        176.69        11.90 o
  -3  -4   1         40.90         49.76         5.03 o
  -2  -4   1      14540.23      14651.16       186.97 o
  -1  -4   1       1898.18       2074.43        30.35 o
   0  -4   1       1737.10       1734.47        25.15 o
   1  -4   1      41035.41      41936.77       418.75 o
   2  -4   1        167.91        149.01         8.41 o
   3  -4   1        321.30        308.45         9.48 o
   4  -4   1      11213.83      11712.46       136.30 o
   5  -4   1      18196.80      18042.07       218.74 o
   6  -4   1       6961.71       6987.01        86.02 o
   7  -4   1       1190.69       1187.39        29.99 o
   8  -4   1      21435.99      21483.85       356.33 o
   9  -4   1        567.56        605.05        33.07 o
  10  -4   1        172.92        182.74        35.64 o
  11  -4   1        321.98        302.14        37.30 o
  12  -4   1          4.63          7.80        20.81 o
  13  -4   1          2.36        -10.69        21.38 o
 -14  -3   1       1527.72       1537.56        81.23 o
 -13  -3   1       4582.58       4718.35       149.93 o
 -12  -3   1        130.39         84.25        24.22 o
 -11  -3   1        406.98        461.08        38.03 o
 -10  -3   1       2681.04       2613.99        64.29 o
  -9  -3   1       1190.74       1132.16        36.55 o
  -8  -3   1       1031.14        972.23        30.27 o
  -7  -3   1       6831.78       6828.60        95.91 o
  -6  -3   1       6236.57       5989.78        84.06 o
  -5  -3   1      15655.53      15673.72       181.60 o
  -4  -3   1      14380.04      14375.02       158.21 o
  -3  -3   1        145.36        161.81         7.67 o
  -2  -3   1      24604.73      24911.87       314.84 o
  -1  -3   1      14154.38      14908.40       189.73 o
   0  -3   1        121.75        109.24         6.11 o
   1  -3   1     122896.69     118562.15      2032.41 o
   2  -3   1       4354.57       4589.56        53.38 o
   3  -3   1      25809.30      26874.39       284.03 o
   4  -3   1      17693.92      17595.92       191.97 o
   5  -3   1       2376.97       2154.65        36.83 o
   6  -3   1        102.89        129.34        13.99 o
   7  -3   1        474.04        526.11        23.98 o
   8  -3   1       7760.71       7599.10       109.02 o
   9  -3   1         43.66         26.58        11.86 o
  10  -3   1        490.79        459.44        42.34 o
  11  -3   1        296.55        288.41        35.39 o
  12  -3   1       1085.68       1076.70        70.36 o
  13  -3   1        833.65        811.14        99.86 o
 -14  -2   1        660.12        689.80        58.69 o
 -13  -2   1        176.84        180.16        34.25 o
 -12  -2   1      14636.54      14756.76       312.44 o
 -11  -2   1        480.58        552.29        40.95 o
 -10  -2   1       1716.11       1772.68        69.86 o
  -9  -2   1      22892.45      23001.76       285.24 o
  -8  -2   1      14692.40      15016.60       191.56 o
  -7  -2   1       1595.01       1549.28        32.38 o
  -6  -2   1        226.15        278.80        15.89 o
  -5  -2   1      38762.08      39708.46       462.55 o
  -4  -2   1       7911.65       8133.90        93.56 o
  -3  -2   1       1335.58       1253.27        20.07 o
  -2  -2   1       6643.30       6950.28        74.76 o
  -1  -2   1       1345.98       1417.83        22.92 o
   0  -2   1      13869.72      14030.33       206.95 o
   1  -2   1      23031.94      24023.84       265.66 o
   2  -2   1      51011.54      52024.18       574.61 o
   3  -2   1      33600.99      34118.26       355.26 o
   4  -2   1      11674.74      11855.59       137.22 o
   5  -2   1      10509.41      10644.74       139.82 o
   6  -2   1       2672.63       2651.75        46.04 o
   7  -2   1       1459.79       1458.31        29.20 o
   8  -2   1        152.97        185.56        13.07 o
   9  -2   1       4232.37       4253.98        77.77 o
  10  -2   1       3682.77       3688.31       101.39 o
  11  -2   1        189.14        221.68        31.38 o
  12  -2   1        156.67        135.02        28.77 o
  13  -2   1       3814.64       3670.30       201.47 o
  14  -2   1        109.17        129.64        50.81 o
 -14  -1   1        635.11        616.29        64.82 o
 -13  -1   1       3045.46       3054.25       111.08 o
 -12  -1   1        237.40        227.22        31.01 o
 -11  -1   1       5594.57       5707.70       126.44 o
 -10  -1   1       8723.96       8651.87       154.52 o
  -9  -1   1       2084.14       2047.84        42.97 o
  -8  -1   1      15069.95      14654.94       186.90 o
  -7  -1   1        155.80        138.82        10.44 o
  -6  -1   1       5438.90       5429.08        76.24 o
  -5  -1   1       8318.88       8347.21       107.11 o
  -4  -1   1      12984.32      12703.36       146.74 o
  -3  -1   1      60826.73      60623.95       632.46 o
  -2  -1   1       4431.72       4631.09        56.62 o
  -1  -1   1          2.05          0.16         2.12 o
   0  -1   1      45683.44      45489.98       568.59 o
   1  -1   1      35759.62      36194.91       381.30 o
   2  -1   1       1240.11       1234.96        18.20 o
   3  -1   1        850.22        865.31        20.86 o
   4  -1   1     105548.52     104461.93      1136.07 o
   5  -1   1       6960.86       6975.34        84.60 o
   6  -1   1         31.83         26.09         9.61 o
   7  -1   1        991.87        915.36        21.90 o
   8  -1   1      12966.39      13107.78       156.44 o
   9  -1   1         35.84         26.20         8.24 o
  10  -1   1        174.96        142.20        17.57 o
  11  -1   1        327.42        317.73        27.80 o
  12  -1   1        451.80        443.27        39.65 o
  13  -1   1        257.28        224.25        56.06 o
  14  -1   1       1124.72       1070.43       117.38 o
 -14   0   1        522.07        594.63        62.85 o
 -13   0   1       1382.03       1277.84        99.86 o
 -12   0   1       7709.56       7891.40       187.27 o
 -11   0   1          4.56         14.90        12.66 o
 -10   0   1       2399.78       2345.76        81.74 o
  -9   0   1      24854.52      24904.61       327.08 o
  -8   0   1       2773.08       2773.66        49.30 o
  -7   0   1       9599.13       9693.96       127.26 o
  -6   0   1      11273.84      11225.59       141.98 o
  -5   0   1      14449.15      14492.27       176.01 o
  -4   0   1      49717.15      50803.78       586.19 o
  -3   0   1      57573.92      59092.23       645.39 o
  -2   0   1       2588.47       2842.23        34.17 o
  -1   0   1      74241.35      64353.93       779.37 o
   0   0   1        486.33        466.53        13.93 o
   1   0   1       6470.39       6405.77        73.06 o
   2   0   1       7455.88       7766.99        83.81 o
   3   0   1      10605.80      10595.06       119.37 o
   4   0   1        897.34        953.61        18.30 o
   5   0   1       9193.08       9029.78       112.52 o
   6   0   1       5300.64       5176.43        75.20 o
   7   0   1        114.46        153.59        10.49 o
   8   0   1        321.04        312.29        18.04 o
   9   0   1      26131.29      26062.48       338.45 o
  10   0   1       4106.00       3998.69        79.46 o
  11   0   1       1255.86       1306.85        50.44 o
  12   0   1       1897.44       1947.21        73.46 o
  13   0   1       5472.97       5561.52       168.08 o
  14   0   1       2115.60       2306.85       114.34 o
 -14   1   1        850.54        814.23        72.96 o
 -13   1   1       2324.54       2392.69       109.50 o
 -12   1   1          1.01          0.32        14.62 o
 -11   1   1        114.29        108.15        23.13 o
 -10   1   1         11.72         20.14        12.44 o
  -9   1   1       1693.93       1647.99        43.10 o
  -8   1   1        129.50         95.52        13.16 o
  -7   1   1       4144.26       4184.57        67.20 o
  -6   1   1       2578.51       2629.93        45.42 o
  -5   1   1        263.55        301.70        15.88 o
  -4   1   1       9640.52       9667.96       121.41 o
  -3   1   1       6999.49       7084.28        82.22 o
  -2   1   1       1823.02       1796.63        24.79 o
  -1   1   1        788.81        808.62        20.17 o
   0   1   1      55349.07      50515.00      1757.19 o
   1   1   1       4920.23       4683.18        64.55 o
   2   1   1       5804.88       6033.89        73.79 o
   3   1   1       2918.51       2950.30        36.86 o
   4   1   1      63952.10      63929.48       734.84 o
   5   1   1        552.60        567.50        16.49 o
   6   1   1       1676.70       1918.87        37.01 o
   7   1   1       1421.86       1510.52        33.43 o
   8   1   1      11092.50      11227.46       156.79 o
   9   1   1       1282.92       1350.35        35.83 o
  10   1   1       2134.48       2141.98        58.01 o
  11   1   1       1453.56       1487.18        61.44 o
  12   1   1         48.83         39.44        19.96 o
  13   1   1        243.99        247.45        37.46 o
  14   1   1        248.33        216.69        36.91 o
 -14   2   1       3243.33       3270.86       189.21 o
 -13   2   1        909.19        914.11        76.82 o
 -12   2   1        410.14        427.80        37.69 o
 -11   2   1        687.00        716.67        45.29 o
 -10   2   1        241.36        236.34        29.33 o
  -9   2   1          2.45          9.18         9.57 o
  -8   2   1         19.85         14.23         8.55 o
  -7   2   1      10117.98       9982.51       130.42 o
  -6   2   1        714.22        721.52        17.47 o
  -5   2   1       8346.82       8990.64       112.05 o
  -4   2   1       8807.32       8867.86       104.47 o
  -3   2   1      18551.62      19110.45       234.32 o
  -2   2   1      13037.45      13231.23       164.33 o
  -1   2   1      13144.28      13281.66       323.21 o
   0   2   1      36286.08      38164.45      1298.59 o
   1   2   1       9150.75       9677.00       175.56 o
   2   2   1       5297.67       5676.34        74.55 o
   3   2   1        666.78        717.39        18.46 o
   4   2   1      14763.47      15167.93       174.15 o
   5   2   1      21220.64      21526.58       272.33 o
   6   2   1        177.01        182.94        11.87 o
   7   2   1       2612.39       2651.40        48.65 o
   8   2   1        170.13        152.60        12.95 o
   9   2   1       8899.91       8939.59       124.33 o
  10   2   1        598.68        568.03        37.74 o
  11   2   1          0.25         14.72        15.57 o
  12   2   1       1764.97       1840.07        73.44 o
  13   2   1       1097.42       1075.96        71.24 o
  14   2   1         60.45         66.57        28.08 o
 -13   3   1       7088.44       7187.30       234.89 o
 -12   3   1       1780.85       1731.81       107.98 o
 -11   3   1        307.84        270.30        34.16 o
 -10   3   1       5919.82       5885.43       159.34 o
  -9   3   1      17839.65      17861.55       331.57 o
  -8   3   1      10844.50      10682.68       152.38 o
  -7   3   1       2559.03       2452.79        40.21 o
  -6   3   1       7735.03       7787.95       114.68 o
  -5   3   1      37426.04      37718.08       491.00 o
  -4   3   1        459.29        494.38        11.92 o
  -3   3   1        163.00        168.39         7.55 o
  -2   3   1      12031.65      12333.75       181.20 o
  -1   3   1       8640.23       8768.76       179.36 o
   0   3   1       3985.32       4233.01        70.01 o
   1   3   1       1918.40       2173.64        41.66 o
   2   3   1       4964.62       4968.81        60.02 o
   3   3   1       7089.38       7432.93        98.95 o
   4   3   1      22027.05      22668.36       256.07 o
   5   3   1      43999.77      44320.59       555.00 o
   6   3   1        320.04        353.66        15.25 o
   7   3   1      10529.32      10440.46       136.52 o
   8   3   1       4669.35       4683.55        72.67 o
   9   3   1       2516.16       2472.23        59.88 o
  10   3   1       2741.97       2661.55        64.99 o
  11   3   1        529.20        572.02        37.20 o
  12   3   1        157.79        115.54        25.63 o
  13   3   1       3320.84       3244.39       228.63 o
  14   3   1        209.62        132.99        39.12 o
 -13   4   1        496.47        450.50        55.87 o
 -12   4   1        410.95        392.35        43.88 o
 -11   4   1        116.00         78.08        23.61 o
 -10   4   1       2184.63       2213.56        83.44 o
  -9   4   1         38.38         37.10        14.12 o
  -8   4   1       6066.11       5937.16       110.36 o
  -7   4   1       2445.44       2430.25        44.17 o
  -6   4   1       8287.61       8173.95       111.97 o
  -5   4   1       5011.15       5033.25        74.03 o
  -4   4   1      41232.09      40489.06       473.44 o
  -3   4   1       1875.18       1903.58        27.31 o
  -2   4   1      22007.53      22597.72       289.21 o
  -1   4   1       7244.23       7496.86       133.87 o
   0   4   1      79151.62      80832.41      1431.37 o
   1   4   1       2667.92       2707.58        45.83 o
   2   4   1       4083.90       4312.59        53.72 o
   3   4   1       7672.65       7181.79        87.22 o
   4   4   1      27573.89      27667.76       347.56 o
   5   4   1       3980.02       4034.33        58.70 o
   6   4   1         26.65         15.34         5.61 o
   7   4   1      14197.94      14018.01       189.07 o
   8   4   1         85.42         91.44        11.45 o
   9   4   1       1992.43       1958.08        52.14 o
  10   4   1        197.23        236.69        29.41 o
  11   4   1        359.36        383.40        30.86 o
  12   4   1       2242.69       2278.36        95.05 o
  13   4   1        483.82        458.30        60.00 o
  14   4   1       2097.25       2254.74       120.33 o
 -13   5   1       2142.65       2133.46        86.31 o
 -12   5   1       1207.87       1151.96        68.77 o
 -11   5   1       1607.54       1470.88        83.18 o
 -10   5   1       2510.94       2562.90       118.88 o
  -9   5   1      14333.50      14330.96       244.36 o
  -8   5   1          5.00          8.54        10.19 o
  -7   5   1        120.34        112.79        13.31 o
  -6   5   1      10744.30      10791.72       169.70 o
  -5   5   1       7591.21       7460.40       104.13 o
  -4   5   1        282.24        278.08         9.66 o
  -3   5   1       3134.13       3337.64        51.85 o
  -2   5   1        583.80        601.92        23.27 o
  -1   5   1      35562.78      35785.69       540.84 o
   0   5   1      14281.01      15299.47       238.57 o
   1   5   1      30279.00      31003.20       530.81 o
   2   5   1      17933.92      18484.97       274.48 o
   3   5   1       2402.99       2696.77        38.68 o
   4   5   1      21595.57      21669.27       246.39 o
   5   5   1      16346.79      16644.58       219.04 o
   6   5   1          2.20          4.66         7.78 o
   7   5   1       3785.13       3757.34        67.71 o
   8   5   1      14501.42      14507.20       231.74 o
   9   5   1       9217.98       9149.73       173.05 o
  10   5   1         61.15         48.49        16.14 o
  11   5   1       5234.53       5349.94       134.67 o
  12   5   1       2723.58       2776.58       148.30 o
  13   5   1       3816.80       3842.33       160.10 o
 -12   6   1          6.41        -10.11        20.23 o
 -11   6   1         37.67          7.77        15.17 o
 -10   6   1          2.15          3.28        12.70 o
  -9   6   1        134.58        149.06        26.51 o
  -8   6   1       7186.53       7158.79       154.56 o
  -7   6   1       1316.28       1328.82        39.16 o
  -6   6   1        245.42        269.95        15.93 o
  -5   6   1       2424.60       2452.52        41.87 o
  -4   6   1      27758.04      27156.80       354.23 o
  -3   6   1       2025.83       2118.79        37.22 o
  -2   6   1       8356.38       8786.00       111.50 o
  -1   6   1       5918.45       5814.00        82.64 o
   0   6   1      83064.30      83812.77      1075.08 o
   1   6   1      12427.44      13002.99       186.27 o
   2   6   1        121.94        134.38         8.68 o
   3   6   1      71947.02      71223.83       786.35 o
   4   6   1       1904.63       1970.55        50.75 o
   5   6   1       1661.23       1594.79        33.39 o
   6   6   1      10242.80      10057.52       141.95 o
   7   6   1       1450.89       1385.86        43.25 o
   8   6   1       5455.99       5524.55       114.12 o
   9   6   1       2656.75       2672.55        78.99 o
  10   6   1        535.40        574.05        40.86 o
  11   6   1       1529.88       1618.45        86.23 o
  12   6   1         44.77         58.05        26.80 o
  13   6   1         25.77        -12.31        24.63 o
 -12   7   1        409.10        492.45        39.84 o
 -11   7   1        300.80        278.12        44.51 o
 -10   7   1        314.22        351.44        31.34 o
  -9   7   1          3.16         -5.14        10.28 o
  -8   7   1       1230.22       1219.91        46.57 o
  -7   7   1       4208.78       4378.76        91.73 o
  -6   7   1        563.64        645.53        35.66 o
  -5   7   1       3681.32       3625.28        74.81 o
  -4   7   1       7311.14       7224.52       115.06 o
  -3   7   1       5735.38       5597.33        77.71 o
  -2   7   1       4237.24       4285.33        60.24 o
  -1   7   1        289.63        282.77        11.48 o
   0   7   1        351.50        387.84        15.48 o
   1   7   1      10016.37       9938.75       136.46 o
   2   7   1       5763.17       5785.90        85.34 o
   3   7   1       4030.96       4134.65        62.67 o
   4   7   1       9423.21       9284.68       121.05 o
   5   7   1         31.21         23.78         6.22 o
   6   7   1        431.06        376.77        21.31 o
   7   7   1      10073.04      10258.99       207.43 o
   8   7   1        103.74        130.57        19.84 o
   9   7   1       5191.65       5311.97       186.33 o
  10   7   1       3064.66       3090.57        91.50 o
  11   7   1          0.17         -6.81        13.61 o
  12   7   1       2975.79       3155.74       178.51 o
 -11   8   1        304.23        321.58        32.46 o
 -10   8   1       3244.44       3447.65       107.33 o
  -9   8   1         36.74         34.08        13.80 o
  -8   8   1         30.80         43.19        16.18 o
  -7   8   1       3219.38       3064.61        96.18 o
  -6   8   1         81.20         75.25        19.48 o
  -5   8   1       7218.34       7345.49       174.82 o
  -4   8   1      15645.62      15480.00       284.58 o
  -3   8   1       9469.53       9725.55       149.05 o
  -2   8   1      11605.42      11434.69       157.13 o
  -1   8   1       7473.37       7348.15        91.45 o
   0   8   1        259.70        310.52        13.38 o
   1   8   1         44.20         51.33         6.92 o
   2   8   1       1015.63       1042.32        26.96 o
   3   8   1          7.32         -0.90         5.45 o
   4   8   1        550.93        548.07        21.35 o
   5   8   1       1656.30       1740.50        45.77 o
   6   8   1         55.54         91.31        15.30 o
   7   8   1        195.45        186.38        21.77 o
   8   8   1        107.40        115.00        23.08 o
   9   8   1       2205.92       2025.68        68.19 o
  10   8   1       2395.66       2397.66        78.67 o
  11   8   1        508.49        530.38        50.79 o
  12   8   1        832.11        702.67        59.01 o
 -10   9   1        491.74        491.15        63.07 o
  -9   9   1        168.60        177.98        35.86 o
  -8   9   1       2677.07       2682.40       112.07 o
  -7   9   1        454.78        423.79        46.34 o
  -6   9   1       3629.86       3978.54       138.02 o
  -5   9   1       1371.70       1487.39        91.10 o
  -4   9   1      15971.66      15638.84       334.32 o
  -3   9   1      10508.99      10383.85       227.65 o
  -2   9   1          2.25         11.85         9.04 o
  -1   9   1      36254.02      35971.40       504.97 o
   0   9   1       1030.94       1088.28        40.50 o
   1   9   1         27.05         35.51        12.14 o
   2   9   1      16802.13      17202.38       311.61 o
   3   9   1       1076.19        927.26        32.10 o
   4   9   1       2066.61       2050.41        69.88 o
   5   9   1       8988.97       9382.87       290.60 o
   6   9   1        113.91         60.71        13.95 o
   7   9   1       2730.40       2848.66        78.89 o
   8   9   1        276.01        354.38        30.80 o
   9   9   1        117.79         75.94        19.65 o
  10   9   1        148.66        131.44        23.04 o
  11   9   1        121.90         61.70        22.51 o
 -10  10   1        450.55        487.89        58.18 o
  -9  10   1       3252.04       3341.07       260.16 o
  -8  10   1       1428.94       1290.87        81.51 o
  -7  10   1        773.51        658.97        60.00 o
  -6  10   1       4713.85       4585.16       156.41 o
  -5  10   1        337.69        388.05        51.68 o
  -4  10   1         99.56        123.45        45.55 o
  -3  10   1          0.60          6.94        15.15 o
  -2  10   1      11042.30      10586.10       287.68 o
  -1  10   1         28.88         34.79        16.82 o
   0  10   1       5311.03       5625.29       168.69 o
   1  10   1        458.25        431.45        56.06 o
   2  10   1        919.23        693.76        75.33 o
   3  10   1       9009.27       9142.83       264.38 o
   4  10   1        298.48        338.27        41.63 o
   5  10   1       2288.45       2370.58        83.17 o
   6  10   1       7698.90       8024.65       198.79 o
   7  10   1          5.84         -1.53        11.81 o
   8  10   1       4079.70       4220.67       150.03 o
   9  10   1        121.98        129.12        24.75 o
  10  10   1        261.04        238.38        32.56 o
  11  10   1        620.16        584.56        50.44 o
  -9  11   1         92.89         67.41        30.90 o
  -8  11   1       3077.56       3309.98       189.21 o
  -7  11   1       6082.05       6433.10       210.42 o
  -6  11   1         32.39         58.58        24.83 o
  -5  11   1      12685.90      12499.77       347.20 o
  -4  11   1         75.39         70.03        41.17 o
  -3  11   1        332.78        337.48        38.89 o
  -2  11   1       7032.49       7027.08       216.36 o
  -1  11   1       4200.12       3975.13       178.70 o
   0  11   1       1417.71       1305.19        98.11 o
   1  11   1       3750.51       3656.28       185.70 o
   2  11   1       3220.39       3220.05       171.69 o
   3  11   1       4221.67       4186.30       149.76 o
   4  11   1        216.63        216.67        36.15 o
   5  11   1       1444.01       1508.93        80.27 o
   6  11   1         83.66         60.20        19.69 o
   7  11   1       3330.49       3459.73       134.06 o
   8  11   1          5.90          2.37        13.47 o
   9  11   1        167.35        248.04        39.40 o
  10  11   1        137.34        145.89        27.29 o
  -7  12   1        234.17        283.00        45.20 o
  -6  12   1       3024.31       2956.66       123.58 o
  -5  12   1       1918.57       2002.65       166.43 o
  -4  12   1       1069.85       1092.98        76.82 o
  -3  12   1       1303.16       1208.94       149.79 o
  -2  12   1        219.68        263.76        37.04 o
  -1  12   1        798.62       1003.86       106.87 o
   0  12   1          0.16          3.50        29.78 o
   1  12   1       1930.63       2259.99       141.91 o
   2  12   1       2740.52       2764.55       161.18 o
   3  12   1         35.24         26.86        22.20 o
   4  12   1       4125.05       4278.85       176.95 o
   5  12   1          5.77          6.68        37.67 o
   6  12   1        784.28        931.61        77.36 o
   7  12   1       1941.77       1892.25        96.03 o
   8  12   1       2361.19       2434.81       146.29 o
  -6  13   1        821.73        862.49       134.02 o
  -5  13   1         24.15         21.90        25.66 o
  -4  13   1          3.13        -10.14        20.41 o
  -3  13   1          0.50         -9.59        19.17 o
  -2  13   1         29.74         26.48        23.65 o
  -1  13   1         51.39          0.00        24.53 o
   0  13   1        287.79        215.49        54.31 o
   1  13   1        187.22        240.01        56.06 o
   2  13   1        739.02        881.22       101.61 o
   3  13   1       1295.55       1346.77        85.42 o
   4  13   1        112.51        148.16        37.65 o
   5  13   1        176.85        277.88        92.85 o
   6  13   1        128.71        121.12        26.28 o
   7  13   1        301.65        292.05        46.72 o
  -3  14   1       1799.90       2079.54       134.90 o
  -2  14   1        310.80        275.05        68.33 o
  -1  14   1       1028.00        916.26       110.37 o
   0  14   1        716.74        690.26        94.60 o
   1  14   1        641.82        748.07        98.11 o
   2  14   1        141.47         86.51        32.67 o
   3  14   1         27.94         49.80        35.04 o
   4  14   1        725.16        824.04        85.84 o
   5  14   1         69.09         12.26        34.16 o
  -5 -13   2       2846.83       3041.27       197.09 o
  -4 -13   2        127.07         78.16        61.32 o
  -3 -13   2       2160.73       1850.05        98.48 o
  -2 -13   2       4454.03       4618.09       240.01 o
  -1 -13   2       1026.26        942.54       106.87 o
   0 -13   2        239.06        226.00        57.81 o
   1 -13   2       4261.07       5120.90       264.54 o
   2 -13   2        107.48         56.06        45.55 o
   3 -13   2       2297.04       2302.04       157.67 o
   4 -13   2        493.58        369.66        77.08 o
  -7 -12   2          0.51          8.99        16.00 o
  -6 -12   2        685.27        746.00        69.71 o
  -5 -12   2         19.44         19.97        15.26 o
  -4 -12   2        465.23        446.82        31.65 o
  -3 -12   2          3.63         43.80        35.04 o
  -2 -12   2        226.27        185.70        49.05 o
  -1 -12   2       1186.83       1296.43       105.12 o
   0 -12   2          4.39         17.52        29.78 o
   1 -12   2         81.54        110.37        45.55 o
   2 -12   2       7914.79       7768.06       346.88 o
   3 -12   2        132.57        180.45        54.31 o
   4 -12   2       5221.11       5244.56       185.62 o
   5 -12   2       3360.00       3134.06       133.72 o
   6 -12   2        286.60        290.40        47.59 o
  -8 -11   2          4.28         -3.54        17.53 o
  -7 -11   2         11.42         25.13        15.86 o
  -6 -11   2        278.09        276.34        31.23 o
  -5 -11   2         36.12         54.02        18.29 o
  -4 -11   2          0.66         -5.53        11.07 o
  -3 -11   2       2000.23       2029.84        83.72 o
  -2 -11   2        143.47        118.19        20.15 o
  -1 -11   2        375.32        306.25        21.27 o
   0 -11   2        166.29         82.34        36.79 o
   1 -11   2       1098.95       1338.48       105.12 o
   2 -11   2        896.03        886.48        98.11 o
   3 -11   2       3860.98       3685.04       138.73 o
   4 -11   2       1604.44       1792.27        90.43 o
   5 -11   2       1293.33       1289.39        92.85 o
   6 -11   2       1974.38       2111.04       104.67 o
   7 -11   2          6.27          4.33        23.15 o
   8 -11   2       1151.90       1067.06        87.33 o
 -10 -10   2        130.14         79.92        24.42 o
  -9 -10   2       1850.07       2026.32       105.87 o
  -8 -10   2        430.80        512.96        44.79 o
  -7 -10   2        806.26        675.37        43.24 o
  -6 -10   2       4166.69       4387.58       127.29 o
  -5 -10   2         60.06         32.78        15.11 o
  -4 -10   2          8.31         32.96        16.15 o
  -3 -10   2       8477.90       8896.74       308.34 o
  -2 -10   2       1238.55       1227.96       104.24 o
  -1 -10   2       2721.44       2781.37       151.54 o
   0 -10   2      14235.33      13999.46      1418.19 o
   1 -10   2         65.27         52.72        12.84 o
   2 -10   2        439.38        393.21        24.55 o
   3 -10   2        365.06        388.26        42.73 o
   4 -10   2       2742.77       2938.62       118.25 o
   5 -10   2        889.90        910.42        45.36 o
   6 -10   2        268.81        298.39        31.93 o
   7 -10   2        977.33       1024.05        88.58 o
   8 -10   2          0.28         -6.68        13.35 o
   9 -10   2        140.85        135.26        23.82 o
 -10  -9   2        995.50       1072.67        66.65 o
  -9  -9   2        211.64        258.12        33.65 o
  -8  -9   2        224.43        161.44        27.63 o
  -7  -9   2       1759.10       1973.38        76.00 o
  -6  -9   2       1522.63       1396.63        71.36 o
  -5  -9   2        254.10        246.54        27.48 o
  -4  -9   2       1956.52       2044.09        71.07 o
  -3  -9   2         41.56         77.14        21.44 o
  -2  -9   2      26673.77      26192.53      1130.00 o
  -1  -9   2       1614.47       1698.77        58.09 o
   0  -9   2       8793.57       8678.45       300.88 o
   1  -9   2      14700.42      14118.67       615.72 o
   2  -9   2        201.66        152.93        16.06 o
   3  -9   2       4314.96       4335.80       126.41 o
   4  -9   2        909.79        890.07        73.94 o
   5  -9   2       1300.61       1205.86        50.79 o
   6  -9   2       3348.09       3305.39       107.25 o
   7  -9   2          0.56         -6.04        12.08 o
   8  -9   2        377.59        413.19        37.62 o
   9  -9   2       1639.65       1885.47       117.18 o
  10  -9   2          6.66          9.28        16.39 o
 -11  -8   2       1708.84       1603.42        87.22 o
 -10  -8   2       2003.06       2180.15        85.44 o
  -9  -8   2          0.95         -6.76        13.53 o
  -8  -8   2        632.81        666.85        42.43 o
  -7  -8   2      14789.79      14679.12       287.95 o
  -6  -8   2        539.97        571.36        35.13 o
  -5  -8   2       1108.15        975.18        48.05 o
  -4  -8   2      12698.78      12440.89       334.04 o
  -3  -8   2       5135.73       5392.00       115.70 o
  -2  -8   2        785.18        761.46        26.38 o
  -1  -8   2       3419.39       3406.02        67.28 o
   0  -8   2      21434.46      21337.72       321.25 o
   1  -8   2          7.97         18.58         9.01 o
   2  -8   2      17865.88      17727.59       415.46 o
   3  -8   2        610.13        586.75        28.49 o
   4  -8   2        171.84        200.24        22.67 o
   5  -8   2       3378.18       3494.50       101.36 o
   6  -8   2        110.24        150.83        23.50 o
   7  -8   2       4599.82       4772.35       133.13 o
   8  -8   2        777.28        828.37        49.74 o
   9  -8   2        790.65        788.86        50.51 o
  10  -8   2       4615.97       4605.15       197.13 o
  11  -8   2        436.53        394.27        40.93 o
 -12  -7   2        581.30        483.32        58.50 o
 -11  -7   2       1048.12       1102.46        81.05 o
 -10  -7   2        576.32        617.40        43.76 o
  -9  -7   2         32.97         43.35        16.34 o
  -8  -7   2       2902.99       2919.92        83.29 o
  -7  -7   2       1339.98       1191.73        46.90 o
  -6  -7   2       9055.80       8705.40       145.65 o
  -5  -7   2       5474.87       5387.04        95.35 o
  -4  -7   2      10289.13       9955.37       123.65 o
  -3  -7   2      10270.97       9979.01       129.20 o
  -2  -7   2       3689.75       3612.37        54.59 o
  -1  -7   2       3389.86       3319.17        63.70 o
   0  -7   2        448.80        388.84        20.85 o
   1  -7   2      22927.79      22734.14       294.35 o
   2  -7   2      14785.41      14682.39       196.89 o
   3  -7   2      10339.47      10009.97       136.61 o
   4  -7   2        447.17        423.59        18.74 o
   5  -7   2      13361.35      13245.81       253.61 o
   6  -7   2      15337.97      15511.69       296.32 o
   7  -7   2        666.13        707.37        38.00 o
   8  -7   2          8.34          4.89         8.54 o
   9  -7   2      10955.13      11367.60       272.88 o
  10  -7   2        826.09        859.16        54.85 o
  11  -7   2        973.45       1050.26        62.29 o
 -12  -6   2         28.98         11.37        22.36 o
 -11  -6   2        161.91        128.92        38.57 o
 -10  -6   2        120.53        110.14        21.16 o
  -9  -6   2        210.61        209.67        36.50 o
  -8  -6   2        902.06        891.01        38.79 o
  -7  -6   2       7443.58       7377.14       131.19 o
  -6  -6   2        754.21        695.71        26.09 o
  -5  -6   2       8260.90       8236.21       111.68 o
  -4  -6   2      35838.25      35851.46       385.97 o
  -3  -6   2        655.76        563.61        17.22 o
  -2  -6   2      19500.16      19594.87       237.17 o
  -1  -6   2       1549.11       1512.30        32.74 o
   0  -6   2        824.30        826.52        18.15 o
   1  -6   2       1981.49       2039.35        31.58 o
   2  -6   2        186.15        184.37         9.63 o
   3  -6   2        770.69        757.91        15.19 o
   4  -6   2       6252.06       6365.73        80.80 o
   5  -6   2        216.91        234.37        12.58 o
   6  -6   2       8134.06       8192.54       122.00 o
   7  -6   2        699.40        685.07        30.48 o
   8  -6   2        110.55        109.24        18.53 o
   9  -6   2         23.70         20.30        13.80 o
  10  -6   2       4158.41       4319.81       114.33 o
  11  -6   2       1563.03       1522.27        62.53 o
  12  -6   2         20.47         -8.82        17.64 o
 -13  -5   2         35.07         31.57        39.42 o
 -12  -5   2          0.01          9.17        21.66 o
 -11  -5   2       3057.73       3108.90       120.39 o
 -10  -5   2        163.66        140.64        19.72 o
  -9  -5   2       1479.55       1434.07        45.37 o
  -8  -5   2       6639.25       6519.30       120.35 o
  -7  -5   2       1091.74       1163.82        34.07 o
  -6  -5   2        344.12        356.73        16.48 o
  -5  -5   2        332.26        336.00        14.09 o
  -4  -5   2      14058.96      13967.60       158.83 o
  -3  -5   2      11382.64      11375.08       130.11 o
  -2  -5   2       3325.53       3430.65        52.79 o
  -1  -5   2       4683.73       4505.82        69.73 o
   0  -5   2         42.78         47.18         9.00 o
   1  -5   2       1100.90        978.80        21.19 o
   2  -5   2      10099.26      10438.98       128.45 o
   3  -5   2        490.59        464.99        15.37 o
   4  -5   2        127.47        169.85         9.48 o
   5  -5   2      16006.63      16164.95       188.52 o
   6  -5   2        170.71        169.38        12.34 o
   7  -5   2        995.41        993.70        31.33 o
   8  -5   2       1960.66       1930.64        62.30 o
   9  -5   2       4369.43       4194.32       108.15 o
  10  -5   2        197.66        156.33        23.63 o
  11  -5   2         11.47         16.09        25.29 o
  12  -5   2         13.27         19.97        17.75 o
  13  -5   2       1719.05       1666.31        78.83 o
 -13  -4   2       1357.91       1389.74        91.03 o
 -12  -4   2       2444.36       2595.63        88.48 o
 -11  -4   2        598.39        603.20        44.58 o
 -10  -4   2        456.18        466.10        33.65 o
  -9  -4   2      10266.35      10283.36       175.72 o
  -8  -4   2       7166.91       7128.15       127.82 o
  -7  -4   2       3582.98       3606.49        59.77 o
  -6  -4   2        510.12        545.10        19.74 o
  -5  -4   2        765.45        790.03        20.31 o
  -4  -4   2       2692.59       2748.49        40.00 o
  -3  -4   2       9976.81       9903.64       108.66 o
  -2  -4   2       3181.64       3236.94        47.69 o
  -1  -4   2       5456.18       5348.51        71.35 o
   0  -4   2         75.69         85.72         7.49 o
   1  -4   2      33551.04      33485.27       391.71 o
   2  -4   2       2427.08       2351.86        32.30 o
   3  -4   2       2926.30       2881.14        38.02 o
   4  -4   2       4734.66       4577.04        58.79 o
   5  -4   2      30728.85      31182.57       353.74 o
   6  -4   2        526.71        515.92        19.00 o
   7  -4   2       1333.38       1273.21        32.66 o
   8  -4   2       2259.71       2341.58        56.71 o
   9  -4   2       2967.59       2932.57        83.48 o
  10  -4   2       1443.54       1490.83        68.40 o
  11  -4   2        300.32        367.22        79.12 o
  12  -4   2        726.99        703.07        58.30 o
  13  -4   2         67.20         66.57        38.54 o
 -13  -3   2        131.23        121.63        29.74 o
 -12  -3   2       3405.73       3427.07       104.69 o
 -11  -3   2       5505.12       5676.44       147.93 o
 -10  -3   2          2.08         -5.90        11.80 o
  -9  -3   2        297.30        311.39        21.13 o
  -8  -3   2      30418.43      30297.38       366.03 o
  -7  -3   2        232.42        224.06        14.21 o
  -6  -3   2      11186.70      11470.32       139.69 o
  -5  -3   2      11762.23      11836.56       141.54 o
  -4  -3   2      21738.91      21632.57       233.73 o
  -3  -3   2       6039.02       6274.61        74.47 o
  -2  -3   2        829.75        815.78        16.20 o
  -1  -3   2       6360.94       6491.03        74.59 o
   0  -3   2      41285.41      42088.23       493.78 o
   1  -3   2       2721.74       2751.07        37.42 o
   2  -3   2       8899.62       8912.88        96.08 o
   3  -3   2        366.59        290.38         9.96 o
   4  -3   2         84.43         70.94         6.42 o
   5  -3   2       3708.22       3647.91        49.52 o
   6  -3   2       2430.89       2546.33        43.84 o
   7  -3   2       1259.58       1220.45        28.57 o
   8  -3   2        861.75        875.17        29.39 o
   9  -3   2        536.96        514.74        30.19 o
  10  -3   2      16180.15      15912.12       296.45 o
  11  -3   2        874.99        891.26        60.96 o
  12  -3   2       1121.81       1050.58        70.09 o
  13  -3   2       1400.95       1503.16       122.64 o
 -14  -2   2        155.06        119.43        31.14 o
 -13  -2   2       4182.66       4340.35       140.51 o
 -12  -2   2        183.94        125.74        29.33 o
 -11  -2   2        291.21        265.04        30.21 o
 -10  -2   2        760.63        734.85        38.07 o
  -9  -2   2       4836.36       4658.39        75.36 o
  -8  -2   2        380.73        429.25        28.01 o
  -7  -2   2      16035.24      16077.86       201.50 o
  -6  -2   2        758.11        773.22        21.33 o
  -5  -2   2        184.14        197.68        10.64 o
  -4  -2   2       4500.79       4650.93        58.41 o
  -3  -2   2      56782.09      56575.65       565.77 o
  -2  -2   2       5691.26       5958.72        68.62 o
  -1  -2   2       5883.89       5956.84        75.70 o
   0  -2   2      21457.68      21868.50       243.81 o
   1  -2   2      81468.23      82196.16       822.12 o
   2  -2   2      12724.22      12987.63       133.94 o
   3  -2   2          4.55         -1.55         3.10 o
   4  -2   2      38994.87      40173.93       461.31 o
   5  -2   2      61437.57      61775.25       704.05 o
   6  -2   2       2104.51       2155.84        40.31 o
   7  -2   2       1102.89       1183.12        28.90 o
   8  -2   2       6150.92       6100.10        86.30 o
   9  -2   2      17274.79      17197.16       242.24 o
  10  -2   2       1926.18       1889.92        56.90 o
  11  -2   2       1277.44       1433.04        62.21 o
  12  -2   2       6027.15       5899.23       383.67 o
  13  -2   2        305.16        268.05        63.07 o
  14  -2   2        773.77        709.53        96.36 o
 -14  -1   2         46.71         70.52        32.14 o
 -13  -1   2        437.62        430.36        51.85 o
 -12  -1   2       9353.56       9864.52       223.54 o
 -11  -1   2        635.40        601.85        57.21 o
 -10  -1   2       1115.18       1179.58        42.02 o
  -9  -1   2      10033.01      10101.95       147.85 o
  -8  -1   2      21209.46      21057.53       260.08 o
  -7  -1   2        786.15        814.51        22.85 o
  -6  -1   2        535.18        556.22        23.50 o
  -5  -1   2      21122.91      21552.42       257.25 o
  -4  -1   2      50989.83      51380.36       535.90 o
  -3  -1   2        607.08        659.98        13.44 o
  -2  -1   2       4125.46       4074.51        47.93 o
  -1  -1   2      72219.34      71844.82       884.16 o
   0  -1   2       2461.28       2453.33        31.57 o
   1  -1   2       1083.70       1005.68        15.33 o
   2  -1   2       1700.91       1789.30        24.56 o
   3  -1   2       1984.99       2124.08        30.71 o
   4  -1   2       7308.45       7157.00        91.75 o
   5  -1   2        578.83        641.54        18.24 o
   6  -1   2      42555.36      42917.01       487.51 o
   7  -1   2        172.76        183.53        10.90 o
   8  -1   2        360.90        352.96        16.25 o
   9  -1   2       8629.68       8377.19       115.37 o
  10  -1   2      17456.28      17102.75       316.34 o
  11  -1   2         34.18         17.98        24.02 o
  12  -1   2        506.28        475.12        74.25 o
  13  -1   2      11954.61      11864.08       487.04 o
  14  -1   2       2335.42       2200.43       152.42 o
 -14   0   2         48.12         39.52        30.66 o
 -13   0   2        892.93        848.00        70.09 o
 -12   0   2       1403.44       1299.26        59.97 o
 -11   0   2        390.92        367.29        29.69 o
 -10   0   2       1150.32       1244.53        42.72 o
  -9   0   2         66.45        111.39        13.29 o
  -8   0   2       4406.15       4424.58        68.94 o
  -7   0   2       1233.43       1125.14        26.22 o
  -6   0   2        763.41        757.29        19.76 o
  -5   0   2       6753.57       6999.49        91.64 o
  -4   0   2          0.18         -2.69         5.37 o
  -3   0   2      26160.50      26599.43       294.03 o
  -2   0   2       2342.60       2532.94        32.76 o
  -1   0   2       6204.40       6324.58        72.68 o
   0   0   2      15577.61      15765.60       166.96 o
   1   0   2      24930.44      25237.59       289.04 o
   2   0   2      15915.11      16672.86       185.12 o
   3   0   2       2939.52       3090.64        43.88 o
   4   0   2        292.02        301.80        12.71 o
   5   0   2      43647.82      42895.33       489.92 o
   6   0   2      15529.94      15930.86       192.72 o
   7   0   2       7748.55       7604.82       102.00 o
   8   0   2      31673.33      30370.01       358.60 o
   9   0   2         46.23         52.37        12.19 o
  10   0   2       1081.96       1072.92        45.70 o
  11   0   2          2.41          3.75        13.05 o
  12   0   2       1509.62       1552.00        67.54 o
  13   0   2        532.78        485.31        97.04 o
  14   0   2       1059.38        993.65       101.61 o
 -14   1   2       1948.65       2089.18       120.01 o
 -13   1   2        211.06        240.39        40.13 o
 -12   1   2        648.32        588.24        42.74 o
 -11   1   2         81.83         82.56        18.91 o
 -10   1   2          5.49          6.81        16.97 o
  -9   1   2        584.56        560.37        25.43 o
  -8   1   2       3996.96       3833.91        66.38 o
  -7   1   2       8744.14       8666.13       115.18 o
  -6   1   2       5411.34       5507.18        81.76 o
  -5   1   2      11000.20      10903.31       137.29 o
  -4   1   2       9147.59       8993.80       108.16 o
  -3   1   2        505.70        511.08        19.30 o
  -2   1   2         11.48         -1.43         2.86 o
  -1   1   2        445.67        501.38         9.08 o
   0   1   2       3178.02       3134.16        39.61 o
   1   1   2      14000.65      14504.92       167.80 o
   2   1   2       2048.04       1993.47        28.58 o
   3   1   2       3203.16       3368.51        45.92 o
   4   1   2       1132.47       1095.62        21.06 o
   5   1   2       4596.29       4439.50        61.50 o
   6   1   2      38256.41      38913.37       449.29 o
   7   1   2       4799.52       4897.58        71.02 o
   8   1   2      15264.63      15038.08       203.24 o
   9   1   2      21028.06      20494.06       272.10 o
  10   1   2        123.60        116.68        15.98 o
  11   1   2       1922.78       1858.90        68.75 o
  12   1   2       2160.94       2030.69        75.63 o
  13   1   2       2058.91       2031.36        88.75 o
  14   1   2       2563.47       2587.57       106.31 o
 -13   2   2       2372.36       2325.03        90.15 o
 -12   2   2       6324.15       6105.12       149.39 o
 -11   2   2          8.80         12.55        13.90 o
 -10   2   2       1904.83       1815.39        61.79 o
  -9   2   2      13462.74      13171.71       212.80 o
  -8   2   2      16699.40      16711.61       223.09 o
  -7   2   2       4475.41       4364.16        75.16 o
  -6   2   2          9.92         25.16         5.13 o
  -5   2   2      36044.16      35184.33       434.16 o
  -4   2   2        198.56        217.38        10.19 o
  -3   2   2        251.27        245.19         7.88 o
  -2   2   2      45174.21      46025.27       568.87 o
  -1   2   2       2832.70       3040.63        78.04 o
   0   2   2       1646.47       1645.12        57.98 o
   1   2   2      26396.21      27509.76       481.58 o
   2   2   2      56337.62      56526.99       821.96 o
   3   2   2      14622.72      14544.10       198.16 o
   4   2   2      15995.70      15878.85       205.54 o
   5   2   2       4821.17       4564.96        73.38 o
   6   2   2      10167.77      10337.08       140.61 o
   7   2   2        749.67        791.34        25.11 o
   8   2   2       3938.43       3992.21        68.52 o
   9   2   2      12229.86      12323.92       173.56 o
  10   2   2        111.85        104.17        15.59 o
  11   2   2        749.37        789.77        49.20 o
  12   2   2       1698.76       1650.39        78.14 o
  13   2   2        990.83        972.23        67.38 o
  14   2   2        135.87        162.67        42.40 o
 -13   3   2       2343.78       2260.48       108.13 o
 -12   3   2        182.67        175.80        30.97 o
 -11   3   2        101.33         76.17        22.27 o
 -10   3   2       9806.02       9229.15       244.46 o
  -9   3   2        587.20        581.37        34.74 o
  -8   3   2       3969.15       3871.05        68.58 o
  -7   3   2       2214.14       2198.08        40.78 o
  -6   3   2       5342.74       5214.27        68.90 o
  -5   3   2       1257.87       1394.28        25.69 o
  -4   3   2      53874.99      53793.06       766.11 o
  -3   3   2       3644.16       3609.15        56.76 o
  -2   3   2       6535.56       6921.60       121.99 o
  -1   3   2      18551.69      18724.00       456.94 o
   0   3   2      11539.44      12056.63       246.68 o
   1   3   2     168874.52     163071.41      2670.61 o
   2   3   2      46567.67      47465.16       731.09 o
   3   3   2       1905.97       1829.74        31.06 o
   4   3   2     125280.21     123093.80      1617.79 o
   5   3   2        707.09        670.37        26.94 o
   6   3   2       3805.73       3804.64        61.84 o
   7   3   2       8832.98       8396.82       129.08 o
   8   3   2       8130.51       8063.68       119.29 o
   9   3   2        378.33        319.20        26.00 o
  10   3   2          3.37          8.25        10.35 o
  11   3   2        102.83        116.31        25.33 o
  12   3   2       1631.87       1642.47       107.98 o
  13   3   2         13.77         -3.85        27.69 o
  14   3   2          8.64         10.87        30.33 o
 -13   4   2       2208.05       2197.29       107.21 o
 -12   4   2       5672.57       5824.76       167.82 o
 -11   4   2       3565.38       3667.07       143.66 o
 -10   4   2         92.26         79.57        25.43 o
  -9   4   2      21480.93      21515.64       389.73 o
  -8   4   2         73.44         73.66        15.78 o
  -7   4   2        568.97        597.09        19.62 o
  -6   4   2      20586.09      20652.00       308.51 o
  -5   4   2       8948.91       9035.14       132.49 o
  -4   4   2      15232.29      15484.22       274.32 o
  -3   4   2       7948.96       7942.69       115.49 o
  -2   4   2         40.05         45.28         4.99 o
  -1   4   2      10765.29      10798.65       299.73 o
   0   4   2       3631.13       3989.03       192.65 o
   1   4   2         85.84        106.08         7.39 o
   2   4   2      10553.96      10578.44       154.80 o
   3   4   2      31773.10      31976.29       408.90 o
   4   4   2      10195.12       9959.46       133.14 o
   5   4   2      45201.64      44634.04       592.04 o
   6   4   2       1751.93       1765.10        35.85 o
   7   4   2          7.20          9.93         8.28 o
   8   4   2      10945.40      10664.73       163.15 o
   9   4   2       7330.73       7209.18       130.86 o
  10   4   2       2928.97       2884.95        76.04 o
  11   4   2       2664.15       2604.12        75.76 o
  12   4   2       2330.07       2413.66        99.49 o
  13   4   2       6811.36       7317.37       626.32 o
  14   4   2          1.48        -13.84        27.69 o
 -13   5   2        108.32        120.46        35.35 o
 -12   5   2        755.55        772.75        58.84 o
 -11   5   2        712.53        714.65        69.75 o
 -10   5   2       4290.39       4390.41       154.87 o
  -9   5   2       4329.26       4349.14       125.11 o
  -8   5   2      11381.19      11475.88       227.89 o
  -7   5   2       1117.23       1087.80        52.54 o
  -6   5   2       5197.19       5218.48        94.36 o
  -5   5   2       6419.37       6314.29       105.86 o
  -4   5   2        287.49        270.08        14.76 o
  -3   5   2      37745.62      37436.82       512.74 o
  -2   5   2      17894.81      17816.01       372.75 o
  -1   5   2        958.56       1006.97        31.68 o
   0   5   2      97366.05      99723.28      1703.21 o
   1   5   2         10.38         14.57         5.25 o
   2   5   2       3825.41       3900.31        59.76 o
   3   5   2       1646.90       1533.89        38.37 o
   4   5   2      44757.98      44547.37       599.33 o
   5   5   2       1159.19       1160.88        26.15 o
   6   5   2          1.00          7.62         5.66 o
   7   5   2       9885.23       9763.54       148.92 o
   8   5   2       1757.32       1763.57        51.53 o
   9   5   2        226.76        205.75        22.33 o
  10   5   2        188.31        180.83        24.80 o
  11   5   2          6.64          2.43        13.90 o
  12   5   2       1989.62       2088.60        76.46 o
  13   5   2          0.70         22.78        32.14 o
 -12   6   2        128.33        121.84        25.16 o
 -11   6   2         26.34         36.02        16.18 o
 -10   6   2        192.00        234.77        24.83 o
  -9   6   2       2193.35       2297.47        87.44 o
  -8   6   2        114.07         71.32        15.20 o
  -7   6   2        326.03        330.62        19.13 o
  -6   6   2       3329.15       3341.34        77.90 o
  -5   6   2        223.21        173.91        13.80 o
  -4   6   2       2080.66       2105.42        37.65 o
  -3   6   2      21179.74      21444.00       277.96 o
  -2   6   2       8509.65       8792.14       130.20 o
  -1   6   2      23688.96      23956.12       682.40 o
   0   6   2      23433.88      24002.02       497.78 o
   1   6   2      12059.30      12693.13       305.73 o
   2   6   2       3611.40       3568.77        56.33 o
   3   6   2        984.88       1076.46        22.86 o
   4   6   2       1092.97       1279.16        50.05 o
   5   6   2       3576.80       3412.68        56.07 o
   6   6   2        733.21        740.65        22.42 o
   7   6   2         26.12         28.10        10.70 o
   8   6   2        197.27        159.02        20.84 o
   9   6   2       8118.56       8017.28       175.00 o
  10   6   2        216.49        213.15        26.79 o
  11   6   2        204.32        171.19        35.40 o
  12   6   2       1004.37        965.49        58.40 o
  13   6   2       2453.00       2553.59       127.21 o
 -12   7   2        848.34        888.32        68.16 o
 -11   7   2         32.64         19.28        15.28 o
 -10   7   2       5670.22       5715.65       135.04 o
  -9   7   2       1491.06       1626.98        55.88 o
  -8   7   2        279.31        265.23        17.87 o
  -7   7   2       2571.48       2517.36        87.17 o
  -6   7   2          7.28         39.56        51.86 o
  -5   7   2       2478.64       2462.44        55.35 o
  -4   7   2       2743.67       2698.05        46.71 o
  -3   7   2       1576.61       1579.34        27.44 o
  -2   7   2       2530.47       2625.75        60.13 o
  -1   7   2       8254.69       8386.72       136.10 o
   0   7   2      22917.72      23560.16       432.11 o
   1   7   2      17990.64      18738.96       277.46 o
   2   7   2       1002.97       1074.52        24.59 o
   3   7   2       5291.70       5496.57        83.03 o
   4   7   2        178.33        197.84        15.67 o
   5   7   2       2193.95       2145.46        39.81 o
   6   7   2       1585.76       1608.51        37.34 o
   7   7   2        121.76        160.44        19.84 o
   8   7   2         78.32        109.28        18.39 o
   9   7   2       1932.55       1897.22        65.11 o
  10   7   2        672.99        758.21        46.95 o
  11   7   2         35.47         38.20        17.88 o
  12   7   2        231.90        245.67        35.85 o
  13   7   2         11.04        -11.33        22.67 o
 -11   8   2       1585.01       1724.01        70.30 o
 -10   8   2         10.86         -1.14        13.15 o
  -9   8   2       1717.54       1629.17        73.25 o
  -8   8   2        260.64        206.27        29.11 o
  -7   8   2       2039.74       2010.13        73.68 o
  -6   8   2      12905.31      13105.84       289.30 o
  -5   8   2          0.63         11.00        13.01 o
  -4   8   2      23415.90      23165.36       364.75 o
  -3   8   2        238.03        237.73        11.31 o
  -2   8   2       2153.93       2274.13        44.00 o
  -1   8   2      11433.05      11635.51       187.28 o
   0   8   2      12313.59      12347.69       179.99 o
   1   8   2       2142.77       2218.91        42.44 o
   2   8   2       1875.27       1934.60        39.62 o
   3   8   2       9590.56       9646.91       149.03 o
   4   8   2       4813.10       4731.05       118.44 o
   5   8   2       2125.05       1966.62        69.99 o
   6   8   2       1878.31       1888.69        48.56 o
   7   8   2       2085.93       1940.86        60.25 o
   8   8   2        573.37        603.33        38.21 o
   9   8   2       1744.34       1662.38        60.74 o
  10   8   2          0.17         -6.77        13.54 o
  11   8   2        213.08        198.47        28.14 o
  12   8   2         12.44         32.54        22.98 o
 -11   9   2        505.11        490.12       142.78 o
 -10   9   2       3974.20       3874.51       149.88 o
  -9   9   2       3927.89       3650.33       139.36 o
  -8   9   2        737.67        754.39        98.11 o
  -7   9   2       8661.69       8516.95       206.81 o
  -6   9   2       3738.50       3628.77       106.01 o
  -5   9   2      16760.11      16596.65       354.47 o
  -4   9   2       9194.89       9129.03       207.11 o
  -3   9   2        897.99        979.39        35.67 o
  -2   9   2      13398.67      13638.95       198.40 o
  -1   9   2        771.96        721.60        23.62 o
   0   9   2          2.63          3.72         5.41 o
   1   9   2         18.62         40.60         7.37 o
   2   9   2        795.85        764.04        24.69 o
   3   9   2       2047.86       2085.22        50.86 o
   4   9   2        198.83        242.80        22.17 o
   5   9   2       3577.35       3526.86       103.78 o
   6   9   2       1695.54       1428.40        62.29 o
   7   9   2        437.03        599.50        34.11 o
   8   9   2       4873.03       4712.12       115.57 o
   9   9   2        556.41        633.82        45.26 o
  10   9   2        236.25        299.25        30.79 o
  11   9   2       1530.60       1567.01        76.87 o
 -10  10   2       1605.66       1497.70       101.61 o
  -9  10   2         67.70         77.08        32.21 o
  -8  10   2       2308.09       2304.25       130.52 o
  -7  10   2        526.83        475.00        50.07 o
  -6  10   2       2503.26       2508.50       101.75 o
  -5  10   2        331.61        390.14        46.43 o
  -4  10   2       4474.65       4393.55       178.70 o
  -3  10   2       4462.22       4297.65       137.42 o
  -2  10   2       3908.19       3632.93       119.13 o
  -1  10   2       9104.92       9171.63       246.06 o
   0  10   2       1834.49       1627.09        52.91 o
   1  10   2       2498.20       2407.68        69.45 o
   2  10   2       2865.45       3149.27       134.78 o
   3  10   2       4436.56       4281.89        98.38 o
   4  10   2       1872.66       1834.83        67.96 o
   5  10   2       2362.27       2273.69        79.39 o
   6  10   2        121.62        100.69        18.04 o
   7  10   2       3332.11       3286.66       103.91 o
   8  10   2        109.06        138.68        20.96 o
   9  10   2          0.58         -5.07        12.97 o
  10  10   2         39.69          7.96        16.99 o
  11  10   2        149.93        181.69        28.31 o
  -9  11   2       1980.89       2124.77       105.28 o
  -8  11   2       3042.62       2978.47       218.99 o
  -7  11   2         57.98         51.47        25.93 o
  -6  11   2       2559.27       2538.30       201.47 o
  -5  11   2          0.91         -4.87        20.15 o
  -4  11   2        268.87        246.31        33.65 o
  -3  11   2         27.90         22.41        17.68 o
  -2  11   2        371.97        421.03        39.49 o
  -1  11   2        330.52        260.58        31.57 o
   0  11   2        223.02        103.36        36.79 o
   1  11   2       1415.40       1414.60       108.62 o
   2  11   2       3085.71       2766.30       154.17 o
   3  11   2        107.03        135.54        37.67 o
   4  11   2       2928.73       2999.67       221.62 o
   5  11   2        376.55        484.25        51.85 o
   6  11   2        350.38        359.42        37.10 o
   7  11   2       2181.37       2175.39        97.78 o
   8  11   2       2002.10       2006.07       120.88 o
   9  11   2        652.51        675.42        64.82 o
  10  11   2        729.31        892.18        76.08 o
  -7  12   2         14.26         24.89        26.61 o
  -6  12   2        985.97        991.31        81.46 o
  -5  12   2        769.27        817.74        73.58 o
  -4  12   2        942.25       1013.69        66.00 o
  -3  12   2        112.95        109.93        25.93 o
  -2  12   2         97.03        110.89        38.54 o
  -1  12   2        371.78        306.40        36.29 o
   0  12   2       1560.81       1299.93       101.61 o
   1  12   2       2888.45       2699.73       157.67 o
   2  12   2         12.58         15.77        26.28 o
   3  12   2       3151.17       2853.07       119.99 o
   4  12   2        673.32        657.33        61.31 o
   5  12   2        108.45         74.00        28.17 o
   6  12   2        543.99        429.89        53.23 o
   7  12   2          3.15        -10.05        20.09 o
   8  12   2        156.31        150.27        35.29 o
   9  12   2        490.10        378.94        52.20 o
  -6  13   2       1202.69       1317.65       125.26 o
  -5  13   2        296.09        354.99       106.87 o
  -4  13   2        322.99        246.59        39.12 o
  -3  13   2       1540.14       1518.92       103.36 o
  -2  13   2         25.41         69.77        24.68 o
  -1  13   2        333.15        264.54        57.81 o
   0  13   2        246.13        325.86        61.32 o
   1  13   2        673.90        656.97        87.60 o
   2  13   2         11.66         -5.10        20.19 o
   3  13   2        359.64        226.96        40.88 o
   4  13   2        314.75        355.30        49.05 o
   5  13   2         16.00         36.75        26.44 o
   6  13   2         34.13         -8.52        17.04 o
   7  13   2        132.61        119.65        33.17 o
  -4  14   2       1622.44       1476.13        89.24 o
  -3  14   2         22.53          1.89        23.65 o
  -2  14   2       3174.40       3178.00       192.71 o
  -1  14   2        222.04        196.22        56.06 o
   0  14   2        535.22        565.87        85.84 o
   1  14   2        311.82        159.43        50.81 o
   2  14   2        141.98        157.93        38.34 o
   3  14   2        503.41        528.16        61.31 o
   4  14   2         53.85         67.94        37.67 o
   5  14   2         58.97         42.82        41.17 o
  -3 -13   3       1646.56       1459.57        86.48 o
  -2 -13   3        446.34        359.15        70.08 o
  -1 -13   3       1054.29        951.30       110.37 o
   0 -13   3        120.68         45.55        43.80 o
   1 -13   3        243.43        119.13        49.05 o
   2 -13   3       1448.11       1553.96       127.89 o
   3 -13   3        137.23        138.40        56.06 o
  -6 -12   3          7.12         23.61        17.64 o
  -5 -12   3       1663.35       2035.24        78.26 o
  -4 -12   3        273.29        254.94        29.86 o
  -3 -12   3         16.07         22.78        17.49 o
  -2 -12   3        731.09        942.70        54.65 o
  -1 -12   3        421.88        408.90        33.36 o
   0 -12   3        767.47        831.89       110.37 o
   2 -12   3        546.92        467.77        77.08 o
   3 -12   3       1608.34       1506.66       126.14 o
   4 -12   3        662.98        632.45        94.60 o
   5 -12   3         35.52         30.25        27.69 o
  -8 -11   3          0.33        -10.45        23.14 o
  -7 -11   3        652.67        746.28        46.05 o
  -6 -11   3        480.45        369.31        37.05 o
  -5 -11   3        228.28        332.57        36.68 o
  -4 -11   3         84.12         97.56        21.05 o
  -3 -11   3       1215.88       1192.54        63.85 o
  -2 -11   3        624.70        706.65        48.80 o
  -1 -11   3        472.62        450.61        40.77 o
   0 -11   3          2.34         -5.87        14.89 o
   1 -11   3       3288.63       3649.70       127.96 o
   2 -11   3       1242.26       1279.14        62.16 o
   3 -11   3        191.85        167.54        25.46 o
   4 -11   3       2819.80       2870.77       197.23 o
   5 -11   3        213.51        213.84        35.95 o
   6 -11   3        485.55        483.62        45.03 o
   7 -11   3        500.74        525.98        37.90 o
  -9 -10   3        708.40        692.82        55.25 o
  -8 -10   3        323.42        357.66        39.37 o
  -7 -10   3       2885.24       2929.17       101.91 o
  -6 -10   3        285.49        347.42        35.17 o
  -5 -10   3        302.58        246.87        29.87 o
  -4 -10   3       2783.38       2664.66       112.72 o
  -3 -10   3         77.58         47.71        37.67 o
  -2 -10   3       2898.37       2724.50       112.12 o
  -1 -10   3       1272.81       1309.33        65.58 o
   0 -10   3        222.53        230.16        29.80 o
   1 -10   3        331.02        321.08        35.29 o
   2 -10   3       3158.29       3188.02       197.97 o
   3 -10   3         10.45         23.08        17.18 o
   4 -10   3       2316.44       2432.21        89.90 o
   5 -10   3         28.07         54.05        17.73 o
   6 -10   3       1181.95       1091.35        68.16 o
   7 -10   3        142.94        185.18        27.78 o
   8 -10   3       1226.76       1372.01       101.23 o
 -10  -9   3        697.88        655.32        66.06 o
  -9  -9   3       1205.93       1208.42        63.73 o
  -8  -9   3       1940.55       1958.66        77.92 o
  -7  -9   3       4486.00       4528.99       132.58 o
  -6  -9   3       7138.07       7102.57       181.54 o
  -5  -9   3          2.30         -2.88        13.96 o
  -4  -9   3        169.41        216.44        26.14 o
  -3  -9   3      18053.29      17907.18       484.24 o
  -2  -9   3        970.31       1174.01       113.00 o
  -1  -9   3       2708.37       3102.87       330.24 o
   0  -9   3       3091.76       2989.04       110.17 o
   1  -9   3       1589.24       1654.32        83.22 o
   2  -9   3        486.04        522.24        41.13 o
   3  -9   3        447.68        504.16        34.54 o
   4  -9   3        403.15        408.79        33.58 o
   5  -9   3        687.72        680.15        43.27 o
   6  -9   3          3.44         13.53        17.64 o
   7  -9   3       2988.65       2996.76       131.95 o
   8  -9   3        436.31        436.08        40.68 o
   9  -9   3        893.12        911.70        56.16 o
  10  -9   3        598.95        625.62        70.24 o
 -11  -8   3       1684.14       1499.41        91.24 o
 -10  -8   3        290.60        306.29        55.19 o
  -9  -8   3        381.46        408.16        40.15 o
  -8  -8   3       1263.87       1247.75        59.62 o
  -7  -8   3        334.42        397.06        36.97 o
  -6  -8   3       2348.05       2194.94        76.32 o
  -5  -8   3         33.63         22.31        13.38 o
  -4  -8   3        217.17        222.88        25.38 o
  -3  -8   3          0.35         11.94        10.40 o
  -2  -8   3      11911.68      11289.24       207.29 o
  -1  -8   3        182.03        173.44        26.61 o
   0  -8   3       2673.24       2454.11        76.86 o
   1  -8   3       1842.19       1706.76        73.64 o
   2  -8   3      13700.75      13622.34       376.54 o
   3  -8   3       2938.54       2787.64        85.61 o
   4  -8   3       1472.90       1458.84        57.73 o
   5  -8   3       6308.45       6287.05       161.49 o
   6  -8   3      11644.73      11581.19       291.73 o
   7  -8   3        265.61        325.46        33.77 o
   8  -8   3        688.04        680.41        74.48 o
   9  -8   3       7960.71       7763.05       203.27 o
  10  -8   3        698.33        676.32        52.99 o
 -11  -7   3         93.86        107.23        28.63 o
 -10  -7   3        427.33        428.95        43.89 o
  -9  -7   3        299.58        274.47        38.52 o
  -8  -7   3        177.80        194.60        38.94 o
  -7  -7   3       6270.70       6149.10       139.17 o
  -6  -7   3        919.83        930.96        46.33 o
  -5  -7   3       2492.21       2442.36        70.09 o
  -4  -7   3        991.79        995.26        29.09 o
  -3  -7   3       9841.89       9683.95       135.74 o
  -2  -7   3       3812.69       3860.60        62.25 o
  -1  -7   3        951.68        944.71        37.17 o
   0  -7   3       6637.68       6582.30        95.40 o
   1  -7   3       9016.34       8814.20       156.31 o
   2  -7   3         38.71         39.18         6.04 o
   3  -7   3       4492.13       4262.78        74.52 o
   4  -7   3       9871.30       9781.34       158.05 o
   5  -7   3        288.33        289.06        21.45 o
   6  -7   3       2414.49       2315.65        62.98 o
   7  -7   3         32.57         35.80        15.69 o
   8  -7   3         45.40         68.64        19.48 o
   9  -7   3         62.70         47.59        20.11 o
  10  -7   3        723.91        746.98        55.06 o
  11  -7   3        741.83        733.97        55.69 o
 -12  -6   3        246.42        230.84        43.65 o
 -11  -6   3       1909.98       1717.31        81.79 o
 -10  -6   3        993.31       1011.91        65.22 o
  -9  -6   3         16.49         16.63        13.18 o
  -8  -6   3        452.75        524.36        32.56 o
  -7  -6   3       4259.73       4216.60        86.34 o
  -6  -6   3        590.98        566.12        28.66 o
  -5  -6   3        705.73        754.99        25.25 o
  -4  -6   3       8744.45       8714.52       110.44 o
  -3  -6   3        203.39        227.68        14.48 o
  -2  -6   3       5163.97       5102.76        73.52 o
  -1  -6   3        370.31        364.15        16.94 o
   0  -6   3       3567.98       3502.28        61.70 o
   1  -6   3        906.59        923.65        23.15 o
   2  -6   3      13055.58      12553.27       157.66 o
   3  -6   3       2722.63       2833.72        40.35 o
   4  -6   3       5228.86       4888.23        63.83 o
   5  -6   3      25004.00      24465.02       291.55 o
   6  -6   3          3.13         24.29         8.97 o
   7  -6   3       2697.86       2679.87        75.75 o
   8  -6   3       2913.13       2923.95        88.25 o
   9  -6   3       1168.66       1138.81        58.92 o
  10  -6   3       1956.25       2027.23        81.13 o
  11  -6   3        448.91        480.77        45.99 o
  12  -6   3        107.52         79.65        45.64 o
 -12  -5   3       2085.55       2247.22       115.63 o
 -11  -5   3         10.05         -8.72        17.45 o
 -10  -5   3         48.02         67.00        25.92 o
  -9  -5   3       4188.70       4160.83       120.66 o
  -8  -5   3        685.27        760.56        34.30 o
  -7  -5   3        229.53        241.90        18.76 o
  -6  -5   3       1317.62       1331.66        29.61 o
  -5  -5   3        658.95        648.78        20.73 o
  -4  -5   3          0.87          9.49         5.19 o
  -3  -5   3        606.81        636.11        26.92 o
  -2  -5   3      12932.44      12787.18       161.91 o
  -1  -5   3        558.23        522.75        14.65 o
   0  -5   3      13871.44      13813.61       184.18 o
   1  -5   3      12609.05      12528.28       168.57 o
   2  -5   3       3179.89       3076.02        40.21 o
   3  -5   3        108.65        135.40         7.98 o
   4  -5   3        362.68        299.47        12.11 o
   5  -5   3      16545.38      16275.08       191.41 o
   6  -5   3        137.52        159.99        12.34 o
   7  -5   3       1340.40       1294.04        37.49 o
   8  -5   3       3820.85       3724.62        97.17 o
   9  -5   3        172.39        194.75        24.81 o
  10  -5   3        739.69        741.75        47.35 o
  11  -5   3       4502.39       4394.48       119.88 o
  12  -5   3        398.26        376.57        37.79 o
 -13  -4   3         21.20         12.79        23.66 o
 -12  -4   3       1227.25       1211.48        63.85 o
 -11  -4   3       5523.04       5561.60       143.45 o
 -10  -4   3        144.22        121.08        22.06 o
  -9  -4   3        566.03        577.97        31.23 o
  -8  -4   3      10923.01      11286.20       187.43 o
  -7  -4   3      14359.63      14329.63       184.49 o
  -6  -4   3       5286.84       5294.63        74.55 o
  -5  -4   3        246.92        214.26        12.40 o
  -4  -4   3      20984.69      20665.76       225.63 o
  -3  -4   3      42822.93      41812.71       440.30 o
  -2  -4   3        102.60        100.54         8.28 o
  -1  -4   3       4914.42       4915.18        67.44 o
   0  -4   3     101028.77     100514.30      1053.58 o
   1  -4   3       2798.44       2794.28        40.63 o
   2  -4   3       7036.02       6729.37        73.40 o
   3  -4   3      13794.09      13948.03       142.93 o
   4  -4   3       2112.27       1947.71        30.26 o
   5  -4   3        155.02        165.61        15.13 o
   6  -4   3          3.53         10.94         6.30 o
   7  -4   3          2.97         13.45         8.48 o
   8  -4   3         45.06         49.56        13.62 o
   9  -4   3        136.03        145.89        21.93 o
  10  -4   3        575.50        607.58        35.05 o
  11  -4   3       1588.32       1605.03        63.96 o
  12  -4   3         48.11         20.15        20.23 o
  13  -4   3        962.11       1038.74       114.75 o
 -13  -3   3       2934.65       2955.50       109.51 o
 -12  -3   3        940.10        897.49        56.62 o
 -11  -3   3        696.52        728.29        59.42 o
 -10  -3   3        357.76        398.94        34.77 o
  -9  -3   3       1221.11       1210.62        41.52 o
  -8  -3   3       1046.33        982.73        30.01 o
  -7  -3   3       2716.44       2762.71        46.89 o
  -6  -3   3       7761.26       7637.45        99.23 o
  -5  -3   3       3799.07       3823.01        55.61 o
  -4  -3   3        111.28         93.44         8.88 o
  -3  -3   3      26624.06      27899.52       296.84 o
  -2  -3   3      36634.71      36006.94       398.06 o
  -1  -3   3       5776.15       5528.00        73.40 o
   0  -3   3        198.51        169.54         9.01 o
   1  -3   3     121312.17     118644.22      1297.99 o
   2  -3   3       1956.21       2195.79        31.54 o
   3  -3   3      17208.61      17550.95       182.10 o
   4  -3   3      24728.58      23737.47       254.53 o
   5  -3   3       6103.10       5639.70        75.02 o
   6  -3   3      17477.02      17205.03       213.61 o
   7  -3   3       6485.84       6546.79        99.22 o
   8  -3   3        150.41        147.60        16.51 o
   9  -3   3      17247.88      17452.40       294.91 o
  10  -3   3         79.85         58.98        20.73 o
  11  -3   3         78.05         51.95        21.14 o
  12  -3   3        309.89        331.96        84.09 o
  13  -3   3       1315.06       1363.00       117.38 o
 -13  -2   3        611.13        562.64        50.84 o
 -12  -2   3       1968.06       2131.15        77.41 o
 -11  -2   3       1185.15       1266.04        56.47 o
 -10  -2   3        497.63        533.72        34.58 o
  -9  -2   3       2117.07       2142.99        48.36 o
  -8  -2   3       8585.29       8595.31       119.30 o
  -7  -2   3      28548.80      27957.78       336.58 o
  -6  -2   3       1922.01       1816.98        33.23 o
  -5  -2   3        424.85        419.07        15.05 o
  -4  -2   3      97718.34      97738.64      1015.52 o
  -3  -2   3         22.45         28.45         6.69 o
  -2  -2   3       2336.04       2269.18        33.30 o
  -1  -2   3      10728.13      10918.44       133.39 o
   0  -2   3      58395.84      57856.25       682.19 o
   1  -2   3        771.22        802.21        15.57 o
   2  -2   3       8544.50       8417.24        95.19 o
   3  -2   3       9469.87       9406.98       102.12 o
   4  -2   3          2.20         14.78         4.96 o
   5  -2   3      13379.77      13387.73       175.87 o
   6  -2   3         99.30        123.35        10.74 o
   7  -2   3      10702.17      10672.14       148.07 o
   8  -2   3       4247.34       4072.63        64.67 o
   9  -2   3        300.50        318.95        21.54 o
  10  -2   3      25292.81      25162.14       428.44 o
  11  -2   3        106.20        113.92        18.84 o
  12  -2   3        593.60        602.37        66.93 o
  13  -2   3       2686.82       2475.48       161.18 o
 -13  -1   3       1045.19       1035.71        77.87 o
 -12  -1   3        696.85        728.24        54.78 o
 -11  -1   3          1.42         -5.76        11.53 o
 -10  -1   3        555.93        527.32        38.78 o
  -9  -1   3        196.30        192.15        16.46 o
  -8  -1   3        664.99        679.55        23.61 o
  -7  -1   3       3804.09       3745.82        59.59 o
  -6  -1   3       2362.71       2158.54        38.54 o
  -5  -1   3      19849.00      19777.62       225.47 o
  -4  -1   3      51265.98      51597.18       565.14 o
  -3  -1   3      32601.94      32102.04       337.14 o
  -2  -1   3       9223.24       9658.26       111.67 o
  -1  -1   3      49217.58      50640.69       620.81 o
   0  -1   3      14187.37      14760.78       165.67 o
   1  -1   3      18885.17      19125.89       212.80 o
   2  -1   3      21961.44      22728.71       240.29 o
   3  -1   3        156.96        130.73         7.89 o
   4  -1   3       6331.50       6377.46        84.01 o
   5  -1   3      40441.96      40349.18       494.32 o
   6  -1   3       5269.93       5126.80        72.26 o
   7  -1   3       1693.98       1768.26        34.87 o
   8  -1   3       2018.87       1970.29        41.02 o
   9  -1   3      31842.64      31381.70       392.06 o
  10  -1   3       1560.34       1645.87        85.06 o
  11  -1   3        314.37        331.51        30.03 o
  12  -1   3       4096.18       4087.36       139.11 o
  13  -1   3        142.89        163.97        59.57 o
  14  -1   3         37.85         15.77        38.54 o
 -13   0   3        817.62        751.22       144.53 o
 -12   0   3        207.69        183.40        27.04 o
 -11   0   3        721.70        670.19        43.43 o
 -10   0   3        248.78        220.06        22.46 o
  -9   0   3       4465.27       4611.31        79.41 o
  -8   0   3       1083.60       1095.04        30.62 o
  -7   0   3       1444.95       1507.50        31.35 o
  -6   0   3       5489.43       5540.96        77.75 o
  -5   0   3       1251.00       1221.82        24.52 o
  -4   0   3      16825.61      16839.42       202.48 o
  -3   0   3      83122.88      82831.76       877.88 o
  -2   0   3       9883.82      10097.58       116.83 o
  -1   0   3      23436.38      24073.36       282.13 o
   0   0   3      28902.17      30166.53       318.10 o
   1   0   3       2628.81       2886.38        37.57 o
   2   0   3       8082.99       8222.42       101.42 o
   3   0   3      14393.77      14656.50       185.09 o
   4   0   3       3891.02       3856.52        51.18 o
   5   0   3      17569.93      17797.44       201.46 o
   6   0   3      14435.32      14217.71       184.25 o
   7   0   3         10.81         12.19         5.90 o
   8   0   3       1249.33       1205.21        28.78 o
   9   0   3        192.85        198.01        15.62 o
  10   0   3       3527.45       3585.51        72.48 o
  11   0   3         99.35         85.83        20.38 o
  12   0   3        319.70        300.85        41.22 o
  13   0   3       1151.88        925.02        84.51 o
  14   0   3       1663.59       1736.19       108.62 o
 -13   1   3       1201.06       1234.42        65.14 o
 -12   1   3       2574.12       2521.22        97.10 o
 -11   1   3       7233.70       7506.63       171.01 o
 -10   1   3        761.66        739.17        38.84 o
  -9   1   3        207.94        199.46        18.25 o
  -8   1   3      46181.06      45860.62       575.22 o
  -7   1   3        890.81        894.31        27.81 o
  -6   1   3        944.29        912.17        21.73 o
  -5   1   3      30845.46      31402.58       404.98 o
  -4   1   3      47826.57      48527.57       566.69 o
  -3   1   3       1096.02       1137.65        18.98 o
  -2   1   3       3220.29       3280.20        42.86 o
  -1   1   3      55179.82      54855.55       644.21 o
   0   1   3          2.79         -1.14         2.28 o
   1   1   3        205.03        223.09         9.05 o
   2   1   3      21985.39      22687.89       251.70 o
   3   1   3       3565.66       3747.86        51.70 o
   4   1   3       6798.77       6653.18        81.62 o
   5   1   3      25202.88      25337.39       314.27 o
   6   1   3      14439.61      14142.72       184.54 o
   7   1   3       5083.57       4947.75        76.77 o
   8   1   3       4758.62       4634.49        75.31 o
   9   1   3        612.27        572.20        28.12 o
  10   1   3       2371.44       2276.71        59.33 o
  11   1   3         14.90          6.40        14.43 o
  12   1   3         20.09         29.34        19.01 o
  13   1   3        216.85        208.17        35.96 o
  14   1   3       1525.42       1495.56       102.55 o
 -13   2   3       2026.17       2157.54        85.65 o
 -12   2   3        486.06        461.59        38.14 o
 -11   2   3        550.40        541.74        38.02 o
 -10   2   3          7.68         31.39        25.75 o
  -9   2   3      20872.29      20417.03       340.03 o
  -8   2   3       5157.97       5170.97        86.06 o
  -7   2   3      22049.57      21607.77       249.00 o
  -6   2   3      13075.18      13016.92       160.82 o
  -5   2   3      11502.08      11947.94       146.48 o
  -4   2   3      20992.77      20339.16       228.00 o
  -3   2   3      10196.37       9830.74       127.82 o
  -2   2   3      22340.66      23048.46       290.18 o
  -1   2   3       8524.76       8576.75       110.79 o
   0   2   3      21842.72      21937.17       280.38 o
   1   2   3      81254.73      81083.59       930.00 o
   2   2   3       3861.20       3972.41        54.58 o
   3   2   3       1952.12       1911.53        31.84 o
   4   2   3      26568.97      26774.56       333.10 o
   5   2   3      62141.59      61264.23       750.25 o
   6   2   3       1455.99       1305.80        28.88 o
   7   2   3        761.65        777.84        25.88 o
   8   2   3      22245.82      22126.82       310.02 o
   9   2   3       1796.43       1896.86        56.55 o
  10   2   3       1049.90       1065.37        39.96 o
  11   2   3        284.77        266.90        26.53 o
  12   2   3       2663.00       2774.57        92.84 o
  13   2   3         27.59         10.06        30.67 o
  14   2   3         44.13         48.88        36.15 o
 -13   3   3         29.90         15.02        25.23 o
 -12   3   3       4555.62       4450.06       138.78 o
 -11   3   3         15.54         16.25        14.38 o
 -10   3   3        502.50        476.62        35.14 o
  -9   3   3       2316.03       2232.78        57.53 o
  -8   3   3      30249.35      30183.03       436.02 o
  -7   3   3       7058.84       7018.98        89.77 o
  -6   3   3       5567.96       5621.29        72.04 o
  -5   3   3      51526.93      50367.52       628.71 o
  -4   3   3       2115.12       2080.39        54.30 o
  -3   3   3       5303.12       5210.35        84.89 o
  -2   3   3      10684.29      10786.46       178.37 o
  -1   3   3       3807.47       3777.26       127.62 o
   0   3   3      42550.76      42118.88      1074.22 o
   1   3   3         16.48         19.12         8.07 o
   2   3   3      19352.07      20031.96       441.95 o
   3   3   3      19309.63      19184.64       263.02 o
   4   3   3       4089.27       3909.10        63.17 o
   5   3   3      12690.44      12523.51       181.83 o
   6   3   3      15832.91      15864.88       225.91 o
   7   3   3       3260.75       3054.03        54.85 o
   8   3   3       3498.67       3605.74        74.82 o
   9   3   3       8123.84       8005.57       142.04 o
  10   3   3       7479.44       7789.33       142.46 o
  11   3   3        839.66        865.64        49.56 o
  12   3   3        592.47        613.99        57.14 o
  13   3   3       4992.96       5030.99       195.61 o
  14   3   3        729.78        792.05        82.91 o
 -13   4   3       1661.17       1579.85        93.60 o
 -12   4   3       4768.83       4704.98       167.81 o
 -11   4   3        902.79        883.03        55.35 o
 -10   4   3       2070.64       1924.13        75.90 o
  -9   4   3       3093.51       3215.87        88.95 o
  -8   4   3        715.97        704.27        21.33 o
  -7   4   3        447.16        452.46        25.70 o
  -6   4   3         65.32         58.69         8.19 o
  -5   4   3        244.09        241.37        12.69 o
  -4   4   3      19405.21      20655.46       322.07 o
  -3   4   3      14685.89      15006.14       209.62 o
  -2   4   3       1476.89       1440.50        57.08 o
  -1   4   3       8392.89       7968.74       325.17 o
   0   4   3      22026.98      22432.68       451.56 o
   1   4   3      85411.77      84386.20      1808.02 o
   2   4   3       9602.10      10122.38       202.92 o
   3   4   3       6857.81       7087.08       152.93 o
   4   4   3      49603.88      47541.80       635.92 o
   5   4   3      13307.96      12938.80       184.87 o
   6   4   3       1318.71       1296.19        34.36 o
   7   4   3       5084.40       4963.80        85.47 o
   8   4   3      17423.24      17349.49       271.32 o
   9   4   3       1234.05       1282.66        46.21 o
  10   4   3       1105.18       1071.67        46.07 o
  11   4   3         15.32         12.14        14.70 o
  12   4   3       5600.09       5644.20       145.80 o
  13   4   3        234.78        242.46        50.81 o
 -13   5   3        821.19        803.91        74.46 o
 -12   5   3       3701.62       3685.07       245.27 o
 -11   5   3       2029.77       1955.51       102.32 o
 -10   5   3       4250.62       4044.81       122.43 o
  -9   5   3       8923.82       8842.90       214.62 o
  -8   5   3        425.76        467.62        37.53 o
  -7   5   3          1.90         10.14         6.94 o
  -6   5   3        711.28        643.50        22.09 o
  -5   5   3       3730.29       3795.77        61.26 o
  -4   5   3        874.03        857.67        22.85 o
  -3   5   3      13830.47      14471.61       366.66 o
  -2   5   3        929.35        970.64        35.49 o
  -1   5   3       4240.75       4597.14       191.20 o
   0   5   3        152.05        173.98        18.87 o
   1   5   3       4179.77       4323.53        95.84 o
   2   5   3       1254.45       1290.10        41.82 o
   3   5   3         73.12         66.52         7.07 o
   4   5   3       3951.27       3902.94        58.31 o
   5   5   3       1312.32       1314.93        27.67 o
   6   5   3      13818.40      13893.31       186.70 o
   7   5   3        504.10        534.19        25.16 o
   8   5   3        298.71        274.75        31.74 o
   9   5   3       9434.21       9271.15       196.45 o
  10   5   3       3112.62       3142.37        90.99 o
  11   5   3        160.92        139.42        23.16 o
  12   5   3        788.11        834.89        54.45 o
  13   5   3       4866.93       4847.35       190.77 o
 -12   6   3       1801.73       1855.93       166.97 o
 -11   6   3        549.30        645.85        39.05 o
 -10   6   3          2.33          3.42        16.41 o
  -9   6   3       7772.39       7762.24       197.83 o
  -8   6   3        135.32        168.69        18.25 o
  -7   6   3          0.78          6.52         5.72 o
  -6   6   3       4663.48       4433.61       115.16 o
  -5   6   3       1851.35       1822.94        38.14 o
  -4   6   3       1913.13       1934.20        41.41 o
  -3   6   3       3218.66       3067.46        85.98 o
  -2   6   3       1999.41       2119.85        67.77 o
  -1   6   3       7195.44       7163.91       180.93 o
   0   6   3       1348.40       1427.71        46.02 o
   1   6   3        474.66        539.12        26.46 o
   2   6   3         83.75         86.49         9.17 o
   3   6   3       1722.94       1787.90        40.69 o
   4   6   3        863.03        867.44        23.43 o
   5   6   3       1163.03       1162.32        30.11 o
   6   6   3       4213.12       4160.98        71.52 o
   7   6   3       3548.30       3658.71        80.75 o
   8   6   3       4916.88       4936.59       117.00 o
   9   6   3       2468.24       2306.15        72.37 o
  10   6   3       1453.39       1400.03        57.65 o
  11   6   3        130.61        176.28        33.13 o
  12   6   3         25.76         15.47        30.90 o
  13   6   3          1.16        -15.77        31.53 o
 -12   7   3        254.57        318.37        32.59 o
 -11   7   3          5.82          0.60        12.68 o
 -10   7   3        584.76        613.87        37.42 o
  -9   7   3        112.56        115.59        27.56 o
  -8   7   3        623.33        631.26        89.74 o
  -7   7   3       3357.57       3566.07       103.87 o
  -6   7   3        300.48        374.53        42.03 o
  -5   7   3        430.64        381.35        22.90 o
  -4   7   3       7952.67       7888.29       110.90 o
  -3   7   3       5288.34       5166.96        90.75 o
  -2   7   3       5425.71       5601.66       192.09 o
  -1   7   3       6509.51       6573.74       146.59 o
   0   7   3      23687.85      24780.64       433.92 o
   1   7   3       6620.37       6979.68       188.15 o
   2   7   3      16825.83      17327.03       430.67 o
   3   7   3       5495.03       5625.81       110.41 o
   4   7   3      12541.19      12499.92       206.56 o
   5   7   3        272.33        310.09        12.17 o
   6   7   3       3549.73       3418.18        75.76 o
   7   7   3        406.42        428.16        29.34 o
   8   7   3       5718.97       5598.86       129.97 o
   9   7   3       5132.13       5043.05       123.57 o
  10   7   3        154.67        143.25        23.07 o
  11   7   3        685.19        672.01        46.76 o
  12   7   3        427.48        444.65        45.71 o
  13   7   3         41.92         30.35        24.37 o
 -11   8   3         18.84          2.28        19.99 o
 -10   8   3       1939.06       1864.19       107.74 o
  -9   8   3       2670.45       2690.30       119.59 o
  -8   8   3        935.29        812.72        53.51 o
  -7   8   3       3841.96       3759.77       109.60 o
  -6   8   3       1919.97       1836.05        99.94 o
  -5   8   3      16619.04      16833.10       356.19 o
  -4   8   3          5.12         10.48         6.98 o
  -3   8   3          2.63         -1.11         5.37 o
  -2   8   3       6294.08       6150.35       131.99 o
  -1   8   3       3631.70       3691.17       217.24 o
   0   8   3       2154.39       2239.05       134.02 o
   1   8   3        793.39        715.12        19.63 o
   2   8   3       1475.24       1487.31        32.29 o
   3   8   3      14840.81      14801.18       217.05 o
   4   8   3        593.05        556.59        29.48 o
   5   8   3      14554.76      14972.90       248.10 o
   6   8   3          1.69          4.07         6.17 o
   7   8   3       1115.56       1017.52        46.64 o
   8   8   3       3076.52       3333.77        89.33 o
   9   8   3       5893.39       5846.55       138.68 o
  10   8   3          7.18          2.94        13.87 o
  11   8   3        879.33        860.91        53.18 o
  12   8   3       2676.03       2839.13       129.48 o
 -10   9   3        616.05        677.28        63.57 o
  -9   9   3          2.92          9.72        17.57 o
  -8   9   3        798.75        876.52        57.03 o
  -7   9   3        526.91        467.66        40.15 o
  -6   9   3       3116.61       3332.69        99.31 o
  -5   9   3        592.92        664.46        52.56 o
  -4   9   3       4783.27       4723.18       138.33 o
  -3   9   3         71.01         33.42        20.48 o
  -2   9   3       3333.71       3348.12        64.31 o
  -1   9   3       3777.81       3805.39        76.75 o
   0   9   3       6848.01       6996.77       129.69 o
   1   9   3       2598.72       2487.11       101.15 o
   2   9   3       8416.14       8454.29       154.79 o
   3   9   3        247.12        280.33        21.73 o
   4   9   3      25678.67      25679.81       459.81 o
   5   9   3       3293.78       3305.04        83.16 o
   6   9   3       1087.75       1029.57        48.73 o
   7   9   3       8415.19       8377.23       204.58 o
   8   9   3       1310.44       1311.15        49.30 o
   9   9   3       1012.66       1129.61        53.61 o
  10   9   3        261.55        270.09        33.63 o
  11   9   3        673.87        599.26        44.83 o
 -10  10   3         46.35         88.94        31.43 o
  -9  10   3       1722.76       1747.63        91.98 o
  -8  10   3       1343.20       1430.37        78.02 o
  -7  10   3        349.96        346.64        41.90 o
  -6  10   3       2130.58       2149.62       188.33 o
  -5  10   3         93.43        114.06        23.95 o
  -4  10   3        504.57        522.84        37.19 o
  -3  10   3       2329.83       2297.90        70.80 o
  -2  10   3         40.31         40.94        10.96 o
  -1  10   3       2448.56       2374.51        60.69 o
   0  10   3       1700.03       1702.68        57.35 o
   1  10   3       1551.69       1692.28        54.57 o
   2  10   3        271.49        253.46        16.42 o
   3  10   3       3154.35       3028.39        83.50 o
   4  10   3          3.51         20.39        14.07 o
   5  10   3       8023.14       7968.48       196.49 o
   6  10   3        706.87        728.37        47.08 o
   7  10   3         38.79         49.12        18.75 o
   8  10   3       6091.14       6061.24       163.80 o
   9  10   3       1316.90       1338.41        85.70 o
  10  10   3         94.24         81.88        20.04 o
  11  10   3       2742.63       2937.69       102.72 o
  -9  11   3       1739.14       1851.18        96.60 o
  -8  11   3        783.57        852.47        69.98 o
  -7  11   3         80.94         88.53        27.69 o
  -6  11   3        764.97        757.82        61.35 o
  -5  11   3          5.14         -7.72        15.45 o
  -4  11   3         26.11         27.49        17.68 o
  -3  11   3       4110.13       4012.62       131.44 o
  -2  11   3       1464.17       1336.72        77.08 o
  -1  11   3       3253.53       3262.03       109.01 o
   0  11   3       7716.84       7648.41       310.09 o
   1  11   3       2678.14       2852.14       155.92 o
   2  11   3        978.60       1110.66        81.33 o
   3  11   3       2402.58       2612.81       121.56 o
   4  11   3        141.80        112.90        27.77 o
   5  11   3        388.18        313.53        50.81 o
   6  11   3          2.13         -5.87        17.61 o
   7  11   3        533.43        440.10        79.71 o
   8  11   3         10.26         10.51        21.65 o
   9  11   3          0.27         -8.34        16.69 o
  10  11   3          4.87          9.70        25.19 o
  -7  12   3        359.41        342.20        45.79 o
  -6  12   3        561.29        605.22        56.94 o
  -5  12   3        196.63        167.90        42.92 o
  -4  12   3         36.39         85.23        23.95 o
  -3  12   3         51.13         26.66        18.80 o
  -2  12   3       2707.51       2832.87       197.09 o
  -1  12   3        111.06        108.34        30.66 o
   0  12   3       6664.23       6079.20       275.05 o
   1  12   3       5332.32       5341.64       250.53 o
   2  12   3        359.87        361.21        45.20 o
   3  12   3       4252.91       4335.74       269.80 o
   4  12   3         37.07         92.39        27.85 o
   5  12   3          3.91         25.00        20.19 o
   6  12   3        927.10        988.39        56.15 o
   7  12   3          0.93         39.83        23.44 o
   8  12   3        217.58        257.02        41.49 o
   9  12   3        795.96        824.79        87.60 o
  -6  13   3          0.68         -3.50        21.89 o
  -5  13   3        713.09        735.42        62.27 o
  -4  13   3       1230.14       1429.29       118.26 o
  -3  13   3        219.40        246.00        91.10 o
  -2  13   3        471.47        407.96        43.34 o
  -1  13   3        413.09        330.93        38.56 o
   0  13   3        265.95        224.25        52.56 o
   1  13   3       1313.33       1336.72       108.62 o
   2  13   3       1737.37       1613.88       195.34 o
   3  13   3         16.64         46.82        27.17 o
   4  13   3       2210.30       2296.71       108.68 o
   5  13   3         14.49         15.41        24.13 o
   6  13   3         64.71         55.22        21.32 o
   7  13   3       1796.42       2152.16       103.45 o
  -4  14   3       3173.05       3218.30       169.94 o
  -3  14   3       2512.75       2944.84       119.87 o
  -2  14   3        186.39        144.02        55.19 o
  -1  14   3       4507.26       5094.62       257.53 o
   0  14   3        182.96        110.37        49.05 o
   1  14   3        282.92        127.89        43.80 o
   2  14   3       1821.17       1813.03        98.34 o
   3  14   3       2092.03       1949.31       123.51 o
   4  14   3        402.48        374.21        52.88 o
   5  14   3        675.68        714.73        72.27 o
  -5 -12   4        269.10        205.15        29.50 o
  -4 -12   4        294.92        392.83        38.57 o
  -3 -12   4         10.44         28.03        19.17 o
  -2 -12   4        579.22        531.50        53.43 o
  -1 -12   4        107.58        132.50        27.22 o
   0 -12   4        318.48        345.06        37.59 o
   1 -12   4       1185.95       1155.26        64.99 o
   2 -12   4        263.38        208.86        30.20 o
   3 -12   4        111.64        105.72        23.61 o
   4 -12   4        268.40        268.12        36.79 o
  -7 -11   4        576.81        653.87        44.58 o
  -6 -11   4        657.82        591.34        47.74 o
  -5 -11   4        134.70        179.92        34.81 o
  -4 -11   4        429.89        501.35        55.40 o
  -3 -11   4        133.53        160.55        49.05 o
  -2 -11   4       1283.70       1439.95        73.64 o
  -1 -11   4        109.07         86.08        26.28 o
   0 -11   4          1.94         18.22        27.15 o
   1 -11   4        276.38        288.10        36.57 o
   2 -11   4        506.36        480.36        95.48 o
   3 -11   4        498.54        498.04        55.19 o
   4 -11   4        578.17        638.99        50.87 o
   5 -11   4        145.29        142.58        25.13 o
   6 -11   4        720.22        753.02        48.43 o
  -8 -10   4         29.86         -3.19        18.75 o
  -7 -10   4       2659.30       2644.44        81.34 o
  -6 -10   4       2322.14       2359.62        86.50 o
  -5 -10   4        185.08        181.90        38.33 o
  -4 -10   4        369.81        404.04        37.08 o
  -3 -10   4       8070.98       7894.58       242.89 o
  -2 -10   4       1259.19       1207.99        66.86 o
  -1 -10   4       2328.85       2611.98       105.28 o
   0 -10   4        449.94        531.23        89.35 o
   1 -10   4       1183.49       1225.92        71.83 o
   2 -10   4       3232.17       3645.07       133.64 o
   3 -10   4         63.46        103.42        25.37 o
   4 -10   4       1342.53       1301.21        78.84 o
   5 -10   4       2334.47       2515.88        89.08 o
   6 -10   4         87.78         34.02        22.06 o
   7 -10   4       2496.03       2513.34        91.56 o
   8 -10   4        118.19         78.51        23.37 o
  -9  -9   4         25.11          0.25        21.44 o
  -8  -9   4       3177.59       3133.19       105.94 o
  -7  -9   4        456.13        423.40        40.29 o
  -6  -9   4       1122.48       1157.28        96.45 o
  -5  -9   4         94.10         88.72        37.02 o
  -4  -9   4        479.24        552.40        40.97 o
  -3  -9   4         19.87         63.83        22.89 o
  -2  -9   4       3671.42       3515.51        91.08 o
  -1  -9   4         93.62         94.63        22.89 o
   0  -9   4       2172.93       2104.28        89.19 o
   1  -9   4       1086.05       1029.58        58.76 o
   2  -9   4       2217.92       2255.39       167.31 o
   3  -9   4       6514.03       6690.61       211.79 o
   4  -9   4        194.66        213.26        28.00 o
   5  -9   4       1950.78       1870.89        73.26 o
   6  -9   4      15888.42      16422.32       373.85 o
   7  -9   4         19.19         21.92        18.89 o
   8  -9   4       3629.45       3649.58       118.29 o
   9  -9   4       2549.34       2688.65        99.41 o
 -10  -8   4        860.45        855.63        73.33 o
  -9  -8   4        113.97         87.07        29.09 o
  -8  -8   4       1039.49       1040.00        62.49 o
  -7  -8   4       5176.14       5298.60       292.59 o
  -6  -8   4        222.93        215.64        30.85 o
  -5  -8   4       3195.44       3240.28        98.28 o
  -4  -8   4        515.13        481.97        36.71 o
  -3  -8   4       6889.99       6832.92       209.19 o
  -2  -8   4       6379.65       6529.79       201.37 o
  -1  -8   4        726.61        718.88        47.30 o
   0  -8   4         39.17         27.05        15.92 o
   1  -8   4      14049.79      13705.91       381.61 o
   2  -8   4       2198.67       2131.62        64.89 o
   3  -8   4        279.43        287.77        21.16 o
   4  -8   4         18.98         21.12         9.66 o
   5  -8   4       6431.57       6226.69       163.82 o
   6  -8   4       1484.53       1491.24       112.40 o
   7  -8   4       6051.46       6031.58       177.07 o
   8  -8   4       2584.16       2642.26       119.83 o
   9  -8   4       1015.62       1025.80        61.72 o
  10  -8   4        835.69        816.59        59.29 o
 -11  -7   4         85.93         92.07        41.94 o
 -10  -7   4         14.18         24.45        19.67 o
  -9  -7   4          2.49         -8.31        16.61 o
  -8  -7   4        816.67        834.52        47.56 o
  -7  -7   4        887.65        951.92        59.17 o
  -6  -7   4       1386.14       1456.62        45.95 o
  -5  -7   4       4537.49       4596.75        95.88 o
  -4  -7   4       2264.55       2213.72        62.97 o
  -3  -7   4       1876.72       1840.82        48.95 o
  -2  -7   4        770.86        808.98        31.03 o
  -1  -7   4       3854.92       3742.80        77.70 o
   0  -7   4       3691.76       3731.48        73.68 o
   1  -7   4       3989.67       3870.97        69.03 o
   2  -7   4      17192.13      16800.86       274.68 o
   3  -7   4       1983.04       2026.69        59.52 o
   4  -7   4       2589.44       2712.61        63.89 o
   5  -7   4       1079.94       1088.96        50.81 o
   6  -7   4       3405.23       3016.55        96.40 o
   7  -7   4         43.29         55.41        18.52 o
   8  -7   4       1899.30       1838.96        89.06 o
   9  -7   4       2284.64       2323.05        97.86 o
  10  -7   4        103.02         92.56        25.02 o
  11  -7   4        229.38        255.44        55.00 o
 -12  -6   4       3715.52       4025.94       255.78 o
 -11  -6   4        109.08         67.96        25.95 o
 -10  -6   4       1232.31       1168.19        66.46 o
  -9  -6   4       2279.35       2176.15        84.25 o
  -8  -6   4       2592.26       2676.41        66.37 o
  -7  -6   4        968.25        950.35        37.05 o
  -6  -6   4        252.39        279.05        20.91 o
  -5  -6   4       1512.43       1606.51        41.07 o
  -4  -6   4        273.25        258.45        14.06 o
  -3  -6   4        120.47        114.87        10.98 o
  -2  -6   4         19.18         12.52         4.53 o
  -1  -6   4       7239.81       7198.89        87.82 o
   0  -6   4        981.14        926.00        26.02 o
   1  -6   4      13958.84      13873.04       189.23 o
   2  -6   4      29580.57      29318.47       372.59 o
   3  -6   4       3252.87       3156.64        45.39 o
   4  -6   4      19231.21      18971.50       249.54 o
   5  -6   4       6804.09       6932.74       117.76 o
   6  -6   4        891.83        797.81        40.58 o
   7  -6   4       1101.18       1152.34        48.79 o
   8  -6   4         37.27         25.80        15.42 o
   9  -6   4        388.69        451.34        44.03 o
  10  -6   4        486.71        488.13        45.49 o
  11  -6   4        504.64        425.92        44.62 o
 -12  -5   4         19.63         35.04        47.30 o
 -11  -5   4       6027.00       6091.32       195.22 o
 -10  -5   4        239.49        228.83        29.06 o
  -9  -5   4        599.70        667.25        44.31 o
  -8  -5   4      10753.86      10950.16       185.20 o
  -7  -5   4       3300.08       3194.14        70.48 o
  -6  -5   4      12029.78      11612.07       175.68 o
  -5  -5   4       1038.31        974.64        24.48 o
  -4  -5   4       5216.80       5239.97        72.94 o
  -3  -5   4      31197.60      30838.74       368.23 o
  -2  -5   4        607.10        607.83        19.18 o
  -1  -5   4        246.35        315.87        12.63 o
   0  -5   4      10101.09      10312.18       123.77 o
   1  -5   4      25382.98      24523.30       276.97 o
   2  -5   4       2765.05       2542.74        37.27 o
   3  -5   4       8624.20       8566.55        97.35 o
   4  -5   4      27961.16      28036.22       302.84 o
   5  -5   4       2651.96       2622.90        46.63 o
   6  -5   4       2763.68       3015.57        57.20 o
   7  -5   4        889.73        896.59        35.21 o
   8  -5   4        276.12        287.33        27.67 o
   9  -5   4          5.70         -1.16        12.04 o
  10  -5   4        464.09        478.59        39.73 o
  11  -5   4       2363.90       2467.92       101.15 o
  12  -5   4          0.54         -3.50        21.06 o
 -12  -4   4       5894.21       5702.12       262.79 o
 -11  -4   4        357.38        327.46        34.38 o
 -10  -4   4       2362.65       2473.71        80.55 o
  -9  -4   4      10762.85      10879.63       398.78 o
  -8  -4   4        653.39        666.63        30.02 o
  -7  -4   4       6234.52       6221.38        87.95 o
  -6  -4   4        390.90        351.43        16.75 o
  -5  -4   4         54.82         48.21         7.63 o
  -4  -4   4      18354.75      18100.86       210.69 o
  -3  -4   4       2890.77       3068.32        49.60 o
  -2  -4   4      45082.06      45168.78       527.67 o
  -1  -4   4       5847.07       5915.51        75.95 o
   0  -4   4       3181.71       3216.07        45.75 o
   1  -4   4      14527.82      14760.85       181.26 o
   2  -4   4      26739.86      26620.02       284.81 o
   3  -4   4         20.72         41.90         8.31 o
   4  -4   4       1307.69       1202.27        23.16 o
   5  -4   4      20044.32      20322.43       235.32 o
   6  -4   4       4549.45       4494.52        69.97 o
   7  -4   4       1731.98       1704.61        44.02 o
   8  -4   4        169.80        186.35        21.52 o
   9  -4   4       4301.41       4211.22       109.86 o
  10  -4   4       3685.03       3633.15        91.24 o
  11  -4   4          2.32         -6.95        13.90 o
  12  -4   4        357.56        351.32        43.55 o
 -13  -3   4        707.14        696.84        76.69 o
 -12  -3   4        933.92       1042.06        89.50 o
 -11  -3   4       2950.02       2922.74        91.20 o
 -10  -3   4       1540.24       1541.92        60.91 o
  -9  -3   4        847.84        907.97        41.20 o
  -8  -3   4       7136.93       7132.58       111.29 o
  -7  -3   4      13968.05      13658.61       167.36 o
  -6  -3   4       6204.73       5980.51        82.34 o
  -5  -3   4      10129.02      10212.93       126.55 o
  -4  -3   4       8939.80       9153.91       112.94 o
  -3  -3   4      70459.30      69800.35       762.92 o
  -2  -3   4       7700.68       7422.05        97.53 o
  -1  -3   4       7748.68       7769.36        95.14 o
   0  -3   4     105476.02     105263.36      1215.41 o
   1  -3   4         37.71         93.17        11.06 o
   2  -3   4       8528.33       8884.05       102.50 o
   3  -3   4       2558.19       2592.13        38.02 o
   4  -3   4       3857.72       3698.62        48.89 o
   5  -3   4        254.48        249.75        13.05 o
   6  -3   4        132.13        140.80        11.82 o
   7  -3   4       3581.47       3477.55        59.40 o
   8  -3   4          3.78         10.36        10.19 o
   9  -3   4        470.13        425.98        30.08 o
  10  -3   4       2716.56       2702.64        72.44 o
  11  -3   4       2363.40       2328.27       100.33 o
  12  -3   4        250.76        225.27        51.68 o
  13  -3   4        104.95        136.65        49.05 o
 -13  -2   4       2389.15       2964.27       197.97 o
 -12  -2   4         53.64         73.75        31.57 o
 -11  -2   4        181.96        216.91        30.19 o
 -10  -2   4       2157.72       2009.02        61.56 o
  -9  -2   4        347.29        362.58        25.66 o
  -8  -2   4       1572.28       1469.66        40.05 o
  -7  -2   4       1654.72       1609.61        33.04 o
  -6  -2   4       3419.42       3465.06        52.91 o
  -5  -2   4        973.97       1025.12        22.71 o
  -4  -2   4        688.53        750.08        18.24 o
  -3  -2   4        423.50        423.81        13.06 o
  -2  -2   4      29726.46      29770.04       349.71 o
  -1  -2   4      13755.28      14177.48       173.01 o
   0  -2   4      16472.65      16659.44       200.31 o
   1  -2   4      40862.88      41892.94       460.56 o
   2  -2   4       6656.72       6650.77        78.63 o
   3  -2   4       7792.22       8104.91        94.63 o
   4  -2   4       1628.92       1619.18        26.64 o
   5  -2   4      28663.56      29289.13       348.24 o
   6  -2   4      14119.80      14247.19       189.76 o
   7  -2   4         98.42        123.16        12.61 o
   8  -2   4         57.78         41.76         9.51 o
   9  -2   4      20190.54      19668.50       301.75 o
  10  -2   4        754.42        666.08        38.04 o
  11  -2   4        139.53        155.41        23.87 o
  12  -2   4       1253.43       1194.23        80.17 o
  13  -2   4       1622.01       1604.77       127.89 o
 -13  -1   4       4485.39       4900.15       273.30 o
 -12  -1   4         30.69         -5.26        29.78 o
 -11  -1   4        213.00        237.23        28.44 o
 -10  -1   4       3674.65       3721.83        91.18 o
  -9  -1   4        789.88        770.59        32.58 o
  -8  -1   4       5190.26       5042.00        83.57 o
  -7  -1   4      11535.91      11426.38       149.03 o
  -6  -1   4       3999.85       3986.69        57.95 o
  -5  -1   4      15622.53      15885.49       185.11 o
  -4  -1   4      18908.59      19271.70       219.34 o
  -3  -1   4       1024.18       1194.30        21.87 o
  -2  -1   4        148.01        139.90        10.73 o
  -1  -1   4          6.14         -1.87         3.74 o
   0  -1   4      10805.47      10450.19       121.54 o
   1  -1   4      11131.52      11556.95       133.96 o
   2  -1   4        169.29        165.94         8.34 o
   3  -1   4         36.74         28.96         4.57 o
   4  -1   4       2999.69       2921.37        45.87 o
   5  -1   4        813.86        782.69        22.03 o
   6  -1   4        182.74        245.90        33.12 o
   7  -1   4          5.37          4.44         5.77 o
   8  -1   4         11.65         17.02         7.49 o
   9  -1   4         58.09         32.22         9.50 o
  10  -1   4       1853.63       1758.59        61.48 o
  11  -1   4        798.69        800.74        47.91 o
  12  -1   4          1.53         -8.74        17.48 o
  13  -1   4         10.07         24.60        28.41 o
 -13   0   4        219.94        136.65        54.31 o
 -12   0   4       3386.48       3343.65       142.40 o
 -11   0   4       2852.20       2621.69       126.94 o
 -10   0   4        459.86        477.72        40.96 o
  -9   0   4       5760.80       5825.75       121.16 o
  -8   0   4      13652.71      13395.53       184.88 o
  -7   0   4      23064.55      22865.82       296.93 o
  -6   0   4      18333.58      18664.52       227.67 o
  -5   0   4        183.16        187.09        10.64 o
  -4   0   4      71907.33      72393.24      1027.05 o
  -3   0   4       2917.56       3118.58        43.02 o
  -2   0   4       3093.40       3147.14        42.00 o
  -1   0   4      14881.70      15615.20       176.73 o
   0   0   4      17861.86      17910.63       192.15 o
   1   0   4       5643.94       5880.38        71.28 o
   2   0   4       2809.27       2895.38        42.74 o
   3   0   4         17.55         10.28         4.40 o
   4   0   4        295.46        263.96        18.46 o
   5   0   4      19266.16      20117.62       237.68 o
   6   0   4       6327.01       6576.81        88.99 o
   7   0   4          0.94         28.15        12.61 o
   8   0   4       2086.53       2214.07        42.64 o
   9   0   4        402.80        405.16        20.39 o
  10   0   4       1025.74        932.50        38.50 o
  11   0   4       3180.76       3305.84        93.73 o
  12   0   4        166.07        175.00        34.08 o
  13   0   4        639.49        601.00       101.61 o
 -13   1   4       4802.28       4769.80       327.61 o
 -12   1   4       3454.18       3471.15       144.88 o
 -11   1   4        801.63        772.53        46.36 o
 -10   1   4          4.12          2.88        13.49 o
  -9   1   4      11362.51      11058.35       224.34 o
  -8   1   4        431.34        388.10        22.80 o
  -7   1   4        119.33        126.50        11.06 o
  -6   1   4         15.69         13.30         5.33 o
  -5   1   4      26908.00      27503.80       328.03 o
  -4   1   4         40.30         46.45         7.30 o
  -3   1   4      26014.41      26671.75       311.38 o
  -2   1   4        318.02        266.85        10.06 o
  -1   1   4        981.39        934.46        16.59 o
   0   1   4       1612.32       1617.67        25.04 o
   1   1   4      62918.66      61257.53       745.31 o
   2   1   4       7089.60       6984.36        82.82 o
   3   1   4         39.37         42.33         5.55 o
   4   1   4       8722.43       8800.78       111.64 o
   5   1   4      33631.38      33166.21       386.04 o
   6   1   4       2162.14       2203.58        39.18 o
   7   1   4       1113.08       1111.86        26.98 o
   8   1   4       7604.05       7767.36       114.27 o
   9   1   4       5698.68       5583.29        97.04 o
  10   1   4         76.64         91.13        12.88 o
  11   1   4       3653.07       3694.67       135.58 o
  12   1   4        474.28        381.29        38.28 o
  13   1   4       1049.60       1264.12        99.26 o
  14   1   4       1600.14       1641.04       118.26 o
 -13   2   4       1194.47       1222.38        85.45 o
 -12   2   4        784.10        809.12        71.03 o
 -11   2   4       5770.50       5622.97       136.41 o
 -10   2   4       1762.16       1719.27        68.27 o
  -9   2   4        513.18        519.28        33.49 o
  -8   2   4      38310.16      37962.21       601.40 o
  -7   2   4       3535.65       3604.64        60.45 o
  -6   2   4        118.09        101.39         8.77 o
  -5   2   4      13793.09      13674.69       168.90 o
  -4   2   4      51230.76      50589.91       555.82 o
  -3   2   4        917.66        821.26        14.33 o
  -2   2   4        809.52        835.05        13.59 o
  -1   2   4      14093.33      14556.06       167.34 o
   0   2   4      77451.79      77570.66       890.16 o
   1   2   4        634.23        667.19        13.25 o
   2   2   4       7178.03       7197.11        89.83 o
   3   2   4      28957.96      29218.77       385.65 o
   4   2   4       3717.54       3508.65        54.30 o
   5   2   4       4423.73       4362.10        63.00 o
   6   2   4        282.67        273.98        14.61 o
   7   2   4        205.29        184.85        14.73 o
   8   2   4       3171.64       3185.90        62.36 o
   9   2   4         39.46         79.50        14.37 o
  10   2   4       7909.26       7652.32       141.34 o
  11   2   4        153.71        141.38        21.40 o
  12   2   4        568.28        587.24        55.04 o
  13   2   4         50.62         22.91        31.92 o
  14   2   4       5147.45       5554.55       219.87 o
 -13   3   4       1060.65       1014.37       126.14 o
 -12   3   4         95.83         94.07        29.88 o
 -11   3   4        318.72        301.06        29.78 o
 -10   3   4        311.62        293.73        27.62 o
  -9   3   4       2980.71       2930.82        67.78 o
  -8   3   4       2366.34       2325.97        48.41 o
  -7   3   4       4204.29       4099.29        66.39 o
  -6   3   4       1191.58       1202.81        21.10 o
  -5   3   4       1967.05       2028.51        35.96 o
  -4   3   4        599.80        731.47        16.69 o
  -3   3   4      27575.44      26725.55       516.22 o
  -2   3   4       1014.87       1028.50        21.91 o
  -1   3   4       2727.93       2609.79        52.79 o
   0   3   4      12768.65      12368.74       167.96 o
   1   3   4      62355.40      61655.60      1001.01 o
   2   3   4       3481.48       3622.33        92.69 o
   3   3   4       3695.31       3741.20        65.72 o
   4   3   4      51437.77      50385.61       621.18 o
   5   3   4      10490.50      10010.14       143.53 o
   6   3   4        570.33        538.59        20.40 o
   7   3   4      18801.38      18624.68       266.28 o
   8   3   4       1723.61       1763.64        66.86 o
   9   3   4      15084.56      14939.10       241.38 o
  10   3   4       3222.83       3223.56        83.03 o
  11   3   4        144.36        110.47        20.53 o
  12   3   4       2131.85       2055.24        92.24 o
  13   3   4          2.51         -9.38        26.88 o
 -13   4   4       1368.13       1501.41       154.17 o
 -12   4   4       1724.90       1790.47       140.15 o
 -11   4   4        512.06        540.44        46.68 o
 -10   4   4        284.83        264.98        37.89 o
  -9   4   4         37.89         73.03        21.34 o
  -8   4   4       3450.16       3297.06        97.88 o
  -7   4   4         47.01         54.69        11.48 o
  -6   4   4          1.54         13.66         6.20 o
  -5   4   4        574.01        537.09        16.39 o
  -4   4   4      25929.73      26598.91       372.27 o
  -3   4   4       2829.45       2636.06        44.75 o
  -2   4   4       3944.14       3974.47       176.07 o
  -1   4   4      18249.39      18147.70       464.68 o
   0   4   4       1294.73       1258.73        39.16 o
   1   4   4         88.76         91.35         7.51 o
   2   4   4        206.07        214.97         9.65 o
   3   4   4       5512.77       5941.54       101.41 o
   4   4   4        189.51        179.23        11.08 o
   5   4   4          5.40          4.64         5.06 o
   6   4   4        161.69        149.39        13.39 o
   7   4   4        721.01        719.67        29.00 o
   8   4   4       2655.70       2640.36        61.69 o
   9   4   4        719.37        738.37        39.32 o
  10   4   4      18594.20      18729.06       364.61 o
  11   4   4       2485.00       2537.14        84.96 o
  12   4   4        405.14        465.76        42.06 o
  13   4   4       6284.96       6181.06       227.87 o
 -12   5   4       3612.31       3572.19       211.98 o
 -11   5   4          0.05         22.70        18.79 o
 -10   5   4        362.95        348.60        47.48 o
  -9   5   4        989.28        894.89        91.34 o
  -8   5   4       8624.19       8329.71       199.40 o
  -7   5   4        472.55        414.66        19.57 o
  -6   5   4       4586.53       4674.09       178.88 o
  -5   5   4       2422.66       2426.89        76.16 o
  -4   5   4      21486.42      22321.57       289.72 o
  -3   5   4      15275.15      14776.49       230.44 o
  -2   5   4       3028.26       3032.91        85.24 o
  -1   5   4      31984.71      30158.84      2353.72 o
   0   5   4       8659.52       8405.81       186.79 o
   1   5   4        502.92        455.80        29.66 o
   2   5   4       3637.89       3553.78        90.62 o
   3   5   4       5622.93       5877.75       131.23 o
   4   5   4        515.53        515.59        18.97 o
   5   5   4      13555.43      13359.58       177.20 o
   6   5   4       4263.11       4170.48        67.23 o
   7   5   4         53.86         52.07         9.37 o
   8   5   4       2458.37       2518.07        65.96 o
   9   5   4        589.40        648.39        41.04 o
  10   5   4       1534.51       1477.93        59.70 o
  11   5   4        157.47        214.02        28.21 o
  12   5   4       1826.53       1912.77        95.31 o
  13   5   4        233.48        238.26        48.81 o
 -12   6   4         10.81         21.99        21.60 o
 -11   6   4         15.28         26.29        14.18 o
 -10   6   4        903.22        838.84        40.08 o
  -9   6   4       2413.87       2568.49        78.14 o
  -8   6   4         58.58         43.06         8.56 o
  -7   6   4       4701.15       4590.77       122.27 o
  -6   6   4       2375.65       2430.43        74.54 o
  -5   6   4       1959.37       2045.83        40.57 o
  -4   6   4       3185.73       3170.89        53.01 o
  -3   6   4      20876.88      21216.46       364.52 o
  -2   6   4       8711.94       8294.87       444.11 o
  -1   6   4        542.76        522.08        42.05 o
   0   6   4      36246.53      35041.84       855.69 o
   1   6   4        789.53        788.78        32.51 o
   2   6   4       2517.68       2669.77        75.32 o
   3   6   4      29518.01      29594.63       425.32 o
   4   6   4        856.42        895.22        26.63 o
   5   6   4      14509.57      14379.72       310.93 o
   6   6   4      25712.51      25044.29       432.84 o
   7   6   4        948.86        953.12        34.28 o
   8   6   4       8955.23       9162.22       227.33 o
   9   6   4       1667.65       1721.15        60.86 o
  10   6   4       1006.55       1064.99        51.77 o
  11   6   4          7.58         23.53        16.01 o
  12   6   4        164.28        146.18        39.05 o
  13   6   4        237.76        186.87        34.90 o
 -12   7   4       3003.89       3127.22       378.42 o
 -11   7   4         46.26         84.62        19.22 o
 -10   7   4       3728.69       3839.63       149.75 o
  -9   7   4       1831.27       1780.67        72.43 o
  -8   7   4      19396.39      19751.75       424.83 o
  -7   7   4       4800.72       4738.78       126.76 o
  -6   7   4          6.60         12.87        16.79 o
  -5   7   4      38690.31      37979.59       651.42 o
  -4   7   4       2427.58       2511.91        43.99 o
  -3   7   4        467.34        465.59        15.14 o
  -2   7   4      19435.48      20623.04       725.30 o
  -1   7   4      18617.49      18715.88       660.48 o
   0   7   4       2734.31       2749.06       139.28 o
   1   7   4       1896.70       1954.13       121.57 o
   2   7   4       4801.59       5059.74       110.80 o
   3   7   4       6530.79       7002.82       137.56 o
   4   7   4       4928.88       4967.32        91.87 o
   5   7   4       4038.63       3946.93        78.79 o
   6   7   4       6482.92       6395.42       185.16 o
   7   7   4       9003.80       8957.46       164.57 o
   8   7   4        549.26        562.55        36.56 o
   9   7   4       6718.67       6651.29       152.13 o
  10   7   4         69.65         63.67        18.25 o
  11   7   4         10.31         34.62        16.81 o
  12   7   4       1427.90       1534.40        73.33 o
 -11   8   4         33.93          6.60        20.95 o
 -10   8   4        606.37        535.08        48.39 o
  -9   8   4       2061.13       2148.71        82.03 o
  -8   8   4        596.30        663.07        48.25 o
  -7   8   4       4928.26       5130.17       137.64 o
  -6   8   4       8817.00       8964.60       208.36 o
  -5   8   4       1344.36       1331.87        50.61 o
  -4   8   4      19708.81      19991.79       262.71 o
  -3   8   4          0.80         19.13         5.77 o
  -2   8   4        893.73        876.25        33.30 o
  -1   8   4      14456.03      15965.20       956.55 o
   0   8   4       2698.90       2628.86        92.89 o
   1   8   4      17605.98      17239.56       361.36 o
   2   8   4      13125.09      13816.58       347.69 o
   3   8   4       3037.38       3087.39        96.31 o
   4   8   4      17241.52      17852.63       287.55 o
   5   8   4       2414.60       2315.86        62.08 o
   6   8   4       5025.81       4839.14       128.19 o
   7   8   4       2874.71       2919.64       136.74 o
   8   8   4      11255.22      11637.26       235.14 o
   9   8   4        260.94        291.12        28.53 o
  10   8   4         27.52         31.84        16.50 o
  11   8   4       1173.48       1266.47        60.16 o
  12   8   4       1030.93        932.78        63.32 o
 -10   9   4          0.48         -3.40        25.99 o
  -9   9   4       2076.30       2060.25        83.42 o
  -8   9   4        580.35        568.70        58.69 o
  -7   9   4       1230.45       1374.16        59.71 o
  -6   9   4         37.16         46.76        18.09 o
  -5   9   4       6402.33       6412.06       156.26 o
  -4   9   4        405.08        393.62        29.10 o
  -3   9   4        160.47        169.06        12.36 o
  -2   9   4       4490.32       4325.09       103.68 o
  -1   9   4        228.95        271.22        18.95 o
   0   9   4       7059.96       7388.81       788.37 o
   1   9   4       3469.91       3500.39       117.84 o
   2   9   4       7879.18       8286.56       162.46 o
   3   9   4      12877.65      13572.27       401.32 o
   4   9   4        206.45        257.30        22.03 o
   5   9   4       9966.67      10208.01       232.56 o
   6   9   4         54.07         82.14        19.03 o
   7   9   4       4163.95       3923.63       114.57 o
   8   9   4       2809.41       2528.75       181.10 o
   9   9   4       2696.18       2778.81       105.45 o
  10   9   4         34.91          4.61        19.22 o
  11   9   4       1955.56       1996.01        81.59 o
 -10  10   4        443.51        367.47        60.44 o
  -9  10   4       4176.49       4264.81       202.35 o
  -8  10   4        260.74        264.48        57.81 o
  -7  10   4          2.27         -9.64        19.27 o
  -6  10   4       1306.74       1273.32        78.38 o
  -5  10   4        358.02        330.10        32.38 o
  -4  10   4        620.12        614.30        55.60 o
  -3  10   4       3024.60       3003.10        83.52 o
  -2  10   4          0.88         22.08         8.55 o
  -1  10   4        640.66        619.13        28.37 o
   0  10   4       2309.08       2347.77        50.07 o
   1  10   4       5599.06       5457.23       129.42 o
   2  10   4       5495.33       5521.82       152.85 o
   3  10   4        126.11         95.44        21.24 o
   4  10   4      15255.00      15719.16       326.20 o
   5  10   4        495.64        636.30        36.76 o
   6  10   4        518.56        389.67        35.01 o
   7  10   4       3780.01       3981.09       118.36 o
   8  10   4        505.24        509.74        44.80 o
   9  10   4         35.32          2.23        17.71 o
  10  10   4        791.16        895.24        52.60 o
  11  10   4         18.43         22.50        18.80 o
  -9  11   4        526.84        569.00        59.42 o
  -8  11   4       1047.85       1141.98        79.84 o
  -7  11   4        598.12        598.06        91.98 o
  -6  11   4        158.49        165.83        30.18 o
  -5  11   4       3279.28       3386.77       119.48 o
  -4  11   4        125.18        136.98        24.83 o
  -3  11   4       1603.84       1539.04        95.48 o
  -2  11   4       6146.20       6287.82       179.51 o
  -1  11   4         13.24         18.19        21.02 o
   0  11   4       4701.05       4797.75       141.41 o
   1  11   4        596.86        737.56        82.34 o
   2  11   4       2159.88       2170.65        75.15 o
   3  11   4        171.42        229.69        28.68 o
   4  11   4       1977.20       1963.01       135.64 o
   5  11   4       1301.66       1416.93        63.03 o
   6  11   4        370.19        370.69        38.65 o
   7  11   4         91.84        102.38        23.68 o
   8  11   4         21.36         13.85        17.37 o
   9  11   4        568.38        573.22        57.73 o
  10  11   4         24.34         62.21        24.68 o
  -7  12   4        147.55        135.24        32.67 o
  -6  12   4       2945.23       2955.23       249.65 o
  -5  12   4        740.47        704.11        56.41 o
  -4  12   4        168.36        159.48        28.17 o
  -3  12   4       3982.74       3757.89       164.68 o
  -2  12   4        342.89        372.22        35.97 o
  -1  12   4       4778.52       4900.76       149.76 o
   0  12   4       1161.48       1163.42        56.31 o
   1  12   4        287.16        369.66        63.07 o
   2  12   4       1489.05       1520.80        80.96 o
   3  12   4        687.88        559.71        67.45 o
   4  12   4        630.25        751.81        64.27 o
   5  12   4          7.94         -1.01        14.38 o
   6  12   4        252.27        292.98        80.59 o
   7  12   4       2289.83       2207.97       105.99 o
   8  12   4         10.11         19.27        23.94 o
   9  12   4        324.63        279.39        45.64 o
  -6  13   4       1197.46       1316.06        79.50 o
  -5  13   4        328.59        423.21       152.42 o
  -4  13   4       1033.46        968.82        75.33 o
  -3  13   4          0.11          5.90        15.88 o
  -2  13   4       2702.52       2917.10       107.75 o
  -1  13   4       1033.79       1084.52        59.61 o
   0  13   4       4161.82       4570.79       231.25 o
   1  13   4       1277.92       1351.95        77.93 o
   2  13   4       1653.77       1562.36        85.93 o
   3  13   4       3278.17       3699.64       146.61 o
   4  13   4       1093.17        899.72        74.30 o
   5  13   4       1059.77       1087.11       114.75 o
   6  13   4       2367.55       2443.77       107.75 o
   7  13   4       1112.72       1121.91       117.38 o
  -4  14   4        364.01        351.92        45.34 o
  -3  14   4         43.22         67.88        63.95 o
  -2  14   4       1146.99       1067.26        65.45 o
  -1  14   4        962.88       1119.48       119.13 o
   0  14   4        105.56         43.80        38.54 o
   1  14   4          8.13         -1.60        20.63 o
   2  14   4        272.69        347.83        52.38 o
   3  14   4       2675.55       2463.87       116.94 o
   4  14   4        183.63        213.73        42.06 o
   5  14   4        473.69        385.77       126.14 o
  -3 -12   5        222.61        301.48        44.67 o
  -2 -12   5          8.77         10.51        21.06 o
  -1 -12   5       1774.73       1999.95       142.78 o
   0 -12   5       1019.41       1108.10        69.82 o
   1 -12   5       1503.24       1727.40       112.12 o
   2 -12   5       1034.74       1272.20        93.73 o
   3 -12   5        109.56        147.54        29.96 o
  -6 -11   5       3850.99       3916.16       124.24 o
  -5 -11   5         13.87         13.12        19.54 o
  -4 -11   5       2328.77       2303.06        86.45 o
  -3 -11   5       1045.42       1081.90        66.27 o
  -2 -11   5       2450.00       2819.41       116.45 o
  -1 -11   5       2988.00       2988.96       120.09 o
   0 -11   5       1732.51       1729.16       117.38 o
   1 -11   5       1765.60       1905.82        91.27 o
   2 -11   5       1197.55       1340.82       104.24 o
   3 -11   5       3359.46       3354.15       132.27 o
   4 -11   5         61.09         45.41        27.15 o
   5 -11   5         93.79         88.66        28.17 o
  -8 -10   5        206.54        120.95        34.05 o
  -7 -10   5       2184.63       2474.13        91.79 o
  -6 -10   5         42.06         67.16        22.11 o
  -5 -10   5       2367.85       2479.02        99.51 o
  -4 -10   5       3019.91       3303.45       105.70 o
  -3 -10   5       1090.30       1157.16        84.09 o
  -2 -10   5       5398.93       5455.66       183.58 o
  -1 -10   5         40.67         49.15        49.05 o
   0 -10   5        837.16        809.30        58.50 o
   1 -10   5        118.66        123.28        27.69 o
   2 -10   5        747.41        820.34        62.19 o
   3 -10   5       5451.99       5752.03       254.91 o
   4 -10   5        227.32        234.23        37.10 o
   5 -10   5         21.54        -15.33        30.66 o
   6 -10   5       2512.64       2604.11        95.55 o
   7 -10   5       3072.92       3084.16       107.96 o
  -9  -9   5         62.54         39.78        27.17 o
  -8  -9   5        613.25        550.71        58.76 o
  -7  -9   5        298.99        242.02        33.27 o
  -6  -9   5       2241.36       2571.66       162.65 o
  -5  -9   5          7.95         28.87        17.85 o
  -4  -9   5       3360.05       3650.86       110.40 o
  -3  -9   5       8567.43       8472.35       257.11 o
  -2  -9   5          1.47         -7.36        14.71 o
  -1  -9   5       3891.39       4003.16       208.48 o
   0  -9   5       1025.55       1049.60        61.90 o
   1  -9   5        253.24        292.57        36.53 o
   2  -9   5       7519.53       7583.94       235.79 o
   3  -9   5         88.66         72.27        24.41 o
   4  -9   5       1368.18       1458.91        77.42 o
   5  -9   5       6617.12       6553.96       260.57 o
   6  -9   5         81.89         64.63        22.17 o
   7  -9   5       1139.51       1159.61        65.78 o
   8  -9   5         29.68         41.57        21.12 o
 -10  -8   5        508.71        553.61        96.36 o
  -9  -8   5        934.42        924.57        74.09 o
  -8  -8   5       2404.59       2515.66       112.98 o
  -7  -8   5       1225.74       1147.11        56.87 o
  -6  -8   5         17.84         16.28        12.97 o
  -5  -8   5        521.16        498.96        80.60 o
  -4  -8   5        884.14        960.33        46.81 o
  -3  -8   5        804.51        854.10        67.45 o
  -2  -8   5        295.83        298.51        47.30 o
  -1  -8   5       1165.50       1214.09        94.60 o
   0  -8   5       1192.11       1309.53        66.76 o
   1  -8   5        431.78        521.45        47.07 o
   2  -8   5        176.38        138.34        26.61 o
   3  -8   5       3325.00       3250.71       210.23 o
   4  -8   5        152.60        124.91        23.33 o
   5  -8   5       4084.51       4126.18       122.69 o
   6  -8   5       5955.55       5710.01       164.65 o
   7  -8   5        138.88        113.93        25.61 o
   8  -8   5       2128.22       2284.15        88.53 o
   9  -8   5         61.59         53.77        22.16 o
 -10  -7   5        208.47        259.29        66.57 o
  -9  -7   5       1131.06       1182.85        72.40 o
  -8  -7   5       6253.96       6073.69       204.98 o
  -7  -7   5       2181.49       2080.49        68.19 o
  -6  -7   5       5186.62       4908.57       115.97 o
  -5  -7   5       1513.00       1484.05        51.39 o
  -4  -7   5        686.23        641.88        36.08 o
  -3  -7   5         10.99          0.53        10.95 o
  -2  -7   5        385.50        396.44        29.44 o
  -1  -7   5       3702.42       3704.71        94.28 o
   0  -7   5         44.29         31.26        12.90 o
   1  -7   5       2319.62       2311.90        63.55 o
   2  -7   5       2868.00       2913.83        94.17 o
   3  -7   5       1965.53       1794.02        64.88 o
   4  -7   5         20.78          5.14        13.64 o
   5  -7   5        858.48        824.92        49.67 o
   6  -7   5       3345.83       3308.48       104.83 o
   7  -7   5         45.72         51.29        20.03 o
   8  -7   5         33.62         33.48        19.44 o
   9  -7   5         95.50        162.23        40.63 o
  10  -7   5       1592.04       1440.17        74.17 o
 -11  -6   5        602.64        527.06        71.16 o
 -10  -6   5       2388.41       2610.38       185.70 o
  -9  -6   5        118.90         70.41        22.26 o
  -8  -6   5       1240.56       1309.56        55.13 o
  -7  -6   5      11032.41      10937.27       185.61 o
  -6  -6   5       2034.21       1992.99        52.57 o
  -5  -6   5       5079.25       5066.69        95.98 o
  -4  -6   5       3081.32       2969.63        59.58 o
  -3  -6   5       6234.96       6125.92       109.61 o
  -2  -6   5      18151.40      17661.39       234.63 o
  -1  -6   5          2.98         -1.98         5.05 o
   0  -6   5          5.63         -2.61         5.75 o
   1  -6   5      26807.71      26383.08       365.96 o
   2  -6   5        409.02        356.03        18.76 o
   3  -6   5       2207.13       2214.31        53.15 o
   4  -6   5       2477.30       2478.08        57.24 o
   5  -6   5       3548.38       3351.18        86.13 o
   6  -6   5         14.99         20.05        12.17 o
   7  -6   5        342.55        363.78        36.01 o
   8  -6   5         26.28         13.03        25.01 o
   9  -6   5        155.45        133.24        38.38 o
  10  -6   5        716.49        630.51        52.74 o
  11  -6   5        755.26        766.35        71.16 o
 -12  -5   5       5878.10       5994.82       238.47 o
 -11  -5   5        121.28        195.28        37.92 o
 -10  -5   5       2937.82       2949.66       218.72 o
  -9  -5   5       2313.83       2207.14        75.02 o
  -8  -5   5       5592.10       6162.10       147.42 o
  -7  -5   5       1149.03       1191.46        39.52 o
  -6  -5   5       5344.61       5527.47        96.54 o
  -5  -5   5       1049.34        991.82        27.98 o
  -4  -5   5       1817.52       1783.82        40.06 o
  -3  -5   5       1362.68       1403.10        31.49 o
  -2  -5   5       2716.97       2803.12        44.92 o
  -1  -5   5       2440.88       2513.15        40.82 o
   0  -5   5       2487.27       2524.12        40.15 o
   1  -5   5         21.46         15.29         8.20 o
   2  -5   5      24182.11      24905.98       284.22 o
   3  -5   5       1294.34       1176.64        23.40 o
   4  -5   5       1216.18       1250.81        26.37 o
   5  -5   5       1820.55       1911.73        42.02 o
   6  -5   5      19524.14      19201.77       298.44 o
   7  -5   5       2167.51       2069.17        54.25 o
   8  -5   5        180.90        220.54        36.10 o
   9  -5   5       1781.43       1870.56        67.02 o
  10  -5   5      10757.67      10911.77       270.59 o
  11  -5   5         10.03          8.76        21.89 o
  12  -5   5        581.65        550.10        63.18 o
 -12  -4   5        365.27        475.24        63.57 o
 -11  -4   5       6397.71       6519.39       250.54 o
 -10  -4   5         82.55         71.72        25.70 o
  -9  -4   5        123.65        123.77        21.53 o
  -8  -4   5       1514.43       1546.85        58.92 o
  -7  -4   5       4584.51       4640.93        79.32 o
  -6  -4   5       4594.12       4653.98        70.04 o
  -5  -4   5        458.85        495.33        19.77 o
  -4  -4   5       2848.42       2950.49        47.43 o
  -3  -4   5      20831.18      20682.22       253.42 o
  -2  -4   5        806.31        727.01        19.32 o
  -1  -4   5          0.56         30.33         8.64 o
   0  -4   5       6656.21       6529.51        84.09 o
   1  -4   5      14086.71      13931.90       174.50 o
   2  -4   5        248.17        235.66        11.87 o
   3  -4   5        441.10        477.93        16.60 o
   4  -4   5        681.36        708.45        19.17 o
   5  -4   5       8175.94       8078.48       100.80 o
   6  -4   5        137.30        128.91        13.53 o
   7  -4   5       8041.78       7965.64       157.05 o
   8  -4   5       1302.01       1213.83        49.40 o
   9  -4   5         51.01         51.74        16.06 o
  10  -4   5       2305.00       2365.36        67.30 o
  11  -4   5       4101.80       4110.52       144.14 o
  12  -4   5         69.62         75.90        26.88 o
 -12  -3   5       2884.15       2879.14       155.92 o
 -11  -3   5        399.55        410.47        48.76 o
 -10  -3   5         21.82         21.47        29.21 o
  -9  -3   5       6397.95       6282.32       132.98 o
  -8  -3   5          0.84          6.23         9.36 o
  -7  -3   5        260.98        289.51        16.46 o
  -6  -3   5        621.78        653.88        22.54 o
  -5  -3   5       1405.55       1408.91        32.45 o
  -4  -3   5        844.83        888.63        21.01 o
  -3  -3   5       6680.70       7140.14        91.24 o
  -2  -3   5       4961.85       5235.24        69.99 o
  -1  -3   5        969.31       1087.94        22.35 o
   0  -3   5        629.23        639.96        17.83 o
   1  -3   5          6.67         33.04         9.18 o
   2  -3   5      15857.77      15913.24       185.65 o
   3  -3   5       1789.26       1654.27        29.18 o
   4  -3   5        182.44        180.63        14.36 o
   5  -3   5       1333.10       1354.36        28.84 o
   6  -3   5      36727.50      36028.95       429.99 o
   7  -3   5         65.55         72.35        11.55 o
   8  -3   5       4316.83       4364.62       101.33 o
   9  -3   5      17494.09      17543.36       313.72 o
  10  -3   5       1727.54       1755.46        57.30 o
  11  -3   5       1287.43       1315.50        55.82 o
  12  -3   5        655.24        562.12        52.50 o
 -13  -2   5        809.14        926.77       117.38 o
 -12  -2   5       1590.36       1538.20       131.39 o
 -11  -2   5         28.89         25.98        23.11 o
 -10  -2   5         10.91         -8.47        16.94 o
  -9  -2   5       1055.17       1196.61        49.05 o
  -8  -2   5        753.21        743.57        28.39 o
  -7  -2   5       2831.38       2878.05        52.30 o
  -6  -2   5          1.59         -2.73         5.47 o
  -5  -2   5       1078.70       1024.57        28.81 o
  -4  -2   5          6.31          8.51        13.16 o
  -3  -2   5       3359.69       3396.21        48.63 o
  -2  -2   5        169.48        186.75        10.04 o
  -1  -2   5       3212.15       3295.87        49.59 o
   0  -2   5       1385.16       1428.27        29.71 o
   1  -2   5       6828.32       6644.53        84.02 o
   2  -2   5      17771.92      18112.37       208.37 o
   3  -2   5        310.06        278.61        12.35 o
   4  -2   5       8144.75       8016.74       101.70 o
   5  -2   5        497.19        566.80        20.99 o
   6  -2   5       4311.67       4356.31        68.39 o
   7  -2   5       3211.18       3259.89        57.17 o
   8  -2   5       3457.30       3507.54        61.04 o
   9  -2   5       4815.19       5023.08       108.81 o
  10  -2   5       1500.75       1616.65        89.91 o
  11  -2   5         32.21          0.76        14.14 o
  12  -2   5       1573.75       1503.43        85.40 o
  13  -2   5         57.90         49.05        38.54 o
 -13  -1   5          0.02         38.54        38.54 o
 -12  -1   5        967.74        919.76       110.37 o
 -11  -1   5       1877.06       2006.76        88.68 o
 -10  -1   5         29.40         19.61        21.10 o
  -9  -1   5        124.95        127.06        18.67 o
  -8  -1   5       1217.76       1308.36        34.86 o
  -7  -1   5      10579.01      10743.42       143.14 o
  -6  -1   5        512.44        537.44        19.04 o
  -5  -1   5       1959.73       2100.81        35.49 o
  -4  -1   5      16195.64      16155.14       187.07 o
  -3  -1   5       6883.40       6860.00        85.71 o
  -2  -1   5         12.54         58.96         7.50 o
  -1  -1   5        133.97         95.77         9.86 o
   0  -1   5       2973.85       3063.38        43.15 o
   1  -1   5      27258.27      27235.02       304.82 o
   2  -1   5      13401.64      13333.51       155.68 o
   3  -1   5      10788.15      10663.47       121.86 o
   4  -1   5      29791.56      29547.34       351.48 o
   5  -1   5       8469.79       8413.89       118.63 o
   6  -1   5       1460.54       1429.26        33.50 o
   7  -1   5          2.09         -2.92         5.85 o
   8  -1   5         72.08         56.71         9.78 o
   9  -1   5       1136.19       1168.36        38.59 o
  10  -1   5        678.82        695.45        52.83 o
  11  -1   5        366.15        296.01        35.91 o
  12  -1   5         15.33         24.83        17.52 o
  13  -1   5         31.12         57.62        32.83 o
 -13   0   5       4666.85       4709.19       262.79 o
 -12   0   5       4396.69       3997.63       410.83 o
 -11   0   5         44.91         26.54        22.36 o
 -10   0   5        203.17        187.35        31.72 o
  -9   0   5       7412.13       7423.28       161.90 o
  -8   0   5        795.97        805.61        33.08 o
  -7   0   5         24.27         16.18         7.35 o
  -6   0   5        186.52        218.29        14.86 o
  -5   0   5        214.96        206.75        11.24 o
  -4   0   5       1031.88        966.28        19.81 o
  -3   0   5        223.63        301.30        10.59 o
  -2   0   5      13454.26      13327.96       156.88 o
  -1   0   5        405.60        401.69        11.50 o
   0   0   5        413.62        378.70        10.69 o
   1   0   5       2188.31       2150.21        32.46 o
   2   0   5      68102.58      67684.00       741.25 o
   3   0   5      14111.74      14508.19       177.79 o
   4   0   5      11380.83      12002.39       158.89 o
   5   0   5      76339.84      74868.77       906.01 o
   6   0   5       2528.74       2532.25        44.21 o
   7   0   5       4646.83       4496.23        77.32 o
   8   0   5       8974.71       8566.36       124.43 o
   9   0   5       5651.15       5791.23       111.41 o
  10   0   5       6718.58       6575.53       136.19 o
  11   0   5        678.23        667.87        44.77 o
  12   0   5        115.38        182.87        35.15 o
  13   0   5       2956.78       3003.46       143.10 o
 -13   1   5        410.40        444.52        57.87 o
 -12   1   5        497.54        574.41        62.33 o
 -11   1   5       3447.94       3505.44       121.09 o
 -10   1   5        720.47        552.08        47.92 o
  -9   1   5         41.08         39.40        14.48 o
  -8   1   5      12211.27      12062.69       210.09 o
  -7   1   5       4036.53       4022.42        66.86 o
  -6   1   5       2548.87       2520.68        42.89 o
  -5   1   5       6239.18       6195.55        80.15 o
  -4   1   5      21970.95      22670.83       288.43 o
  -3   1   5      58361.45      58180.27       715.59 o
  -2   1   5      10624.13      10773.78       149.78 o
  -1   1   5          0.04          1.49         4.19 o
   0   1   5      85480.14      85016.48       926.95 o
   1   1   5       4307.39       4301.03        65.31 o
   2   1   5        349.10        348.30        12.33 o
   3   1   5         16.55         10.00         5.53 o
   4   1   5      25208.78      24556.55       306.17 o
   5   1   5       1188.48       1156.67        26.64 o
   6   1   5      15896.53      16053.96       195.44 o
   7   1   5       1867.81       1874.36        37.17 o
   8   1   5        756.85        791.15        27.58 o
   9   1   5       3642.02       3587.46        65.92 o
  10   1   5       1504.59       1562.41        51.00 o
  11   1   5       7491.16       7355.40       150.83 o
  12   1   5       1846.65       1994.89       137.64 o
  13   1   5          4.09         11.44        31.43 o
 -13   2   5       1928.17       2055.13       108.68 o
 -12   2   5        188.80        233.36        41.66 o
 -11   2   5        371.76        396.26        42.57 o
 -10   2   5          1.10         15.75        23.95 o
  -9   2   5       5592.41       5669.50       130.06 o
  -8   2   5          0.35         11.42         8.67 o
  -7   2   5        109.66        117.41        16.11 o
  -6   2   5        199.58        204.65        11.16 o
  -5   2   5         86.63         92.22         6.84 o
  -4   2   5       6729.53       6381.70        73.20 o
  -3   2   5       3326.78       3521.65        66.10 o
  -2   2   5      38114.86      37663.67       459.33 o
  -1   2   5      42999.70      42975.89       521.02 o
   0   2   5      22806.51      23807.82       307.41 o
   1   2   5      75067.07      73878.60       847.56 o
   2   2   5        707.49        745.69        17.07 o
   3   2   5        672.10        658.21        17.00 o
   4   2   5       8182.06       7500.32       111.03 o
   5   2   5      37309.64      37819.55       473.14 o
   6   2   5       3842.33       3753.23        61.02 o
   7   2   5       1143.66       1094.84        29.87 o
   8   2   5       4948.62       4904.91        86.56 o
   9   2   5       6987.43       6788.27       106.99 o
  10   2   5       3310.93       3392.85        73.42 o
  11   2   5       1456.72       1530.47        57.37 o
  12   2   5         23.60         40.29        24.65 o
  13   2   5       5043.26       5020.38       197.19 o
 -13   3   5       2196.65       2309.05       169.94 o
 -12   3   5        301.56        319.80        45.64 o
 -11   3   5        861.05        716.95       102.50 o
 -10   3   5       1342.35       1398.19        97.90 o
  -9   3   5        110.61        113.76        13.15 o
  -8   3   5       3014.38       2852.83        54.74 o
  -7   3   5       6848.42       7023.04       146.23 o
  -6   3   5       1680.66       1691.24        38.81 o
  -5   3   5       3168.31       3150.12        50.64 o
  -4   3   5      15364.36      15559.42       214.29 o
  -3   3   5       4015.22       4041.13        65.89 o
  -2   3   5      29227.33      29354.21       368.37 o
  -1   3   5       1595.32       1639.82        23.84 o
   0   3   5      53305.15      52139.61       709.38 o
   1   3   5      45654.07      44791.66       611.51 o
   2   3   5       4112.39       4055.85        63.09 o
   3   3   5      18805.77      18584.26       235.63 o
   4   3   5       5242.18       5193.13        75.68 o
   5   3   5        530.59        518.98        17.82 o
   6   3   5       1476.65       1503.18        32.89 o
   7   3   5       5306.44       5151.07        81.66 o
   8   3   5        212.67        184.39        16.86 o
   9   3   5        752.94        747.95        39.77 o
  10   3   5       7954.51       7612.63       154.35 o
  11   3   5        401.47        439.63        52.09 o
  12   3   5        183.78        145.59        32.87 o
  13   3   5        397.52        339.91        55.54 o
 -12   4   5       2633.66       2587.60       176.95 o
 -11   4   5        115.56         83.79        70.95 o
 -10   4   5        607.58        538.43        62.52 o
  -9   4   5       1086.30       1173.26        55.45 o
  -8   4   5        345.03        355.70        31.18 o
  -7   4   5       8754.90       8993.24       179.54 o
  -6   4   5       7450.95       7189.10       202.80 o
  -5   4   5       3222.68       3055.56        52.79 o
  -4   4   5      28431.53      28343.41       397.00 o
  -3   4   5       4153.34       4268.80        67.24 o
  -2   4   5       3452.99       3683.92        68.10 o
  -1   4   5        190.60        191.42        12.52 o
   0   4   5      17152.68      16819.02       262.70 o
   1   4   5      25407.60      25085.04       385.42 o
   2   4   5        260.37        242.12        14.23 o
   3   4   5      16545.65      16950.91       385.00 o
   4   4   5       2362.01       2167.23        42.70 o
   5   4   5        370.30        436.75        17.56 o
   6   4   5       2913.64       2957.55        52.31 o
   7   4   5       5373.53       5249.94       106.10 o
   8   4   5       1313.58       1189.81        47.75 o
   9   4   5       7771.44       7501.42       167.52 o
  10   4   5       2235.09       2113.19        72.08 o
  11   4   5          0.75         -7.61        15.22 o
  12   4   5        170.91        164.50        37.21 o
  13   4   5        234.22        253.14        49.89 o
 -12   5   5         16.56          5.26        36.79 o
 -11   5   5         64.96         64.24        35.64 o
 -10   5   5       2083.39       1981.86        77.61 o
  -9   5   5       1022.91        967.89        53.52 o
  -8   5   5       3358.77       3286.61       136.68 o
  -7   5   5       5691.09       5697.86       171.98 o
  -6   5   5       5912.33       5891.77       142.73 o
  -5   5   5      21942.89      21727.38       339.32 o
  -4   5   5      11741.49      11938.20       174.30 o
  -3   5   5      35600.40      34861.36       529.56 o
  -2   5   5       3985.43       3579.70        99.67 o
  -1   5   5       1392.79       1393.50        91.10 o
   0   5   5       8280.00       7900.17       198.55 o
   1   5   5      11995.31      12069.31       253.81 o
   2   5   5       1633.99       1694.83        56.85 o
   3   5   5       2441.46       2397.09        48.44 o
   4   5   5       5414.12       5350.67        96.54 o
   5   5   5       7543.03       7475.87       113.73 o
   6   5   5        111.01        113.96        12.16 o
   7   5   5       1514.67       1495.39        44.64 o
   8   5   5       1329.55       1288.25        50.04 o
   9   5   5       2294.12       2343.93        96.55 o
  10   5   5       1382.04       1358.60        57.37 o
  11   5   5         85.20         89.34        21.23 o
  12   5   5        512.53        482.55        47.03 o
  13   5   5         47.77         25.95        33.38 o
 -12   6   5       1937.27       2051.51        91.60 o
 -11   6   5        626.95        754.62        50.03 o
 -10   6   5       1965.46       2000.91        66.76 o
  -9   6   5       4572.39       4759.97       111.70 o
  -8   6   5      13654.48      13346.08       303.89 o
  -7   6   5        152.68        178.45        23.90 o
  -6   6   5      15309.09      15626.30       333.36 o
  -5   6   5       1705.81       1576.85        52.90 o
  -4   6   5      40061.24      39573.17       544.46 o
  -3   6   5      15410.02      15385.75       240.08 o
  -2   6   5        288.23        302.63        24.53 o
  -1   6   5      41748.44      35835.34      3699.20 o
   0   6   5        391.51        391.15        23.96 o
   1   6   5         87.49         79.27        12.94 o
   2   6   5       2892.37       2795.70       108.06 o
   3   6   5        203.62        220.89        11.41 o
   4   6   5       6203.29       6399.72       102.50 o
   5   6   5       1536.20       1568.93        40.64 o
   6   6   5       5000.46       4905.92        80.76 o
   7   6   5         26.55         22.93        10.85 o
   8   6   5       1387.25       1431.99        52.44 o
   9   6   5        851.41        874.62        48.53 o
  10   6   5       4833.88       5009.87       126.87 o
  11   6   5         13.42         11.82        14.77 o
  12   6   5        721.42        767.67        58.21 o
  13   6   5       1563.41       1671.02       138.82 o
 -11   7   5       3079.17       3137.71       189.21 o
 -10   7   5         24.20         -7.58        15.16 o
  -9   7   5       8881.59       8870.63       254.10 o
  -8   7   5       2220.78       2033.04        75.13 o
  -7   7   5        721.60        722.01        56.62 o
  -6   7   5       2925.79       2895.57        88.87 o
  -5   7   5       2053.15       1984.68       127.95 o
  -4   7   5         49.16         62.73        10.83 o
  -3   7   5      10990.82      10992.20       275.21 o
  -2   7   5       3326.31       2905.49       146.29 o
  -1   7   5       1388.56       1373.51        77.08 o
   0   7   5      10947.64      10981.74       292.64 o
   1   7   5       5001.66       4965.53       121.54 o
   2   7   5        116.15        154.28        11.85 o
   3   7   5      12053.31      12452.20       264.46 o
   4   7   5       8272.61       8299.92       129.35 o
   5   7   5      13048.61      13539.36       251.95 o
   6   7   5       1420.75       1424.58        55.27 o
   7   7   5        416.29        391.39        34.93 o
   8   7   5       8955.01       9167.58       192.38 o
   9   7   5       1617.34       1638.36        59.56 o
  10   7   5        128.34        122.03        26.63 o
  11   7   5        697.12        670.25        46.65 o
  12   7   5       1227.13       1423.04        70.51 o
 -11   8   5        174.98        227.75        63.07 o
 -10   8   5       1605.94       1632.00        78.65 o
  -9   8   5        224.97        217.85        32.35 o
  -8   8   5      10759.15      10809.89       253.49 o
  -7   8   5       4403.98       4225.85       153.57 o
  -6   8   5        135.76        119.33        19.63 o
  -5   8   5       9817.08       9739.06       218.83 o
  -4   8   5       1244.77       1221.60        35.58 o
  -3   8   5        117.87        132.68        12.48 o
  -2   8   5       1533.81       1731.79       154.17 o
  -1   8   5       2913.31       2913.46       138.40 o
   0   8   5       2212.29       2067.48        80.27 o
   1   8   5       1449.29       1427.18        52.47 o
   2   8   5         78.14        100.31        17.70 o
   3   8   5       1358.59       1344.73        60.07 o
   4   8   5        102.95        104.69        11.14 o
   5   8   5        227.15        235.38        20.02 o
   6   8   5       2131.27       2111.30        71.59 o
   7   8   5        514.13        575.78        68.82 o
   8   8   5       1198.97       1172.65        45.44 o
   9   8   5        516.68        511.27        36.41 o
  10   8   5       1807.10       1927.61       100.14 o
  11   8   5        551.21        549.92        49.92 o
  12   8   5        481.60        607.24        52.08 o
 -10   9   5        911.14        811.95        70.39 o
  -9   9   5         52.81         88.96        35.01 o
  -8   9   5       2984.34       3018.05       131.02 o
  -7   9   5       4147.74       4319.29       123.01 o
  -6   9   5        121.43         92.51        19.07 o
  -5   9   5       2113.23       2160.87        69.22 o
  -4   9   5       1069.17       1093.33        35.90 o
  -3   9   5        944.89        954.93        24.50 o
  -2   9   5        606.38        599.16        63.07 o
  -1   9   5       1313.62       1229.86        80.59 o
   0   9   5       1051.12       1026.63        75.33 o
   1   9   5       7405.36       7281.30       173.21 o
   2   9   5       3672.68       3929.68        96.85 o
   3   9   5         81.42         89.01        14.75 o
   4   9   5       2255.31       2189.98        45.52 o
   5   9   5        213.29        206.88        19.79 o
   6   9   5        227.95        288.67        30.53 o
   7   9   5       1787.36       1638.31        66.49 o
   8   9   5        518.61        594.87        68.77 o
   9   9   5        543.86        540.25        45.77 o
  10   9   5       1568.70       1707.42        63.79 o
  11   9   5        177.74        165.07        28.64 o
  -9  10   5         38.67         33.47        31.53 o
  -8  10   5        220.44        211.68        30.88 o
  -7  10   5          0.69         39.22        19.17 o
  -6  10   5       1103.82        995.18        49.85 o
  -5  10   5          4.54          5.11        12.99 o
  -4  10   5         11.20         23.08        26.50 o
  -3  10   5        696.89        645.19        26.32 o
  -2  10   5        759.67        711.66        54.87 o
  -1  10   5          9.77         14.02        21.02 o
   0  10   5        470.23        516.82        63.07 o
   1  10   5       1334.01       1418.52        55.72 o
   2  10   5        226.37        332.95        26.80 o
   3  10   5         88.31        104.63        20.79 o
   4  10   5       1154.90       1175.76        61.12 o
   5  10   5          0.23         11.41        12.62 o
   6  10   5       1105.67       1120.38        65.45 o
   7  10   5        117.18        119.66        23.59 o
   8  10   5        422.44        485.31        43.80 o
   9  10   5         55.67         23.96        20.26 o
  10  10   5       1248.02       1177.55        69.78 o
  11  10   5        310.39        334.66        30.61 o
  -8  11   5         51.42         62.87        28.03 o
  -7  11   5        662.56        745.14        60.36 o
  -6  11   5       2916.39       2968.71       111.49 o
  -5  11   5       1646.68       1639.91        72.77 o
  -4  11   5       1354.70       1338.67        60.52 o
  -3  11   5       2912.63       2926.21        84.08 o
  -2  11   5        234.72        221.94        19.87 o
  -1  11   5       5915.12       5380.34       255.23 o
   0  11   5         99.42         81.04         9.88 o
   1  11   5         55.70         76.96        18.88 o
   2  11   5        519.99        398.09        35.31 o
   3  11   5        470.43        508.63        41.14 o
   4  11   5       1250.26       1141.79        57.70 o
   5  11   5        178.61        152.63        20.48 o
   6  11   5       1422.97       1340.60        59.77 o
   7  11   5       1791.90       1670.49        70.11 o
   8  11   5          6.14         -8.18        16.37 o
   9  11   5        611.73        726.61        56.86 o
  10  11   5          1.76         20.55        25.40 o
  -7  12   5        106.01        134.16        32.83 o
  -6  12   5       1283.89       1294.48        70.58 o
  -5  12   5       1510.77       1664.59       118.26 o
  -4  12   5       1210.25       1191.31        77.08 o
  -3  12   5        496.09        425.47        39.42 o
  -2  12   5       3607.00       3630.87       116.16 o
  -1  12   5       1929.09       1931.58        71.95 o
   0  12   5       4834.73       4627.88       138.91 o
   1  12   5        257.18        200.44        34.42 o
   2  12   5       1724.68       2098.28        96.60 o
   3  12   5       4546.76       4423.34       201.47 o
   4  12   5        600.51        604.57        58.60 o
   5  12   5        314.02        210.64        27.80 o
   6  12   5       4984.13       4679.40       160.10 o
   7  12   5         94.12         69.68        28.84 o
   8  12   5       2212.23       2116.07       101.73 o
   9  12   5       1088.07       1128.71        85.56 o
  -6  13   5        394.81        381.96        46.62 o
  -5  13   5       4322.72       4120.54       189.21 o
  -4  13   5         57.98         49.32        22.28 o
  -3  13   5        683.62        631.08        56.94 o
  -2  13   5       2122.81       1852.06       107.74 o
  -1  13   5       2168.72       2115.74        81.54 o
   0  13   5        216.81        154.17        45.55 o
   1  13   5       1223.67       1040.17        77.78 o
   2  13   5        209.49        164.25        35.29 o
   3  13   5       1633.52       1759.64        92.14 o
   4  13   5          3.03        -10.35        20.69 o
   5  13   5        143.53         16.26        32.92 o
   6  13   5         16.00         53.96        26.24 o
   7  13   5       2022.62       2009.99       142.78 o
  -4  14   5        923.61        933.55        74.46 o
  -3  14   5        133.06        111.69        34.16 o
  -2  14   5         16.45         -9.98        28.03 o
  -1  14   5       1785.36       1769.70        88.47 o
   0  14   5          8.51          7.06        21.65 o
   1  14   5        218.05        195.78        69.20 o
   2  14   5       2775.73       2979.65       205.85 o
   3  14   5         24.36         13.87        28.51 o
   4  14   5       1799.15       1947.09       191.84 o
   5  14   5        476.18        624.88        91.95 o
  -4 -11   6          0.40         -8.06        16.12 o
  -3 -11   6        902.00       1079.43        74.20 o
  -2 -11   6        282.18        252.06        39.58 o
  -1 -11   6       3208.98       3093.82       126.86 o
   0 -11   6         50.22         51.40        25.19 o
   1 -11   6         23.45         -2.50        28.03 o
   2 -11   6       1456.42       1446.79        84.97 o
   3 -11   6       1730.01       1742.69        90.74 o
   4 -11   6        306.85        238.69        39.99 o
  -6 -10   6       3678.36       3512.39       113.47 o
  -5 -10   6         23.53         44.75        21.65 o
  -4 -10   6       2646.71       2571.46        90.96 o
  -3 -10   6        679.82        588.20        55.70 o
  -2 -10   6       4998.24       4989.57       214.61 o
  -1 -10   6       1742.37       1644.26        84.80 o
   0 -10   6        395.62        354.33        46.43 o
   1 -10   6       2114.94       2179.95       100.32 o
   2 -10   6       4397.99       4775.28       172.07 o
   3 -10   6        639.11        659.69        61.09 o
   4 -10   6        365.54        345.25        45.85 o
   5 -10   6       2836.74       3030.87       127.52 o
   6 -10   6        865.32        835.15       129.64 o
  -8  -9   6         31.30          5.26        35.04 o
  -7  -9   6       1092.18       1094.35        81.65 o
  -6  -9   6        361.47        300.27        52.34 o
  -5  -9   6       1463.81       1410.56        62.56 o
  -4  -9   6        692.38        654.29        55.55 o
  -3  -9   6         60.63         59.16        24.13 o
  -2  -9   6        681.90        640.74        55.58 o
  -1  -9   6        243.25        245.92        36.92 o
   0  -9   6        452.19        552.19        94.60 o
   1  -9   6         15.67         34.30        20.41 o
   2  -9   6         86.32         92.37        26.92 o
   3  -9   6       1525.41       1441.79       112.12 o
   4  -9   6        270.12        258.71        38.89 o
   5  -9   6       1291.56       1236.97        93.73 o
   6  -9   6        918.13       1001.11        61.27 o
   7  -9   6        249.37        264.86        35.67 o
   8  -9   6        438.66        455.40        45.60 o
  -9  -8   6        384.18        334.62        75.33 o
  -8  -8   6       1022.06       1108.97       126.14 o
  -7  -8   6       1398.91       1486.02        81.65 o
  -6  -8   6        154.58        100.70        38.45 o
  -5  -8   6        624.97        643.66        44.20 o
  -4  -8   6       2957.11       2746.50        89.18 o
  -3  -8   6         61.98         98.77        23.95 o
  -2  -8   6          2.42         17.64        17.93 o
  -1  -8   6        644.06        593.90        77.08 o
   0  -8   6       1481.81       1618.20        77.78 o
   1  -8   6        396.54        378.82        88.47 o
   2  -8   6        144.69        127.98        26.92 o
   3  -8   6         37.58         65.48        22.89 o
   4  -8   6         20.23         22.03        20.41 o
   5  -8   6        785.74        828.98        62.33 o
   6  -8   6        128.54        103.92        25.47 o
   7  -8   6          2.49         -7.71        15.42 o
   8  -8   6         51.50         64.38        27.98 o
   9  -8   6         73.05         78.67        25.67 o
 -10  -7   6       2956.98       3235.82       217.24 o
  -9  -7   6         15.88         21.02        35.04 o
  -8  -7   6        507.87        487.04        82.34 o
  -7  -7   6       2529.96       2590.63       130.52 o
  -6  -7   6       6796.16       6935.07       152.33 o
  -5  -7   6        543.68        529.91        65.75 o
  -4  -7   6         55.31         59.17        15.14 o
  -3  -7   6       8418.31       8349.06       202.78 o
  -2  -7   6      12282.20      12153.01       278.32 o
  -1  -7   6         22.98         14.02        13.87 o
   0  -7   6          6.77          1.11        13.38 o
   1  -7   6      17211.71      17013.64       397.51 o
   2  -7   6        433.16        394.61        33.71 o
   3  -7   6       1515.50       1353.02        57.17 o
   4  -7   6       2702.98       2611.84       170.81 o
   5  -7   6       1744.40       1863.50        73.14 o
   6  -7   6        437.14        422.99        40.43 o
   7  -7   6       1626.51       1432.73        65.93 o
   8  -7   6        262.18        261.83        37.35 o
   9  -7   6        517.40        606.65        52.21 o
  10  -7   6        574.79        502.81        58.69 o
 -10  -6   6        456.68        454.62        70.08 o
  -9  -6   6        272.40        250.98        49.05 o
  -8  -6   6       4130.11       4019.07       135.47 o
  -7  -6   6       4812.55       4632.29       151.22 o
  -6  -6   6       1644.70       1691.39        49.41 o
  -5  -6   6        234.90        267.25        20.66 o
  -4  -6   6       8360.01       8090.34       139.08 o
  -3  -6   6       1198.21       1177.22        44.13 o
  -2  -6   6       3651.14       3522.94        72.49 o
  -1  -6   6        219.71        271.23        21.58 o
   0  -6   6       4990.38       4897.15       104.09 o
   1  -6   6        564.04        537.21        30.64 o
   2  -6   6       8557.85       8332.53       178.25 o
   3  -6   6        756.36        882.04        41.85 o
   4  -6   6       1571.81       1631.90        59.17 o
   5  -6   6       1764.41       1784.50        58.59 o
   6  -6   6        933.38       1137.48        52.85 o
   7  -6   6       8959.00       8778.42       221.18 o
   8  -6   6        238.71        196.97        30.09 o
   9  -6   6       1585.24       1631.13        74.79 o
  10  -6   6       8800.49       9409.26       300.54 o
 -11  -5   6        433.21        457.61        52.85 o
 -10  -5   6       1390.39       1360.94        98.35 o
  -9  -5   6         64.29         40.36        27.68 o
  -8  -5   6        147.09        117.58        30.12 o
  -7  -5   6       4348.56       4236.08       113.03 o
  -6  -5   6       9211.17       9157.76       157.45 o
  -5  -5   6          1.80          0.24         7.58 o
  -4  -5   6       2685.70       2647.01        51.46 o
  -3  -5   6      24942.12      24929.69       305.13 o
  -2  -5   6       4084.69       4045.16        63.72 o
  -1  -5   6       8249.14       7949.01       103.12 o
   0  -5   6       1424.94       1446.86        29.16 o
   1  -5   6      10901.00      10827.78       142.69 o
   2  -5   6       9445.35       9393.28       119.01 o
   3  -5   6        830.85        758.48        25.34 o
   4  -5   6       1284.45       1271.09        40.72 o
   5  -5   6       7141.70       7097.89       126.34 o
   6  -5   6       2929.91       2772.65        64.61 o
   7  -5   6        125.51         86.39        16.69 o
   8  -5   6       1410.17       1360.92        81.01 o
   9  -5   6       6503.19       6552.44       180.62 o
  10  -5   6        684.33        679.07        66.59 o
  11  -5   6       3504.39       3684.42       178.41 o
 -12  -4   6        937.86        970.20       129.64 o
 -11  -4   6        532.83        509.98        55.30 o
 -10  -4   6         45.40         34.11        25.17 o
  -9  -4   6        501.68        499.23        49.28 o
  -8  -4   6       3227.37       3249.74       115.90 o
  -7  -4   6          0.84         12.66        11.06 o
  -6  -4   6       1109.05       1103.98        32.21 o
  -5  -4   6        132.76        120.50        12.01 o
  -4  -4   6       5695.68       5664.11        79.04 o
  -3  -4   6      10418.16      10276.02       136.55 o
  -2  -4   6      11878.49      11895.29       145.65 o
  -1  -4   6        611.47        604.14        18.84 o
   0  -4   6       9441.91       9478.82       125.91 o
   1  -4   6       2947.16       2984.14        50.11 o
   2  -4   6        935.02        970.42        23.18 o
   3  -4   6      20483.12      20335.80       237.47 o
   4  -4   6       1714.16       1730.92        33.19 o
   5  -4   6        273.08        308.19        21.80 o
   6  -4   6      27860.88      27974.74       364.16 o
   7  -4   6        634.64        647.49        37.55 o
   8  -4   6          2.15         -4.11        12.30 o
   9  -4   6       1809.05       1831.19        63.94 o
  10  -4   6      11327.06      11528.76       285.98 o
  11  -4   6         19.00         42.02        19.44 o
  12  -4   6        399.14        370.99        53.79 o
 -12  -3   6       2545.20       2710.24       189.21 o
 -11  -3   6        726.05        774.28        69.35 o
 -10  -3   6          3.71         28.64        21.79 o
  -9  -3   6        495.84        504.46        48.62 o
  -8  -3   6      11385.58      11075.13       212.97 o
  -7  -3   6        683.91        714.96        28.25 o
  -6  -3   6         42.16         52.57        14.52 o
  -5  -3   6       1550.02       1481.62        33.70 o
  -4  -3   6       3093.78       3023.48        47.85 o
  -3  -3   6       4887.74       4821.49        71.78 o
  -2  -3   6        141.85        160.57        10.94 o
  -1  -3   6       6504.53       6347.57        89.21 o
   0  -3   6       5154.70       4896.41        71.51 o
   1  -3   6       1304.82       1417.34        27.65 o
   2  -3   6       7847.43       7681.04        98.63 o
   3  -3   6       9132.71       9269.87       117.01 o
   4  -3   6       3340.33       3330.83        52.68 o
   5  -3   6      20508.18      20355.98       227.62 o
   6  -3   6      11846.29      11869.88       158.03 o
   7  -3   6       3101.96       3138.07        67.35 o
   8  -3   6       3593.84       3441.31        86.91 o
   9  -3   6        223.55        209.91        31.36 o
  10  -3   6         32.05         33.72        15.19 o
  11  -3   6        135.39        142.92        22.84 o
  12  -3   6         11.31         18.62        21.14 o
 -12  -2   6        618.68        627.19        94.60 o
 -11  -2   6        610.22        706.42        77.03 o
 -10  -2   6       3759.72       3594.52       125.78 o
  -9  -2   6       2382.12       2352.87        80.83 o
  -8  -2   6         39.57         43.77        14.54 o
  -7  -2   6      25128.98      24758.23       305.83 o
  -6  -2   6        843.16        797.82        25.16 o
  -5  -2   6       4819.58       4755.69        68.16 o
  -4  -2   6      18846.86      19426.63       225.44 o
  -3  -2   6      12274.27      12366.66       147.75 o
  -2  -2   6       5060.76       4997.51        71.54 o
  -1  -2   6       3206.95       3375.53        52.47 o
   0  -2   6       9358.32       9467.20       122.76 o
   1  -2   6      17821.78      18019.07       208.27 o
   2  -2   6         13.78         12.62         5.36 o
   3  -2   6       3065.65       3017.97        49.59 o
   4  -2   6         70.36         78.51         8.18 o
   5  -2   6      13472.58      13356.99       163.27 o
   6  -2   6      14302.64      14482.92       186.63 o
   7  -2   6       4428.68       4499.72        73.36 o
   8  -2   6       6774.05       6754.59       118.29 o
   9  -2   6       2948.48       2886.15        76.45 o
  10  -2   6         80.87        108.34        22.06 o
  11  -2   6         30.06         -0.54        15.76 o
  12  -2   6        151.04        141.10        25.92 o
 -12  -1   6       7251.70       7100.58       353.89 o
 -11  -1   6        660.31        607.95        55.60 o
 -10  -1   6         65.72         84.97        26.71 o
  -9  -1   6       2414.57       2387.85        93.02 o
  -8  -1   6      20286.72      20151.80       398.33 o
  -7  -1   6       3829.16       3954.68        64.97 o
  -6  -1   6       7585.36       7582.61       105.57 o
  -5  -1   6       8545.89       8212.19       104.44 o
  -4  -1   6        665.52        695.44        18.16 o
  -3  -1   6       8435.44       8156.09       101.24 o
  -2  -1   6         14.73         20.31         4.58 o
  -1  -1   6      19288.28      19615.84       250.64 o
   0  -1   6      12300.57      12388.73       154.26 o
   1  -1   6       1148.41       1189.53        23.65 o
   2  -1   6      49710.59      50026.88       581.91 o
   3  -1   6          1.47         -2.34         4.69 o
   4  -1   6        250.00        254.74        14.07 o
   5  -1   6      10645.21      10599.11       148.21 o
   6  -1   6      24590.39      25007.08       304.77 o
   7  -1   6       2454.99       2526.39        47.74 o
   8  -1   6         90.04         85.00        12.27 o
   9  -1   6       9618.32       9723.57       184.90 o
  10  -1   6       1083.61       1076.19        51.68 o
  11  -1   6        167.58        208.14        44.41 o
  12  -1   6       1237.26       1136.57        62.58 o
  13  -1   6        715.95        739.04        79.70 o
 -12   0   6        375.55        288.15        47.11 o
 -11   0   6       5121.14       5187.58       226.31 o
 -10   0   6          1.45         -8.02        16.03 o
  -9   0   6         50.97         71.41        23.83 o
  -8   0   6       2499.02       2599.52        93.38 o
  -7   0   6      17304.96      16954.35       242.79 o
  -6   0   6       1795.63       1837.67        35.75 o
  -5   0   6       1706.34       1673.20        30.50 o
  -4   0   6      38551.21      38676.32       433.09 o
  -3   0   6      16026.61      15794.62       196.19 o
  -2   0   6      33804.63      34008.52       429.14 o
  -1   0   6       8359.04       8026.66       103.01 o
   0   0   6       3302.33       3208.78        45.42 o
   1   0   6     102131.71      97014.49      1119.57 o
   2   0   6      13323.49      13529.56       167.10 o
   3   0   6       4092.64       3993.83        63.56 o
   4   0   6      41273.61      41074.86       507.13 o
   5   0   6       4413.39       4347.17        74.70 o
   6   0   6        854.76        801.57        23.96 o
   7   0   6         18.46          8.91         7.05 o
   8   0   6       3800.03       3862.97        69.04 o
   9   0   6        581.86        577.60        27.42 o
  10   0   6         10.87         10.25        16.67 o
  11   0   6       1429.33       1469.64        63.02 o
  12   0   6        190.68        195.89        30.34 o
  13   0   6        115.57         53.90        62.19 o
 -12   1   6       5228.46       5536.74       201.92 o
 -11   1   6       1836.80       1879.26       121.95 o
 -10   1   6       1867.69       1942.64        82.09 o
  -9   1   6       9958.05       9793.84       420.50 o
  -8   1   6        232.09        226.37        34.05 o
  -7   1   6       1062.38       1076.13        34.36 o
  -6   1   6         75.37         81.83         7.94 o
  -5   1   6        720.09        742.35        24.24 o
  -4   1   6       6175.77       6346.85        92.03 o
  -3   1   6          0.65         -0.66         3.27 o
  -2   1   6      11337.79      11379.71       193.52 o
  -1   1   6        317.43        317.39        12.61 o
   0   1   6      13911.24      14273.97       172.21 o
   1   1   6       1867.75       1945.11        34.57 o
   2   1   6      58675.07      58398.70       683.15 o
   3   1   6       6771.74       6688.25        95.28 o
   4   1   6       3888.19       3972.91        59.10 o
   5   1   6      33324.48      33244.15       491.20 o
   6   1   6       8522.28       8640.71       114.58 o
   7   1   6         53.63         50.04         9.27 o
   8   1   6       4607.63       4479.68        76.20 o
   9   1   6      10419.95      10565.02       177.36 o
  10   1   6       6011.68       5906.35       106.54 o
  11   1   6        660.01        650.49        41.55 o
  12   1   6        240.26        184.22        31.35 o
  13   1   6       4449.34       4411.43       184.31 o
 -12   2   6       1594.94       1687.79        94.04 o
 -11   2   6       3533.00       3444.95       120.65 o
 -10   2   6        466.62        442.37        54.30 o
  -9   2   6       4511.49       4438.25       150.87 o
  -8   2   6       7341.65       7291.34       154.71 o
  -7   2   6          4.49          4.90        13.35 o
  -6   2   6       4334.02       4266.73        75.11 o
  -5   2   6       9474.25       9481.62       107.36 o
  -4   2   6         65.22         99.04         4.99 o
  -3   2   6      20198.53      19557.07       233.07 o
  -2   2   6      13830.67      14063.27       179.70 o
  -1   2   6          1.08         -1.82         4.39 o
   0   2   6      14150.00      14081.14       167.81 o
   1   2   6        929.39        956.41        17.99 o
   2   2   6      13707.08      14101.46       169.48 o
   3   2   6        763.60        703.16        17.46 o
   4   2   6       5854.40       5654.52        95.34 o
   5   2   6          6.27          3.92         5.82 o
   6   2   6        292.49        229.66        14.73 o
   7   2   6       1089.81       1106.87        32.36 o
   8   2   6       1603.32       1611.80        40.31 o
   9   2   6          0.81          6.00        13.22 o
  10   2   6       1858.81       1736.23        48.88 o
  11   2   6       1444.96       1416.88        62.41 o
  12   2   6        300.08        237.31       131.39 o
  13   2   6        392.84        280.24        52.20 o
 -12   3   6         45.35          4.64        22.30 o
 -11   3   6       1549.82       1563.99        83.26 o
 -10   3   6         49.53         26.24        17.87 o
  -9   3   6        962.45       1045.83        57.45 o
  -8   3   6       4355.48       4314.07       124.77 o
  -7   3   6       3916.83       3954.83        92.23 o
  -6   3   6       2482.35       2349.33        52.95 o
  -5   3   6       3473.49       3515.53        59.47 o
  -4   3   6        907.94        894.96        20.32 o
  -3   3   6      29772.93      30031.41       395.14 o
  -2   3   6      16081.00      16109.74       210.01 o
  -1   3   6       1222.55       1233.00        24.10 o
   0   3   6      37098.87      36220.75       458.88 o
   1   3   6       2710.40       2874.16        72.21 o
   2   3   6       2579.99       2408.66        49.17 o
   3   3   6        806.95        702.17        18.17 o
   4   3   6       1713.85       1653.26        32.47 o
   5   3   6       6947.05       6984.55       101.08 o
   6   3   6       8186.66       8006.28       123.70 o
   7   3   6        125.65        134.30        12.80 o
   8   3   6        769.82        791.08        33.76 o
   9   3   6       9766.30       9680.52       164.57 o
  10   3   6         24.18         23.32        15.89 o
  11   3   6         27.20          1.07        15.00 o
  12   3   6        858.93        880.11        80.82 o
  13   3   6        409.17        414.26        59.94 o
 -12   4   6        274.41        357.39        80.59 o
 -11   4   6        129.78        143.66        52.56 o
 -10   4   6       1682.92       1607.46       100.01 o
  -9   4   6       1555.21       1581.10        93.95 o
  -8   4   6       3692.25       3730.65       110.58 o
  -7   4   6         50.74         44.93         9.01 o
  -6   4   6        400.42        369.03        19.57 o
  -5   4   6       3663.58       3517.93       133.75 o
  -4   4   6       3781.19       3827.09        65.20 o
  -3   4   6         35.55         38.53         5.75 o
  -2   4   6      12498.83      12132.94       188.66 o
  -1   4   6       8277.00       8177.15       122.05 o
   0   4   6        748.07        764.39        18.28 o
   1   4   6       6345.47       5613.05        86.85 o
   2   4   6       3915.41       3779.97        63.59 o
   3   4   6       4124.58       4397.86       114.22 o
   4   4   6        407.57        364.43        16.89 o
   5   4   6      15072.42      14782.60       195.60 o
   6   4   6       2278.97       2312.24        47.40 o
   7   4   6       1396.50       1335.94        42.18 o
   8   4   6       1617.68       1586.74        50.06 o
   9   4   6       3575.48       3638.01        88.27 o
  10   4   6        417.77        417.01        36.66 o
  11   4   6        546.51        471.89        39.81 o
  12   4   6       1305.86       1277.76        72.24 o
  13   4   6         62.60         30.55        29.80 o
 -12   5   6       2440.90       3132.45       197.97 o
 -11   5   6        113.52        157.67        56.06 o
 -10   5   6        164.26        125.02        37.40 o
  -9   5   6       4799.02       4795.02       213.74 o
  -8   5   6       4672.45       4378.22       213.45 o
  -7   5   6      12644.65      13404.39       439.34 o
  -6   5   6       6065.19       5905.00       143.21 o
  -5   5   6       2657.81       2676.21        75.07 o
  -4   5   6      36921.89      36083.57       548.31 o
  -3   5   6       2779.42       2784.66        51.66 o
  -2   5   6       3900.37       3725.10        82.44 o
  -1   5   6       4693.91       4621.49       134.64 o
   0   5   6      19874.58      18932.10       451.75 o
   1   5   6        879.81        939.49        24.05 o
   2   5   6       1011.01        945.57        27.40 o
   3   5   6         48.42         74.90         9.05 o
   4   5   6      15664.76      15618.94       251.86 o
   5   5   6       1818.04       1825.68        64.77 o
   6   5   6       3707.68       3600.69        70.02 o
   7   5   6       1281.98       1366.75        43.28 o
   8   5   6       1427.45       1418.91        51.17 o
   9   5   6        248.46        220.26        26.09 o
  10   5   6       2307.42       2262.69        75.48 o
  11   5   6        117.11        102.34        25.33 o
  12   5   6       1043.33       1002.27        67.10 o
  13   5   6        414.27        438.42        50.57 o
 -11   6   6        680.41        740.73        45.28 o
 -10   6   6        870.02       1032.97        45.70 o
  -9   6   6       2868.25       3078.06       148.04 o
  -8   6   6        643.76        633.87        44.09 o
  -7   6   6       2710.66       2650.90        82.59 o
  -6   6   6         84.85        113.02        22.92 o
  -5   6   6       7037.45       6993.87       161.74 o
  -4   6   6        428.67        415.66        31.84 o
  -3   6   6        702.69        679.54        23.68 o
  -2   6   6       1701.70       1644.41        74.46 o
  -1   6   6       2625.01       2471.31        92.34 o
   0   6   6        642.32        610.61        31.61 o
   1   6   6      21375.32      21736.36       444.26 o
   2   6   6       6564.68       6428.42       153.49 o
   3   6   6       5171.93       5171.32        92.07 o
   4   6   6       3002.04       2961.95        61.52 o
   5   6   6      32979.45      32583.74       571.27 o
   6   6   6        177.37        198.70        13.65 o
   7   6   6        796.46        744.96        27.79 o
   8   6   6      18161.82      18195.22       474.89 o
   9   6   6       4749.96       4732.97       118.80 o
  10   6   6       1437.35       1460.84        60.42 o
  11   6   6       4500.18       4429.23       120.98 o
  12   6   6        960.26        945.52        65.19 o
 -11   7   6        715.37        553.61        87.60 o
 -10   7   6        313.73        346.54        53.46 o
  -9   7   6         53.72         48.06        28.17 o
  -8   7   6       2732.20       2805.96        91.41 o
  -7   7   6         83.33        103.15        28.85 o
  -6   7   6        938.59        916.21        48.74 o
  -5   7   6        717.34        858.80        42.03 o
  -4   7   6       6478.09       6359.01        96.76 o
  -3   7   6        538.63        578.12        54.50 o
  -2   7   6       3355.73       3384.73       147.16 o
  -1   7   6         25.51         40.29        17.52 o
   0   7   6      16439.48      16964.46       354.36 o
   1   7   6       1315.62       1315.47        48.00 o
   2   7   6        727.25        576.17        93.88 o
   3   7   6       4370.12       4680.11       108.51 o
   4   7   6       8447.91       8504.72       153.39 o
   5   7   6          0.79         16.63         8.91 o
   6   7   6       4955.61       4740.81       107.48 o
   7   7   6        602.22        562.60        29.15 o
   8   7   6        116.62        116.16        19.14 o
   9   7   6       2183.86       2119.06        69.09 o
  10   7   6        772.04        771.92        47.13 o
  11   7   6        215.93        249.60        34.04 o
  12   7   6       3126.37       3145.79       155.52 o
 -11   8   6        872.82        811.14       105.12 o
 -10   8   6        531.57        555.36        82.34 o
  -9   8   6        123.01        119.91        49.05 o
  -8   8   6       3197.86       3104.52       110.64 o
  -7   8   6          0.72         -2.75        15.10 o
  -6   8   6        530.36        571.60        43.25 o
  -5   8   6        206.15        233.83        45.20 o
  -4   8   6        478.78        449.45        20.24 o
  -3   8   6        589.97        506.91        45.55 o
  -2   8   6       3663.82       3594.96       161.18 o
  -1   8   6       3915.08       3812.20       168.19 o
   0   8   6       2590.98       2454.86        74.36 o
   1   8   6      21172.31      21263.42       442.07 o
   2   8   6        909.55        912.70        29.42 o
   3   8   6         89.24         69.65         9.67 o
   4   8   6       8818.67       8811.67       189.33 o
   5   8   6        424.84        414.69        30.89 o
   6   8   6        276.17        274.70        28.53 o
   7   8   6       4080.85       4011.46       115.69 o
   8   8   6        628.05        633.99        52.39 o
   9   8   6       2366.84       2556.75        95.58 o
  10   8   6        190.37        191.93        25.74 o
  11   8   6        127.41        109.02        26.04 o
  12   8   6        105.87        135.07        29.74 o
 -10   9   6        557.51        655.22        91.10 o
  -9   9   6        420.64        361.17        50.83 o
  -8   9   6        483.81        455.65        40.57 o
  -7   9   6        335.26        376.48        45.04 o
  -6   9   6         63.82         35.97        15.16 o
  -5   9   6        241.24        296.02        26.83 o
  -4   9   6        936.91        914.04        38.49 o
  -3   9   6       2743.19       3054.84       112.74 o
  -2   9   6       1325.56       1371.76        87.60 o
  -1   9   6        580.38        490.54        57.81 o
   0   9   6        191.37        168.26        27.25 o
   1   9   6      11712.13      11970.73       265.53 o
   2   9   6       2864.28       2894.14       128.96 o
   3   9   6       1949.55       1850.94        47.74 o
   4   9   6       7809.76       7695.60       287.25 o
   5   9   6        139.44        126.16        16.06 o
   6   9   6         75.39         83.92        19.11 o
   7   9   6       4535.75       4462.28       135.42 o
   8   9   6         34.86         30.78        17.85 o
   9   9   6        849.83        979.11        59.73 o
  10   9   6       4574.08       5148.58       298.54 o
  11   9   6          9.14         11.91        16.35 o
  -9  10   6       1160.59       1339.24       112.12 o
  -8  10   6        359.35        344.93        37.05 o
  -7  10   6          2.84         -7.12        14.25 o
  -6  10   6       5211.04       5334.47       140.55 o
  -5  10   6         25.19         26.90        14.33 o
  -4  10   6       9022.25       8809.12       458.13 o
  -3  10   6       4393.94       4304.82       149.70 o
  -2  10   6         28.46         33.29        26.28 o
  -1  10   6       7209.77       7055.03       290.82 o
   0  10   6       1320.41       1237.75        63.03 o
   1  10   6        437.40        412.17        34.60 o
   2  10   6        230.14        266.22        36.67 o
   3  10   6       2211.52       2046.65        74.42 o
   4  10   6        220.69        251.37        22.43 o
   5  10   6         22.16         24.41        14.74 o
   6  10   6        515.19        427.45        52.86 o
   7  10   6          1.92         15.71        15.26 o
   8  10   6       3025.45       3031.84       102.37 o
   9  10   6         22.78         43.47        20.93 o
  10  10   6       1074.36       1122.70        84.04 o
  -8  11   6          3.85          2.96        19.70 o
  -7  11   6        151.65        180.05        30.90 o
  -6  11   6         15.98          8.03        17.93 o
  -5  11   6       3068.96       3208.50       152.62 o
  -4  11   6        777.51        675.95        44.57 o
  -3  11   6       5725.06       5729.80       175.68 o
  -2  11   6       6753.22       6905.66       212.90 o
  -1  11   6          1.01         -7.01        19.27 o
   0  11   6       7336.86       7524.50       277.68 o
   1  11   6          2.43         -3.59         7.18 o
   2  11   6         58.19         51.76        17.98 o
   3  11   6       7486.97       7676.98       277.49 o
   4  11   6       1394.08       1379.57        48.77 o
   5  11   6       1656.74       1773.50        67.37 o
   6  11   6       1304.85       1558.41        65.60 o
   7  11   6        487.59        471.47        42.48 o
   8  11   6       1178.55       1359.57        70.31 o
   9  11   6        365.15        303.46        39.02 o
  -7  12   6       1225.91       1266.08        70.84 o
  -6  12   6       1602.99       1582.61        76.53 o
  -5  12   6       1176.17       1152.77        78.84 o
  -4  12   6       1416.84       1343.96        63.07 o
  -3  12   6       4091.51       4066.55       362.65 o
  -2  12   6         44.24         70.35        15.67 o
  -1  12   6       5555.14       5163.47       463.39 o
   0  12   6        452.33        348.42        48.36 o
   1  12   6         66.39         66.22        23.65 o
   2  12   6       1848.69       1750.43        70.43 o
   3  12   6          0.08         -6.47        12.94 o
   4  12   6       2097.84       2206.57       106.74 o
   5  12   6        365.63        363.44        35.27 o
   6  12   6       2242.19       2323.35        85.01 o
   7  12   6       1623.76       1707.50        73.17 o
   8  12   6        415.92        346.43        40.05 o
  -5  13   6         51.92         39.89        23.01 o
  -4  13   6        147.96        207.14        30.76 o
  -3  13   6         33.72         30.83        17.49 o
  -2  13   6        370.03        338.17        31.78 o
  -1  13   6        251.55        259.49        37.67 o
   0  13   6        263.23        358.25        95.48 o
   1  13   6         61.80         30.14        24.13 o
   2  13   6        108.01        114.04        31.57 o
   3  13   6       1192.05       1118.15        82.56 o
   4  13   6        181.48        132.98        23.18 o
   5  13   6       1194.70       1133.73        67.91 o
   6  13   6       1806.64       1883.08        89.65 o
   7  13   6         51.74         21.38        23.57 o
  -3  14   6         29.07         49.55        21.02 o
  -2  14   6         80.44        113.53        34.16 o
  -1  14   6        448.50        489.83        40.32 o
   0  14   6         14.34          4.12        22.69 o
   1  14   6        626.75        796.72        72.40 o
   2  14   6        860.17       1004.84        80.49 o
   3  14   6         42.93         31.10        28.91 o
   4  14   6         44.35         48.62        29.65 o
   5  14   6        101.39        163.06        44.21 o
  -2 -11   7        842.48        747.09        66.76 o
  -1 -11   7        680.22        827.43        71.03 o
   0 -11   7         16.08        -10.48        20.95 o
   1 -11   7          0.74         -1.56        22.69 o
   2 -11   7       3344.21       3705.47       194.46 o
  -5 -10   7         54.64         70.00        29.65 o
  -4 -10   7        451.96        433.81        40.98 o
  -3 -10   7        699.73        628.35        58.37 o
  -2 -10   7         18.82         35.09        30.66 o
  -1 -10   7        310.56        301.13        42.73 o
   0 -10   7         34.24         29.51        24.13 o
   1 -10   7       1888.06       1824.83       188.33 o
   2 -10   7       1848.05       2033.89       100.91 o
   3 -10   7       1481.51       1500.53        84.85 o
   4 -10   7       1359.56       1172.34       112.12 o
   5 -10   7       1191.46       1357.59       106.87 o
  -7  -9   7        372.84        371.41        77.08 o
  -6  -9   7         41.21         59.57        43.80 o
  -5  -9   7        152.40        136.99        32.83 o
  -4  -9   7          0.99          7.07        15.69 o
  -3  -9   7        341.26        376.44        45.10 o
  -2  -9   7        340.35        259.43        38.65 o
  -1  -9   7          0.08         -6.05        20.19 o
   0  -9   7         35.70         37.67        23.54 o
   1  -9   7        416.68        405.90        47.59 o
   2  -9   7       3291.80       3265.51       131.72 o
   3  -9   7       2807.54       2754.60       165.56 o
   4  -9   7        971.45       1012.39        72.27 o
   5  -9   7       2559.47       2699.76       120.74 o
   6  -9   7        358.94        473.00        55.58 o
   7  -9   7        130.45         94.25        30.33 o
  -8  -8   7         63.23         56.06        45.55 o
  -7  -8   7        342.14        343.38        71.83 o
  -6  -8   7       1554.57       1610.02       133.15 o
  -5  -8   7       3788.29       3866.21       147.11 o
  -4  -8   7         60.84        105.03        21.50 o
  -3  -8   7        250.36        234.76        49.05 o
  -2  -8   7      11267.43      11616.62       337.48 o
  -1  -8   7        204.83        138.10        29.04 o
   0  -8   7       3140.32       3011.49       119.48 o
   1  -8   7       2131.05       2111.94        95.52 o
   2  -8   7       3408.02       3428.08       132.12 o
   3  -8   7         92.59         69.09        25.37 o
   4  -8   7       1558.82       1452.82        80.27 o
   5  -8   7       2996.45       3155.78       131.24 o
   6  -8   7         13.00          4.67        22.20 o
   7  -8   7        485.17        453.12        45.13 o
   8  -8   7         70.82        121.87        42.92 o
  -9  -7   7        467.50        439.73        84.09 o
  -8  -7   7       2169.82       2540.30       180.45 o
  -7  -7   7       4028.70       3475.83       215.49 o
  -6  -7   7       2917.81       3008.07       189.21 o
  -5  -7   7         23.29         22.22        21.65 o
  -4  -7   7        251.63        221.23        23.59 o
  -3  -7   7      10991.23      10898.51       397.72 o
  -2  -7   7       1268.47       1195.06        55.95 o
  -1  -7   7       9410.76       9551.56       288.21 o
   0  -7   7       8416.66       8307.25       203.35 o
   1  -7   7        737.58        701.24        46.46 o
   2  -7   7       2059.31       2060.59        73.94 o
   3  -7   7        268.11        238.16        28.95 o
   4  -7   7        646.54        858.89        66.57 o
   5  -7   7         24.67         26.28        21.06 o
   6  -7   7        600.24        666.16        73.58 o
   7  -7   7       3060.14       3054.19       106.40 o
   8  -7   7        777.09        867.53        73.64 o
   9  -7   7         30.14         43.55        26.61 o
 -10  -6   7        451.84        460.76        87.60 o
  -9  -6   7        161.18        160.70        40.88 o
  -8  -6   7        426.49        347.14        51.63 o
  -7  -6   7        509.46        590.05        65.62 o
  -6  -6   7       5828.77       5887.31       218.52 o
  -5  -6   7         86.44        115.41        22.72 o
  -4  -6   7         91.82        121.40        16.55 o
  -3  -6   7        835.95        840.15        51.61 o
  -2  -6   7      20267.24      20727.71       397.10 o
  -1  -6   7       1693.33       1595.21        55.54 o
   0  -6   7       2749.25       2690.11        77.23 o
   1  -6   7      22400.38      22205.34       422.36 o
   2  -6   7         81.42         80.15        17.56 o
   3  -6   7       6706.07       6592.91       151.01 o
   4  -6   7        759.94        820.60        44.25 o
   5  -6   7        367.54        344.84        33.15 o
   6  -6   7       5364.70       5410.78       129.01 o
   7  -6   7         84.96         89.89        23.50 o
   8  -6   7       1977.70       1829.85        95.29 o
   9  -6   7       3106.65       3112.31       135.44 o
  10  -6   7          9.78         10.13        22.89 o
 -10  -5   7        344.01        458.33        90.22 o
  -9  -5   7        252.38        291.45        40.92 o
  -8  -5   7          8.58         11.14        20.67 o
  -7  -5   7       6751.88       6582.28       192.49 o
  -6  -5   7       2601.10       2636.58       111.47 o
  -5  -5   7       2378.00       2334.47        63.52 o
  -4  -5   7       7285.85       7278.90       118.34 o
  -3  -5   7         11.00         32.11        11.48 o
  -2  -5   7        265.42        272.35        18.29 o
  -1  -5   7       1757.83       1713.79        39.02 o
   0  -5   7       2164.72       2045.91        45.28 o
   1  -5   7       4668.60       4749.00       104.37 o
   2  -5   7       4706.87       4613.62       100.78 o
   3  -5   7        983.07        947.77        39.03 o
   4  -5   7       1304.67       1282.81        49.73 o
   5  -5   7       1204.20       1269.74        51.65 o
   6  -5   7        493.19        500.13        32.84 o
   7  -5   7       9504.18       9673.69       214.88 o
   8  -5   7         42.59         50.81        24.78 o
   9  -5   7         92.63        155.09        36.53 o
  10  -5   7       5071.93       5320.57       196.11 o
 -11  -4   7       1025.63        870.80        84.21 o
 -10  -4   7        348.49        344.95        44.82 o
  -9  -4   7       1383.57       1356.46       134.09 o
  -8  -4   7        425.20        380.97        43.19 o
  -7  -4   7       3944.92       4034.24       132.82 o
  -6  -4   7       8481.73       8621.79       172.07 o
  -5  -4   7       3748.06       3759.99        73.09 o
  -4  -4   7      13180.92      12936.98       159.91 o
  -3  -4   7      14888.91      14924.48       191.86 o
  -2  -4   7        291.75        271.06        15.80 o
  -1  -4   7       2061.79       2013.37        39.67 o
   0  -4   7       1164.71       1294.58        31.58 o
   1  -4   7       5644.23       5483.88        81.66 o
   2  -4   7       5614.70       5436.56        76.83 o
   3  -4   7         66.78         88.37        10.71 o
   4  -4   7        604.61        614.82        25.06 o
   5  -4   7       6821.17       6766.04       106.56 o
   6  -4   7        133.10        129.27        16.40 o
   7  -4   7        631.35        709.50        55.53 o
   8  -4   7         10.69          5.45        15.92 o
   9  -4   7       3311.86       3256.45       117.43 o
  10  -4   7       1057.26       1106.59        79.84 o
  11  -4   7          7.48         -8.32        16.64 o
 -11  -3   7          4.91        -10.51        35.04 o
 -10  -3   7       2057.42       2046.74       172.57 o
  -9  -3   7        680.97        551.73        52.21 o
  -8  -3   7         71.69        106.71        20.88 o
  -7  -3   7        756.24        813.63        44.45 o
  -6  -3   7       7448.01       7452.68       127.34 o
  -5  -3   7       3398.06       3318.22        58.09 o
  -4  -3   7       4664.59       4524.64        72.71 o
  -3  -3   7      21752.06      21829.33       268.69 o
  -2  -3   7        129.14        146.15        11.43 o
  -1  -3   7       5196.54       5209.04        83.39 o
   0  -3   7       1457.36       1405.72        32.78 o
   1  -3   7        823.33        743.32        25.17 o
   2  -3   7       2608.76       2638.18        59.44 o
   3  -3   7       1673.45       1723.78        36.27 o
   4  -3   7        175.72        191.16        14.20 o
   5  -3   7       6426.72       6230.24        84.77 o
   6  -3   7        229.56        239.57        18.45 o
   7  -3   7          7.89         -1.23        10.25 o
   8  -3   7         59.48         80.10        19.45 o
   9  -3   7         87.63        142.20        24.98 o
  10  -3   7        422.78        437.67        34.82 o
  11  -3   7          5.28         -6.28        12.55 o
  12  -3   7        273.91        243.69        37.62 o
 -12  -2   7       1442.93       1496.15       133.15 o
 -11  -2   7       5608.34       5609.68       299.58 o
 -10  -2   7        362.88        326.39        43.21 o
  -9  -2   7        416.55        345.98        41.51 o
  -8  -2   7      18856.76      18438.10       329.72 o
  -7  -2   7       1279.19       1220.70        46.08 o
  -6  -2   7        217.89        208.50        17.06 o
  -5  -2   7        254.51        221.46        16.68 o
  -4  -2   7      13947.25      13494.56       173.33 o
  -3  -2   7        226.41        234.07        11.42 o
  -2  -2   7       4329.29       4333.07        65.47 o
  -1  -2   7        161.91        150.94        10.87 o
   0  -2   7        216.59        202.91        13.08 o
   1  -2   7       2500.07       2601.29        45.37 o
   2  -2   7       5130.55       5246.20        76.88 o
   3  -2   7       8695.73       8855.16       119.52 o
   4  -2   7       1056.86       1060.36        27.33 o
   5  -2   7        932.58        943.71        27.77 o
   6  -2   7      11542.65      11583.29       155.51 o
   7  -2   7       1374.55       1419.98        38.56 o
   8  -2   7         14.44         25.30        14.35 o
   9  -2   7       1039.34       1067.02        47.90 o
  10  -2   7       5309.74       5336.26       121.65 o
  11  -2   7        216.09        240.09        29.09 o
  12  -2   7        328.11        321.03        35.09 o
 -12  -1   7        207.00        110.37        49.05 o
 -11  -1   7        102.19         51.78        29.09 o
 -10  -1   7       5805.92       6067.62       179.25 o
  -9  -1   7       2555.83       2405.50        95.11 o
  -8  -1   7        866.08        843.14        48.81 o
  -7  -1   7      19579.47      19583.86       342.63 o
  -6  -1   7       1430.96       1380.82        36.63 o
  -5  -1   7       1419.35       1434.91        35.56 o
  -4  -1   7       6378.55       6453.21        90.41 o
  -3  -1   7      30584.17      30034.02       337.66 o
  -2  -1   7      10975.11      10718.68       137.58 o
  -1  -1   7        314.28        348.84        17.96 o
   0  -1   7       9767.21       9527.81       131.33 o
   1  -1   7      41847.76      40920.27       481.06 o
   2  -1   7       2814.83       2780.08        46.65 o
   3  -1   7       1036.20       1044.47        25.42 o
   4  -1   7       8900.46       8674.10       126.07 o
   5  -1   7      11519.46      11145.57       147.90 o
   6  -1   7          4.52         16.04         7.84 o
   7  -1   7        410.66        419.84        23.35 o
   8  -1   7         23.93         26.07         9.31 o
   9  -1   7       1852.73       1799.38        60.95 o
  10  -1   7       1091.23       1023.63        56.39 o
  11  -1   7       1368.84       1338.49        61.59 o
  12  -1   7          0.32         -5.76        17.67 o
 -12   0   7       1641.78       1652.43        96.77 o
 -11   0   7        424.99        458.83        55.98 o
 -10   0   7        246.77        226.49        34.76 o
  -9   0   7         22.73         12.40        20.61 o
  -8   0   7      11837.71      11777.28       286.63 o
  -7   0   7       1366.00       1352.27        53.93 o
  -6   0   7       3731.11       3713.17        76.40 o
  -5   0   7       4381.30       4476.44        74.14 o
  -4   0   7       6448.49       6178.49        88.62 o
  -3   0   7       1649.57       1613.89        32.32 o
  -2   0   7       1496.11       1477.09        31.31 o
  -1   0   7        583.29        614.43        18.84 o
   0   0   7       7390.13       7319.25        92.23 o
   1   0   7        606.14        662.12        23.47 o
   2   0   7      11483.52      11281.91       143.30 o
   3   0   7        115.73        119.45        11.34 o
   4   0   7        805.47        818.11        24.72 o
   5   0   7       3269.14       3358.86        60.16 o
   6   0   7      12459.19      12392.53       180.41 o
   7   0   7       4863.20       5015.69        82.94 o
   8   0   7        532.99        559.67        29.17 o
   9   0   7        133.13        122.32        16.65 o
  10   0   7      16269.75      16484.14       291.93 o
  11   0   7        324.47        362.40        36.22 o
  12   0   7        255.50        265.93        37.18 o
 -12   1   7       3439.29       3225.59       141.64 o
 -11   1   7        313.96        305.34        46.15 o
 -10   1   7        182.23        169.50        30.38 o
  -9   1   7        469.53        493.58        45.93 o
  -8   1   7       2753.14       2694.90        94.61 o
  -7   1   7       4473.06       4577.59       108.48 o
  -6   1   7       3066.27       3013.45        68.96 o
  -5   1   7         71.71         68.14        10.21 o
  -4   1   7       2073.48       2108.66        45.30 o
  -3   1   7      14187.43      13774.26       173.28 o
  -2   1   7         75.80         94.12         8.01 o
  -1   1   7         59.93         53.72         5.64 o
   0   1   7      13294.00      13481.34       177.33 o
   1   1   7      18614.13      18729.68       241.54 o
   2   1   7        144.29        205.45        16.06 o
   3   1   7       1185.77       1135.62        25.12 o
   4   1   7       1060.37       1057.74        24.99 o
   5   1   7       4515.25       4434.44        76.02 o
   6   1   7       5105.80       5060.24        86.18 o
   7   1   7        170.23        151.74        15.77 o
   8   1   7          4.44         -4.22         8.44 o
   9   1   7        772.70        842.23        36.73 o
  10   1   7        123.29        163.38        21.22 o
  11   1   7       4880.54       4858.16       127.84 o
  12   1   7        785.79        774.50        58.89 o
  13   1   7        304.72        350.36        57.36 o
 -12   2   7        913.25        993.99       100.74 o
 -11   2   7       2507.90       2531.26       115.03 o
 -10   2   7          2.61          2.30        18.87 o
  -9   2   7        313.95        214.27        31.53 o
  -8   2   7        483.97        447.28        39.76 o
  -7   2   7       5649.46       5633.47       122.62 o
  -6   2   7         73.55         69.74        10.93 o
  -5   2   7         20.92         23.27        10.76 o
  -4   2   7       2086.92       2110.31        40.17 o
  -3   2   7      20976.15      21010.26       272.34 o
  -2   2   7       1436.37       1410.63        30.09 o
  -1   2   7        786.96        783.42        18.56 o
   0   2   7       8706.59       8734.84       109.66 o
   1   2   7       1186.68       1217.36        24.22 o
   2   2   7        415.00        321.18        12.52 o
   3   2   7      12820.32      13155.73       162.16 o
   4   2   7        818.63        898.52        23.84 o
   5   2   7       1391.45       1426.29        34.28 o
   6   2   7      29533.98      29256.69       424.56 o
   7   2   7       1085.82       1064.05        34.11 o
   8   2   7        847.19        855.06        35.17 o
   9   2   7       5206.29       5077.02       119.12 o
  10   2   7       2616.48       2804.16       105.22 o
  11   2   7        597.74        678.33        42.17 o
  12   2   7        253.91        230.03        45.34 o
  13   2   7       1903.74       2012.82       116.18 o
 -12   3   7       5271.03       5537.36       204.98 o
 -11   3   7         22.00         18.13        21.71 o
 -10   3   7         88.48         81.61        23.12 o
  -9   3   7       2827.82       2730.23        95.62 o
  -8   3   7       8681.46       8806.55       220.27 o
  -7   3   7        155.16        166.17        23.15 o
  -6   3   7         13.27         21.79         8.79 o
  -5   3   7       5638.57       5691.77       122.61 o
  -4   3   7       3750.02       3612.10        53.09 o
  -3   3   7        109.05        117.24         8.30 o
  -2   3   7        629.92        603.24        16.13 o
  -1   3   7       4045.06       4100.90        68.70 o
   0   3   7       2655.18       2626.40        48.63 o
   1   3   7       1754.18       1796.05        34.83 o
   2   3   7       3247.88       3223.52        50.86 o
   3   3   7         31.22         39.48         6.08 o
   4   3   7       2721.79       2591.81        48.94 o
   5   3   7       1523.20       1691.24        38.10 o
   6   3   7      17034.79      16799.55       255.02 o
   7   3   7       7735.20       7478.15       119.95 o
   8   3   7       2120.47       2152.01        54.91 o
   9   3   7       8731.49       8513.63       150.08 o
  10   3   7         65.36         36.97        16.11 o
  11   3   7          0.19         -7.52        15.04 o
  12   3   7        263.31        239.65        45.64 o
  13   3   7        176.84        183.79        47.39 o
 -12   4   7        668.36        646.46       101.61 o
 -11   4   7       2293.36       2454.46       166.43 o
 -10   4   7         14.93          7.16        27.22 o
  -9   4   7       1490.89       1513.13        98.56 o
  -8   4   7       3804.02       3684.22       143.68 o
  -7   4   7      17495.95      17825.46       395.34 o
  -6   4   7       1574.40       1631.16        62.96 o
  -5   4   7       1303.10       1076.84       120.30 o
  -4   4   7      34956.16      36274.68      1348.45 o
  -3   4   7       9199.06       9097.62       124.82 o
  -2   4   7        977.99       1065.72        20.66 o
  -1   4   7      23430.21      23421.64       322.19 o
   0   4   7      10590.26      10556.01       142.19 o
   1   4   7      27540.57      27566.93       383.93 o
   2   4   7      12123.80      11810.52       174.32 o
   3   4   7       2069.14       2246.41        57.28 o
   4   4   7      10602.63      10476.47       143.69 o
   5   4   7       2476.31       2483.02        58.41 o
   6   4   7       1564.08       1578.78        42.86 o
   7   4   7       5998.08       5975.36       108.15 o
   8   4   7       3977.35       3988.44        92.34 o
   9   4   7       1759.41       1883.73        66.67 o
  10   4   7       2116.78       2187.75        75.15 o
  11   4   7          1.50         -1.46        15.30 o
  12   4   7        117.64        147.85        31.05 o
  13   4   7        863.34        853.71        93.73 o
 -11   5   7        708.34        742.82        99.86 o
 -10   5   7        735.52        736.56       248.77 o
  -9   5   7       2534.00       2613.18       119.87 o
  -8   5   7       1711.46       1539.39        64.14 o
  -7   5   7       2118.04       2239.48       108.62 o
  -6   5   7        149.86        145.61        26.88 o
  -5   5   7       8107.22       8159.10       184.10 o
  -4   5   7          0.10         -4.09         8.19 o
  -3   5   7       4846.01       4947.49        94.96 o
  -2   5   7         32.02         42.89         5.00 o
  -1   5   7        243.13        237.02        14.16 o
   0   5   7      18924.48      18125.73       284.02 o
   1   5   7         35.59         24.78         6.47 o
   2   5   7      43003.84      42237.56       864.95 o
   3   5   7      13645.14      13452.37       218.25 o
   4   5   7         18.67         27.49        10.18 o
   5   5   7      29737.92      28557.12       555.46 o
   6   5   7       3941.56       4152.73        98.07 o
   7   5   7       3931.34       3824.75       111.74 o
   8   5   7       4757.25       4665.55       135.79 o
   9   5   7      10217.04      10182.14       216.54 o
  10   5   7        305.14        286.35        34.14 o
  11   5   7        491.26        398.83        48.58 o
  12   5   7       2074.42       2224.85        91.73 o
 -11   6   7       1341.77       1135.25       124.39 o
 -10   6   7        415.19        476.53        77.08 o
  -9   6   7        574.11        630.58        95.48 o
  -8   6   7       2134.48       2218.61       104.58 o
  -7   6   7       1344.69       1315.35        76.10 o
  -6   6   7        214.41        215.37        31.55 o
  -5   6   7        534.72        572.44        37.68 o
  -4   6   7       5126.20       5072.04       143.65 o
  -3   6   7       5304.81       5452.16        91.99 o
  -2   6   7         68.08         82.54         7.33 o
  -1   6   7       6064.35       6328.27       170.30 o
   0   6   7       3999.31       3935.34       116.18 o
   1   6   7      21592.65      20802.90       633.94 o
   2   6   7      11905.89      11682.67       212.45 o
   3   6   7       2313.19       2194.39        52.99 o
   4   6   7      31116.06      31027.79       543.11 o
   5   6   7       2154.81       2071.79        86.99 o
   6   6   7       3043.25       2885.22       101.46 o
   7   6   7       5121.13       5191.48       178.05 o
   8   6   7        341.66        379.08        31.00 o
   9   6   7       1340.13       1222.67        53.10 o
  10   6   7         47.48         19.78        16.16 o
  11   6   7        562.29        555.13        48.41 o
  12   6   7       1143.31       1232.16        75.18 o
 -11   7   7       1877.07       2228.46       157.67 o
 -10   7   7       1273.36       1387.53       113.88 o
  -9   7   7       1245.89       1272.87       109.50 o
  -8   7   7       3263.48       3304.37       133.39 o
  -7   7   7        102.33        109.38        27.04 o
  -6   7   7          2.39         17.89        12.38 o
  -5   7   7       4281.91       4175.17       108.02 o
  -4   7   7        219.23        184.82        14.48 o
  -3   7   7       1958.19       2030.20        46.39 o
  -2   7   7      11937.38      11772.98       425.72 o
  -1   7   7        644.30        709.87        47.30 o
   0   7   7       1001.12       1140.12        43.94 o
   1   7   7       2724.50       2652.97        77.28 o
   2   7   7       8804.95       8571.39       406.14 o
   3   7   7       6321.24       6349.63       104.82 o
   4   7   7        419.36        404.69        19.88 o
   5   7   7      19618.62      19629.78       318.15 o
   6   7   7          0.64         -0.92         9.89 o
   7   7   7         58.47         59.63        17.45 o
   8   7   7       1926.19       2052.63        63.28 o
   9   7   7        481.90        482.82        35.76 o
  10   7   7        355.21        416.79        35.88 o
  11   7   7       1553.80       1591.02        78.39 o
  12   7   7         47.44         70.01        25.61 o
 -10   8   7         30.38         43.80        36.79 o
  -9   8   7       2191.63       2170.64       109.82 o
  -8   8   7        266.74        380.21        77.08 o
  -7   8   7        458.71        372.03        44.57 o
  -6   8   7       1784.75       1908.15        88.30 o
  -5   8   7        370.35        348.55        27.41 o
  -4   8   7       2277.50       2269.61        67.10 o
  -3   8   7       5803.78       5641.66       189.23 o
  -2   8   7      10129.43      10308.36       383.67 o
  -1   8   7       8357.16       8187.18       223.58 o
   0   8   7       4639.09       4797.39       122.63 o
   1   8   7      11290.03      10981.77       244.32 o
   2   8   7         17.80         17.13        16.94 o
   3   8   7          4.64         13.74        10.54 o
   4   8   7       1790.66       1859.73        67.54 o
   5   8   7       1720.71       1666.24        43.20 o
   6   8   7         35.71         49.14        18.60 o
   7   8   7        213.18        194.06        26.65 o
   8   8   7         27.28          5.29        15.07 o
   9   8   7          0.94         -4.98         9.95 o
  10   8   7        609.02        600.21        63.22 o
  11   8   7        862.78        885.71        55.66 o
  -9   9   7        753.13        509.81        77.08 o
  -8   9   7       2042.32       2001.99       100.01 o
  -7   9   7        753.16        693.14        58.86 o
  -6   9   7       1597.51       1592.08       109.33 o
  -5   9   7       4376.62       4404.01       116.17 o
  -4   9   7       3590.58       3664.96        96.67 o
  -3   9   7       3876.96       3862.31       140.15 o
  -2   9   7       9135.63       9428.89       362.65 o
  -1   9   7         29.56          3.01        15.45 o
   0   9   7      29209.05      29559.49       730.88 o
   1   9   7       2504.39       2527.21        79.96 o
   2   9   7          6.04         19.59         8.25 o
   3   9   7       6655.88       6597.45       167.58 o
   4   9   7       2417.09       2361.03       104.36 o
   5   9   7         35.92         42.00        14.40 o
   6   9   7       1111.89       1202.89        66.73 o
   7   9   7         30.32         35.30        18.19 o
   8   9   7       1071.74       1001.41        58.54 o
   9   9   7        538.45        671.60        52.92 o
  10   9   7        106.41         92.95        32.72 o
  11   9   7         39.23         17.83        27.15 o
  -9  10   7         64.19          8.76        35.04 o
  -8  10   7       1330.07       1369.16        85.23 o
  -7  10   7       1099.33       1096.42        71.62 o
  -6  10   7        514.15        540.81        41.17 o
  -5  10   7       5756.30       5669.25       285.56 o
  -4  10   7         94.71         96.06        15.59 o
  -3  10   7       1867.09       1816.10        88.47 o
  -2  10   7         40.46         22.78        24.53 o
  -1  10   7       5513.49       5028.08       157.91 o
   0  10   7       1949.94       1924.94        82.21 o
   1  10   7       8042.26       8256.35       197.64 o
   2  10   7       1238.49       1367.10        50.32 o
   3  10   7       2839.81       2833.09        72.30 o
   4  10   7       9129.49       9263.21       214.44 o
   5  10   7       1048.84       1036.97        44.00 o
   6  10   7        655.03        565.65        42.77 o
   7  10   7       5784.80       5845.00       171.65 o
   8  10   7       1227.03       1164.02        64.71 o
   9  10   7       2113.10       2212.16        89.12 o
  10  10   7        802.96        635.65        63.57 o
  -8  11   7        223.87        236.51        50.81 o
  -7  11   7       1720.88       1670.28       268.05 o
  -6  11   7       3064.79       3242.92       100.29 o
  -5  11   7         62.52         68.17        17.79 o
  -4  11   7       9463.11       9420.48       214.98 o
  -3  11   7       1830.72       1884.86        88.27 o
  -2  11   7        499.68        534.17        84.09 o
  -1  11   7       4530.06       4594.90       152.31 o
   0  11   7       2068.41       1976.59        87.28 o
   1  11   7        237.35        312.55        43.19 o
   2  11   7        586.94        581.49        43.80 o
   3  11   7       1015.16        956.77        89.45 o
   4  11   7       2821.41       2488.20        80.40 o
   5  11   7        115.59         78.26        19.49 o
   6  11   7         15.13          5.98        15.26 o
   7  11   7        264.71        217.27        35.93 o
   8  11   7        790.67        925.63        61.25 o
   9  11   7         84.51        104.20        30.90 o
  -7  12   7        259.82        245.27        49.05 o
  -6  12   7        332.14        262.79        43.80 o
  -5  12   7       1041.52       1022.93        58.00 o
  -4  12   7        704.58        719.25       104.24 o
  -3  12   7       2229.67       2219.00       197.97 o
  -2  12   7        221.38        274.60        41.81 o
  -1  12   7        119.54        198.62        33.38 o
   0  12   7        768.18        832.97       156.80 o
   1  12   7        919.85        858.74        78.84 o
   2  12   7        292.41        291.32        33.53 o
   3  12   7       1964.33       2113.91        80.83 o
   4  12   7        597.88        619.58        45.26 o
   5  12   7       2852.45       2804.18       117.53 o
   6  12   7        274.48        270.41        39.37 o
   7  12   7        203.59        275.18        35.28 o
   8  12   7       3415.56       3164.04       110.25 o
  -5  13   7         62.71         63.51        23.65 o
  -4  13   7        122.41         95.37        21.38 o
  -3  13   7        174.37        174.83        23.34 o
  -2  13   7         86.31         94.81        22.78 o
  -1  13   7        133.15        107.39        29.09 o
   0  13   7         10.15          7.63         9.40 o
   1  13   7        115.92         76.62        27.69 o
   2  13   7        289.97        275.98        41.63 o
   3  13   7         20.97         25.67        24.68 o
   4  13   7         80.32         96.55        20.48 o
   5  13   7          5.54          8.71        18.64 o
   6  13   7        672.43        536.65       112.12 o
   7  13   7        185.61        195.60        37.59 o
  -3  14   7        235.67        231.85        29.06 o
  -2  14   7        833.37        789.45        44.94 o
  -1  14   7          7.86         22.12        12.25 o
   0  14   7        150.90        159.97        48.18 o
   1  14   7       1719.95       1898.84        98.20 o
   2  14   7         22.11         20.15        31.53 o
   3  14   7        496.60        434.22        55.12 o
   4  14   7        110.76         92.75        21.64 o
  -3 -10   8         12.25         26.28        35.04 o
  -2 -10   8       1250.43       1267.99        76.53 o
  -1 -10   8        217.01        194.36        72.71 o
   0 -10   8        815.12        725.30        98.11 o
   1 -10   8       2012.08       2075.96       101.49 o
   2 -10   8        650.80        626.03        63.72 o
   3 -10   8        348.62        296.95        46.15 o
  -5  -9   8        200.17        197.97        59.57 o
  -4  -9   8        467.06        462.51        82.34 o
  -3  -9   8        122.23        133.15        50.81 o
  -2  -9   8        549.69        589.36        56.80 o
  -1  -9   8       4000.30       4299.46       159.89 o
   0  -9   8        364.80        380.87        47.59 o
   1  -9   8        812.43        747.10        65.34 o
   2  -9   8       6456.75       6584.09       222.68 o
   3  -9   8         41.62         16.78        30.66 o
   4  -9   8       1729.95       1588.92        88.96 o
   5  -9   8        439.77        491.98        56.98 o
  -7  -8   8       1910.65       2019.98       162.93 o
  -6  -8   8       3233.53       2964.27       196.22 o
  -5  -8   8          9.48        -14.02        33.29 o
  -4  -8   8         42.72         17.52        33.29 o
  -3  -8   8       3915.03       3840.23       224.25 o
  -2  -8   8        554.15        507.00        50.07 o
  -1  -8   8        722.17        672.74        91.10 o
   0  -8   8        961.22       1096.06        91.98 o
   1  -8   8       1697.57       1724.92        85.77 o
   2  -8   8        971.75       1013.06        75.45 o
   3  -8   8       4145.21       4400.12       163.72 o
   4  -8   8         10.30          0.88        19.82 o
   5  -8   8        326.78        348.85        48.31 o
   6  -8   8         18.58         16.84        27.15 o
   7  -8   8       1782.83       1725.39       167.31 o
  -8  -7   8          9.04          5.26        36.79 o
  -7  -7   8        758.68        811.14       110.37 o
  -6  -7   8        190.15        268.05        66.57 o
  -5  -7   8       2103.61       2261.74       159.43 o
  -4  -7   8       1104.46        942.54       110.37 o
  -3  -7   8        427.29        381.92        71.83 o
  -2  -7   8       7154.40       7159.48       239.14 o
  -1  -7   8        948.48       1009.11        98.11 o
   0  -7   8       1680.52       1611.24        65.78 o
   1  -7   8        549.51        591.63        77.92 o
   2  -7   8       7926.52       7583.26       194.11 o
   3  -7   8       2172.95       2364.30       105.12 o
   4  -7   8       1310.89       1286.72        74.57 o
   5  -7   8        886.30        998.18        95.48 o
   6  -7   8       4757.53       4690.65       175.02 o
   7  -7   8        568.82        650.62       101.61 o
   8  -7   8        852.19        781.32        71.22 o
  -9  -6   8         41.32         49.93        33.45 o
  -8  -6   8        579.68        598.26        68.10 o
  -7  -6   8       1123.09       1060.75        88.26 o
  -6  -6   8        922.40        998.95        84.21 o
  -5  -6   8        457.73        483.44        59.31 o
  -4  -6   8          3.58         -9.68        19.36 o
  -3  -6   8       5158.50       4735.96       184.68 o
  -2  -6   8       2257.56       2327.15        75.86 o
  -1  -6   8       3170.94       3087.83        86.49 o
   0  -6   8       2066.93       1971.67        65.13 o
   1  -6   8        425.64        354.12        30.17 o
   2  -6   8          1.72          8.82        12.71 o
   3  -6   8       2306.72       2292.03       114.80 o
   4  -6   8        184.33        227.11        31.22 o
   5  -6   8         67.51        122.55        29.09 o
   6  -6   8         67.54         45.94        24.53 o
   7  -6   8       5150.45       5202.84       188.94 o
   8  -6   8          0.20         43.11        33.29 o
   9  -6   8        378.69        328.20        50.07 o
 -10  -5   8        458.36        402.84        60.44 o
  -9  -5   8         28.77          2.20        26.28 o
  -8  -5   8         31.58         38.47        27.10 o
  -7  -5   8       1954.00       1748.82       109.52 o
  -6  -5   8        247.12        252.04        36.04 o
  -5  -5   8         45.46         66.22        24.14 o
  -4  -5   8        119.71         80.73        26.81 o
  -3  -5   8        852.60        732.78        44.39 o
  -2  -5   8       5092.14       5111.46       109.87 o
  -1  -5   8        139.96        128.04        18.21 o
   0  -5   8        184.62        161.39        18.78 o
   1  -5   8        455.60        449.94        29.44 o
   2  -5   8       2699.05       2573.37        75.98 o
   3  -5   8        741.28        669.38        39.79 o
   4  -5   8         18.15         23.47        13.91 o
   5  -5   8       5389.77       5207.40       154.08 o
   6  -5   8        393.84        453.29        43.76 o
   7  -5   8        213.99        248.33        37.47 o
   8  -5   8         27.81        -11.15        22.30 o
   9  -5   8        852.67        909.93        77.06 o
  10  -5   8        345.63        421.09        55.03 o
 -10  -4   8          0.93         -3.28        31.53 o
  -9  -4   8          4.58         20.19        43.57 o
  -8  -4   8        565.30        539.26        74.66 o
  -7  -4   8        327.29        340.00        41.57 o
  -6  -4   8       5068.76       4872.40       151.28 o
  -5  -4   8         25.53         36.44        15.77 o
  -4  -4   8        332.84        327.97        27.40 o
  -3  -4   8        504.92        539.21        27.90 o
  -2  -4   8       7667.20       7462.07       107.37 o
  -1  -4   8        725.11        698.12        24.89 o
   0  -4   8       1486.49       1435.77        36.24 o
   1  -4   8       2522.97       2614.57        52.85 o
   2  -4   8       8628.43       8265.59       132.88 o
   3  -4   8       1309.28       1281.71        36.76 o
   4  -4   8       2639.04       2485.31        60.70 o
   5  -4   8       6650.41       6781.47       156.50 o
   6  -4   8        129.09         91.10        23.91 o
   7  -4   8         57.24         18.81        18.75 o
   8  -4   8        314.67        331.38        39.61 o
   9  -4   8        176.98        228.86        36.33 o
  10  -4   8         30.78         20.98        25.66 o
 -11  -3   8       3308.16       3032.59       204.98 o
 -10  -3   8        260.40        215.55        65.70 o
  -9  -3   8        631.03        711.94       127.02 o
  -8  -3   8       1984.10       1863.95        78.90 o
  -7  -3   8       6931.10       6839.99       146.93 o
  -6  -3   8         10.26         22.71        14.09 o
  -5  -3   8        207.91        170.10        17.56 o
  -4  -3   8       5539.24       5486.87        92.29 o
  -3  -3   8       4843.60       4669.54        80.88 o
  -2  -3   8         66.07         66.23         9.75 o
  -1  -3   8       4548.83       4415.50        69.55 o
   0  -3   8       2537.84       2381.13        47.70 o
   1  -3   8          0.46         16.34         8.91 o
   2  -3   8         35.12         45.04         8.97 o
   3  -3   8       7208.12       7278.87       104.88 o
   4  -3   8        155.13        157.76        13.82 o
   5  -3   8       1443.69       1418.46        40.37 o
   6  -3   8      13326.26      13891.07       256.02 o
   7  -3   8        674.60        697.11        45.53 o
   8  -3   8       2698.63       2778.82        88.98 o
   9  -3   8       1120.13       1189.62        62.15 o
  10  -3   8        591.05        561.39        40.41 o
  11  -3   8       3370.05       3477.26       107.47 o
 -11  -2   8        178.08        169.94        56.06 o
 -10  -2   8       1417.01       1468.32       105.01 o
  -9  -2   8         39.52         28.09        22.91 o
  -8  -2   8         42.92         24.88        16.95 o
  -7  -2   8       1516.67       1561.95        55.90 o
  -6  -2   8       9643.38      10271.23       197.66 o
  -5  -2   8        209.19        194.17        20.83 o
  -4  -2   8        990.51        987.56        31.91 o
  -3  -2   8       7165.24       7441.19       113.58 o
  -2  -2   8      24818.81      24219.86       294.84 o
  -1  -2   8       1390.32       1399.28        32.64 o
   0  -2   8        548.75        469.88        19.95 o
   1  -2   8      37356.27      37506.47       445.83 o
   2  -2   8       7410.03       7270.78       102.32 o
   3  -2   8       1416.97       1381.57        32.31 o
   4  -2   8        415.52        428.85        20.30 o
   5  -2   8      10744.14      10852.68       157.85 o
   6  -2   8        740.38        684.21        29.85 o
   7  -2   8         49.72         20.52        12.11 o
   8  -2   8        342.60        351.57        33.53 o
   9  -2   8        609.66        563.64        41.04 o
  10  -2   8       1371.10       1536.17        59.77 o
  11  -2   8        136.09        137.46        23.97 o
 -11  -1   8       4591.87       4692.07       190.89 o
 -10  -1   8         55.42         49.26        26.59 o
  -9  -1   8        159.34        174.89        31.82 o
  -8  -1   8       8444.72       8331.04       188.55 o
  -7  -1   8       6487.80       6570.57       154.72 o
  -6  -1   8         75.73         60.24        17.37 o
  -5  -1   8        133.57        106.51        14.30 o
  -4  -1   8       9493.76       9375.61       137.08 o
  -3  -1   8       4686.79       4531.43        75.63 o
  -2  -1   8       2436.36       2301.99        46.13 o
  -1  -1   8       3238.68       3130.50        54.10 o
   0  -1   8      20659.63      20189.62       262.34 o
   1  -1   8       6570.82       6553.24        91.94 o
   2  -1   8      16619.62      16661.19       208.33 o
   3  -1   8        483.42        453.78        19.60 o
   4  -1   8       1572.46       1591.24        38.05 o
   5  -1   8       6011.58       6053.06        97.37 o
   6  -1   8       2492.78       2615.72        58.58 o
   7  -1   8       9148.17       8771.61       134.64 o
   8  -1   8        394.39        375.65        25.63 o
   9  -1   8         35.78         35.67        15.70 o
  10  -1   8       6538.38       6431.17       140.47 o
  11  -1   8       2237.64       2531.64        77.88 o
  12  -1   8         44.47         45.93        36.84 o
 -11   0   8         38.72         18.00        62.19 o
 -10   0   8        948.37        950.73        65.09 o
  -9   0   8         24.79          0.95        16.59 o
  -8   0   8        267.23        338.13        38.78 o
  -7   0   8          4.40         -3.03        12.29 o
  -6   0   8       4816.82       5050.08       122.17 o
  -5   0   8       2610.96       2659.33        65.67 o
  -4   0   8       1042.00       1028.09        32.67 o
  -3   0   8      10647.28      10870.99       151.62 o
  -2   0   8       1711.61       1579.17        34.44 o
  -1   0   8       2739.78       2698.70        44.02 o
   0   0   8        151.18        147.26        11.57 o
   1   0   8      24736.02      24350.77       293.10 o
   2   0   8       1782.56       1808.47        38.11 o
   3   0   8        419.73        411.25        19.54 o
   4   0   8      11933.86      11880.45       166.14 o
   5   0   8        768.32        735.46        28.13 o
   6   0   8       5309.09       5450.85        96.22 o
   7   0   8       3924.60       3820.84        70.99 o
   8   0   8       2573.31       2530.75        59.58 o
   9   0   8       5288.00       5188.22       106.69 o
  10   0   8       1309.46       1214.46        61.18 o
  11   0   8       1785.68       1519.06        67.22 o
  12   0   8         74.15         67.71        25.04 o
 -11   1   8          4.59         -8.66        32.41 o
 -10   1   8          4.94         13.56        20.59 o
  -9   1   8        130.77        154.19        28.46 o
  -8   1   8        133.58        134.18        26.86 o
  -7   1   8        119.10        128.41        20.39 o
  -6   1   8       9455.88       9370.95       170.30 o
  -5   1   8       6466.07       6276.57       120.26 o
  -4   1   8       7938.16       7899.24       143.53 o
  -3   1   8      24603.78      24569.83       319.53 o
  -2   1   8        455.46        497.35        17.38 o
  -1   1   8       1614.63       1501.41        26.97 o
   0   1   8       2066.22       2133.94        39.60 o
   1   1   8       4619.55       4515.37        79.46 o
   2   1   8        322.01        356.00        16.97 o
   3   1   8       2369.92       2241.45        41.01 o
   4   1   8       1904.52       1990.70        38.85 o
   5   1   8         97.55         82.33        12.11 o
   6   1   8        297.14        255.45        20.88 o
   7   1   8       2982.10       3061.49        64.51 o
   8   1   8       4222.10       4075.42        80.56 o
   9   1   8        630.78        698.57        35.05 o
  10   1   8       9962.39      10113.64       193.77 o
  11   1   8        484.93        393.15        38.76 o
  12   1   8        301.92        253.74        37.65 o
 -11   2   8       1364.02       1420.50        87.91 o
 -10   2   8        661.62        656.46        60.10 o
  -9   2   8        846.02       1000.98        59.88 o
  -8   2   8       8225.03       8433.93       217.31 o
  -7   2   8        585.19        584.18        38.69 o
  -6   2   8       7929.65       7925.63       143.57 o
  -5   2   8         79.30         90.56        11.51 o
  -4   2   8      23626.20      23595.52       391.73 o
  -3   2   8      12143.66      12177.39       259.96 o
  -2   2   8       4959.92       4766.64        78.13 o
  -1   2   8      10988.30      10978.11       155.85 o
   0   2   8       8018.93       8417.68       108.14 o
   1   2   8       1224.33       1185.86        23.35 o
   2   2   8        315.25        313.90        13.31 o
   3   2   8       7925.51       7778.05        98.96 o
   4   2   8       1334.55       1219.66        31.45 o
   5   2   8       2551.99       2500.63        56.47 o
   6   2   8       6011.02       5886.88       107.16 o
   7   2   8        715.29        754.93        32.19 o
   8   2   8        241.35        223.97        21.50 o
   9   2   8          0.55         19.16        13.56 o
  10   2   8       5722.97       5834.40       127.28 o
  11   2   8         79.03         71.34        19.67 o
  12   2   8          0.44         18.61        21.15 o
 -11   3   8         91.13         72.84        26.88 o
 -10   3   8       1553.83       1630.18        82.56 o
  -9   3   8       5467.75       5555.97       158.88 o
  -8   3   8        323.03        323.30        34.38 o
  -7   3   8       8878.30       9162.99       331.27 o
  -6   3   8        170.76        161.86        22.05 o
  -5   3   8       1682.94       1683.41        53.63 o
  -4   3   8       1005.63        981.21        25.96 o
  -3   3   8      32567.52      32276.44       500.71 o
  -2   3   8       3348.26       3399.86        67.86 o
  -1   3   8        259.72        254.81        10.52 o
   0   3   8      18743.32      17941.13       203.74 o
   1   3   8       3681.44       3766.81        51.48 o
   2   3   8       7672.51       7730.42        95.79 o
   3   3   8      12191.86      11853.02       183.42 o
   4   3   8        540.24        500.02        23.13 o
   5   3   8      18443.63      18180.15       273.34 o
   6   3   8       4448.22       4173.88        82.44 o
   7   3   8       2122.21       1926.23        50.76 o
   8   3   8       2236.98       2126.01        56.44 o
   9   3   8        406.01        457.01        39.22 o
  10   3   8         53.58         15.99        15.74 o
  11   3   8       1045.15       1036.33        75.35 o
  12   3   8          0.09          2.96        24.13 o
 -11   4   8       1421.68       1289.42       136.65 o
 -10   4   8       3088.12       3120.22       120.72 o
  -9   4   8         40.48         50.00        18.74 o
  -8   4   8      21815.29      22490.30       496.38 o
  -7   4   8       2930.93       3045.54       112.07 o
  -6   4   8       1657.51       1580.56        70.46 o
  -5   4   8      10162.06      10805.55       303.42 o
  -4   4   8       1776.84       1842.51        60.76 o
  -3   4   8        174.42        184.02        16.71 o
  -2   4   8        376.71        427.95        26.69 o
  -1   4   8        480.71        508.66        17.13 o
   0   4   8        456.27        452.49        16.06 o
   1   4   8       3741.06       3741.54        64.18 o
   2   4   8       2556.08       2571.63        49.44 o
   3   4   8       1838.96       1830.40        47.80 o
   4   4   8      12071.05      11852.70       169.55 o
   5   4   8        686.57        651.49        23.33 o
   6   4   8      27725.83      27797.18       406.47 o
   7   4   8        304.75        248.73        24.80 o
   8   4   8         23.18         38.67        14.09 o
   9   4   8       7961.26       7582.20       150.53 o
  10   4   8       3490.54       3830.91       108.88 o
  11   4   8          2.71          1.34        20.03 o
  12   4   8       1226.83       1088.63        71.93 o
 -11   5   8         25.04         22.78        38.54 o
 -10   5   8       1283.55       1341.98       113.88 o
  -9   5   8       1075.53       1019.09        84.17 o
  -8   5   8       1325.18       1215.36        82.32 o
  -7   5   8      14645.45      15085.06       458.13 o
  -6   5   8       2785.20       2777.66       112.36 o
  -5   5   8        823.67        790.60        67.45 o
  -4   5   8      18187.40      17426.36       454.06 o
  -3   5   8       3777.63       3892.74       108.14 o
  -2   5   8       2356.08       2341.78        53.61 o
  -1   5   8      13242.77      13174.60       229.19 o
   0   5   8       3158.68       3061.31        68.74 o
   1   5   8      19212.34      18780.52       292.42 o
   2   5   8       5825.67       5632.79       101.38 o
   3   5   8       1883.65       1865.61        45.55 o
   4   5   8       5921.34       5798.41       108.07 o
   5   5   8       4792.87       4832.51        95.24 o
   6   5   8       1860.99       1828.49        54.97 o
   7   5   8          6.84         -2.81        11.66 o
   8   5   8       3762.90       3827.05       101.18 o
   9   5   8        817.74        791.59        47.22 o
  10   5   8          0.75         20.82        16.77 o
  11   5   8        815.73        760.80        60.81 o
  12   5   8         83.00        100.02        28.91 o
 -11   6   8        671.97        741.07       103.36 o
 -10   6   8        355.56        339.87        70.08 o
  -9   6   8          4.27        -15.68        33.29 o
  -8   6   8        956.43        912.03        74.41 o
  -7   6   8       1023.03       1004.84        82.34 o
  -6   6   8       1534.19       1533.86        76.42 o
  -5   6   8       1745.81       1880.35        81.91 o
  -4   6   8       2040.50       1980.79       212.86 o
  -3   6   8        628.70        617.38        24.94 o
  -2   6   8        424.00        453.12        13.89 o
  -1   6   8       3277.39       3123.74        77.23 o
   0   6   8       4896.11       4569.47        90.88 o
   1   6   8       1858.46       1805.99        59.17 o
   2   6   8      12513.66      11964.90       220.34 o
   3   6   8       1780.01       1774.95        48.66 o
   4   6   8        205.99        225.44        23.52 o
   5   6   8       3218.28       3136.73        78.58 o
   6   6   8       2451.35       2373.99        78.75 o
   7   6   8        321.65        294.68        19.82 o
   8   6   8       1012.10        957.25        45.22 o
   9   6   8       1411.87       1425.59        64.48 o
  10   6   8       1562.55       1579.76       122.64 o
  11   6   8        811.91        772.11        57.15 o
  12   6   8          2.47         14.88        21.72 o
 -10   7   8         16.28         26.28        35.04 o
  -9   7   8       4380.38       4302.74       217.24 o
  -8   7   8         29.94         26.24       107.74 o
  -7   7   8       1063.28       1098.49        71.36 o
  -6   7   8       1152.80       1203.73        68.94 o
  -5   7   8        236.25        249.06        32.00 o
  -4   7   8         19.45          7.85        28.03 o
  -3   7   8       1976.84       1943.93        47.79 o
  -2   7   8        279.95        295.22        13.43 o
  -1   7   8        452.56        460.80        33.38 o
   0   7   8         27.09         24.42        12.64 o
   1   7   8       1863.02       1911.36        54.83 o
   2   7   8       5741.31       5393.27       239.99 o
   3   7   8        194.01        198.99        16.23 o
   4   7   8        299.88        314.66        22.12 o
   5   7   8        180.55        171.99        21.91 o
   6   7   8       1828.65       1921.79        69.63 o
   7   7   8        761.45        724.19        49.57 o
   8   7   8        203.85        185.37        22.67 o
   9   7   8        977.10       1083.65        50.58 o
  10   7   8        104.41        108.41        23.76 o
  11   7   8       1100.95        999.69        61.06 o
 -10   8   8       1721.26       1836.02       136.65 o
  -9   8   8          2.46        -13.14        26.28 o
  -8   8   8       4504.68       4400.34       163.74 o
  -7   8   8        664.72        628.05        58.31 o
  -6   8   8        169.48        124.16        27.22 o
  -5   8   8       4979.85       4993.72       160.76 o
  -4   8   8       1546.69       1616.61        53.79 o
  -3   8   8       5149.12       5146.05       101.62 o
  -2   8   8       8825.12       8890.61       237.81 o
  -1   8   8       4000.52       4021.84       123.86 o
   0   8   8       7192.97       7311.83       172.24 o
   1   8   8          0.90         10.08         7.33 o
   2   8   8       3034.31       2994.29       113.09 o
   3   8   8        882.55        888.51        57.05 o
   4   8   8       2268.63       2270.67        51.21 o
   5   8   8          0.86          2.48        11.89 o
   6   8   8       1652.27       1638.00        63.85 o
   7   8   8        261.54        234.73        30.74 o
   8   8   8        737.28        609.82        48.43 o
   9   8   8        852.98        757.30        56.30 o
  10   8   8          0.47         -7.19        18.21 o
  11   8   8        200.90        209.09        29.69 o
  -9   9   8       2735.58       2580.59       157.67 o
  -8   9   8        733.32        851.44        91.10 o
  -7   9   8         22.94         84.53        26.50 o
  -6   9   8       1676.18       1664.19       107.74 o
  -5   9   8       2761.69       2878.27       196.22 o
  -4   9   8       3434.01       3344.32        90.17 o
  -3   9   8        179.66        234.51        34.75 o
  -2   9   8        185.17        185.44        25.93 o
  -1   9   8       7200.50       7479.16       211.19 o
   0   9   8       1200.38       1198.97        58.18 o
   1   9   8        143.02        127.52        20.47 o
   2   9   8        131.44        121.82        11.02 o
   3   9   8       3690.55       3662.06        98.83 o
   4   9   8       2642.39       2485.28        77.41 o
   5   9   8       1137.56       1246.49        54.21 o
   6   9   8       1287.08       1280.81        76.77 o
   7   9   8       4463.93       4515.97       130.97 o
   8   9   8        141.14        186.06        29.86 o
   9   9   8       3572.47       3608.58       138.67 o
  10   9   8        211.23        161.01        38.65 o
  -8  10   8       1273.64       1145.76        94.60 o
  -7  10   8       1390.36       1476.12       127.02 o
  -6  10   8       2594.64       2747.46       130.52 o
  -5  10   8       2395.97       2344.72        93.29 o
  -4  10   8       5211.19       5305.39       131.56 o
  -3  10   8        323.11        280.97        48.18 o
  -2  10   8       2866.44       2933.94       222.50 o
  -1  10   8       3729.36       3706.48       222.50 o
   0  10   8       3347.62       3564.99       123.22 o
   1  10   8         30.90         44.20        15.42 o
   2  10   8       3840.24       3833.44       121.21 o
   3  10   8        442.15        481.25        29.92 o
   4  10   8       2851.31       2741.49       115.69 o
   5  10   8        163.67        152.73        15.56 o
   6  10   8        261.30        258.52        30.74 o
   7  10   8          6.99          2.84        16.19 o
   8  10   8       1571.85       1452.80       105.82 o
   9  10   8          3.76          9.42        22.69 o
  10  10   8       1058.82       1016.09        80.79 o
  -7  11   8        847.40        816.40        82.34 o
  -6  11   8        263.16        214.75        34.22 o
  -5  11   8        582.49        609.33        49.93 o
  -4  11   8        163.24        186.68        20.72 o
  -3  11   8        132.83        147.21        35.04 o
  -2  11   8          4.15         -1.54        15.15 o
  -1  11   8       1164.22       1277.61        66.59 o
   0  11   8       2594.84       2517.57       101.49 o
   1  11   8         33.43         95.07        23.65 o
   2  11   8       2144.76       2021.28        84.96 o
   3  11   8       4337.40       4088.29       110.99 o
   4  11   8          0.56         -4.03        12.60 o
   5  11   8       5274.54       5445.27       145.75 o
   6  11   8        376.92        285.82        32.89 o
   7  11   8        423.82        374.66        38.60 o
   8  11   8       1625.41       1694.53       135.77 o
   9  11   8        404.09        328.63        64.82 o
  -6  12   8          6.07         42.05        28.03 o
  -5  12   8          3.76         15.77        21.02 o
  -4  12   8        569.28        565.05        45.64 o
  -3  12   8         98.94         91.70        13.36 o
  -2  12   8          1.02          1.43        14.53 o
  -1  12   8         10.37         13.25        19.36 o
   0  12   8        258.67        258.24        42.05 o
   1  12   8         42.63         -3.62        17.93 o
   2  12   8        392.33        310.38        34.83 o
   3  12   8        308.27        250.22        28.57 o
   4  12   8       2369.17       2119.40        93.84 o
   5  12   8       1047.66        978.17        53.38 o
   6  12   8        694.18        652.60        48.83 o
   7  12   8        417.65        413.97        47.78 o
   8  12   8          2.40        -11.14        22.28 o
  -4  13   8          5.14         -2.87        13.74 o
  -3  13   8          0.44          1.17        10.97 o
  -2  13   8       3636.52       3654.54       246.15 o
  -1  13   8          1.61          0.00        21.06 o
   0  13   8       1171.19       1137.99       139.28 o
   1  13   8       1902.09       2212.07       102.15 o
   2  13   8        365.61        344.64        49.93 o
   3  13   8          6.01         42.92        14.89 o
   4  13   8          2.98         11.06        16.44 o
   5  13   8        693.49        600.72        51.86 o
   6  13   8          8.09         37.61        26.28 o
  -2  14   8         80.17         38.27        12.46 o
  -1  14   8       2518.36       2592.52       117.06 o
   0  14   8        712.57        523.60        64.82 o
   1  14   8        512.48        584.46       150.67 o
   2  14   8       2139.56       2440.36       112.65 o
   3  14   8         78.98         86.72        18.84 o
  -3  -9   9       1279.17       1341.98       124.39 o
  -2  -9   9       1574.50       1653.82       138.40 o
  -1  -9   9        240.86        224.25        63.07 o
   0  -9   9        203.13        167.59        35.78 o
   1  -9   9       1234.91       1163.75       103.36 o
   2  -9   9        129.01        182.03        42.92 o
   3  -9   9       1124.41       1107.21        83.56 o
  -5  -8   9        650.58        860.20       115.63 o
  -4  -8   9         27.27        -10.51        33.29 o
  -3  -8   9        157.74        136.65        52.56 o
  -2  -8   9       2357.14       2515.77       175.19 o
  -1  -8   9       2383.73       2554.32       175.19 o
   0  -8   9        778.59        895.24        70.70 o
   1  -8   9          4.17        -11.02        41.17 o
   2  -8   9       2233.95       2450.43       112.22 o
   3  -8   9       4870.08       5013.87       271.55 o
   4  -8   9          1.70         -1.65        29.78 o
   5  -8   9         24.04         40.15        29.65 o
  -7  -7   9        404.06        523.83        91.10 o
  -6  -7   9         44.07         49.05        43.80 o
  -5  -7   9         45.89        -15.77        31.53 o
  -4  -7   9        462.01        485.28        82.34 o
  -3  -7   9       1571.49       1412.06       124.39 o
  -2  -7   9         53.23         49.05        36.79 o
  -1  -7   9       1287.22       1217.59       112.12 o
   0  -7   9         60.38         18.26        24.53 o
   1  -7   9         61.12         48.87        27.15 o
   2  -7   9       1056.87       1112.12        74.46 o
   3  -7   9        303.47        334.12        44.90 o
   4  -7   9       2813.34       2997.06       155.92 o
   5  -7   9       2214.59       2225.74       108.14 o
   6  -7   9        419.71        447.86        55.03 o
   7  -7   9       4410.96       4633.15       468.64 o
  -8  -6   9          0.57         -9.57        25.37 o
  -7  -6   9       2020.40       2125.20       167.31 o
  -6  -6   9          0.47          8.22        24.13 o
  -5  -6   9         26.03         40.68        27.85 o
  -4  -6   9        343.52        363.28        52.55 o
  -3  -6   9        826.10        747.12        71.51 o
  -2  -6   9        231.75        242.95        49.93 o
  -1  -6   9       1486.49       1490.01       176.07 o
   0  -6   9         41.43         63.56        20.07 o
   1  -6   9          0.92         -6.26        12.53 o
   2  -6   9       2456.37       2523.12        93.48 o
   3  -6   9       2685.09       2581.24        96.35 o
   4  -6   9        480.68        502.19        47.25 o
   5  -6   9        785.31        634.89        98.11 o
   6  -6   9       7175.93       7054.04       236.36 o
   7  -6   9       1146.18       1087.74       101.61 o
   8  -6   9        843.45        847.90       120.01 o
  -9  -5   9        209.86        241.72        54.31 o
  -8  -5   9        404.83        461.07        74.46 o
  -7  -5   9        693.68        578.81        67.30 o
  -6  -5   9       1703.32       1763.66       102.62 o
  -5  -5   9          0.09          6.34        22.89 o
  -4  -5   9       2033.92       2007.24       148.04 o
  -3  -5   9        424.06        528.64        63.95 o
  -2  -5   9        576.54        547.48        60.10 o
  -1  -5   9       4758.67       4658.31       181.23 o
   0  -5   9        195.77        201.13        39.72 o
   1  -5   9        373.24        385.70        36.99 o
   2  -5   9      12823.15      12768.48       309.27 o
   3  -5   9        115.98        119.96        25.36 o
   4  -5   9         73.26         57.70        20.07 o
   5  -5   9         53.74         72.94        22.16 o
   6  -5   9       3310.76       3445.89       123.43 o
   7  -5   9       2610.42       2706.02       105.15 o
   8  -5   9        509.28        523.18        63.07 o
   9  -5   9       2285.81       2316.90       116.27 o
  -9  -4   9         63.50        -23.75        68.33 o
  -8  -4   9        196.28        169.19        37.67 o
  -7  -4   9       5617.70       5172.66       195.92 o
  -6  -4   9        971.26        891.38        65.04 o
  -5  -4   9       2015.88       1908.97        83.13 o
  -4  -4   9       1478.62       1422.95        52.25 o
  -3  -4   9       3456.52       3265.39        84.91 o
  -2  -4   9       5218.57       5058.25       113.32 o
  -1  -4   9        294.91        248.67        24.20 o
   0  -4   9       2149.88       2177.03        55.21 o
   1  -4   9      19692.09      19055.51       331.62 o
   2  -4   9       1056.23       1087.65        45.61 o
   3  -4   9       9405.81       9415.42       207.90 o
   4  -4   9       3145.98       2993.91       102.89 o
   5  -4   9         63.89        126.41        25.72 o
   6  -4   9       1113.82       1111.12        78.96 o
   7  -4   9       1035.19       1135.25        65.10 o
   8  -4   9         60.96         33.01        23.20 o
   9  -4   9          9.49         -8.45        16.90 o
  10  -4   9        186.30        266.98        33.65 o
 -10  -3   9       1295.97       1546.96       136.65 o
  -9  -3   9        170.66        114.79        42.42 o
  -8  -3   9         34.79         38.13        32.72 o
  -7  -3   9        808.57        849.32        64.07 o
  -6  -3   9       2149.44       2344.90        71.62 o
  -5  -3   9       2325.85       2461.46        72.00 o
  -4  -3   9         77.59         66.46        14.97 o
  -3  -3   9       1560.75       1536.68        44.25 o
  -2  -3   9      12066.74      12311.87       190.76 o
  -1  -3   9       7557.38       7292.18       114.21 o
   0  -3   9       2725.95       2598.49        52.73 o
   1  -3   9       1489.37       1557.03        39.24 o
   2  -3   9      36231.91      36127.06       434.14 o
   3  -3   9       4571.21       4502.80        84.82 o
   4  -3   9       4294.99       4238.50        89.60 o
   5  -3   9      21883.34      22314.51       387.75 o
   6  -3   9       1660.12       1620.06        62.70 o
   7  -3   9       1208.98       1226.89        56.43 o
   8  -3   9        396.35        349.16        42.10 o
   9  -3   9        393.27        419.84        46.78 o
  10  -3   9       1073.72        943.51        58.78 o
 -10  -2   9          9.25        -14.02        33.29 o
  -9  -2   9        745.84        698.00        61.17 o
  -8  -2   9       3744.27       3855.91       131.95 o
  -7  -2   9       1130.59       1061.17        58.74 o
  -6  -2   9       2745.51       2692.25        95.58 o
  -5  -2   9       3289.55       3311.18        85.16 o
  -4  -2   9         96.52         81.82        16.54 o
  -3  -2   9      14652.49      14421.56       259.52 o
  -2  -2   9       2791.89       2960.50        58.20 o
  -1  -2   9       3065.58       3177.46        64.81 o
   0  -2   9       2610.83       2547.56        49.85 o
   1  -2   9       2347.90       2310.65        47.45 o
   2  -2   9       1097.11       1033.77        29.17 o
   3  -2   9       9977.64      10180.25       139.11 o
   4  -2   9         40.77         58.09        11.36 o
   5  -2   9        884.16        896.59        35.58 o
   6  -2   9       4063.95       4176.76        91.33 o
   7  -2   9       1618.96       1664.90        58.20 o
   8  -2   9       1789.65       1849.25        70.34 o
   9  -2   9        919.34        941.56        50.61 o
  10  -2   9       1268.65       1300.05        56.66 o
  11  -2   9       6182.49       6357.71       161.65 o
 -10  -1   9          5.81         16.15        25.19 o
  -9  -1   9        986.08        938.02        87.30 o
  -8  -1   9        268.24        317.18        39.56 o
  -7  -1   9        336.94        375.87        57.21 o
  -6  -1   9         21.80          7.99        16.18 o
  -5  -1   9       3616.66       3612.25        98.53 o
  -4  -1   9       2437.46       2605.30        88.00 o
  -3  -1   9       5659.21       5522.44       103.75 o
  -2  -1   9      25918.89      25514.67       386.58 o
  -1  -1   9       4348.62       4583.38        82.21 o
   0  -1   9       7011.66       6690.27       100.77 o
   1  -1   9      13065.04      13277.68       171.01 o
   2  -1   9       1613.75       1521.97        40.73 o
   3  -1   9        819.40        752.88        28.08 o
   4  -1   9        351.79        397.67        23.74 o
   5  -1   9       7802.82       7867.15       142.20 o
   6  -1   9       2959.47       2787.49        68.87 o
   7  -1   9        334.93        331.33        24.83 o
   8  -1   9         17.13          0.50        10.66 o
   9  -1   9       2004.62       1878.97        70.65 o
  10  -1   9        986.08        916.92        56.95 o
  11  -1   9         17.18         -8.27        21.50 o
 -11   0   9        116.49         99.20        35.67 o
 -10   0   9        111.95         72.41        31.57 o
  -9   0   9        421.79        388.81        45.47 o
  -8   0   9          5.11         -0.72        23.29 o
  -7   0   9         56.92         55.06        29.08 o
  -6   0   9       4467.61       4485.66       114.81 o
  -5   0   9       1734.66       1876.68        63.39 o
  -4   0   9        396.86        410.39        25.66 o
  -3   0   9         48.83         44.32        11.97 o
  -2   0   9      23755.29      23722.13       393.21 o
  -1   0   9       9048.50       8894.13       162.11 o
   0   0   9       3066.36       3078.71        57.15 o
   1   0   9      16258.21      15967.15       213.17 o
   2   0   9         11.91         19.00         8.19 o
   3   0   9          1.30          1.49         8.21 o
   4   0   9       2233.04       2210.47        54.81 o
   5   0   9        529.09        543.26        29.66 o
   6   0   9        137.24        109.46        14.81 o
   7   0   9       7228.42       7203.99       122.28 o
   8   0   9          3.96         12.74        11.53 o
   9   0   9         54.95         36.32        16.48 o
  10   0   9       2651.13       2596.61        86.50 o
  11   0   9        551.45        556.57        72.96 o
 -11   1   9       1420.11       1315.03        87.12 o
 -10   1   9       1465.56       1481.01        85.05 o
  -9   1   9       2454.31       2616.79       138.19 o
  -8   1   9        984.68        939.73        71.27 o
  -7   1   9      15360.80      15578.45       363.65 o
  -6   1   9       1453.06       1548.47        56.00 o
  -5   1   9        173.33        174.23        18.55 o
  -4   1   9       9497.11       9489.76       169.50 o
  -3   1   9        822.51        804.98        32.14 o
  -2   1   9       2148.93       2038.75        63.47 o
  -1   1   9       1244.52       1243.74        39.15 o
   0   1   9       9205.95       8838.40       157.78 o
   1   1   9       2632.79       2560.12        61.33 o
   2   1   9       3512.42       3471.37        70.09 o
   3   1   9        346.20        368.29        21.82 o
   4   1   9          2.21          6.87         8.79 o
   5   1   9        914.81        908.24        35.61 o
   6   1   9       2066.73       2103.71        54.34 o
   7   1   9       3967.46       3887.56        83.78 o
   8   1   9        421.04        349.82        26.93 o
   9   1   9        172.84         90.45        19.57 o
  10   1   9       2830.10       2663.61        77.93 o
  11   1   9        106.73        140.57        30.63 o
  12   1   9        255.98        252.53        43.00 o
 -11   2   9        629.32        743.58        68.08 o
 -10   2   9          9.77         -7.06        19.36 o
  -9   2   9         19.74         35.37        20.30 o
  -8   2   9       3638.58       3690.30       128.60 o
  -7   2   9        111.43        121.72        23.09 o
  -6   2   9      11373.74      11406.41       312.49 o
  -5   2   9       8241.04       8086.35       172.21 o
  -4   2   9        336.57        333.78        26.18 o
  -3   2   9      24646.81      24761.04       455.61 o
  -2   2   9       5933.00       6055.72       148.91 o
  -1   2   9         46.08         39.73        12.78 o
   0   2   9       1775.14       1692.36        38.35 o
   1   2   9      16967.32      16922.34       234.59 o
   2   2   9       6771.94       6691.23       104.09 o
   3   2   9        343.34        355.57        23.50 o
   4   2   9       1910.79       1890.14        47.10 o
   5   2   9      14945.35      15141.31       234.90 o
   6   2   9        977.11        932.50        37.33 o
   7   2   9        538.80        513.15        29.99 o
   8   2   9       1844.46       1898.28        58.54 o
   9   2   9       2133.57       2139.51        65.42 o
  10   2   9        103.01        138.21        22.90 o
  11   2   9         65.50         71.15        21.67 o
  12   2   9         32.10        -14.51        29.01 o
 -11   3   9       1295.52       1258.44       126.14 o
 -10   3   9        728.18        646.46        71.83 o
  -9   3   9       2052.61       2101.48       142.66 o
  -8   3   9       4437.31       4524.80       134.90 o
  -7   3   9       2912.10       2959.28        97.18 o
  -6   3   9       5545.42       5639.04       162.80 o
  -5   3   9       1747.90       1716.30       113.03 o
  -4   3   9      10645.06      10689.36       166.34 o
  -3   3   9        338.97        347.53        20.24 o
  -2   3   9       2865.78       2929.53        67.20 o
  -1   3   9         75.31         68.60         8.62 o
   0   3   9       1190.94       1227.43        27.24 o
   1   3   9       2037.85       1952.02        47.08 o
   2   3   9       6002.42       5773.00        90.83 o
   3   3   9       5495.70       5453.81        97.07 o
   4   3   9       1605.43       1531.16        40.53 o
   5   3   9        964.87        928.81        34.43 o
   6   3   9      15632.08      15392.26       239.91 o
   7   3   9       1200.09       1162.08        50.34 o
   8   3   9       1130.36       1028.56        46.87 o
   9   3   9       4280.60       4427.31       139.47 o
  10   3   9       4514.88       4497.57       107.61 o
  11   3   9        951.01       1089.69        59.98 o
  12   3   9       1773.29       1859.53       108.26 o
 -11   4   9       1392.06       1433.08       148.91 o
 -10   4   9       1104.51       1249.12        71.28 o
  -9   4   9       1375.16       1362.88        86.72 o
  -8   4   9        523.69        492.75        45.32 o
  -7   4   9       1110.62       1179.62        95.93 o
  -6   4   9       3266.60       3117.35       160.83 o
  -5   4   9          1.04          3.74         7.67 o
  -4   4   9         11.69          0.28         8.44 o
  -3   4   9      17177.74      17233.32       342.42 o
  -2   4   9       1196.26       1219.99        49.40 o
  -1   4   9        723.98        722.49        46.00 o
   0   4   9       2674.32       2568.81        54.66 o
   1   4   9      22731.71      23077.73       358.85 o
   2   4   9        649.13        556.61        38.47 o
   3   4   9       1099.41       1061.41        29.06 o
   4   4   9       5045.37       5051.87       115.31 o
   5   4   9       6720.84       6931.50       119.38 o
   6   4   9        225.22        278.06        21.37 o
   7   4   9        456.72        430.65        29.15 o
   8   4   9        348.72        452.38        31.52 o
   9   4   9       1213.62       1234.49        50.15 o
  10   4   9         40.43         11.33        17.93 o
  11   4   9         45.23         22.79        25.61 o
  12   4   9         61.46         55.10        26.71 o
 -10   5   9       1195.28       1037.14       115.63 o
  -9   5   9        376.45        473.02        75.33 o
  -8   5   9       2515.83       2716.65       123.29 o
  -7   5   9       1686.94       1567.48        89.77 o
  -6   5   9        391.92        408.73        46.65 o
  -5   5   9         96.26        107.05        44.67 o
  -4   5   9       2983.07       3052.20       114.07 o
  -3   5   9        239.21        216.14        24.68 o
  -2   5   9         92.81         89.76        15.45 o
  -1   5   9       1451.90       1383.03        44.78 o
   0   5   9        871.30        917.74        27.75 o
   1   5   9       2943.09       2979.63        67.06 o
   2   5   9       1949.46       1929.57        47.51 o
   3   5   9        226.78        269.76        18.71 o
   4   5   9        696.86        765.94        31.91 o
   5   5   9        380.85        368.34        25.42 o
   6   5   9        904.74        911.60        35.65 o
   7   5   9       2454.01       2516.84        72.81 o
   8   5   9       1713.92       1705.65        61.35 o
   9   5   9         27.70         24.09        16.20 o
  10   5   9       5729.37       5927.49       241.32 o
  11   5   9          1.88          6.48        20.03 o
 -10   6   9       1174.91       1047.65       115.63 o
  -9   6   9         52.79         82.34        42.05 o
  -8   6   9       1996.64       1894.74        99.33 o
  -7   6   9        968.64        976.17        71.83 o
  -6   6   9        195.99        234.81        63.95 o
  -5   6   9          3.27         28.60        33.29 o
  -4   6   9        953.49        879.34        54.54 o
  -3   6   9        552.93        478.28        47.30 o
  -2   6   9       2003.67       1906.10        91.10 o
  -1   6   9          5.67          7.51         8.41 o
   0   6   9         84.40        106.49        11.76 o
   1   6   9        303.81        313.31        19.52 o
   2   6   9       3506.21       3453.40        78.41 o
   3   6   9         12.51         30.13        10.42 o
   4   6   9         16.93          7.77        10.29 o
   5   6   9       1340.09       1326.78        54.79 o
   6   6   9        390.50        283.43        30.32 o
   7   6   9        328.32        361.74        27.07 o
   8   6   9       3048.87       3199.72       163.30 o
   9   6   9        456.84        470.41        37.03 o
  10   6   9       1769.73       1785.21        78.87 o
  11   6   9       2743.03       2897.00       138.08 o
 -10   7   9          0.76         15.77        38.54 o
  -9   7   9        583.99        541.35        78.84 o
  -8   7   9        222.78        147.16        45.55 o
  -7   7   9       2344.99       2393.33       109.32 o
  -6   7   9        758.65        759.10        62.34 o
  -5   7   9       3289.45       3259.10       121.03 o
  -4   7   9        565.42        471.36        42.80 o
  -3   7   9      16511.06      16417.35       569.38 o
  -2   7   9        278.75        297.83        31.53 o
  -1   7   9          1.52          2.69        14.02 o
   0   7   9       8823.79       8812.12       226.89 o
   1   7   9       3673.63       3484.43       142.16 o
   2   7   9         39.45         47.56         9.03 o
   3   7   9       5616.55       5661.57       118.21 o
   4   7   9        999.01       1060.32        47.83 o
   5   7   9       1694.08       1815.82        65.80 o
   6   7   9       1150.91       1141.92        54.82 o
   7   7   9        505.10        592.55        44.98 o
   8   7   9         44.67         40.17        20.28 o
   9   7   9       1259.74       1295.54        96.09 o
  10   7   9       1283.60       1465.44        66.70 o
  11   7   9        642.94        619.37        49.59 o
  -9   8   9       1788.09       1723.90       124.39 o
  -8   8   9       2605.22       2650.67       152.42 o
  -7   8   9        100.74        101.13        30.66 o
  -6   8   9        410.42        427.80        47.32 o
  -5   8   9       1042.05       1101.94        63.56 o
  -4   8   9       3398.97       3575.59       122.46 o
  -3   8   9       1374.27       1401.88        60.63 o
  -2   8   9        954.38        881.79        28.07 o
  -1   8   9       6333.18       6412.36       118.53 o
   0   8   9        221.46        252.94        17.39 o
   1   8   9       4821.28       4778.17       117.28 o
   2   8   9         40.17         20.73        10.15 o
   3   8   9        576.01        530.62        22.10 o
   4   8   9       5235.84       5363.36       114.87 o
   5   8   9          6.04         16.76        13.40 o
   6   8   9       8229.03       8311.67       203.89 o
   7   8   9       1558.88       1526.17        66.18 o
   8   8   9        761.32        791.93        56.54 o
   9   8   9       3084.64       3301.96       130.58 o
  10   8   9        984.84       1074.46        82.04 o
  -8   9   9         40.56         17.52        31.53 o
  -7   9   9       2784.72       2847.88       121.93 o
  -6   9   9       1958.78       1996.57        92.68 o
  -5   9   9       1257.67       1366.51       147.16 o
  -4   9   9       2400.78       2522.20        98.98 o
  -3   9   9       2596.95       2419.19        84.89 o
  -2   9   9        354.82        390.68        49.05 o
  -1   9   9        609.23        590.19        43.36 o
   0   9   9       4007.19       4148.32       148.91 o
   1   9   9        514.73        520.93        34.54 o
   2   9   9         25.64         10.57         9.91 o
   3   9   9       5371.81       5400.76       157.64 o
   4   9   9          2.05         23.57        16.29 o
   5   9   9       5699.99       5840.18       214.90 o
   6   9   9       2407.48       2584.59        88.68 o
   7   9   9       1546.92       1462.08       106.35 o
   8   9   9       3971.79       4241.53       131.43 o
   9   9   9         19.23         29.06        25.37 o
  10   9   9        549.21        528.36        57.87 o
  -8  10   9       1180.51       1187.81        98.11 o
  -7  10   9       2350.46       2174.15       127.89 o
  -6  10   9        137.43        165.87        31.30 o
  -5  10   9       2496.75       2472.24        98.11 o
  -4  10   9        968.48        859.02        64.82 o
  -3  10   9         58.97         76.29        13.48 o
  -2  10   9         93.36        131.39        33.29 o
  -1  10   9        388.92        395.26        71.83 o
   0  10   9        198.01        220.02        30.18 o
   1  10   9          5.86         12.94         8.85 o
   2  10   9       3389.26       3333.21        91.15 o
   3  10   9        282.47        313.84        26.86 o
   4  10   9       1016.52       1061.02        48.77 o
   5  10   9        750.47        806.35        47.96 o
   6  10   9       3444.50       3673.73       112.84 o
   7  10   9       1473.37       1491.22        69.71 o
   8  10   9        113.65         76.48        55.19 o
   9  10   9       3575.32       3992.07       151.83 o
  -7  11   9       1287.16       1471.62       101.61 o
  -6  11   9        590.49        681.50        66.57 o
  -5  11   9       1117.94       1005.74        60.44 o
  -4  11   9        786.08        787.03        46.51 o
  -3  11   9        260.82        241.77        64.82 o
  -2  11   9        452.53        551.86        66.57 o
  -1  11   9       3723.60       4136.47       241.77 o
   0  11   9        129.76        130.92        27.69 o
   1  11   9       4162.97       4402.54       205.85 o
   2  11   9       3035.10       2974.23        84.71 o
   3  11   9        455.48        479.33        33.52 o
   4  11   9       1360.94       1510.87       100.51 o
   5  11   9        229.64        216.65        49.28 o
   6  11   9         45.28         37.57        19.69 o
   7  11   9         45.01         33.94        22.53 o
   8  11   9        141.07        158.32        34.51 o
  -5  12   9        290.21        229.22        31.34 o
  -4  12   9        575.98        475.49       100.74 o
  -3  12   9         92.46        110.37        50.81 o
  -2  12   9        566.59        623.88        58.85 o
  -1  12   9       1208.71       1156.35        68.33 o
   0  12   9          8.92         -1.87        17.68 o
   1  12   9       1019.45       1034.65        72.81 o
   2  12   9       2319.08       2251.92        74.85 o
   3  12   9       1106.75       1073.00        48.90 o
   4  12   9       1118.24       1220.84        57.71 o
   5  12   9        676.88        700.82        48.40 o
   6  12   9         40.36         80.80        22.16 o
   7  12   9         57.25         76.76        28.84 o
  -2  13   9        244.37        308.34        57.81 o
  -1  13   9        347.50        502.84        52.38 o
   0  13   9         95.40         37.54        24.68 o
   1  13   9        211.82        293.30        43.31 o
   2  13   9        485.48        414.39        28.49 o
   3  13   9       1344.88       1325.34        56.10 o
   4  13   9         93.86         87.53        40.90 o
   5  13   9       1358.11       1224.69        63.39 o
   1  14   9        723.92        776.49        79.71 o
  -3  -8  10       2918.20       2892.44       199.72 o
  -2  -8  10        279.15        182.20        57.81 o
  -1  -8  10        860.96        732.31       105.12 o
   0  -8  10          2.21        -14.02        28.03 o
   1  -8  10        572.17        569.38        91.10 o
   2  -8  10        736.78        631.66        62.71 o
   3  -8  10        104.34        120.01        34.69 o
  -5  -7  10       1283.69       1646.82       143.66 o
  -4  -7  10        654.53        665.73       103.36 o
  -3  -7  10       2743.20       3067.63       201.47 o
  -2  -7  10       2246.72       2487.74       175.19 o
  -1  -7  10          2.31        -14.89        29.78 o
   0  -7  10        933.94        835.67       108.62 o
   1  -7  10        518.60        623.69        94.60 o
   2  -7  10         22.42         28.16        24.68 o
   3  -7  10       2702.41       2754.55       121.72 o
   4  -7  10        821.77        760.29        69.59 o
   5  -7  10         88.80        108.96        33.06 o
  -6  -6  10         68.32         25.79        30.67 o
  -5  -6  10        429.29        504.85        64.27 o
  -4  -6  10        201.58        196.93        44.55 o
  -3  -6  10       1301.26       1402.11        91.54 o
  -2  -6  10        751.65        862.52        83.22 o
  -1  -6  10         15.06         24.18        26.88 o
   0  -6  10       2029.38       1960.14       135.77 o
   1  -6  10         91.32         94.04        34.42 o
   2  -6  10        254.90        211.04        34.05 o
   3  -6  10       3929.22       4055.52       132.99 o
   4  -6  10        673.09        762.28        59.32 o
   5  -6  10       1481.62       1447.77        91.10 o
   6  -6  10       3897.76       4226.11       200.60 o
   7  -6  10         86.78        117.42        35.04 o
  -7  -5  10       7558.54       7944.86       763.84 o
  -6  -5  10        699.70        795.29        79.25 o
  -5  -5  10       1174.57       1155.38        93.38 o
  -4  -5  10        683.87        656.86       106.87 o
  -3  -5  10       3780.61       4025.03       170.06 o
  -2  -5  10       1882.81       1799.60       101.75 o
  -1  -5  10         89.28         58.16        27.69 o
   0  -5  10         24.51         -2.63        35.91 o
   1  -5  10       1430.02       1417.70        65.49 o
   2  -5  10        461.69        447.03        40.93 o
   3  -5  10        148.81        200.98        30.63 o
   4  -5  10       1728.24       1921.55        81.41 o
   5  -5  10       1384.55       1327.57        70.11 o
   6  -5  10       1705.06       1802.40        85.45 o
   7  -5  10        938.22       1004.13        71.71 o
   8  -5  10         12.27         18.10        25.93 o
  -8  -4  10       2835.16       2860.90       201.47 o
  -7  -4  10          7.33         94.60        47.30 o
  -6  -4  10       7910.05       8206.05       409.95 o
  -5  -4  10        447.68        429.79        56.94 o
  -4  -4  10       1005.45        983.48        82.31 o
  -3  -4  10       4879.97       4956.76       219.87 o
  -2  -4  10       2137.48       2277.77       113.79 o
  -1  -4  10       7273.20       7402.98       204.73 o
   0  -4  10       1403.82       1386.22       113.88 o
   1  -4  10        110.94        129.19        24.21 o
   2  -4  10      10973.71      10988.85       302.51 o
   3  -4  10       1587.42       1607.63        70.60 o
   4  -4  10         94.48        145.48        27.06 o
   5  -4  10        779.72        818.60        59.19 o
   6  -4  10       5744.47       5928.97       175.21 o
   7  -4  10        213.83        224.51        35.77 o
   8  -4  10          0.45         -0.62        21.48 o
   9  -4  10        195.22        171.09        35.65 o
  -9  -3  10        185.35         94.60        49.05 o
  -8  -3  10          3.41        -12.80        25.59 o
  -7  -3  10       8710.79       8976.86       304.08 o
  -6  -3  10       1101.61       1119.08       165.08 o
  -5  -3  10       1348.24       1274.35        63.66 o
  -4  -3  10       3784.03       3743.37        94.87 o
  -3  -3  10       4397.67       4052.14        99.11 o
  -2  -3  10       3867.82       3970.72        96.60 o
  -1  -3  10       1012.62       1061.76        45.93 o
   0  -3  10        305.66        374.44        30.77 o
   1  -3  10      11385.66      10910.19       204.87 o
   2  -3  10        681.94        692.45        36.88 o
   3  -3  10        874.10        864.87        37.99 o
   4  -3  10        178.53        155.03        19.13 o
   5  -3  10        659.61        716.56        72.68 o
   6  -3  10         27.88         21.91        19.53 o
   7  -3  10       2662.69       2782.95       106.37 o
   8  -3  10        809.93        905.26        67.57 o
   9  -3  10        210.88        195.56        36.60 o
  -9  -2  10         86.41         66.57        42.05 o
  -8  -2  10        214.33        244.87        40.25 o
  -7  -2  10         47.50         36.64        23.17 o
  -6  -2  10        136.91        129.66        28.05 o
  -5  -2  10        466.82        445.63        38.10 o
  -4  -2  10        290.58        316.81        31.73 o
  -3  -2  10        101.68        115.30        21.23 o
  -2  -2  10       2613.65       2642.56        88.71 o
  -1  -2  10       3731.38       3770.34       103.30 o
   0  -2  10        238.44        238.41        27.24 o
   1  -2  10        280.55        258.03        28.04 o
   2  -2  10       9487.56       9632.23       166.26 o
   3  -2  10        623.93        593.10        31.85 o
   4  -2  10          1.20          4.58        10.99 o
   5  -2  10       1555.32       1472.42        48.94 o
   6  -2  10       5741.36       6007.50       132.28 o
   7  -2  10         14.95         36.00        17.19 o
   8  -2  10          0.76          0.47        19.87 o
   9  -2  10       1269.65       1107.45        70.91 o
  10  -2  10       2200.12       2178.75       109.99 o
 -10  -1  10       1013.64        958.90        83.56 o
  -9  -1  10        311.44        277.25        49.93 o
  -8  -1  10         74.57         96.90        28.88 o
  -7  -1  10         60.10         92.23        29.58 o
  -6  -1  10          1.63          3.31        17.17 o
  -5  -1  10        581.06        580.21        41.10 o
  -4  -1  10       1115.99       1162.77        51.92 o
  -3  -1  10        111.99        130.84        22.35 o
  -2  -1  10       3783.14       3933.20       103.63 o
  -1  -1  10        193.47        189.33        26.55 o
   0  -1  10         74.88         70.39        17.00 o
   1  -1  10        755.56        703.43        41.84 o
   2  -1  10       2693.90       2807.85        64.54 o
   3  -1  10       3338.40       3247.83        72.52 o
   4  -1  10        586.34        619.24        32.86 o
   5  -1  10       1154.94       1113.33        47.40 o
   6  -1  10        626.21        704.59        41.48 o
   7  -1  10       5570.93       5655.78       113.63 o
   8  -1  10        222.17        215.94        28.72 o
   9  -1  10        195.85        180.48        28.13 o
  10  -1  10       1085.42       1055.04        62.78 o
 -10   0  10        471.15        403.80        53.46 o
  -9   0  10         18.75          3.50        35.04 o
  -8   0  10       4641.44       4790.51       150.22 o
  -7   0  10       6251.94       6435.76       197.99 o
  -6   0  10        691.38        711.52        54.49 o
  -5   0  10       1310.01       1399.81       104.89 o
  -4   0  10       1564.60       1389.63        53.58 o
  -3   0  10       7404.10       7619.25       168.08 o
  -2   0  10        552.86        487.34        50.04 o
  -1   0  10       1176.63       1188.86        43.22 o
   0   0  10       1204.75       1208.02        43.07 o
   1   0  10        743.08        737.10        42.60 o
   2   0  10       3401.36       3440.09        79.44 o
   3   0  10        100.04         98.13        16.11 o
   4   0  10        301.03        317.40        25.75 o
   5   0  10       1090.53       1082.87        46.93 o
   6   0  10       1562.17       1580.32        57.19 o
   7   0  10       5475.92       5619.38       121.95 o
   8   0  10        452.18        515.51        36.59 o
   9   0  10       1779.62       1881.31        81.25 o
  10   0  10       1256.11       1402.94        69.55 o
  11   0  10        177.35        170.30        34.08 o
 -10   1  10        189.48        197.04        40.13 o
  -9   1  10        163.05        169.56        35.29 o
  -8   1  10       1643.54       1646.06        88.60 o
  -7   1  10        887.98       1012.66        61.01 o
  -6   1  10       3871.00       3952.14       123.55 o
  -5   1  10         42.88         26.00        25.25 o
  -4   1  10        805.92        936.19        34.75 o
  -3   1  10       1488.52       1420.26        41.21 o
  -2   1  10       9023.81       9056.93       179.51 o
  -1   1  10          5.58         -2.49        13.38 o
   0   1  10       2826.46       2919.21        91.64 o
   1   1  10       2416.08       2384.68        71.30 o
   2   1  10      19926.20      19406.60       325.43 o
   3   1  10       4493.52       4519.34       104.75 o
   4   1  10        225.05        249.38        20.37 o
   5   1  10       8286.87       8126.10       141.79 o
   6   1  10       3292.34       3394.54        76.11 o
   7   1  10        474.34        498.34        33.74 o
   8   1  10         27.88          2.43        12.54 o
   9   1  10       2911.69       3248.32        87.40 o
  10   1  10         14.53         -8.89        17.77 o
  11   1  10         17.70         -8.70        17.40 o
 -10   2  10         73.21         63.53        26.53 o
  -9   2  10        496.33        486.02        54.31 o
  -8   2  10       1893.67       2041.02        83.10 o
  -7   2  10       6018.28       6156.09       292.31 o
  -6   2  10         12.52          9.02        14.48 o
  -5   2  10        988.21        943.89        52.51 o
  -4   2  10       6112.04       6032.98       116.54 o
  -3   2  10       8964.33       9186.57       195.22 o
  -2   2  10        988.89        962.69        43.73 o
  -1   2  10          1.03         -4.87         9.74 o
   0   2  10        738.01        713.37        35.05 o
   1   2  10      11033.85      11170.64       195.33 o
   2   2  10        960.14        999.36        32.32 o
   3   2  10       9126.45       9132.50       150.35 o
   4   2  10       9522.07       9552.46       158.09 o
   5   2  10         63.32         60.77        13.14 o
   6   2  10       9045.29       8908.86       168.03 o
   7   2  10        108.18        108.66        19.46 o
   8   2  10          2.90         -3.73        13.83 o
   9   2  10       2021.58       1953.11        63.96 o
  10   2  10       1857.70       1907.61        70.77 o
  11   2  10       1067.23       1009.81        68.34 o
 -10   3  10        130.75        143.45        37.67 o
  -9   3  10         11.81          0.48        17.93 o
  -8   3  10         29.40         46.59        18.36 o
  -7   3  10        425.17        450.88        45.98 o
  -6   3  10       1408.55       1476.11        63.07 o
  -5   3  10        127.65        127.50        20.80 o
  -4   3  10        598.73        649.24        38.10 o
  -3   3  10        445.98        424.70        23.82 o
  -2   3  10      15800.21      15716.73       285.08 o
  -1   3  10        879.19        839.25        27.01 o
   0   3  10       1210.98       1184.88        35.68 o
   1   3  10      15214.68      14820.98       233.22 o
   2   3  10      15970.17      16008.95       264.03 o
   3   3  10       5764.63       5713.58       101.73 o
   4   3  10        121.67         88.56        13.61 o
   5   3  10      22499.42      23213.71       346.36 o
   6   3  10         38.91         43.40        14.35 o
   7   3  10         11.36         11.41        13.26 o
   8   3  10       3588.47       3630.94       102.39 o
   9   3  10        417.43        508.44        36.81 o
  10   3  10       1120.90       1121.26        60.10 o
  11   3  10       1208.92       1155.56        63.67 o
 -10   4  10        191.55        204.98        61.32 o
  -9   4  10        193.99        196.52        28.38 o
  -8   4  10        590.48        681.91        45.07 o
  -7   4  10          0.60         10.48        10.59 o
  -6   4  10        109.84        108.62        17.34 o
  -5   4  10        538.94        718.73        80.21 o
  -4   4  10        308.27        282.37        38.30 o
  -3   4  10       2861.17       2955.13        96.30 o
  -2   4  10      10781.23      10845.45       228.10 o
  -1   4  10       3893.59       3943.14        99.23 o
   0   4  10       7129.19       7221.81       266.26 o
   1   4  10       1923.78       1974.74        75.52 o
   2   4  10       1317.05       1113.50        40.33 o
   3   4  10        879.82        831.07        42.62 o
   4   4  10        133.15        144.82        12.65 o
   5   4  10         96.34        123.08        16.56 o
   6   4  10       4599.17       4442.32        96.88 o
   7   4  10        486.78        442.26        30.21 o
   8   4  10        219.35        272.36        34.08 o
   9   4  10       1468.62       1425.37        76.98 o
  10   4  10        545.22        517.56        41.49 o
  11   4  10       2117.07       2216.88        93.17 o
 -10   5  10        425.98        480.03        84.09 o
  -9   5  10        508.28        480.03        78.84 o
  -8   5  10       1507.73       1741.42       126.14 o
  -7   5  10        954.87        813.64        71.14 o
  -6   5  10        508.82        408.76        50.56 o
  -5   5  10       1076.02       1033.37        91.98 o
  -4   5  10          1.59         -6.94        13.89 o
  -3   5  10        550.60        628.94        66.57 o
  -2   5  10       9630.16       9585.66       202.74 o
  -1   5  10       2844.42       2837.64        94.45 o
   0   5  10      12648.19      12473.07       257.48 o
   1   5  10       9812.92       9633.29       163.37 o
   2   5  10       2493.97       2340.54        55.42 o
   3   5  10        922.12        953.94        35.17 o
   4   5  10        426.53        430.33        29.62 o
   5   5  10          1.03          9.46         8.49 o
   6   5  10        709.88        717.69        33.89 o
   7   5  10        570.80        581.95        34.02 o
   8   5  10        451.19        405.64        30.19 o
   9   5  10        331.29        303.17        32.59 o
  10   5  10         87.93         62.75        24.64 o
  11   5  10          1.34         -5.56        30.63 o
  -9   6  10          0.04         21.02        35.04 o
  -8   6  10       1304.22       1478.63       113.88 o
  -7   6  10        262.14        257.06        42.77 o
  -6   6  10       3857.64       3883.42       147.27 o
  -5   6  10       2939.89       2846.52       116.07 o
  -4   6  10        273.74        248.76        36.87 o
  -3   6  10      10183.54       9959.73       371.41 o
  -2   6  10       7926.67       7719.01       294.32 o
  -1   6  10       7048.61       6775.80       182.70 o
   0   6  10        426.46        418.16        31.43 o
   1   6  10      20196.01      19615.97       351.96 o
   2   6  10       2133.52       1975.17        54.68 o
   3   6  10        273.92        295.58        32.62 o
   4   6  10      12067.39      11879.93       266.82 o
   5   6  10         32.43         68.35        18.74 o
   6   6  10         15.27          3.50        15.17 o
   7   6  10       5710.75       5618.81       154.08 o
   8   6  10        273.59        212.62        24.33 o
   9   6  10        621.64        622.88        57.62 o
  10   6  10       1871.58       1932.45       112.33 o
  11   6  10          0.11         -6.56        19.10 o
  -9   7  10       2416.03       2429.93       157.67 o
  -8   7  10        743.56        725.30        87.60 o
  -7   7  10       4663.73       4702.18       220.74 o
  -6   7  10       5112.04       5387.57       351.26 o
  -5   7  10          3.55         -5.21        18.64 o
  -4   7  10      17220.99      16854.78       450.48 o
  -3   7  10         90.40         82.34        26.28 o
  -2   7  10        174.19        159.43        29.78 o
  -1   7  10       2666.30       2820.61       124.39 o
   0   7  10       3165.61       3068.40       247.02 o
   1   7  10        205.76        180.14        20.99 o
   2   7  10       1561.29       1376.99        51.50 o
   3   7  10        697.76        694.95        39.57 o
   4   7  10       1874.63       1731.21       156.16 o
   5   7  10       2630.19       2502.88        83.52 o
   6   7  10        330.51        235.92        39.37 o
   7   7  10        587.31        628.72        62.41 o
   8   7  10       2961.00       2972.93       103.67 o
   9   7  10         88.57        115.36        31.92 o
  10   7  10       3561.20       3852.14       257.17 o
  -8   8  10        506.48        543.10        77.08 o
  -7   8  10         85.83         89.35        38.54 o
  -6   8  10       2108.50       2106.72        98.36 o
  -5   8  10       7617.46       7473.83       229.79 o
  -4   8  10         88.83         72.26        22.35 o
  -3   8  10      13413.36      13279.91       359.02 o
  -2   8  10       4515.25       4639.11       182.20 o
  -1   8  10        868.67        814.65        50.81 o
   0   8  10      11029.60      11375.29       399.44 o
   1   8  10       3115.48       3080.40       171.07 o
   2   8  10        816.92        818.91        39.40 o
   3   8  10       4387.88       4348.55       116.57 o
   4   8  10       1028.64       1032.22        49.74 o
   5   8  10       4949.72       5106.43       138.59 o
   6   8  10        103.87         99.23        23.06 o
   7   8  10        380.81        359.31        38.52 o
   8   8  10        710.87        664.85        61.32 o
   9   8  10       1919.99       2026.96        97.65 o
  10   8  10          0.66          7.88        26.01 o
  -8   9  10        665.83        630.70        80.59 o
  -7   9  10        219.52        275.05        52.56 o
  -6   9  10        682.51        583.39        66.57 o
  -5   9  10         18.63         27.70        20.95 o
  -4   9  10       1851.99       1736.65       183.95 o
  -3   9  10       2256.77       2141.82        84.05 o
  -2   9  10       1302.28       1303.44        64.82 o
  -1   9  10        204.94        226.00        24.53 o
   0   9  10        949.46        877.72        45.55 o
   1   9  10       1526.85       1489.58        51.04 o
   2   9  10         93.85         91.41        16.71 o
   3   9  10       1523.51       1499.36        57.05 o
   4   9  10       3143.54       3433.71       203.03 o
   5   9  10        464.20        424.38        37.30 o
   6   9  10       5680.70       6068.90       190.73 o
   7   9  10        247.21        230.64        32.47 o
   8   9  10        968.31        899.51        70.84 o
   9   9  10       2156.16       2254.56       135.77 o
  -7  10  10       1655.73       1699.37       112.12 o
  -6  10  10         55.21         64.82        28.03 o
  -5  10  10        460.06        468.60        57.81 o
  -4  10  10         43.55         68.46        20.03 o
  -3  10  10       1097.68        985.64        61.32 o
  -2  10  10          0.60         12.26        10.51 o
  -1  10  10        109.59         98.11        12.26 o
   0  10  10         39.04         59.57        12.26 o
   1  10  10        935.02       1019.35        54.57 o
   2  10  10          1.70         -1.27        11.16 o
   3  10  10        202.73        267.54        44.07 o
   4  10  10         69.09         36.59        16.56 o
   5  10  10       1925.02       2090.73        77.49 o
   6  10  10        221.78        226.67        36.91 o
   7  10  10          6.32         35.37        22.69 o
   8  10  10        289.41        228.45        38.65 o
  -6  11  10        802.93        821.66        71.83 o
  -5  11  10         22.94         43.80        22.78 o
  -4  11  10       1976.84       1940.03       237.39 o
  -3  11  10          3.57         78.84        45.55 o
   0  11  10         35.72         38.54        26.28 o
   1  11  10        395.12        368.81        24.04 o
   2  11  10       1627.69       1625.85        63.60 o
   3  11  10        236.65        229.82        42.05 o
   4  11  10        348.40        343.95        32.35 o
   5  11  10         19.11         32.30        18.04 o
   6  11  10        297.10        320.30        39.85 o
   7  11  10         17.82         38.64        27.15 o
  -4  12  10        159.79        131.39        26.28 o
  -3  12  10         43.87         56.34        28.03 o
   0  12  10       2612.18       2538.55       145.41 o
   1  12  10         52.65         50.51        10.07 o
   2  12  10        940.63        870.74        41.27 o
   3  12  10       1047.69       1029.03        83.56 o
   4  12  10        597.44        536.14        40.88 o
   5  12  10        898.33        919.15        59.16 o
   6  12  10         69.86         28.22        22.67 o
   0  13  10       1494.65       1522.43       112.12 o
   1  13  10        462.66        443.08        52.48 o
   2  13  10        496.50        564.50        35.04 o
   3  13  10       1168.79       1023.42        55.37 o
   4  13  10       1219.09       1342.36        68.44 o
  -2  -7  11          0.95         15.77        36.79 o
  -1  -7  11        771.83        886.48       115.63 o
   0  -7  11        129.17        194.46        59.57 o
   1  -7  11        203.51        266.29        68.33 o
   2  -7  11          0.26        -14.02        28.03 o
   3  -7  11       1459.14       1638.06       143.66 o
  -5  -6  11         27.15         -1.64        27.85 o
  -4  -6  11        941.82        769.82        82.04 o
  -3  -6  11       1418.88       1513.47       101.02 o
  -2  -6  11       1622.34       1759.45       108.26 o
  -1  -6  11        663.27        582.38        69.92 o
   0  -6  11        212.03        187.06        44.13 o
   1  -6  11        747.14        710.18        87.60 o
   2  -6  11        925.77        850.37       183.08 o
   3  -6  11          0.17        -12.46        24.93 o
   4  -6  11        657.50        657.92        56.78 o
   5  -6  11        339.79        401.13        52.88 o
  -6  -5  11        177.86        201.47        70.08 o
  -5  -5  11       1164.02       1199.37        99.58 o
  -4  -5  11       1076.78        989.69        90.33 o
  -3  -5  11        236.18        223.78        45.84 o
  -2  -5  11       1150.56       1375.58        97.66 o
  -1  -5  11       4306.26       4485.85       185.92 o
   0  -5  11          3.29         10.23        35.91 o
   1  -5  11         40.26         20.46        28.62 o
   2  -5  11       3313.83       3530.18       161.23 o
   3  -5  11       2156.77       2175.12        90.56 o
   4  -5  11        473.61        527.87        49.48 o
   5  -5  11         14.41         13.32        20.87 o
   6  -5  11       1353.25       1408.15        99.42 o
  -7  -4  11       2766.03       2866.16       203.22 o
  -6  -4  11       2655.65       2790.83       197.97 o
  -5  -4  11         17.02          8.76        36.79 o
  -4  -4  11          8.40        -14.02        28.03 o
  -3  -4  11       3275.01       3306.84       150.33 o
  -2  -4  11       1961.91       1959.42       107.02 o
  -1  -4  11         17.11         16.89        25.66 o
   0  -4  11          9.93         19.27        24.41 o
   1  -4  11       4288.86       4467.60       183.71 o
   2  -4  11         16.80         22.27        25.23 o
   3  -4  11        538.32        478.23        44.07 o
   4  -4  11          9.18         23.35        18.74 o
   5  -4  11         90.41        113.78        35.67 o
   6  -4  11        396.07        378.65        44.07 o
   7  -4  11         26.37          8.97        21.94 o
  -8  -3  11       1075.20        981.08       124.39 o
  -7  -3  11         18.69         39.18        33.36 o
  -6  -3  11        309.21        243.70        49.51 o
  -5  -3  11        429.59        402.79        45.66 o
  -4  -3  11       1235.30       1215.86        94.14 o
  -3  -3  11        568.76        559.53        43.75 o
  -2  -3  11       1067.33       1151.83        59.26 o
  -1  -3  11        655.90        655.59        45.66 o
   0  -3  11         71.43         45.06        17.99 o
   1  -3  11         25.59         10.11        17.82 o
   2  -3  11       2823.89       2957.49       106.46 o
   3  -3  11       2108.47       2087.11        81.40 o
   4  -3  11        135.05        130.79        26.25 o
   5  -3  11        515.21        524.15        54.17 o
   6  -3  11       1145.61       1157.89        68.12 o
   7  -3  11       3338.05       3491.05       151.53 o
   8  -3  11        736.12        688.55        73.85 o
  -8  -2  11        375.27        345.13        75.33 o
  -7  -2  11         32.26         55.38        26.28 o
  -6  -2  11         97.03         94.88        28.68 o
  -5  -2  11        902.07        993.04        68.17 o
  -4  -2  11        174.60        206.13        33.58 o
  -3  -2  11       5557.03       4940.66       128.50 o
  -2  -2  11       1111.94       1180.56        56.60 o
  -1  -2  11         22.69         16.12        15.24 o
   0  -2  11       1711.78       1514.72        70.64 o
   1  -2  11          7.97         14.54        18.42 o
   2  -2  11          2.35         -9.68        19.36 o
   3  -2  11       1821.49       1758.39        56.53 o
   4  -2  11        345.54        375.38        31.03 o
   5  -2  11        548.74        462.06        47.26 o
   6  -2  11        816.86        822.76        59.39 o
   7  -2  11          0.13        -11.15        22.30 o
   8  -2  11        627.93        644.33        75.66 o
   9  -2  11        469.52        489.35        56.03 o
  -9  -1  11        524.02        555.94        65.03 o
  -8  -1  11         56.58         48.18        29.73 o
  -7  -1  11       4566.07       4665.89       150.47 o
  -6  -1  11        631.63        585.70        55.20 o
  -5  -1  11        611.05        651.23        77.75 o
  -4  -1  11        459.90        479.40        45.73 o
  -3  -1  11       9735.56       9089.69       232.20 o
  -2  -1  11         19.30         27.86        16.18 o
  -1  -1  11        364.90        284.63        35.70 o
   0  -1  11        793.51        741.06        53.19 o
   1  -1  11        272.36        280.92        34.19 o
   2  -1  11       1853.78       1772.03        65.32 o
   3  -1  11       2130.41       2157.46        62.57 o
   4  -1  11       4991.37       5205.88       115.61 o
   5  -1  11       2921.09       2910.53        99.29 o
   6  -1  11       3376.52       3270.23        97.03 o
   7  -1  11       3188.27       3347.00        88.57 o
   8  -1  11        161.16        217.39        30.03 o
   9  -1  11        141.88        122.59        26.31 o
  -9   0  11         20.14          1.40        23.32 o
  -8   0  11       4205.78       4104.73       162.87 o
  -7   0  11        121.49        196.18        33.49 o
  -6   0  11       2383.79       2408.04        94.56 o
  -5   0  11         95.77        114.22        25.80 o
  -4   0  11         23.07         32.11        18.86 o
  -3   0  11        527.90        549.62        64.12 o
  -2   0  11       3496.34       3432.46        95.16 o
  -1   0  11        943.57       1043.82        58.61 o
   0   0  11        600.03        479.64        41.45 o
   1   0  11       3771.62       3793.49       118.46 o
   2   0  11       6454.87       6441.18       150.87 o
   3   0  11       6362.72       6386.46       148.36 o
   4   0  11       4196.76       4143.20        97.13 o
   5   0  11        425.40        402.01        34.35 o
   6   0  11      15280.32      15671.77       275.30 o
   7   0  11       1079.02       1126.43        51.65 o
   8   0  11        565.78        557.58        39.31 o
   9   0  11       2460.87       2750.63        91.35 o
  10   0  11        379.03        421.48        46.19 o
  -9   1  11        940.55       1035.49        76.42 o
  -8   1  11         56.57         68.97        28.17 o
  -7   1  11      12326.46      13156.83       322.35 o
  -6   1  11         28.78         61.37        25.20 o
  -5   1  11        550.90        496.66        43.37 o
  -4   1  11       8200.76       8401.59       214.49 o
  -3   1  11       2155.25       2139.00        80.22 o
  -2   1  11       2382.94       2400.94       102.20 o
  -1   1  11       4207.17       4037.99       118.63 o
   0   1  11        781.62        747.43        49.48 o
   1   1  11      11600.04      11593.59       274.62 o
   2   1  11         14.31          7.10        13.22 o
   3   1  11        857.50        836.95        34.79 o
   4   1  11        342.67        368.98        27.48 o
   5   1  11       2720.12       2881.49        76.17 o
   6   1  11         90.26        105.64        20.62 o
   7   1  11       6823.87       7077.42       146.18 o
   8   1  11        229.22        219.65        26.06 o
   9   1  11        129.96        134.71        22.98 o
  10   1  11       1570.76       1545.57        89.11 o
  -9   2  11         33.32         23.48        23.32 o
  -8   2  11        682.24        729.87        62.71 o
  -7   2  11        222.41        199.44        29.90 o
  -6   2  11       4482.69       4716.20       140.44 o
  -5   2  11        346.29        312.18        33.30 o
  -4   2  11        288.25        239.85        28.83 o
  -3   2  11      11625.67      11897.78       375.26 o
  -2   2  11       1582.60       1512.74        56.35 o
  -1   2  11       8152.18       7922.90       261.96 o
   0   2  11       7282.76       7462.13       155.57 o
   1   2  11         28.62          7.93        12.78 o
   2   2  11      22946.69      22597.11       371.32 o
   3   2  11       1738.33       1593.03        48.11 o
   4   2  11         12.59         -2.61        10.53 o
   5   2  11       7287.46       7025.83       138.51 o
   6   2  11       5369.62       5655.21       119.82 o
   7   2  11        473.76        455.39        33.56 o
   8   2  11        100.63         77.55        18.84 o
   9   2  11       1252.20       1375.13        67.01 o
  10   2  11        505.74        512.04        43.63 o
  -9   3  11        615.45        592.72        54.77 o
  -8   3  11        437.21        427.20        44.59 o
  -7   3  11       1310.14       1446.75        66.83 o
  -6   3  11        157.20        199.03        25.68 o
  -5   3  11        412.52        462.38        36.41 o
  -4   3  11        837.16        838.02        54.65 o
  -3   3  11       1140.44       1197.82        42.58 o
  -2   3  11        314.51        264.18        26.75 o
  -1   3  11       4464.06       4407.99       114.83 o
   0   3  11        475.20        413.99        30.80 o
   1   3  11       7829.39       7748.46       211.90 o
   2   3  11       8694.66       8863.14       181.52 o
   3   3  11       4153.46       4132.90        88.70 o
   4   3  11       3394.58       3297.01        76.89 o
   5   3  11        245.61        277.89        24.42 o
   6   3  11        252.13        193.14        21.54 o
   7   3  11        106.01        124.50        19.90 o
   8   3  11        224.68        230.59        25.59 o
   9   3  11        249.34        176.72        27.00 o
  10   3  11        301.79        309.67        34.27 o
  -9   4  11        109.92         91.19        33.29 o
  -8   4  11       4000.95       4370.03       433.60 o
  -7   4  11          0.00          7.22        11.43 o
  -6   4  11        251.11        247.12        24.39 o
  -5   4  11       4170.21       3969.00       176.07 o
  -4   4  11         85.93        114.74        30.14 o
  -3   4  11       2198.23       2222.09        72.33 o
  -2   4  11       3003.70       3144.91       191.84 o
  -1   4  11         45.25         36.29        16.82 o
   0   4  11          5.85         -0.25        12.61 o
   1   4  11        124.16        139.72        22.20 o
   2   4  11       3488.62       3580.01       136.57 o
   3   4  11       3159.34       3036.41        68.12 o
   4   4  11        754.75        700.03        32.94 o
   5   4  11       2023.52       2076.38        57.41 o
   6   4  11        169.33        141.09        18.96 o
   7   4  11        384.26        415.12        30.84 o
   8   4  11          2.35         -6.03        12.06 o
   9   4  11         16.46          5.75        15.95 o
  10   4  11         38.01         63.59        20.63 o
  -9   5  11       1439.46       1511.92       127.89 o
  -8   5  11         72.27         64.82        42.05 o
  -7   5  11       1956.34       2002.46       134.90 o
  -6   5  11         16.06         10.33        21.19 o
  -5   5  11        296.32        224.95        45.55 o
  -4   5  11       8665.26       8655.39       262.40 o
  -3   5  11        273.31        318.85        50.81 o
  -2   5  11       8441.12       8240.38       219.13 o
  -1   5  11       7290.27       7009.12       192.27 o
   0   5  11        496.14        418.71        63.95 o
   1   5  11       5088.38       5119.45       140.06 o
   2   5  11       2104.62       2060.14        71.88 o
   3   5  11        918.40        960.80        42.07 o
   4   5  11        742.55        684.33        40.91 o
   5   5  11       1270.35       1196.21        52.07 o
   6   5  11        278.63        365.90        25.51 o
   7   5  11       1824.17       1815.78        79.62 o
   8   5  11         22.76         13.15        14.61 o
   9   5  11        296.68        364.86        34.08 o
  10   5  11        181.14        153.48        31.62 o
  -8   6  11       3764.22       3959.36       211.98 o
  -7   6  11       3190.48       3092.16       173.44 o
  -6   6  11        196.13        201.30        37.90 o
  -5   6  11       4927.31       4931.18       265.42 o
  -4   6  11       1448.80       1580.42       183.08 o
  -3   6  11       5687.73       5646.47       236.51 o
  -2   6  11       3126.42       3092.16       147.16 o
  -1   6  11        333.54        304.84        45.55 o
   0   6  11       6812.19       6974.97       191.32 o
   1   6  11        246.05        212.58        25.32 o
   2   6  11         19.76         -5.81        11.63 o
   3   6  11         32.90         24.49        12.32 o
   4   6  11        537.65        573.21        37.42 o
   5   6  11        106.58         52.16        15.44 o
   6   6  11        348.88        263.61        32.02 o
   7   6  11       1823.29       1788.10        75.37 o
   8   6  11        403.33        375.89        32.42 o
   9   6  11         13.96          1.23        16.74 o
  10   6  11       1699.01       1802.28        76.87 o
  -8   7  11       1570.08       1671.34       126.14 o
  -7   7  11          0.37         40.29        33.29 o
  -6   7  11       1384.07       1212.34        94.60 o
  -5   7  11       1231.62       1256.26        76.94 o
  -4   7  11        594.55        651.65        85.84 o
  -3   7  11       2789.45       2825.87       136.65 o
  -2   7  11       3473.41       3437.29       155.92 o
  -1   7  11       3981.00       3859.50       168.19 o
   0   7  11       1527.59       1560.97        89.35 o
   1   7  11       4531.56       4466.46       149.43 o
   2   7  11       1397.57       1695.85       108.62 o
   3   7  11       2241.37       2177.91        73.65 o
   4   7  11       1821.21       1736.57        66.61 o
   5   7  11       5076.52       5307.11       158.27 o
   6   7  11        347.37        324.01        35.86 o
   7   7  11        590.35        584.16        50.04 o
   8   7  11        419.39        463.16        51.99 o
   9   7  11       2011.14       2182.45       126.14 o
  -7   8  11       1301.62       1366.51       105.12 o
  -6   8  11       2076.33       2069.03       124.39 o
  -5   8  11        566.34        480.03        59.57 o
  -4   8  11       1426.19       1600.96        81.81 o
  -3   8  11         64.44         64.27        21.40 o
  -2   8  11         22.93          7.01        17.52 o
  -1   8  11         92.31        120.88        26.28 o
   0   8  11       1548.25       1676.60        89.35 o
   1   8  11        386.70        391.39        46.43 o
   2   8  11         46.80         41.41        19.10 o
   3   8  11        688.51        628.58        42.30 o
   4   8  11       2429.79       2622.65       187.48 o
   5   8  11          1.75          8.93        16.50 o
   6   8  11       2550.50       2516.10        90.07 o
   7   8  11         21.56          3.50        19.82 o
   8   8  11        376.77        372.76        71.83 o
   9   8  11       1722.25       1653.13        91.05 o
  -7   9  11         13.62          7.01        29.78 o
  -6   9  11       1885.21       1927.12       117.38 o
  -5   9  11         46.05        106.87        31.53 o
  -4   9  11        390.39        334.54        63.95 o
  -3   9  11       1119.07       1089.29        61.46 o
  -2   9  11       1484.59       1473.37        78.84 o
  -1   9  11          8.04          1.75        15.77 o
   0   9  11          3.37         -7.01        14.02 o
   1   9  11       2519.63       2646.30        98.82 o
   2   9  11        110.09        133.05        26.11 o
   3   9  11       1598.90       1505.30        60.37 o
   4   9  11        178.42        207.03        27.59 o
   5   9  11       2399.47       2675.96        91.64 o
   6   9  11        342.93        411.64        44.60 o
   7   9  11         70.69         86.74        26.61 o
   8   9  11        621.07        631.08        63.95 o
  -6  10  11          4.29         15.77        24.53 o
  -5  10  11        935.03        904.00        70.08 o
  -4  10  11        405.57        381.92        45.55 o
  -3  10  11        122.28        109.46        22.58 o
  -2  10  11         42.30         -1.75        15.77 o
  -1  10  11       3290.72       3158.73       127.89 o
   0  10  11        166.82        164.68        24.53 o
   1  10  11        983.32        905.75        56.06 o
   2  10  11        768.46        776.55        70.95 o
   3  10  11        202.09        186.76        34.44 o
   4  10  11        293.32        287.48        35.14 o
   5  10  11          4.99         -8.22        16.44 o
   6  10  11        542.29        493.44        49.14 o
   7  10  11        175.36        224.97        52.56 o
  -5  11  11        699.71        751.58        64.82 o
  -4  11  11       1052.31        947.79        63.07 o
  -3  11  11          0.17         -7.01        14.02 o
  -2  11  11        828.16        851.44        49.05 o
  -1  11  11         93.78         84.09        17.52 o
   0  11  11       2040.12       1979.68        84.09 o
   1  11  11        993.57        874.21        50.81 o
   2  11  11        617.21        582.64        41.04 o
   3  11  11       1442.44       1427.57        83.22 o
   4  11  11        151.64        155.32        43.80 o
   5  11  11        783.12        717.80        56.41 o
   6  11  11          3.44         40.11        22.67 o
  -3  12  11       1483.74       1454.10        71.83 o
   0  12  11       1280.86       1305.19        57.81 o
   1  12  11       2016.92       2009.47        85.84 o
   2  12  11       1099.40       1010.86        59.57 o
   3  12  11        894.33        927.35        60.44 o
   4  12  11       2416.94       2435.66        96.32 o
   5  12  11          1.59         12.76        26.28 o
  -1  -6  12       2694.42       2733.68       142.88 o
   0  -6  12        145.08        190.80        48.27 o
   1  -6  12         70.61         50.69        35.35 o
   2  -6  12         12.84         15.70        32.36 o
  -4  -5  12        861.84        891.73       126.14 o
  -3  -5  12          0.24        -18.40        36.79 o
  -2  -5  12       7346.15       7193.43       387.18 o
  -1  -5  12        489.66        392.93        59.76 o
   0  -5  12       1377.42       1413.87       109.50 o
   1  -5  12       1339.63       1306.90        96.80 o
   2  -5  12        530.84        502.23        68.00 o
   3  -5  12        266.96        299.20        53.38 o
   4  -5  12        869.14       1086.61        98.75 o
  -5  -4  12          6.27        -18.40        36.79 o
  -4  -4  12        195.71        182.20        63.07 o
  -3  -4  12         65.91         78.84        52.56 o
  -2  -4  12       2984.82       2862.66       204.98 o
  -1  -4  12       4412.51       4220.40       262.79 o
   0  -4  12        948.64        886.48       127.89 o
   1  -4  12       2342.68       2323.06       182.20 o
   2  -4  12       2613.35       2817.11       206.73 o
   3  -4  12        676.44        707.78       117.38 o
   4  -4  12       2406.03       2563.08       201.47 o
   5  -4  12        337.36        383.67        96.36 o
   6  -4  12        528.31        662.83        71.48 o
  -6  -3  12       1066.97       1151.02       136.65 o
  -5  -3  12       1347.77       1455.85       134.90 o
  -4  -3  12         64.74         24.53        43.80 o
  -3  -3  12          9.49          1.75        26.01 o
  -2  -3  12        698.07        712.50        95.48 o
  -1  -3  12       1857.36       1880.59       199.72 o
   0  -3  12       1117.85        987.36        84.85 o
   1  -3  12       2933.27       2549.06       185.70 o
   2  -3  12        853.64        788.37       115.63 o
   3  -3  12        193.15        192.71        64.82 o
   4  -3  12        231.06        210.23        68.33 o
   5  -3  12        266.50        327.98        47.32 o
   6  -3  12        684.12        553.71        97.23 o
   7  -3  12        470.52        461.64        61.79 o
  -7  -2  12         89.01         70.08        45.55 o
  -6  -2  12       7160.22       7400.65       212.17 o
  -5  -2  12       1286.40       1187.74        77.31 o
  -4  -2  12        935.75        835.80        63.40 o
  -3  -2  12       4868.46       5095.38       155.99 o
  -2  -2  12        103.67         80.06        25.25 o
  -1  -2  12          0.07         -8.42        16.84 o
   0  -2  12         14.46          0.88        22.30 o
   1  -2  12       1323.68       1321.17       195.34 o
   2  -2  12         50.17         22.86        25.93 o
   3  -2  12         32.20         11.65        28.17 o
   4  -2  12          1.14         17.52        38.54 o
   5  -2  12          5.16        -10.05        20.09 o
   6  -2  12        133.34        176.90        62.19 o
   7  -2  12        653.67        805.91        75.68 o
   8  -2  12       1083.28       1051.88        71.64 o
  -7  -1  12       1556.22       1551.93       100.00 o
  -6  -1  12       1179.36       1150.44        72.62 o
  -5  -1  12       4321.45       4363.31       142.49 o
  -4  -1  12       3227.90       3068.05       111.65 o
  -3  -1  12        975.52       1061.53        68.68 o
  -2  -1  12       7596.42       7347.72       200.65 o
  -1  -1  12        698.55        815.43        71.72 o
   0  -1  12       1176.72       1195.22        82.32 o
   1  -1  12       1204.18       1223.37        84.69 o
   2  -1  12       1223.64       1291.80        87.85 o
   3  -1  12       7804.38       8087.64       216.07 o
   4  -1  12         86.10         78.32        26.88 o
   5  -1  12        346.28        385.72        49.65 o
   6  -1  12       5827.54       5859.99       207.86 o
   7  -1  12       1690.29       1817.14        70.27 o
   8  -1  12        305.16        305.75        39.94 o
  -8   0  12          0.09         -1.53        28.03 o
  -7   0  12       1794.26       1782.34        99.98 o
  -6   0  12       2783.15       2825.08       108.17 o
  -5   0  12        230.00        251.98        35.01 o
  -4   0  12        337.11        300.15        36.84 o
  -3   0  12      10610.34      10264.34       257.98 o
  -2   0  12        204.03        166.24        29.34 o
  -1   0  12        574.90        585.02        58.60 o
   0   0  12       2791.49       2761.33       120.74 o
   1   0  12       1979.78       1882.69        99.86 o
   2   0  12       3339.46       3135.28       107.81 o
   3   0  12        247.49        217.66        33.58 o
   4   0  12        599.67        717.17       126.09 o
   5   0  12       4068.05       4060.32        97.29 o
   6   0  12        114.91        125.63        22.32 o
   7   0  12        985.80       1046.57        51.06 o
   8   0  12        102.22        130.77        25.45 o
   9   0  12        375.62        441.42        47.36 o
  -8   1  12       2549.07       2558.44       168.19 o
  -7   1  12        472.13        477.80        55.14 o
  -6   1  12        936.90        986.61        61.83 o
  -5   1  12        202.61        183.76        30.99 o
  -4   1  12        246.74        231.12        32.29 o
  -3   1  12        558.18        574.60        46.98 o
  -2   1  12       1470.45       1602.91        82.89 o
  -1   1  12        549.04        625.80        86.72 o
   0   1  12        298.27        284.86        43.80 o
   1   1  12       1854.85       1901.97       115.63 o
   2   1  12       2996.95       2974.26       103.13 o
   3   1  12       2505.83       2299.52        73.86 o
   4   1  12        897.52        797.72        64.23 o
   5   1  12        126.46        185.12        22.69 o
   6   1  12       6238.21       6210.75       131.93 o
   7   1  12        680.84        815.29        46.29 o
   8   1  12        181.19        170.07        24.39 o
   9   1  12        244.89        210.89        30.92 o
  -8   2  12        308.38        360.52        46.43 o
  -7   2  12       4823.30       4865.09       204.10 o
  -6   2  12        419.65        453.30        76.70 o
  -5   2  12         26.14         45.99        19.84 o
  -4   2  12       1691.88       1745.26        71.80 o
  -3   2  12       1604.02       1543.02        53.86 o
  -2   2  12         11.18         19.34        12.82 o
  -1   2  12       1293.33       1432.11        57.12 o
   0   2  12          7.29         -9.09        18.18 o
   1   2  12       1434.43       1429.61        59.23 o
   2   2  12       1632.19       1602.39        57.87 o
   3   2  12        556.48        546.63        37.79 o
   4   2  12        465.06        495.26        37.79 o
   5   2  12          2.21          7.03        12.62 o
   6   2  12          7.13         -1.10        13.23 o
   7   2  12        712.17        656.78        41.54 o
   8   2  12       1152.71       1255.45        59.88 o
   9   2  12        280.31        222.22        37.93 o
  -8   3  12        157.93        151.73        31.04 o
  -7   3  12       2261.31       2433.88       118.26 o
  -6   3  12         70.82         84.48        25.40 o
  -5   3  12         35.59         21.44        15.06 o
  -4   3  12        459.01        489.69        38.10 o
  -3   3  12        747.46        758.27        50.30 o
  -2   3  12        591.00        614.50        35.52 o
  -1   3  12        887.45        892.25        41.61 o
   0   3  12          8.24         39.92        14.50 o
   1   3  12        746.64        761.28        58.67 o
   2   3  12        736.12        717.52        39.38 o
   3   3  12         95.51        101.93        18.13 o
   4   3  12         41.04         39.74        14.93 o
   5   3  12          1.67         -5.37        10.74 o
   6   3  12       1257.43       1336.46        49.46 o
   7   3  12         11.57          1.98        13.64 o
   8   3  12        578.44        562.12        41.28 o
   9   3  12         77.83        103.93        24.04 o
  -8   4  12        318.85        255.78        64.82 o
  -7   4  12         13.41        -15.77        31.53 o
  -6   4  12       1018.44       1031.89       108.62 o
  -5   4  12         62.65         66.72        36.79 o
  -4   4  12        515.08        548.12        58.86 o
  -3   4  12        154.86        120.09        30.67 o
  -2   4  12       3465.16       3416.00       114.99 o
  -1   4  12         62.13         52.91        18.46 o
   0   4  12        689.71        768.42        55.58 o
   1   4  12       1551.95       1494.62        61.42 o
   2   4  12       3528.50       3465.98       160.02 o
   3   4  12        121.52        170.51        24.36 o
   4   4  12       3269.56       3266.88       104.18 o
   5   4  12        103.69         94.47        16.77 o
   6   4  12       4717.55       4894.92       127.19 o
   7   4  12        511.19        437.13        40.91 o
   8   4  12        254.20        274.93        30.56 o
   9   4  12        477.16        442.80        38.73 o
  -8   5  12       2175.63       2324.81       157.67 o
  -7   5  12       2516.15       2333.57       155.92 o
  -6   5  12        124.23        182.20        49.05 o
  -5   5  12       1688.57       1674.71        91.73 o
  -4   5  12       2087.20       2059.74       201.47 o
  -3   5  12       4315.82       4226.78       155.10 o
  -2   5  12        218.50        238.00        30.18 o
  -1   5  12        833.99        746.09        52.55 o
   0   5  12       2121.04       2259.98        87.72 o
   1   5  12       1162.26       1175.80        59.40 o
   2   5  12        154.97        111.68        21.85 o
   3   5  12        145.36        214.67        27.76 o
   4   5  12        585.60        543.59        44.30 o
   5   5  12       2816.31       3072.86        85.88 o
   6   5  12        104.39        134.21        17.57 o
   7   5  12       4959.00       5097.00       144.89 o
   8   5  12        628.57        626.29        41.67 o
   9   5  12         10.80         -0.37        16.37 o
  -7   6  12          0.05         14.02        33.29 o
  -6   6  12        469.93        480.03        71.83 o
  -5   6  12        939.99        893.48        91.10 o
  -4   6  12        589.18        544.71        63.95 o
  -3   6  12        509.59        532.84        52.17 o
  -2   6  12       1103.79       1021.38        80.59 o
  -1   6  12         65.03         54.31        28.03 o
   0   6  12       1812.62       1813.67        79.71 o
   1   6  12       1119.69       1151.30        54.41 o
   2   6  12       5167.19       5075.75       141.73 o
   3   6  12        234.30        175.72        30.43 o
   4   6  12       2333.48       2365.43        85.18 o
   5   6  12       1023.31       1033.32        48.95 o
   6   6  12       6076.33       6682.46       153.45 o
   7   6  12       1656.42       1535.27       102.49 o
   8   6  12         44.80         12.46        27.85 o
   9   6  12       3521.78       3896.18       218.00 o
  -7   7  12       1282.14       1254.38       108.62 o
  -6   7  12       1088.37       1052.91       101.61 o
  -5   7  12        297.89        276.81        52.56 o
  -4   7  12       1492.79       1532.94       101.61 o
  -3   7  12         10.09          8.56        19.61 o
  -2   7  12         33.33         68.33        29.78 o
  -1   7  12       1498.51       1522.43        96.36 o
   0   7  12        233.85        208.48        42.05 o
   1   7  12       2755.28       2965.77       117.02 o
   2   7  12        907.49       1115.75        71.10 o
   3   7  12       1611.05       1344.25        80.12 o
   4   7  12        806.73        831.16        68.93 o
   5   7  12        139.85        174.55        33.60 o
   6   7  12        203.52        168.92        34.62 o
   7   7  12       1697.93       1767.99        89.81 o
   8   7  12        505.83        531.04        57.51 o
  -6   8  12        566.84        593.90        75.33 o
  -5   8  12          0.53        -10.51        21.02 o
  -4   8  12         56.83         40.29        26.28 o
  -3   8  12        872.63        790.12        66.57 o
  -2   8  12        869.74        840.93        66.57 o
  -1   8  12        136.68        140.15        35.04 o
   0   8  12       2142.93       2119.84       113.88 o
   1   8  12         78.32         91.00        27.68 o
   2   8  12       6111.92       6093.73       293.45 o
   3   8  12       4452.92       4382.05       311.84 o
   4   8  12        405.23        375.56        52.56 o
   5   8  12       2221.68       2402.13       113.00 o
   6   8  12        298.96        190.31        35.16 o
   7   8  12         17.04          9.04        23.44 o
   8   8  12        163.31        160.26        36.53 o
  -6   9  12         63.60         85.84        40.29 o
  -5   9  12         69.72        122.64        35.04 o
  -4   9  12         45.40         47.30        26.28 o
  -3   9  12        252.12        315.35        45.55 o
  -2   9  12       1557.64       1508.41        89.35 o
  -1   9  12         10.49         -7.01        19.27 o
   0   9  12        376.66        367.91        45.55 o
   1   9  12         23.67         35.04        26.28 o
   2   9  12       1957.97       1969.12        89.45 o
   3   9  12       1600.74       1371.76        91.10 o
   4   9  12        616.06        707.78        75.33 o
   5   9  12       2388.76       2454.33       101.38 o
   6   9  12        240.34        266.57        40.29 o
   7   9  12          5.59          8.54        19.36 o
  -5  10  12       1607.44       1655.58       105.12 o
  -4  10  12         30.65        -10.51        21.02 o
  -3  10  12       1550.12       1401.55        84.09 o
  -2  10  12       1606.21       1708.13        92.85 o
  -1  10  12        455.16        455.50        49.05 o
   0  10  12       2540.53       2775.06       126.14 o
   1  10  12         11.06         15.77        19.27 o
   2  10  12         26.76         50.81        24.53 o
   3  10  12        109.04         70.08        28.03 o
   4  10  12       1056.22       1122.99        84.09 o
   5  10  12         58.57         67.45        23.95 o
   6  10  12        728.64        739.46        61.79 o
  -3  11  12          5.38         -8.76        17.52 o
  -2  11  12       1514.55       1459.36        78.84 o
  -1  11  12       5968.10       5676.26       217.24 o
   0  11  12         11.12          8.76        17.52 o
   1  11  12       3139.53       3272.61       141.91 o
   2  11  12        402.16        420.46        47.30 o
   3  11  12        416.21        355.64        47.30 o
   4  11  12       1559.68       1499.65        94.60 o
   5  11  12        235.25        171.89        31.98 o
   0  12  12       1469.69       1585.50        77.08 o
   1  12  12        448.37        452.00        42.05 o
   2  12  12        197.47        220.74        33.29 o
  -2  -4  13       2220.22       2216.19       180.45 o
  -1  -4  13        141.70        201.47        70.08 o
   0  -4  13        189.26        141.91        59.57 o
   1  -4  13        181.85        113.88        57.81 o
   2  -4  13        947.15        907.50       131.39 o
   3  -4  13          2.99        -19.27        38.54 o
  -4  -3  13        618.48        613.18       101.61 o
  -3  -3  13          5.33        -18.40        36.79 o
  -2  -3  13       4271.61       4251.94       262.79 o
  -1  -3  13        496.47        616.68       103.36 o
   0  -3  13          6.31          1.75        40.29 o
   1  -3  13        501.35        453.75        92.85 o
   2  -3  13        497.62        395.94        85.84 o
   3  -3  13        361.91        362.65        85.84 o
   4  -3  13         26.28         24.53        45.55 o
   5  -3  13         10.54        -17.52        35.04 o
  -5  -2  13        782.30        821.82        79.90 o
  -4  -2  13          0.70        -11.39        22.78 o
  -3  -2  13       1094.84        951.05        90.22 o
  -2  -2  13         12.77         51.40        32.81 o
  -1  -2  13       3178.06       3549.49       155.38 o
   0  -2  13         20.29         31.35        42.92 o
   1  -2  13         93.09        140.10        39.58 o
   2  -2  13        904.80        958.69        87.33 o
   3  -2  13       4687.86       4665.39       282.06 o
   4  -2  13          1.12        -15.77        31.53 o
   5  -2  13          0.27         35.04        47.30 o
   6  -2  13       1721.36       1822.01       169.94 o
  -6  -1  13       5217.58       5535.39       207.50 o
  -5  -1  13        215.03        183.16        35.05 o
  -4  -1  13          5.28         -9.61        19.22 o
  -3  -1  13       1622.12       1595.04        86.90 o
  -2  -1  13       7501.34       7239.73       201.83 o
  -1  -1  13        428.54        388.04        45.31 o
   0  -1  13         32.37        -11.72        23.44 o
   1  -1  13       2885.34       2897.97       133.77 o
   2  -1  13       4712.07       4910.19       190.47 o
   3  -1  13        146.08        144.82        30.83 o
   4  -1  13        141.94        170.01        34.14 o
   5  -1  13       2598.65       2642.15       132.96 o
   6  -1  13         23.20          5.84        24.63 o
   7  -1  13        289.69        294.96        51.77 o
  -6   0  13         58.81         61.32        29.88 o
  -5   0  13       1184.50       1348.10        76.90 o
  -4   0  13          4.05         -9.08        18.15 o
  -3   0  13        223.34        277.30        37.78 o
  -2   0  13        182.09        151.50        31.61 o
  -1   0  13       6665.41       7085.86       238.35 o
   0   0  13        216.82        176.11        38.65 o
   1   0  13        178.31        161.25        64.82 o
   2   0  13       3838.52       3668.24       152.81 o
   3   0  13       3601.89       3580.55       123.25 o
   4   0  13        224.77        195.90        52.52 o
   5   0  13        301.99        239.47        30.60 o
   6   0  13       3652.96       4018.69       122.39 o
   7   0  13        819.01        756.43        47.35 o
  -7   1  13          2.91         16.02        23.87 o
  -6   1  13       1482.51       1656.86       160.30 o
  -5   1  13         31.89         62.54        28.41 o
  -4   1  13         29.52          7.56        25.06 o
  -3   1  13        383.85        347.99        39.36 o
  -2   1  13       2212.51       2174.14        87.58 o
  -1   1  13       1195.28       1349.78        98.11 o
   0   1  13        648.95        673.60        62.85 o
   1   1  13       3317.72       3146.01       285.56 o
   2   1  13         77.12         91.20        20.41 o
   3   1  13        137.16        154.60        24.58 o
   4   1  13        105.85        100.32        30.60 o
   5   1  13         35.45          6.31        21.49 o
   6   1  13        132.16        109.52        25.32 o
   7   1  13          6.10         13.58        18.54 o
   8   1  13        677.08        694.88        49.22 o
  -7   2  13        450.99        447.81        50.83 o
  -6   2  13       2266.00       2297.89       196.22 o
  -5   2  13        409.18        427.15        46.64 o
  -4   2  13         16.03         -0.28        17.70 o
  -3   2  13       2546.27       2600.31       135.34 o
  -2   2  13       1848.66       1826.63        72.83 o
  -1   2  13       2512.04       2450.85        91.23 o
   0   2  13          2.04         18.95        15.54 o
   1   2  13       4588.36       4553.64       128.05 o
   2   2  13       2125.00       2211.60        72.36 o
   3   2  13          0.08         -6.75        13.51 o
   4   2  13       1274.52       1384.21        61.06 o
   5   2  13        441.27        355.02        35.15 o
   6   2  13          0.02         12.31        16.32 o
   7   2  13       2412.39       2528.22        88.76 o
   8   2  13       1056.44        987.46        58.38 o
  -7   3  13       1808.72       1897.13        87.17 o
  -6   3  13         16.10         36.69        27.15 o
  -5   3  13       1462.87       1607.62        75.68 o
  -4   3  13       2159.51       2306.98        82.90 o
  -3   3  13         72.79         83.79        20.76 o
  -2   3  13       3188.11       3268.48       140.13 o
  -1   3  13        199.15        188.68        23.06 o
   0   3  13       1376.03       1250.70        67.27 o
   1   3  13        180.36        173.36        24.37 o
   2   3  13       2490.12       2685.87        78.50 o
   3   3  13          1.78         -6.37        12.74 o
   4   3  13        330.37        256.86        41.98 o
   5   3  13       2324.80       2412.93        91.64 o
   6   3  13          9.31         11.57        18.47 o
   7   3  13        571.85        647.86        45.01 o
   8   3  13       3028.70       3234.28       104.24 o
  -7   4  13       2278.56       2316.05       162.93 o
  -6   4  13       4085.91       4381.58       233.01 o
  -5   4  13       3212.56       3279.62       187.46 o
  -4   4  13         10.29        -14.89        29.78 o
  -3   4  13      12822.19      13270.81       385.17 o
  -2   4  13        131.03         90.47        43.80 o
  -1   4  13         79.76         77.20        22.89 o
   0   4  13       3163.20       3345.91       120.21 o
   1   4  13        440.70        429.07        44.60 o
   2   4  13       1200.77       1286.01        81.70 o
   3   4  13        452.79        512.11        31.92 o
   4   4  13          2.90         -3.46        11.97 o
   5   4  13        959.84       1024.95        51.21 o
   6   4  13         15.53         14.11        18.21 o
   7   4  13         32.49         23.38        17.76 o
   8   4  13        401.49        391.59        36.05 o
  -6   5  13          0.92          8.76        35.04 o
  -5   5  13        334.61        311.84        64.82 o
  -4   5  13       1936.08       1888.58       127.89 o
  -3   5  13        172.44         96.36        40.29 o
  -2   5  13       6182.28       6123.00       273.30 o
  -1   5  13         27.33          3.11        16.42 o
   0   5  13        461.75        428.58        43.86 o
   1   5  13       5125.50       5193.22       164.79 o
   2   5  13       1420.93       1349.98        64.62 o
   3   5  13       4768.35       5012.64       141.23 o
   4   5  13       3587.58       3696.63       121.83 o
   5   5  13        340.91        413.81        51.40 o
   6   5  13       8515.81       9704.81       448.24 o
   7   5  13         21.46         28.05        21.24 o
   8   5  13        809.00        882.04        47.77 o
  -6   6  13        108.66         61.32        40.29 o
  -5   6  13         34.96          1.75        28.03 o
  -4   6  13        270.09        289.07        54.31 o
  -3   6  13       1437.69       1233.36        96.36 o
  -2   6  13         44.30         68.33        31.53 o
  -1   6  13          3.50         -2.53        18.40 o
   0   6  13        592.30        607.56        50.75 o
   1   6  13        326.66        428.41        44.39 o
   2   6  13       1566.55       1492.73        67.53 o
   3   6  13        598.86        694.87        61.37 o
   4   6  13        702.11        755.96        64.42 o
   5   6  13       5597.08       5718.82       186.95 o
   6   6  13         21.95         69.25        30.33 o
   7   6  13       1601.59       1375.20        71.41 o
   8   6  13        954.79        861.08        74.88 o
  -6   7  13        893.07        748.07        91.10 o
  -5   7  13         39.79         91.10        38.54 o
  -4   7  13       1513.02       1618.78       112.12 o
  -3   7  13         75.59        103.36        36.79 o
  -2   7  13         29.68         10.51        26.28 o
  -1   7  13       1375.81       1384.03        96.36 o
   0   7  13        122.52        127.89        38.54 o
   1   7  13          9.43         -8.76        26.28 o
   2   7  13       1922.52       2019.98       126.14 o
   3   7  13        283.74        350.39        59.57 o
   4   7  13        590.55        548.35        77.08 o
   5   7  13         46.52         71.83        36.79 o
   6   7  13       2393.58       2545.56       161.18 o
   7   7  13        624.82        599.63        67.45 o
  -5   8  13        487.84        452.00        68.33 o
  -4   8  13         37.58         36.79        29.78 o
  -3   8  13        970.12        830.42        82.34 o
  -2   8  13         30.94         -7.01        26.28 o
  -1   8  13       1219.56       1303.44        91.10 o
   0   8  13       2593.32       2584.10       138.40 o
   1   8  13        190.18        238.26        47.30 o
   2   8  13       2570.67       2340.58       133.15 o
   3   8  13        857.79        842.68        85.84 o
   4   8  13        264.06        252.28        54.31 o
   5   8  13        390.08        399.44        66.57 o
   6   8  13         85.08        134.90        47.30 o
   7   8  13        983.73       1012.05       138.40 o
  -4   9  13       1846.90       1846.54       113.88 o
  -3   9  13        257.00        324.11        49.05 o
  -2   9  13         45.59         70.08        29.78 o
  -1   9  13        529.45        532.59        61.32 o
   0   9  13         37.61         12.26        24.53 o
   1   9  13       2695.48       2626.15       136.65 o
   2   9  13        627.45        676.25        73.58 o
   3   9  13        193.35        171.69        42.05 o
   4   9  13       1021.07       1044.15        89.35 o
   5   9  13        186.16        126.14        42.05 o
   6   9  13          8.68        -12.26        24.53 o
  -3  10  13        145.72         92.85        31.53 o
  -2  10  13       1665.37       1699.37        99.86 o
  -1  10  13        221.36        238.26        40.29 o
   0  10  13       2489.62       2454.46       124.39 o
   1  10  13       1693.36       1678.35        99.86 o
   2  10  13       1432.81       1655.58       101.61 o
   3  10  13       1116.33       1215.84        89.35 o
   4  10  13       1559.21       1522.43       105.12 o
   0  11  13       1271.48       1303.44        80.59 o
   1  11  13        102.29         78.84        28.03 o
   2  11  13          4.42         -9.64        19.27 o
  -2  -2  14       1500.71       1370.20       153.29 o
  -1  -2  14       2211.59       2095.78       118.85 o
   0  -2  14       1195.03       1117.48       157.67 o
   1  -2  14          7.52        -17.52        40.29 o
   2  -2  14       5998.34       6310.46       346.88 o
   3  -2  14        134.71        204.98        70.08 o
  -3  -1  14       1432.93       1352.06       133.15 o
  -2  -1  14        583.84        510.12        64.38 o
  -1  -1  14         24.99         44.67        32.21 o
   0  -1  14        871.32        891.90       102.49 o
   1  -1  14       3461.62       3503.50       156.70 o
   2  -1  14        573.63        511.85        65.52 o
   3  -1  14       5927.96       6320.97       235.02 o
   4  -1  14        639.05        617.57        73.09 o
  -4   0  14       1644.70       1794.91       100.25 o
  -3   0  14        247.94        259.20        38.80 o
  -2   0  14       3367.44       3515.72       125.85 o
  -1   0  14        138.99        114.44        36.40 o
   0   0  14        808.32        930.65        81.08 o
   1   0  14        119.27        122.25        36.15 o
   2   0  14       3739.71       3727.22       158.55 o
   3   0  14       1542.51       1551.58       102.99 o
   4   0  14        492.46        453.53        42.03 o
   5   0  14       1563.91       1615.18        71.08 o
  -5   1  14        993.47       1055.35        75.49 o
  -4   1  14       1386.51       1533.91       252.28 o
  -3   1  14        940.30        929.47       150.67 o
  -2   1  14       3435.00       3549.85       122.53 o
  -1   1  14       1636.20       1873.52        98.90 o
   0   1  14        506.11        452.16        42.43 o
   1   1  14        433.28        419.57        42.10 o
   2   1  14         66.50         64.47        22.53 o
   3   1  14       1188.79       1231.41        62.22 o
   4   1  14         59.39         72.28        22.17 o
   5   1  14         58.25         53.97        26.44 o
   6   1  14        742.53        697.65        95.30 o
  -5   2  14        465.49        463.73        73.58 o
  -4   2  14         93.05        144.17        42.05 o
  -3   2  14       3093.88       3334.62       230.38 o
  -2   2  14       2413.05       2416.48        75.79 o
  -1   2  14       4495.82       4457.05       126.68 o
   0   2  14       1631.02       1707.06        75.41 o
   1   2  14        579.98        536.14        43.25 o
   2   2  14       1298.28       1305.42        66.89 o
   3   2  14        126.28        120.30        22.96 o
   4   2  14        111.64        101.54        28.10 o
   5   2  14        133.98        133.93        29.23 o
   6   2  14         64.96         72.75        26.26 o
  -5   3  14        315.82        356.91        37.39 o
  -4   3  14       1307.13       1434.24       121.76 o
  -3   3  14       1822.70       2058.77        88.30 o
  -2   3  14       4055.29       4434.39       253.15 o
  -1   3  14       2284.49       2374.91        78.36 o
   0   3  14          0.08          8.14        13.91 o
   1   3  14       5380.56       5347.93       347.11 o
   2   3  14          2.76          5.20        19.72 o
   3   3  14          1.15         -7.46        14.92 o
   4   3  14        467.59        454.61        41.17 o
   5   3  14         14.10          7.81        16.78 o
   6   3  14        304.71        335.92        38.99 o
  -5   4  14       1526.59       1683.61       134.90 o
  -4   4  14       1988.20       2012.97       143.66 o
  -3   4  14        434.59        446.74        77.08 o
  -2   4  14        761.15        830.42       101.61 o
  -1   4  14        817.32        855.58        65.58 o
   0   4  14        882.84        872.36        78.84 o
   1   4  14        386.58        394.43        47.89 o
   2   4  14       2714.07       2690.31       112.49 o
   3   4  14       1378.47       1500.69        58.04 o
   4   4  14        169.08        150.40        23.33 o
   5   4  14        931.52        834.87        68.74 o
   6   4  14        969.28       1017.56        79.21 o
  -5   5  14       1332.43       1553.96       126.14 o
  -4   5  14         39.82         47.30        38.54 o
  -3   5  14       5219.51       5443.25       262.79 o
  -2   5  14        241.05        280.31        61.32 o
  -1   5  14         53.81         61.66        24.30 o
   0   5  14       1096.71       1045.18        70.84 o
   1   5  14       1714.38       1801.97       178.70 o
   2   5  14        950.95       1050.23        75.29 o
   3   5  14        305.96        358.56        45.79 o
   4   5  14         70.22         96.87        31.57 o
   5   5  14       1150.58       1281.08        89.17 o
   6   5  14         41.07         39.59        51.68 o
  -4   6  14        189.16        178.70        50.81 o
  -3   6  14        227.14        203.22        52.56 o
  -2   6  14       1172.99       1068.68       105.12 o
  -1   6  14        445.61        422.22        68.33 o
   0   6  14         30.38         48.82        23.65 o
   1   6  14        659.42        658.62        84.09 o
   2   6  14        868.38        864.87        67.30 o
   3   6  14        458.01        438.51        50.79 o
   4   6  14       1143.98       1024.52        77.42 o
   5   6  14        170.42        157.67        37.10 o
   6   6  14       1411.56       1707.60        94.71 o
  -4   7  14        320.67        292.57        59.57 o
  -3   7  14         28.72         38.54        33.29 o
  -2   7  14         12.82        -13.14        26.28 o
  -1   7  14        104.53        138.40        42.05 o
   0   7  14        202.91        262.79        52.56 o
   1   7  14         85.11        105.12        40.29 o
   2   7  14        595.87        574.63        77.08 o
   3   7  14         56.05        119.13        43.80 o
   4   7  14        131.27        120.88        45.55 o
   5   7  14         93.84         75.33        40.29 o
  -3   8  14       1467.65       1392.79       105.12 o
  -2   8  14         57.90         82.34        36.79 o
  -1   8  14       1237.06       1399.79       103.36 o
   0   8  14        315.87        322.36        57.81 o
   1   8  14       1310.87       1571.48       110.37 o
   2   8  14        137.03        155.92        45.55 o
   3   8  14         24.19         35.04        31.53 o
   4   8  14        412.37        464.26        71.83 o
   5   8  14         32.75         56.06        38.54 o
  -2   9  14        683.36        527.33        68.33 o
  -1   9  14        360.47        453.75        61.32 o
   0   9  14       1803.38       1713.39       112.12 o
   1   9  14       1120.17       1285.92        94.60 o
   2   9  14        695.25        686.76        80.59 o
   3   9  14        130.42        168.19        45.55 o
  -1   1  15         47.89         46.52        21.01 o
   0   1  15        381.32        432.98        43.28 o
   1   1  15        406.30        396.66        50.62 o
   2   1  15         87.16         81.79        26.03 o
   3   1  15       1520.64       1569.57        77.96 o
  -2   2  15       2574.55       2793.50       120.48 o
  -1   2  15          0.20         -7.52        15.79 o
   0   2  15        215.57        247.02        37.99 o
   1   2  15        261.85        242.74        32.66 o
   2   2  15       1847.90       1907.60        95.74 o
   3   2  15         47.90         82.75        24.17 o
  -2   3  15         10.50          4.49        17.07 o
  -1   3  15        678.65        672.41        53.60 o
   0   3  15        163.40        177.71        25.46 o
   1   3  15        848.15        923.24        51.23 o
   2   3  15         95.24        101.56        23.93 o
   3   3  15       3081.43       3289.99       131.69 o
   4   3  15          0.31         -7.81        15.61 o
  -2   4  15       1329.93       1447.10       124.39 o
  -1   4  15          5.81         35.04        40.29 o
   0   4  15        732.03        767.69        65.10 o
   1   4  15        265.67        312.26        44.59 o
   2   4  15       2557.49       2865.57       121.72 o
   3   4  15        683.06        741.80        70.32 o
   4   4  15         73.41         80.04        25.89 o
  -2   5  15        397.93        350.39        70.08 o
  -1   5  15         65.73          7.01        36.79 o
   0   5  15         24.50         16.94        21.89 o
   1   5  15        206.28        157.14        34.90 o
   2   5  15        193.75        224.17        40.38 o
   3   5  15       1839.64       2055.86       102.26 o
   4   5  15       1152.12       1167.92        87.01 o
  -2   6  15        357.92        327.61        66.57 o
  -1   6  15       1385.47       1517.17       120.88 o
   0   6  15        264.89        248.04        39.90 o
   1   6  15         10.73         -3.71        20.95 o
   2   6  15         67.00         48.64        27.15 o
   3   6  15        980.77       1023.09        79.02 o
   0   7  15         50.95         47.30        36.79 o
   1   7  15       2617.12       2983.54       175.19 o
   2   7  15        141.61        154.17        52.56 o
                                                
