# Supplementary material for: Snapshot and crystallographic observations of kinetic and thermodynamic products for NO2S2 macrocyclic complexes
Source: IUCrJ. 2018 Jan 1;5(Pt 1):45–53. doi: 10.1107/S2052252517015081 (PMC5755576; doi:10.1107/S2052252517015081)
Supplement: Supplementary file 5 [file m-05-00045-4sup5.hkl]

#
# h,k,l, Fc-squared, Fo-squared, sigma(Fo-squared), status flag
#
data_4
_shelx_title ' 4 in P-1'
_shelx_refln_list_code          4
_shelx_F_calc_maximum      603.54
_exptl_crystal_F_000      2254.00
_reflns_d_resolution_high  0.9001

loop_
 _space_group_symop_operation_xyz
 'x, y, z'
 '-x, -y, -z'

_cell_length_a    11.3166
_cell_length_b    13.4404
_cell_length_c    24.5864
_cell_angle_alpha  86.655
_cell_angle_beta   89.396
_cell_angle_gamma  78.371

_shelx_F_squared_multiplier     1.000

loop_
 _refln_index_h
 _refln_index_k
 _refln_index_l
 _refln_F_squared_calc
 _refln_F_squared_meas
 _refln_F_squared_sigma
 _refln_observed_status
   2   0   0      20796.73      39328.25       940.19 o
   3   0   0      63509.28      80703.84      1857.88 o
   4   0   0      69056.23      85285.46      1840.17 o
   5   0   0        329.87       1594.44       315.07 o
   6   0   0        111.23       2301.54       268.12 o
   7   0   0       8106.26      15965.85       628.81 o
   8   0   0       1287.45       3133.89       513.19 o
   9   0   0       3483.12      10688.39      1313.35 o
  -8   1   0      44886.01      26862.85      2075.75 o
  -7   1   0       3629.00       5589.61       460.00 o
  -6   1   0       6274.08      10381.18       581.23 o
  -5   1   0       9852.32      12202.12       659.69 o
  -4   1   0        145.00       9950.24       530.13 o
  -3   1   0      32652.69      43054.34      1178.59 o
  -2   1   0       1838.79       4009.56       314.96 o
  -1   1   0      62197.45      30090.98       826.52 o
   2   1   0       4112.64       6637.12       949.84 o
   3   1   0      20699.18      14821.75       694.75 o
   4   1   0       8668.94       7575.45       609.38 o
   5   1   0      83260.81      59856.36      1590.44 o
   6   1   0      76948.20      56421.40      1415.09 o
   7   1   0      12761.64      18048.74       784.30 o
   8   1   0       7064.87      12074.24      1641.69 o
   9   1   0       1320.10       8482.07      1583.06 o
  -8   2   0       1018.76       1633.87      1102.28 o
  -7   2   0      16579.08      17701.97      1207.66 o
  -6   2   0        980.89       3257.87       332.32 o
  -5   2   0      92654.23      79968.39      2169.67 o
  -4   2   0      44303.90      39629.85      1129.20 o
  -3   2   0      27090.16      18980.04       575.39 o
  -2   2   0      29620.15      19579.90       768.73 o
  -1   2   0      34392.46      26501.58      2040.39 o
   0   2   0      10674.49      11849.80       509.06 o
   1   2   0       1717.53       3850.16       680.13 o
   2   2   0       2930.56       5800.64      1004.56 o
   3   2   0         31.04       -349.84       699.67 o
   4   2   0      17530.64      12996.72      1958.30 o
   5   2   0       5783.34      16337.16      1150.17 o
   6   2   0      47886.55      37164.42      1643.20 o
   7   2   0       1274.19       3740.57       593.73 o
   8   2   0       4292.04       1432.16       770.13 o
   9   2   0       4824.53      10127.67      1790.22 o
  10   2   0       1160.04       4456.02      1512.70 o
  -8   3   0       3337.33       6234.52      1586.97 o
  -7   3   0      14115.76      12035.16      1934.85 o
  -6   3   0       1408.39       5091.27       427.18 o
  -5   3   0      19391.22      69636.46      1914.70 o
  -4   3   0      69915.97      73747.54      2246.57 o
  -3   3   0       6474.18      10750.10       538.95 o
  -2   3   0        402.62       1020.19       515.96 o
  -1   3   0      62913.21      89202.44      6445.59 o
   0   3   0      58641.39      54919.33      2868.94 o
   1   3   0      40188.38      43316.88      2467.31 o
   2   3   0      17327.34      15211.00      2210.42 o
   3   3   0          6.90       1559.61       789.58 o
   4   3   0       5572.98       4182.40      1227.36 o
   5   3   0     125109.46     132765.88     11476.20 o
   6   3   0      81472.74      80939.27      7395.43 o
   7   3   0      14595.86      16567.56       974.19 o
   8   3   0        884.17       7389.94       815.80 o
   9   3   0      15410.20      16651.05      2308.14 o
  -6   4   0        416.53        644.95       895.11 o
  -5   4   0       1825.73       5793.71       728.04 o
  -4   4   0        863.49      14831.45      2642.34 o
  -3   4   0      80082.97      59348.20      2748.67 o
  -2   4   0         34.49       2392.18       668.40 o
  -1   4   0      47465.12      39939.99      3123.12 o
   0   4   0       1167.96       9451.45      1094.46 o
   1   4   0        131.58        957.22       990.88 o
   2   4   0      57851.76      51776.80      2934.25 o
   3   4   0      38961.14      32811.40      1975.72 o
   4   4   0       3033.19       2212.37      1157.00 o
   5   4   0      11552.15       7805.85      1798.04 o
   6   4   0       4869.77       4799.99      1622.15 o
   7   4   0       2371.08       4065.14      1547.88 o
   8   4   0        514.87       -269.02       538.05 o
   9   4   0        213.29       3189.57      1915.31 o
  -6   5   0       1072.22       -351.79      1090.55 o
  -5   5   0       9099.13       8087.24       634.05 o
  -4   5   0      13666.42      11436.39       661.64 o
  -3   5   0      11344.78      20020.81      2009.12 o
  -1   5   0       6951.19      11335.48      1321.17 o
   0   5   0      16001.37       9556.99      1192.18 o
   1   5   0       3068.21       2307.05       458.58 o
   2   5   0       1415.82       1273.26      2390.22 o
   3   5   0     164485.36     143345.80      7740.05 o
   4   5   0        519.19        375.24       476.87 o
   5   5   0       1479.23       -635.18      1270.36 o
   6   5   0       3705.30       5120.51      1680.78 o
   7   5   0         94.89       -453.42      1524.43 o
   8   5   0         18.59       2161.56      1669.05 o
  -5   6   0      10245.63      25387.67      2353.05 o
  -4   6   0       1678.34      10229.30      1016.28 o
  -3   6   0      10067.95      15506.16      1778.50 o
  -2   6   0        782.44        453.42       777.85 o
  -1   6   0        544.36      11018.87      1461.89 o
   0   6   0      17732.34      61946.46      4784.36 o
   1   6   0      15727.48      25445.83      1387.09 o
   2   6   0      26677.63      26619.58      1242.81 o
   3   6   0      67509.55      50504.84      3044.71 o
   4   6   0         16.10       -277.31       554.61 o
   5   6   0       1551.82       8298.36      1739.41 o
   6   6   0      46860.82      68657.84      6621.49 o
   7   6   0       4663.34      15052.74      2650.16 o
   8   6   0       6356.56      10143.30      2403.90 o
  -4   7   0       4022.59       6770.02      1540.06 o
  -3   7   0      32075.28      24422.10      2517.26 o
  -2   7   0      82693.19      63662.42      5057.97 o
  -1   7   0        982.14       4616.28      1121.82 o
   0   7   0        758.22       1352.44       856.02 o
   1   7   0       2109.08       3284.39       593.43 o
   2   7   0      16837.08      14020.49       949.06 o
   3   7   0        281.34       2622.80       942.02 o
   4   7   0      25444.47      16924.82      1451.96 o
   5   7   0       8039.43       6527.46       975.31 o
   6   7   0       5226.15      13258.61      2509.44 o
   7   7   0      24283.01      19622.11      3181.75 o
  -1   8   0      56819.84      46233.13      3963.51 o
   0   8   0        306.35       1672.96       996.74 o
   1   8   0       3573.03       4318.48      1409.12 o
   2   8   0       1581.48       1214.00       990.14 o
   3   8   0      19341.20      29455.38      2255.37 o
   4   8   0      30668.33      25329.73      3914.65 o
   5   8   0       4047.52      15072.28      2712.70 o
   6   8   0       3960.74       3213.02      1872.31 o
   7   8   0        214.74       -265.80      1692.50 o
  -1   9   0      34860.96      32243.59      3170.03 o
   0   9   0      37138.38      57967.32      4842.99 o
   1   9   0      18727.90      18078.95      1547.63 o
   2   9   0      13398.35      16845.99      1035.08 o
   3   9   0       4376.21       6084.00       894.85 o
   4   9   0        360.11       7281.52      1223.78 o
   5   9   0       1890.74      12237.18      1492.16 o
   6   9   0       2156.95       3385.01      1090.55 o
   1  10   0       1071.06       1284.55      1655.37 o
   2  10   0      20954.32      17498.93      1405.49 o
   3  10   0      47696.81      41365.26      2939.74 o
   4  10   0        351.42        306.31      1635.83 o
   5  10   0        251.53        733.97       926.42 o
   6  10   0        800.92       2231.92      1133.55 o
   1  11   0      42259.64      43305.45      4370.02 o
   2  11   0         14.08        174.86       908.89 o
   3  11   0       1067.18       1370.30      3187.62 o
   4  11   0        107.16       1790.22      1383.71 o
   5  11   0      56346.47      44587.54      4080.77 o
   6  11   0      20003.40      18496.38      2282.73 o
   0  12   0       2726.54       7512.69      2552.44 o
   1  12   0        295.61       -793.48      1586.97 o
   2  12   0       1629.32       2729.26      1094.69 o
   3  12   0       4743.77       4337.13      1238.09 o
   4  12   0      28652.27      24758.26      2982.40 o
   5  12   0       1938.69       4088.59      1606.51 o
   6  12   0       4071.43       4018.23      1586.97 o
   1  13   0        879.72       2435.17      2001.30 o
   2  13   0      18485.12      15119.19      2900.32 o
   3  13   0       4355.11       3752.44      1778.50 o
   4  13   0         62.62       -351.79      1524.43 o
   5  13   0        981.60        859.93      1540.06 o
   6  13   0        995.97        813.03      1461.89 o
   0  14   0       1732.68       -734.85      2013.03 o
   2  14   0      28231.27      21596.05      3666.44 o
   3  14   0       1410.83       1755.05      1962.21 o
   4  14   0         89.81       2400.00      1758.95 o
   5  14   0      40075.13      32184.95      3701.62 o
  -6 -14   1       2885.62       2634.52      1629.96 o
  -4 -14   1       4387.83       4463.83      1864.49 o
  -3 -14   1       3343.67       2173.29      1743.32 o
  -2 -14   1       4311.62       5503.57      2286.64 o
  -1 -14   1       1541.17       1719.87      2036.48 o
  -5 -13   1        231.15        836.48      1391.53 o
  -4 -13   1        275.42        -97.72      1508.79 o
  -3 -13   1      10818.10       8474.25      2173.29 o
  -2 -13   1       3298.85       3807.16      2016.93 o
  -1 -13   1       2392.45       2349.18      1919.21 o
   0 -13   1        517.98       -652.77      1751.14 o
  -6 -12   1       2160.50       4049.50      1477.52 o
  -5 -12   1      25668.79      17186.94      2474.26 o
  -4 -12   1       2696.83       2931.59      1696.41 o
  -3 -12   1       4570.84       5898.96      1907.49 o
  -2 -12   1        667.84        938.11      1528.34 o
  -1 -12   1      19002.80      19047.52      3279.47 o
   0 -12   1      12280.32      12676.20      2896.41 o
   1 -12   1       7846.96       8732.23      2411.72 o
  -6 -11   1       1439.28       3400.64      1313.35 o
  -5 -11   1       2638.83       6638.74      1320.19 o
  -4 -11   1      32253.04      24283.85      3586.31 o
  -3 -11   1      14013.57      14728.30      3842.34 o
  -2 -11   1       8074.85       6965.46      1989.57 o
  -1 -11   1       1833.58       2384.36      1747.23 o
   0 -11   1      37287.51      39377.12      4276.21 o
  -6 -10   1      21797.22      15334.17      1993.48 o
  -5 -10   1      26226.68      20617.26      1936.59 o
  -4 -10   1         79.17       1016.28      1160.91 o
  -3 -10   1       9725.60       7664.98      2308.14 o
  -2 -10   1       3816.26       5563.66       958.51 o
  -1 -10   1       1360.56        535.50      1379.80 o
   0 -10   1       2216.85       -332.25      1770.68 o
  -7  -9   1       3313.87       8669.69      1426.71 o
  -6  -9   1       5899.02       8153.73      1528.34 o
  -5  -9   1      28175.53      26152.80      2094.09 o
  -4  -9   1      51923.43      47632.26      3144.33 o
  -3  -9   1       6567.36       7386.24      1205.98 o
  -2  -9   1       1165.64       5899.96      1056.98 o
  -1  -9   1        946.17       5038.21       797.91 o
   0  -9   1      13506.60      12613.66      1805.86 o
   1  -9   1       4714.83      10839.07      1848.86 o
   2  -9   1      10796.00      13977.82      2169.38 o
  -8  -8   1        981.26       2829.96      1993.48 o
  -6  -8   1       2612.76       2771.15       852.77 o
  -5  -8   1        214.07        791.89      1295.76 o
  -4  -8   1       1919.52       3115.30      1770.68 o
  -3  -8   1       3036.09        951.97      1289.90 o
  -2  -8   1       2010.25      14090.10      1610.42 o
  -1  -8   1        835.13        471.08       786.32 o
   0  -8   1      27145.28      24355.65      2388.27 o
   1  -8   1     103599.74      91895.59      7059.27 o
   2  -8   1      29574.95      27373.24      2689.25 o
   3  -8   1          0.45       2880.78      1145.27 o
 -11  -7   1        113.47      -1028.01      2056.02 o
  -8  -7   1        218.85       -666.45      1332.90 o
  -6  -7   1      66755.27      59546.46      6050.80 o
  -5  -7   1      33666.71      27695.71      1953.09 o
  -4  -7   1       6738.27       5181.01       957.71 o
  -3  -7   1      75496.14      56258.83      3391.98 o
  -2  -7   1       8337.86      10669.04      1258.15 o
  -1  -7   1        607.25       1102.09       565.85 o
   0  -7   1       7458.47       5272.95      1168.73 o
   1  -7   1      43343.13      35843.58      3091.85 o
   2  -7   1       7259.31       8833.86      1418.89 o
   3  -7   1       1024.91       4444.29      1215.63 o
   4  -7   1      70553.06      57642.89      4772.63 o
  -8  -6   1      19366.17      24863.80      3588.27 o
  -7  -6   1       4894.45      15084.01      2634.52 o
  -6  -6   1       5979.07      33013.62      3783.71 o
  -5  -6   1      28191.15      25485.14      2245.60 o
  -4  -6   1       5522.23       7465.78      1129.64 o
  -3  -6   1       3903.63      10397.37      1426.71 o
  -2  -6   1      13458.24      13270.67      1244.10 o
  -1  -6   1      89789.03      86044.76      3833.86 o
   0  -6   1      18090.35      31754.99      2693.15 o
   2  -6   1       2482.78       9017.57      1340.71 o
   3  -6   1        835.45      31313.29      2814.33 o
   4  -6   1       8344.54       8872.11       638.06 o
   5  -6   1        741.64       5832.75       605.20 o
   6  -6   1       2425.43       1864.49      1262.54 o
  -8  -5   1      28616.02      21224.72      3263.84 o
  -7  -5   1      29758.54      27259.88      3646.90 o
  -6  -5   1       8406.70       9154.38      1884.04 o
  -5  -5   1      12443.20       8364.80      1930.94 o
  -4  -5   1       5620.37       4307.09       677.70 o
  -3  -5   1      81510.74      65179.73      3661.79 o
  -2  -5   1         79.73       -295.11       590.23 o
  -1  -5   1        269.73       8046.00       580.48 o
   0  -5   1     101208.05     104931.40      7626.04 o
   1  -5   1       9531.21       8779.14      1117.91 o
   2  -5   1       5614.17       9521.81      1239.09 o
   3  -5   1      11369.13      14442.97      1649.51 o
   4  -5   1        898.64       2652.63       650.11 o
   5  -5   1       5801.67       6626.80       594.42 o
  -8  -4   1       1940.41          9.32       749.87 o
  -7  -4   1       9230.38       9095.75      1942.67 o
  -6  -4   1      28717.02      28221.44      3338.10 o
  -5  -4   1          7.78       2259.28      1196.09 o
  -4  -4   1      12404.92      12218.87      1895.76 o
  -3  -4   1      24791.67      17583.92      1848.86 o
  -2  -4   1     197656.78     184217.23      9681.80 o
  -1  -4   1     302493.09     293993.19     15249.28 o
   0  -4   1      53248.57      45189.49      3431.92 o
   1  -4   1       1626.18       7211.71       934.20 o
   2  -4   1        304.87       2525.08       672.31 o
   3  -4   1      38042.16      24755.49      1015.55 o
   4  -4   1      70290.85      59908.56      2202.87 o
   5  -4   1      32902.27      25576.50      1138.27 o
   6  -4   1       2082.05       1817.33       612.20 o
   7  -4   1         34.76        312.70      1129.64 o
   8  -4   1       3237.28       5214.32      1524.43 o
  -8  -3   1        201.42        292.55       577.88 o
  -7  -3   1       9470.92      11481.53       824.14 o
  -6  -3   1       1888.22      12762.78      1083.66 o
  -5  -3   1      10249.38      44923.69      4432.56 o
  -4  -3   1      11839.06      50865.05      4764.81 o
  -3  -3   1       9407.95      10832.61       800.07 o
  -2  -3   1         17.45        601.48       367.43 o
  -1  -3   1      61458.21      73052.34      4151.13 o
   0  -3   1      73044.16      89863.02      6441.68 o
   2  -3   1       5458.20       6672.30       852.12 o
   3  -3   1         79.95       9162.08      1477.52 o
   4  -3   1      78556.03      92618.96      2785.18 o
   5  -3   1      32875.94      43643.42      1276.73 o
   6  -3   1         91.61       4728.70       559.25 o
   7  -3   1       1690.04       1594.79      1235.18 o
   8  -3   1       6203.17       4499.01      1442.34 o
 -10  -2   1       8085.93       6644.94      1688.60 o
  -9  -2   1        804.40       2919.86      1360.26 o
  -8  -2   1        498.37        676.94      1729.64 o
  -7  -2   1      53311.21      39461.52      1737.01 o
  -6  -2   1       1507.37       3994.16       799.81 o
  -5  -2   1       2866.83      10923.44      1021.74 o
  -4  -2   1        516.51       5671.65      1254.72 o
  -3  -2   1      10615.68      18660.55      2083.38 o
  -2  -2   1      46856.50      49579.50      2702.93 o
  -1  -2   1       3746.03       3653.10       390.55 o
   0  -2   1     108525.09      97123.57      4863.13 o
   1  -2   1         59.50        664.49       343.97 o
   2  -2   1       4816.38       3817.03       313.02 o
   3  -2   1      22272.95      22220.03       750.58 o
   4  -2   1       7152.61      10599.23       412.57 o
   5  -2   1      70951.91      61309.52      1598.68 o
   6  -2   1      11867.58       9164.18       461.61 o
   7  -2   1      16848.45      21129.29       895.83 o
   8  -2   1       1222.96       7833.21      1500.97 o
  -9  -1   1      19536.65      16913.32      2106.84 o
  -8  -1   1       4152.54       6163.04      2128.33 o
  -7  -1   1      10886.74      12171.53       560.33 o
  -6  -1   1      49013.42      54173.09      1438.95 o
  -5  -1   1      15770.42      11064.73       705.12 o
  -4  -1   1     108163.51      79280.98      1967.48 o
  -3  -1   1      96098.72      80963.38      2953.88 o
  -2  -1   1        564.42        390.88       414.33 o
   1  -1   1         67.61       2436.14       118.49 o
   2  -1   1      21274.26      15888.69       593.88 o
   3  -1   1      16114.84      16187.67       531.50 o
   4  -1   1     140968.56     118313.23      3106.39 o
   5  -1   1      28967.64      32286.68       979.03 o
   6  -1   1       8923.61       9286.02       431.50 o
   7  -1   1        205.20       1525.91       365.27 o
   8  -1   1       4063.31      11796.65      1089.42 o
   9  -1   1      22092.39      13387.60      2059.93 o
  -9   0   1       3238.04       8634.51      1583.06 o
  -8   0   1       8636.46      10042.57       725.28 o
  -7   0   1      15337.27      23740.80       802.59 o
  -6   0   1       1905.14       5281.58       413.95 o
  -5   0   1        420.73       2487.36       238.18 o
  -4   0   1      11381.21      27873.99      1577.92 o
  -3   0   1      27549.10      63071.35      1471.19 o
  -2   0   1       9378.67      21446.08       472.67 o
   2   0   1       1026.57        -56.43       173.77 o
   3   0   1      13847.10      25873.61      1106.52 o
   4   0   1      11688.55      21627.33      1500.19 o
   5   0   1        634.19      16066.97       963.21 o
   6   0   1       3223.09       3987.25       298.11 o
   7   0   1       1211.19       3645.88       330.70 o
   8   0   1       1941.03      14422.80       881.06 o
   9   0   1      11991.33      16530.70      1311.82 o
  10   0   1       5207.90      13927.01      1622.15 o
  -9   1   1      11279.34       8923.76      1747.23 o
  -8   1   1       1347.57      14028.64      1798.04 o
  -7   1   1      16766.18      12695.71       631.50 o
  -6   1   1      32143.58      34274.91      1040.09 o
  -5   1   1      10001.25      10771.25       421.24 o
  -4   1   1      34156.35      30974.32       796.14 o
  -3   1   1       2014.71       6544.49       290.88 o
  -2   1   1      91138.36      81133.89      2105.47 o
  -1   1   1     102580.74      81908.80      2579.45 o
   2   1   1        452.43       2314.04       233.10 o
   3   1   1         11.62        333.33       282.59 o
   4   1   1       1805.81       5417.33       594.09 o
   5   1   1      13707.61      14404.37       908.45 o
   6   1   1      29142.27      22226.69       730.92 o
   7   1   1      32004.39      29953.97       944.08 o
   8   1   1       5507.61       3745.43      1055.51 o
   9   1   1       8273.98      16756.97      2071.66 o
  10   1   1      11508.78      15467.07      2130.29 o
  -8   2   1       6328.85       5699.01      1411.07 o
  -7   2   1       4533.64       9777.74       973.29 o
  -6   2   1      11541.20       9587.82       494.90 o
  -5   2   1       1677.40      12340.91       977.71 o
  -4   2   1     275052.94     213472.58      5534.27 o
  -3   2   1       2261.80       1639.28       177.78 o
  -2   2   1      23614.03      15971.96       652.33 o
  -1   2   1      22111.50      20775.21      1692.50 o
   0   2   1      99088.71      99999.33      3661.99 o
   1   2   1        321.56       2395.70       258.84 o
   2   2   1      10803.26       7246.83       439.90 o
   3   2   1      48077.51      42480.12      3111.39 o
   4   2   1      99007.98      84828.09      5038.43 o
   5   2   1      29948.60      31272.71      1616.30 o
   6   2   1      11184.49      25468.14      1245.07 o
   7   2   1       6603.89       5273.32       919.06 o
   8   2   1       1102.33       -392.37       784.73 o
   9   2   1      13970.27      16803.88      2118.56 o
  10   2   1       1355.30       6793.47      1723.78 o
  -8   3   1       4423.42      12222.78      2036.48 o
  -7   3   1        658.18       4307.48      1344.62 o
  -6   3   1       1051.46      10559.87       627.37 o
  -5   3   1      19870.31      47092.77      1824.65 o
  -4   3   1      97192.18     133477.11      5478.15 o
  -3   3   1       1851.56       9157.23       491.34 o
  -2   3   1       2725.17       5585.66       867.75 o
  -1   3   1       3974.18       6875.56       934.20 o
   0   3   1       5321.65       5992.17       809.12 o
   1   3   1       1311.83       6230.61       981.11 o
   2   3   1     140569.98     126095.21      6791.25 o
   3   3   1         28.04       1097.73       369.94 o
   4   3   1        245.40       6730.93       867.75 o
   5   3   1        227.27      43887.86      4366.12 o
   6   3   1     104704.13      93750.22      6158.29 o
   7   3   1       1901.51       2458.31       677.59 o
   8   3   1      15261.59      14821.70       910.17 o
   9   3   1       3459.53       7959.72      1126.82 o
  10   3   1        161.86       1868.40      1493.16 o
  11   3   1       7546.62      14970.66      2560.26 o
  -8   4   1       3915.47       4409.11      1481.43 o
  -7   4   1      12183.54       9361.55      1704.23 o
  -6   4   1       1309.15       2228.01      1071.01 o
  -5   4   1        600.81       3592.18       658.74 o
  -4   4   1       1818.14       4145.44       432.89 o
  -3   4   1      63841.50      50214.57      1842.69 o
  -2   4   1      30301.86      27768.03      2360.91 o
  -1   4   1      79217.38      70174.46      5237.77 o
   0   4   1     187080.27     166861.70      7209.84 o
   1   4   1      33907.09      37452.62      2263.90 o
   2   4   1      17319.58      18493.14      1311.69 o
   3   4   1      50641.08      40421.00      2378.46 o
   4   4   1      10971.13       9365.45      1751.14 o
   5   4   1      16046.99      21693.77      2786.97 o
   6   4   1        511.39       -598.04      1196.09 o
   7   4   1      14780.88      11441.02      2239.73 o
   8   4   1       2387.57       1972.33       613.89 o
   9   4   1      20217.74      19762.83      3494.46 o
  -6   5   1         11.18       4975.89      1477.52 o
  -5   5   1       8349.51       9262.21       876.21 o
  -4   5   1      18721.94      18059.57       865.96 o
  -3   5   1        546.22       3361.56      1000.65 o
  -2   5   1      10537.09       8591.51      1297.72 o
   0   5   1       1808.96       2564.65       557.28 o
   1   5   1      62382.16      50457.40      2374.85 o
   2   5   1       4426.44       1703.35      2142.02 o
   3   5   1      10301.45       9227.69      1006.55 o
   4   5   1      85034.02      71330.27      4000.21 o
   5   5   1      63852.76      43137.38      4596.73 o
   6   5   1       5448.44       4350.48      1614.33 o
   8   5   1       8413.56       7586.96      2442.99 o
   9   5   1       5282.00       6555.04      2306.18 o
  -6   6   1       3116.18       6570.67      1606.51 o
  -5   6   1      12534.43      24481.98      3662.53 o
  -4   6   1      53936.60      66719.26      5083.38 o
  -3   6   1      10804.81      11097.05      1571.33 o
  -2   6   1       2114.55       2263.19       996.74 o
  -1   6   1        493.60      28956.30      2599.34 o
   0   6   1        415.92      15209.87      1266.45 o
   1   6   1      27087.08      41871.65      2080.87 o
   2   6   1      90584.20      90559.84      5152.47 o
   3   6   1       9272.97       5814.33       905.36 o
   4   6   1         18.45       -246.11       492.22 o
   5   6   1       6706.49      15388.90      2368.72 o
   6   6   1      27792.99      47714.57      4971.98 o
   7   6   1      56085.45      52667.00      5570.02 o
   8   6   1       1514.30       3302.93      1801.95 o
  10   6   1        473.44      15138.73      3228.66 o
  -4   7   1       5667.44       9701.61      1766.77 o
  -3   7   1        131.81       1121.82       985.01 o
  -2   7   1       4134.43       6082.07      1348.53 o
  -1   7   1     248533.67     219173.52     15838.41 o
   0   7   1      34422.63      23870.96      2392.18 o
   1   7   1      30125.36      23881.86      1384.92 o
   2   7   1      16122.13      12057.53       995.87 o
   3   7   1      22993.17      21902.48      1904.91 o
   4   7   1       7891.40       5287.36       910.87 o
   5   7   1       6191.72       5515.30      1887.94 o
   6   7   1       6073.37       6316.60      1973.94 o
   7   7   1      13744.26      13016.26      2689.25 o
   8   7   1       5251.15       2654.07      1880.13 o
   9   7   1      28751.53      28925.03      4237.13 o
  -3   8   1       7056.53       9478.81      1758.95 o
  -2   8   1       1930.05       6054.71      1414.98 o
  -1   8   1       1107.90       4870.35      1297.72 o
   0   8   1       3266.08       4561.55      1258.63 o
   1   8   1      12342.67      10142.48       881.06 o
   2   8   1       4897.21       4487.38       727.64 o
   3   8   1        589.73        321.40       540.73 o
   4   8   1      24525.26      16141.52      1603.05 o
   5   8   1      14937.52      14382.63      1434.04 o
   6   8   1       3385.98       3736.80      1884.04 o
   7   8   1        127.45       2243.64      1841.04 o
  -2   9   1      32795.29      39318.49      3705.53 o
   0   9   1        845.15        973.29      1086.64 o
   1   9   1      32643.42      34846.20      2413.59 o
   2   9   1      22991.00      30721.71      1763.91 o
   3   9   1        231.63        510.24       587.88 o
   4   9   1        128.67       1793.93      2048.20 o
   5   9   1      21011.36      31941.00      3310.74 o
   6   9   1        907.55       1743.32       918.57 o
   7   9   1       8796.07      13450.14      3013.67 o
   0  10   1      45660.53      42938.03      4045.59 o
   1  10   1      11242.98      11487.93      1997.39 o
   2  10   1      20555.22      19661.44      1576.42 o
   3  10   1      36431.26      27447.52      1549.59 o
   4  10   1      82271.27      60606.39      3905.93 o
   5  10   1      11007.96       9583.45      1473.28 o
   6  10   1        259.87       -486.64       973.29 o
   2  11   1       2261.13       2681.26      1070.65 o
   3  11   1       1733.87       2331.26      1219.55 o
   4  11   1       1064.17       -101.63      1340.71 o
   5  11   1       4043.15       6238.42      1712.05 o
   6  11   1        204.77       2630.61      1250.81 o
   1  12   1        485.36        -58.63      1762.86 o
   2  12   1      13257.91      14245.25      1780.31 o
   3  12   1       6411.80       5738.56      1473.61 o
   4  12   1       3463.65       8447.82      1800.00 o
   5  12   1       1541.40        957.65      1446.25 o
   1  13   1       3774.08       5046.24      2360.91 o
   2  13   1      15346.58      12362.66      1801.69 o
   3  13   1      11729.27       9951.77      2493.81 o
   4  13   1        640.77       2169.38      1739.41 o
   5  13   1      20399.02      18414.30      2861.23 o
   0  14   1        294.15       -715.31      2044.30 o
   1  14   1      14814.92       7848.84      2833.87 o
   2  14   1       3783.86       2888.59      2091.20 o
   3  14   1      10059.94      11659.91      2747.88 o
   4  14   1       4545.03       3064.49      1993.48 o
   5  14   1       1032.94       4346.57      1895.76 o
  -6 -14   2        240.20       1301.63      1540.06 o
  -5 -14   2       4554.65       4342.66      1895.76 o
  -4 -14   2       3552.19       4846.90      1809.77 o
  -3 -14   2       8634.37       8591.51      2333.55 o
  -2 -14   2      12921.02      11296.39      2681.43 o
  -6 -13   2      21237.02      15050.84      1877.14 o
  -5 -13   2       8238.21       7766.76      1966.12 o
  -4 -13   2       9672.73      10749.17      2255.37 o
  -3 -13   2       1469.43       2927.68      1723.78 o
  -2 -13   2        297.29       2306.18      1841.04 o
  -1 -13   2        169.85       1469.70      1798.04 o
   0 -13   2          1.00        527.69      1782.41 o
  -6 -12   2      21930.53      18691.82      2454.72 o
  -5 -12   2      10964.22       9068.39      2056.02 o
  -4 -12   2       1742.37       2426.42      1137.39 o
  -3 -12   2        281.29        590.23      1422.80 o
  -2 -12   2       3303.64       2794.06      1102.18 o
  -1 -12   2       3286.20       9396.72      2360.91 o
   0 -12   2      21936.43      24246.21      3435.82 o
   1 -12   2      27199.89      24859.89      3580.45 o
  -6 -11   2        368.81       -101.63      1094.46 o
  -5 -11   2       3287.70       5484.03      1614.33 o
  -4 -11   2       3953.94       4599.24      1999.34 o
  -3 -11   2       5521.87       1135.07      1352.44 o
  -2 -11   2        146.84        114.61       931.90 o
  -1 -11   2      27429.07      17906.15      2732.24 o
   0 -11   2      20783.94      20743.93      3095.76 o
   1 -11   2       1584.84       3822.79      1895.76 o
   2 -11   2        398.60       1493.16      1852.77 o
  -7 -10   2       3803.68       2067.75      1121.82 o
  -6 -10   2          1.14        363.52      1074.92 o
  -5 -10   2      12845.71      11218.79      1545.53 o
  -4 -10   2          2.41       -415.77       932.25 o
  -3 -10   2        163.86       1230.67      1913.35 o
  -2 -10   2      13274.61      13663.77      2259.28 o
  -1 -10   2      41645.92      34915.05      4377.84 o
   0 -10   2       2285.45       4905.53      1790.22 o
   1 -10   2       6641.47       6277.51      2063.84 o
  -7  -9   2         37.71       8689.33      1430.62 o
  -6  -9   2        163.28      11229.93      1402.50 o
  -5  -9   2       1633.56       2850.68       922.47 o
  -4  -9   2      40985.50      40443.29      2782.50 o
  -3  -9   2      35368.02      40505.05      2723.78 o
  -2  -9   2       5711.06       4249.97       980.90 o
  -1  -9   2       3023.47       3234.87       717.45 o
   0  -9   2      15092.71      20164.95      1657.87 o
   2  -9   2       3236.82      10041.67      1813.68 o
  -8  -8   2       2374.50       2861.23      1958.30 o
  -6  -8   2       9137.28       8835.75      1499.02 o
  -5  -8   2      13001.51      13348.10      1416.19 o
  -4  -8   2         16.96       -531.60      1063.19 o
  -3  -8   2      10732.65       9612.14      1210.92 o
  -2  -8   2      10357.04      10762.30      1217.59 o
  -1  -8   2      11737.52       9332.85      1195.25 o
   0  -8   2       1788.89       2925.01      1475.57 o
   1  -8   2      27726.20      26697.02      2579.80 o
   3  -8   2        324.59       1610.42      1125.73 o
 -10  -7   2        489.78       -101.63      1723.78 o
  -7  -7   2       4229.18       3736.80      1735.50 o
  -6  -7   2        225.39       3748.08       759.25 o
  -5  -7   2        667.19       4440.43       845.17 o
  -4  -7   2      25863.46      24029.05      2059.93 o
  -3  -7   2      10144.63      10830.45      1147.65 o
  -2  -7   2      20864.63      25233.32      2097.06 o
  -1  -7   2       2734.80       7485.33      1465.80 o
   0  -7   2        738.72       4740.02       798.16 o
   1  -7   2       7631.10       9267.73      1454.07 o
   2  -7   2       2255.06       1246.90       899.02 o
   3  -7   2      17145.59      17468.37      2032.57 o
   4  -7   2       1305.40       4882.08      1332.90 o
   5  -7   2       5815.65       8151.31      1690.55 o
 -11  -6   2        966.40       -312.70      2122.47 o
  -9  -6   2       6261.68      16624.07      3123.12 o
  -8  -6   2      24685.23      23515.26      3474.91 o
  -7  -6   2      13911.80      34151.07      4100.32 o
  -6  -6   2      10228.70      12542.57      1099.93 o
  -5  -6   2       6497.72       8351.55      1688.60 o
  -4  -6   2      63927.08      71335.46      5204.55 o
  -3  -6   2      46857.91      54221.88      3220.25 o
  -2  -6   2      24031.06      30418.87      2024.81 o
  -1  -6   2      10766.10      19410.61      1155.42 o
   0  -6   2       3617.14       4750.03       767.30 o
   1  -6   2      35276.90      28733.50      2470.35 o
   2  -6   2      76748.72      74556.21      5667.74 o
   3  -6   2       2423.18      10897.70      1508.79 o
   4  -6   2      28782.71      17368.65       893.03 o
   5  -6   2       3188.42       7390.18       671.64 o
  -9  -5   2        500.72       6660.57      2200.65 o
  -8  -5   2       7015.79       9998.68      2321.82 o
  -7  -5   2      22637.45      23335.46      3158.30 o
  -6  -5   2      39014.18      39048.79      4162.86 o
  -5  -5   2        351.76        747.87       456.20 o
  -4  -5   2        627.96       2100.47       561.63 o
  -3  -5   2       1746.44       2806.57       633.06 o
  -2  -5   2     108755.45      86927.18      4758.16 o
  -1  -5   2        568.91       1289.05       547.23 o
   0  -5   2      41787.57      51357.70      2792.41 o
   1  -5   2       9150.79       8740.05      1086.64 o
   2  -5   2       3114.52       6472.95      1074.92 o
   3  -5   2      11671.91      11878.80      1481.43 o
   4  -5   2      12398.95       9383.04       643.66 o
   5  -5   2      13888.21      14584.06      1818.75 o
  -9  -4   2      68722.55      62509.32      6656.67 o
  -8  -4   2         80.50        -50.08       744.16 o
  -7  -4   2      11883.40      12641.02      2231.92 o
  -6  -4   2       1870.38       4839.08      1418.89 o
  -5  -4   2      41080.75      34217.52      3658.62 o
  -4  -4   2       5565.80       4780.43       625.54 o
  -3  -4   2       1086.52       1120.45       654.72 o
  -2  -4   2       5014.96       3644.06       593.19 o
  -1  -4   2      11559.58       9099.99      1325.08 o
   0  -4   2      69590.87      60070.41      3132.76 o
   1  -4   2      17566.70      21048.82      1782.41 o
   2  -4   2       2498.55      11749.81      1235.18 o
   3  -4   2       1659.70       6693.73       485.93 o
   4  -4   2       8374.78      17171.30      1805.86 o
   5  -4   2      11842.80      18282.83      1570.25 o
   6  -4   2        238.02       3420.19       658.35 o
   7  -4   2         15.81       -289.25      1071.01 o
  -9  -3   2       7514.15      13477.50      2759.60 o
  -8  -3   2       1806.67       2388.27      1555.70 o
  -7  -3   2      27469.14      25050.48      1040.15 o
  -6  -3   2      49338.37      35056.14      2030.83 o
  -5  -3   2      15350.46      28624.05      3138.76 o
  -4  -3   2      97749.80      85260.23      6644.94 o
  -3  -3   2      62988.64      52593.12      2889.23 o
  -2  -3   2      76397.96      74733.01      4030.55 o
  -1  -3   2       9570.36      21951.75      1801.95 o
   0  -3   2      13110.69      15777.17      2046.25 o
   1  -3   2      47390.32      40326.95      3025.40 o
   2  -3   2       6157.49       4652.32       427.84 o
   3  -3   2      59341.06      61283.98      2205.64 o
   4  -3   2     131189.83     106092.57      2823.38 o
   5  -3   2      27275.24      35988.62      1091.07 o
   6  -3   2      24766.32      23179.90      1068.36 o
  -8  -2   2      19794.57      18195.40      2876.87 o
  -7  -2   2       7077.49      13776.44       758.67 o
  -6  -2   2      47137.71      44138.72      1366.84 o
  -5  -2   2     139094.89     115237.00      3174.62 o
  -4  -2   2        557.53        875.59       372.69 o
  -3  -2   2      64889.03      51440.49      4205.85 o
  -2  -2   2        536.42        769.72       278.53 o
  -1  -2   2      54045.08      39169.02      3023.45 o
   0  -2   2        532.70        -98.29       196.58 o
   1  -2   2      73252.10      77872.77      3895.43 o
   2  -2   2        264.55       -216.94       433.88 o
   3  -2   2     175685.78     155381.00      3732.86 o
   4  -2   2      18602.96      24429.00      1230.39 o
   5  -2   2       1632.86      12709.95       628.11 o
   6  -2   2       1553.00       2378.28       326.31 o
   7  -2   2      21614.14      20671.70      1315.76 o
   8  -2   2      16704.01      12981.08      1794.13 o
  -9  -1   2      23677.75      23175.20      2474.26 o
  -7  -1   2        117.89       3550.92      1050.70 o
  -6  -1   2       9405.04      21013.76      1259.42 o
  -5  -1   2      24545.82      20925.37       590.04 o
  -4  -1   2      15181.12      13171.30       449.00 o
  -3  -1   2      62952.37      45611.64      1265.93 o
  -2  -1   2       1781.79        708.77       158.35 o
  -1  -1   2      54374.70      36805.46      4790.22 o
   1  -1   2        134.22       1279.10        94.03 o
   2  -1   2      19192.41      15131.69       591.75 o
   3  -1   2       1015.96       3865.51       449.79 o
   4  -1   2      10519.16      10049.60       612.63 o
   5  -1   2      67941.45      50859.32      1304.17 o
   6  -1   2        454.25       3023.62       365.52 o
   7  -1   2         24.79       -152.06       510.84 o
   8  -1   2      14749.01      10367.47      1064.66 o
  -9   0   2        901.64       4510.74      1102.28 o
  -8   0   2       2576.54       6502.68       817.08 o
  -7   0   2          3.73       8084.63       913.42 o
  -6   0   2      43073.58      64770.27      1740.04 o
  -5   0   2       5114.24      12004.99       425.34 o
  -4   0   2     123124.80     154742.58      3536.88 o
  -3   0   2     108668.86     134776.42      2988.49 o
  -2   0   2      24562.06      31774.55       734.80 o
   2   0   2      87271.39     142726.25      5859.80 o
   3   0   2      44003.82      65586.14      1657.15 o
   4   0   2      39162.55      48209.83      1279.65 o
   5   0   2      54397.16      67655.08      1756.71 o
   6   0   2        264.57       1442.51       353.96 o
   7   0   2        493.12       2080.69       301.09 o
   8   0   2      16546.27      39950.64      1572.64 o
   9   0   2       1534.56      16840.82      1526.38 o
  10   0   2        357.83       5460.58      1196.09 o
  -8   1   2        528.72        457.10       783.71 o
  -7   1   2         28.78       6013.16       495.45 o
  -6   1   2      84433.12      68296.33      1842.39 o
  -5   1   2       1398.66      14059.64       823.05 o
  -4   1   2       2038.71       2791.93       349.16 o
  -3   1   2      72148.94      60190.20      1410.90 o
  -2   1   2      40375.00      39428.53       921.97 o
  -1   1   2      88392.88      70517.66      1675.73 o
   1   1   2      13857.83      22682.10      1024.15 o
   2   1   2      13134.82       7935.70      1133.55 o
   3   1   2     100231.16      81832.63      2608.60 o
   4   1   2       8123.69       5490.37       480.10 o
   5   1   2         59.17       1348.66       832.84 o
   6   1   2        635.12       3943.87       721.41 o
   7   1   2      25023.09      18962.80       800.33 o
   8   1   2       2136.85          9.60      2438.21 o
   9   1   2      20757.83      25649.62      2370.68 o
  10   1   2       4733.81      14470.33      2134.20 o
  -8   2   2       7059.78       8145.91      1590.88 o
  -7   2   2       8718.97       8278.81      1477.52 o
  -6   2   2        452.43       3415.25       397.03 o
  -5   2   2          4.94       3422.56       306.72 o
  -4   2   2      13679.26      27097.58      1154.84 o
  -3   2   2        318.23       1410.28       170.61 o
  -2   2   2      36753.58      28768.17      1072.84 o
  -1   2   2         81.09        812.34       351.74 o
   0   2   2         43.87        -27.36       351.79 o
   1   2   2      35755.79      37782.67      1702.48 o
   2   2   2      34968.56      39653.27      2255.86 o
   3   2   2      24516.67      21183.69      3291.20 o
   4   2   2      14765.56      19661.20      1708.14 o
   5   2   2     127179.05     109237.73      3561.67 o
   6   2   2      76695.69      71905.44      2749.27 o
   7   2   2       2600.85       4401.79      1233.87 o
   8   2   2       7295.65      11412.29      3031.26 o
   9   2   2       2736.42      12617.57      1895.76 o
  10   2   2       4800.05       4940.71      1586.97 o
  -7   3   2        576.55        908.77       645.04 o
  -6   3   2       1684.40       9037.72       488.98 o
  -5   3   2       3915.78      10431.79       470.75 o
  -4   3   2      75224.15      63178.64      2299.93 o
  -3   3   2     137192.17     119354.75      4177.11 o
  -2   3   2        192.47      10780.44      1219.54 o
  -1   3   2         51.53       -203.48       869.71 o
   0   3   2       1521.98      22987.58      2099.02 o
   1   3   2       2457.15      22627.97      2177.19 o
   2   3   2      77739.03      62431.09      3498.73 o
   3   3   2        613.63       2292.67       435.04 o
   4   3   2      10920.67      20708.75      1790.22 o
   5   3   2      15770.26      78911.67      4530.55 o
   6   3   2       2836.34      30667.60      2118.51 o
   7   3   2        760.68       8554.28       837.22 o
   8   3   2        534.57       2346.39       555.40 o
   9   3   2        178.78       4222.42      1475.57 o
  10   3   2       2179.40       4409.11      1684.69 o
  11   3   2       7724.10       9826.69      2243.64 o
  -8   4   2       3930.39       5100.97      1504.88 o
  -7   4   2         56.14       2849.51      1270.36 o
  -6   4   2       6158.05       4862.53      1235.18 o
  -5   4   2      48783.01      44101.34      1753.42 o
  -4   4   2      29841.81      29476.37      1491.65 o
  -3   4   2       3579.96       7274.21       948.94 o
  -2   4   2        271.95        547.23       617.59 o
  -1   4   2      51788.51      53968.63      4147.22 o
   0   4   2      32344.52      31123.87      1581.84 o
   1   4   2       5346.41       5452.77      2566.12 o
   2   4   2      12519.46      13200.37      1031.21 o
   3   4   2      39086.28      28844.99      1832.09 o
   4   4   2       2128.59       7198.37      1620.19 o
   5   4   2      43171.09      45065.81      5439.08 o
   6   4   2        498.59       1425.85      2083.38 o
   7   4   2       1539.61       1475.27       822.42 o
   8   4   2       9023.17      11730.64       805.32 o
   9   4   2       1190.39       1723.41      1155.51 o
  10   4   2      10931.04      10565.45      2169.38 o
  11   4   2       3030.31       3302.93      1856.67 o
  -6   5   2       8046.21       6672.30      1524.43 o
  -5   5   2       2478.02       3869.70       742.67 o
  -4   5   2      23977.63      16363.96       806.11 o
  -3   5   2      53317.10      48445.52      3928.33 o
  -2   5   2      12425.15      11667.73      1485.34 o
   0   5   2      52901.99      57860.16      2661.79 o
   1   5   2      18612.14      12433.13      1049.41 o
   2   5   2      65286.45      44003.76      2645.01 o
   3   5   2       9946.09      10260.15       985.00 o
   4   5   2      14995.76      13035.80      2290.55 o
   5   5   2       6532.71      15650.79      1598.69 o
   6   5   2        456.54        656.68      1293.81 o
   8   5   2       5818.58       8286.63      2462.54 o
   9   5   2        646.59       1311.49      1130.57 o
  -5   6   2       7291.49      11847.53      1938.76 o
  -4   6   2      65415.62      65070.71      3283.38 o
  -3   6   2        832.29      15623.42      1930.94 o
  -2   6   2       8559.12      12355.68      1676.87 o
  -1   6   2      26080.93      29351.08      2665.79 o
   0   6   2      22119.13      18288.74      1116.18 o
   1   6   2      30654.10      56138.06      2655.81 o
   2   6   2      31291.41      41479.32      2610.59 o
   3   6   2     177063.73     157223.58      8699.88 o
   4   6   2       5713.46       7602.48       721.75 o
   5   6   2      65728.25      60468.94      5831.91 o
   6   6   2         11.91       6121.16      1712.05 o
   7   6   2       7111.02      17597.36      2927.68 o
   9   6   2       1301.71       8435.16      2411.72 o
  -5   7   2      21768.42      18801.27      2403.90 o
  -4   7   2      19114.34      26513.30      2837.78 o
  -3   7   2       9702.90      12457.31      1798.04 o
  -2   7   2         96.53       2685.34      1071.01 o
  -1   7   2       3632.89       5308.13      1325.08 o
   0   7   2         10.09        853.45       806.46 o
   1   7   2      86476.95      92606.74      4218.95 o
   2   7   2         67.59       -381.11       762.21 o
   3   7   2       2098.36       4532.89       813.17 o
   4   7   2       2668.70       4677.39       834.55 o
   5   7   2         82.05       -318.24       636.48 o
   6   7   2       1562.54       1145.27      1414.98 o
   7   7   2       4336.09       5046.24      1950.48 o
   8   7   2      13491.82      12312.68      2790.87 o
  -3   8   2      29341.65      27111.35      2880.78 o
  -2   8   2      67140.35      56638.32      4835.17 o
  -1   8   2      15396.27      17026.68      2138.11 o
   0   8   2      91046.54      89413.52      6949.82 o
   1   8   2       5411.38       7559.35       834.55 o
   2   8   2        107.10        -11.73       509.77 o
   3   8   2        356.68       1329.04       659.46 o
   4   8   2        726.80       3052.76      1414.98 o
   5   8   2      31422.21      23091.65      2523.12 o
   6   8   2       3630.37       3197.39      1887.94 o
   7   8   2      24342.93      24918.52      3756.34 o
   8   8   2       1330.85       2056.02      2059.93 o
  -1   9   2      10271.43      14321.80      2333.55 o
   0   9   2          2.24       4635.82      1422.80 o
   1   9   2       4920.07      14076.30      1104.92 o
   2   9   2         28.73      12499.56      1104.09 o
   3   9   2      49850.18      59822.47      2988.58 o
   4   9   2       1806.42      18750.47      1590.18 o
   5   9   2      29284.63      19930.91      2251.46 o
   6   9   2        185.88       3885.33      1106.19 o
   0  10   2       7995.83      14634.50      2317.91 o
   1  10   2      22432.95      23562.17      2908.14 o
   2  10   2        342.07       -426.17       852.35 o
   3  10   2        724.96       -424.75       849.50 o
   4  10   2        285.88        788.22       672.36 o
   5  10   2      17760.79      17140.03      1814.34 o
   6  10   2       6536.32       8149.82      1586.97 o
   7  10   2          6.90        359.61      2083.38 o
   1  11   2      29280.61      18625.37      2661.88 o
   2  11   2       8790.97       6625.40      1751.14 o
   3  11   2      49079.32      41768.82      2801.82 o
   4  11   2       6836.24       9058.33      1011.65 o
   5  11   2       9451.81       8299.61      1527.03 o
   6  11   2       4393.37       3979.15      1407.16 o
   2  12   2       1086.15       3399.79      1268.40 o
   3  12   2       2987.82       2476.11      1180.34 o
   4  12   2      16047.68       8845.58      2278.82 o
   5  12   2       2670.85       4397.39      1696.41 o
   6  12   2        496.71       2743.97      1379.80 o
   2  13   2       9108.01       8762.55      1735.50 o
   3  13   2       1438.43        915.02      1145.20 o
   4  13   2        382.02       1064.44      1144.93 o
   5  13   2       2590.42       3275.56      1657.33 o
   1  14   2        399.33       1661.23      2114.65 o
   2  14   2      16773.71      11460.56      2986.31 o
   3  14   2        200.39        609.77      1821.49 o
   4  14   2       1208.14       2673.61      2056.02 o
   5  14   2         33.06       -748.53      1497.07 o
  -6 -14   3       7769.23       8685.33      2177.19 o
  -5 -14   3        606.20       2927.68      1676.87 o
  -4 -14   3       1675.61       4135.50      1794.13 o
  -3 -14   3       5247.04       7575.23      2196.74 o
  -2 -14   3       3584.22       4190.22      2059.93 o
  -1 -14   3        240.85       1618.24      1977.85 o
   0 -14   3      10167.84      12472.94      2998.04 o
  -6 -13   3        142.17       1813.68      1489.25 o
  -5 -13   3      11440.33      10823.42      1683.28 o
  -3 -13   3       2455.09       3314.65      1731.59 o
  -2 -13   3       8269.04       6590.22      2224.10 o
  -1 -13   3       1894.28       2048.20      1844.95 o
   2 -13   3        253.03        508.14      2009.12 o
  -6 -12   3       3208.02       7579.14      1856.67 o
  -5 -12   3       4964.75       6830.41      1399.03 o
  -4 -12   3       8940.43       8160.75      1712.05 o
  -3 -12   3        466.00       1026.90       930.94 o
  -2 -12   3       9584.15       9025.39      2220.19 o
  -1 -12   3       7653.40      10940.70      2485.99 o
   0 -12   3         51.19       7418.88      2302.28 o
   1 -12   3        136.39       2775.24      1934.85 o
   2 -12   3          1.95        297.07      1786.32 o
  -7 -11   3       1434.64       2978.50      1297.72 o
  -6 -11   3       2220.47       2173.29      1305.53 o
  -5 -11   3      21166.97      15251.23      1760.16 o
  -4 -11   3         39.04       1235.34       987.76 o
  -3 -11   3       3402.91       3861.88      1594.79 o
  -2 -11   3       4160.57       4745.85      1171.48 o
  -1 -11   3      19478.33      19113.97      3017.58 o
   0 -11   3       5873.77       5190.87      2016.93 o
   1 -11   3        171.66       1254.72      1715.96 o
  -7 -10   3       3122.36       2564.16      1196.09 o
  -6 -10   3      23506.81      17417.56      2165.47 o
  -5 -10   3        358.95       4234.37      1021.59 o
  -4 -10   3      12841.89      12003.12      1561.60 o
  -3 -10   3       8802.58       9347.22      1747.23 o
  -2 -10   3       1783.93       4874.83      1313.35 o
  -1 -10   3      21512.47      15302.97      3275.56 o
   0 -10   3      78658.91      70694.33      6027.35 o
   1 -10   3       4161.59       6680.12      1923.12 o
   2 -10   3       9338.56       8845.59      2181.10 o
   3 -10   3       2905.62       -932.25      1864.49 o
  -7  -9   3       8502.78      12144.60      1661.23 o
  -6  -9   3       1692.16      11409.89      1430.83 o
  -5  -9   3       1854.20       1590.82       854.90 o
  -4  -9   3        862.98       1601.58       908.79 o
  -3  -9   3      15185.75      14596.17      1473.86 o
  -2  -9   3       1221.93       8372.67      1180.17 o
  -1  -9   3       4017.66       3693.95       712.47 o
   0  -9   3       4125.98       6446.58      1079.24 o
   1  -9   3       2537.54      21105.14      1763.70 o
   2  -9   3      17246.55      17996.06      2571.98 o
   3  -9   3      30543.98      33435.77      3760.25 o
  -8  -8   3       9539.25       3431.92      1911.40 o
  -7  -8   3        820.85       -371.33       816.94 o
  -6  -8   3      28428.17      27320.40      2585.66 o
  -5  -8   3      88764.06      77279.61      4574.53 o
  -4  -8   3      38667.32      35169.94      2424.72 o
  -3  -8   3       8954.69      12889.58      1299.88 o
  -2  -8   3       3861.70      12918.81      1524.43 o
  -1  -8   3        455.54       1616.24       531.53 o
   0  -8   3       2891.84       9880.01      1097.66 o
   1  -8   3       2407.78       3634.42       857.06 o
   2  -8   3       3935.63       5739.96      1022.22 o
  -8  -7   3      10972.48       8536.79      2396.09 o
  -7  -7   3        751.62        732.74       619.35 o
  -6  -7   3        248.61       2210.51       683.22 o
  -5  -7   3      46391.94      41181.60      2640.08 o
  -4  -7   3      80934.45      66225.20      3903.15 o
  -3  -7   3        405.95       3252.65       727.39 o
  -2  -7   3      27328.23      34798.83      2287.77 o
  -1  -7   3     187326.02     166601.39      7135.68 o
   0  -7   3       2579.23       6813.45      1010.42 o
   1  -7   3      30378.43      27504.64      1841.05 o
   2  -7   3      15347.49      12340.04      1567.42 o
   3  -7   3        608.67       2564.16      1031.92 o
   4  -7   3       1098.35       1004.56       699.67 o
   5  -7   3      11640.01       9404.29       859.53 o
 -10  -6   3        150.02       4573.28      2200.65 o
  -8  -6   3        894.96       5695.10      1884.04 o
  -7  -6   3      13700.44      17194.76      2767.42 o
  -6  -6   3       3908.81      12033.14      1071.97 o
  -5  -6   3      13721.37      13165.75      2048.20 o
  -4  -6   3       1692.82      21540.90      2327.68 o
  -3  -6   3        535.86      20808.86      2456.67 o
  -2  -6   3      14880.21      24014.92      1705.40 o
   0  -6   3      25435.46      36893.02      2169.97 o
   1  -6   3       8420.57       9387.53      1174.59 o
   2  -6   3      33771.99      52670.91      4166.77 o
   3  -6   3      23045.65      32439.03      2876.87 o
   4  -6   3        601.06       3614.36       480.71 o
   5  -6   3       3471.89      12706.29      2294.46 o
   6  -6   3       1218.62       4029.96       996.74 o
  -8  -5   3        254.87       4190.22      1688.60 o
  -7  -5   3      15971.11      23456.63      3142.67 o
  -6  -5   3      12337.95      16178.47      2446.90 o
  -5  -5   3       4043.37       4344.88       693.88 o
  -4  -5   3      25759.08      22968.33      1574.45 o
  -3  -5   3      53951.55      54993.39      3183.77 o
  -2  -5   3        191.55       1684.69       522.03 o
  -1  -5   3      16483.94      20866.16      1464.74 o
   0  -5   3        831.03       7044.11       739.41 o
   1  -5   3        653.76      11851.44      1274.26 o
   2  -5   3      51394.71      51123.03      3951.78 o
   3  -5   3      51216.39      41602.46      2685.91 o
   4  -5   3       4028.26       3115.67       798.86 o
   5  -5   3      31513.19      29708.71      1328.42 o
   6  -5   3       1937.20       2720.52      1231.27 o
  -9  -4   3       5337.43      12351.77      2771.33 o
  -8  -4   3      24042.07      20356.96      3072.31 o
  -7  -4   3        308.76       2550.53       495.92 o
  -6  -4   3       1481.12       2364.82      1227.36 o
  -5  -4   3      25368.96      27464.24      2360.91 o
  -4  -4   3      85838.47      61838.66      3466.57 o
  -3  -4   3     125389.10     101703.04      5463.76 o
  -2  -4   3      15032.77      16544.90      1172.06 o
  -1  -4   3       5068.49       7957.51       830.62 o
   0  -4   3     109441.77      92493.69      4671.00 o
   1  -4   3      18467.48      13508.08       982.78 o
   2  -4   3      20176.69      20251.43      1770.68 o
   3  -4   3       1311.64       4381.83       490.55 o
   4  -4   3      17781.52      18093.32       878.69 o
   5  -4   3      24049.76      27053.48      1767.81 o
   6  -4   3      33695.73      22087.61      1100.51 o
  -9  -3   3        971.35       8966.76      2442.99 o
  -8  -3   3      14685.11      14767.40      2614.98 o
  -7  -3   3        384.47       4878.17      1446.25 o
  -6  -3   3       9664.96      33309.15      1186.16 o
  -5  -3   3        606.40       9717.25      1751.14 o
  -4  -3   3      91796.06      78523.98      4283.44 o
  -3  -3   3      10842.30       8542.73       706.33 o
  -2  -3   3     283409.16     301985.50     15716.32 o
  -1  -3   3      19689.10      23531.42      2910.09 o
   0  -3   3      26505.98      57623.15      4948.52 o
   1  -3   3      28409.04      35584.76      5157.64 o
   2  -3   3      15229.55       8944.10       586.98 o
   3  -3   3      10237.36       9104.03       540.44 o
   4  -3   3      19761.30      76506.29      2459.76 o
   5  -3   3      43245.92      36691.41      1118.54 o
   6  -3   3        911.59       3634.75       353.06 o
   7  -3   3       7886.42      10084.67      1739.41 o
  -9  -2   3          2.31       3814.98      1778.50 o
  -8  -2   3       3665.30       5269.04      1813.68 o
  -7  -2   3      17428.67      13127.66      1165.92 o
  -6  -2   3      22190.27      25848.44      1018.68 o
  -5  -2   3        667.49      14091.35       784.82 o
  -4  -2   3       7510.73       9582.56       463.43 o
  -3  -2   3      56071.04      48113.12      2957.00 o
  -2  -2   3      24178.41      28099.94      3199.34 o
  -1  -2   3      30708.92      28793.05      3246.25 o
   0  -2   3      30402.71      19133.51      1739.41 o
   1  -2   3        793.90        989.93       302.93 o
   2  -2   3     153252.56     127263.34      3442.99 o
   3  -2   3       1931.84        817.28       376.66 o
   4  -2   3     127527.70     103167.65      2352.31 o
   5  -2   3       9351.04      12636.66       552.19 o
   6  -2   3       7205.44       6838.65       409.67 o
   7  -2   3       7868.62      10914.54       670.83 o
 -10  -1   3       7558.19       4870.35      1200.00 o
  -8  -1   3      28718.22      19336.77      2915.96 o
  -7  -1   3      20653.47      14513.21       750.70 o
  -6  -1   3      13839.14      16290.36       546.47 o
  -4  -1   3       7945.22      10496.25       346.91 o
  -3  -1   3      13158.50      15773.21       597.49 o
  -2  -1   3        201.17       1499.62       186.92 o
  -1  -1   3       3809.33       4445.93       222.57 o
   0  -1   3     123052.73     109313.21      3702.93 o
   1  -1   3        259.34        790.28       107.84 o
   2  -1   3     324434.38     277518.72      5806.79 o
   3  -1   3      28259.72      31388.62       890.16 o
   5  -1   3      31583.32      32963.30       940.99 o
   6  -1   3       7981.78       7282.99       374.17 o
   7  -1   3        640.53       4486.54       910.43 o
   8  -1   3       3747.16       6664.69       911.55 o
   9  -1   3      10159.42      12269.68      1989.57 o
  -9   0   3      16895.59      15945.30      1244.18 o
  -8   0   3        133.53        858.02       468.10 o
  -7   0   3        571.91        726.51       435.29 o
  -6   0   3      24145.91      52083.58      2010.41 o
  -5   0   3      19866.39      32330.80       854.84 o
  -4   0   3       3692.21       6831.50       740.98 o
  -3   0   3       1422.82       4450.79       371.05 o
  -2   0   3        155.97        512.02       108.80 o
  -1   0   3     130379.61     253544.81      5502.85 o
   1   0   3        189.62        391.73        73.08 o
   2   0   3      19377.28      25036.17      1117.30 o
   3   0   3     158554.53     269243.81      8535.85 o
   4   0   3       2483.23       1833.22       856.02 o
   5   0   3      19668.76      30147.96       987.14 o
   6   0   3       1495.07       3067.56       316.57 o
   7   0   3       2491.55       4981.39       397.28 o
   8   0   3      30451.27      38284.14      1414.46 o
   9   0   3      11926.52      36224.95      2070.44 o
  10   0   3       3446.01       5069.70      1200.00 o
  -9   1   3       2021.52        773.94      1203.91 o
  -8   1   3       1895.62       1375.89      1016.28 o
  -7   1   3      16050.72      11201.87       608.23 o
  -6   1   3       3308.21      14811.74      1138.52 o
  -5   1   3     176133.41     131702.61      3093.05 o
  -4   1   3      32904.54      25385.87       686.27 o
  -3   1   3      31307.67      30342.23       754.72 o
  -2   1   3      28425.97      23362.32       543.47 o
  -1   1   3       8872.19      13117.21       346.15 o
   0   1   3      86869.19      81339.23      5763.10 o
   1   1   3       6109.98       5237.28       341.61 o
   2   1   3       2334.05       5758.76       542.52 o
   3   1   3      20396.49      20814.92      1785.65 o
   4   1   3      49345.23      31740.71      1173.15 o
   5   1   3       1186.18       5838.30       765.59 o
   6   1   3      35032.38      24709.78       996.90 o
   7   1   3       4034.29       4866.76       813.08 o
   8   1   3       1123.68       -696.74      1393.48 o
   9   1   3      19344.27      19227.33      2349.18 o
  -7   2   3       3681.48       4537.33       879.11 o
  -6   2   3        138.87       1251.92       302.92 o
  -5   2   3       7995.04      11826.04       445.39 o
  -3   2   3        341.43       2142.46       182.15 o
  -2   2   3     116334.52      98582.84      2948.28 o
  -1   2   3      18620.03      19177.32       992.00 o
   0   2   3       1475.10       3322.47       668.40 o
   1   2   3        480.30        958.49       297.68 o
   2   2   3      55697.66      48552.09      2733.00 o
   3   2   3        203.05        281.43       672.31 o
   4   2   3      47146.57      51136.79      2994.13 o
   5   2   3         37.84      12652.74      1970.03 o
   6   2   3       6810.90       9369.05       971.33 o
   7   2   3       6824.50       6703.61       972.09 o
   8   2   3      42825.47      31695.21      1446.56 o
   9   2   3       9299.64      11921.47      1309.29 o
  10   2   3        163.52       2501.62      1434.53 o
  -9   3   3       2841.17       4858.62      1641.69 o
  -7   3   3         80.03       2857.73       574.13 o
  -6   3   3       3203.93      13320.33       668.70 o
  -5   3   3      10995.08      27428.09       867.03 o
  -4   3   3      19580.66      32964.49      1282.96 o
  -3   3   3       5082.84      48245.74      3047.59 o
  -2   3   3       2214.42      24453.37      2110.75 o
   0   3   3     170747.33     202635.44     14392.15 o
   1   3   3      56950.91      67101.61      3713.64 o
   2   3   3       2762.32      12429.94      1536.15 o
   3   3   3        601.69       2531.74       474.23 o
   4   3   3      34503.06      42116.24      2534.39 o
   5   3   3       1683.99      63682.52      3748.75 o
   6   3   3       7026.40      25740.26      1317.02 o
   7   3   3       6533.79      12050.00       803.29 o
   8   3   3       4092.20       6946.20       695.32 o
   9   3   3       5719.94      11125.45      2230.74 o
  10   3   3          2.78       4158.95      1665.14 o
  11   3   3        609.73       2314.00      1692.50 o
  -7   4   3         10.91        -66.45      1074.92 o
  -6   4   3      23498.71      18938.07      2110.75 o
  -5   4   3      36667.45      39658.55      3377.19 o
  -4   4   3      65308.69      61134.11      2278.98 o
  -3   4   3       9937.72       6738.95      1970.03 o
  -2   4   3      12351.44      10049.49      1309.44 o
  -1   4   3       3207.78       5048.08       816.94 o
   0   4   3      11123.50       9519.53       950.74 o
   1   4   3      35026.34      33476.66      2087.93 o
   2   4   3      95670.75      85299.37      4775.33 o
   3   4   3      31926.49      32962.32      2063.35 o
   4   4   3      34035.89      28173.13      1864.58 o
   5   4   3     180419.14     149888.73      9572.62 o
   6   4   3      12983.55      21189.10      1699.23 o
   7   4   3        862.32        -21.68       979.15 o
   8   4   3      18200.72      17451.27       990.14 o
   9   4   3       1828.49       3318.56      1500.97 o
  10   4   3          1.02       2560.26      1633.87 o
  11   4   3       1516.34       1457.98      1727.68 o
  -7   5   3         69.49       -629.31      1289.90 o
  -6   5   3       6239.22      11405.84      1798.04 o
  -5   5   3       6886.96      10733.53      1669.05 o
  -4   5   3      12282.01      15086.02       877.52 o
  -3   5   3      23956.97      21873.57      2235.83 o
  -2   5   3       2494.86       5656.02      1172.64 o
  -1   5   3        251.69        303.15       558.13 o
   0   5   3       8002.42      11170.64       810.59 o
   1   5   3        389.33       3071.25       678.17 o
   2   5   3      67603.48      63204.00      3667.25 o
   3   5   3       2293.81       1457.98      1024.10 o
   4   5   3       5618.81      12856.00      1414.98 o
   5   5   3       2542.29       9601.25      4053.41 o
   6   5   3       9629.83       9000.26      1085.24 o
   7   5   3       3097.73       2773.99      2681.43 o
   8   5   3      19465.48      14543.31      1676.85 o
   9   5   3         75.69        930.29      1411.07 o
  10   5   3       6687.02       7024.09      2063.84 o
  11   5   3       3018.26       4115.95      2040.39 o
  12   5   3       8853.98       5984.35      2333.55 o
  -6   6   3       1442.02      16839.06      2255.37 o
  -5   6   3      43814.11      41867.02      3768.07 o
  -4   6   3       4181.27      19665.11      1446.25 o
  -3   6   3       3141.08      10248.84      1688.60 o
  -2   6   3      52600.82      68180.98      5366.76 o
  -1   6   3      32864.11      44371.86      2639.51 o
   0   6   3      36454.68      46352.38      2278.16 o
   1   6   3      15548.77      20346.92      1253.94 o
   2   6   3         91.27       1431.27       617.59 o
   3   6   3       2289.68      21378.34      1615.11 o
   4   6   3      13471.07      44516.21      3644.94 o
   5   6   3      17442.43      22324.29      1801.95 o
   6   6   3       2420.86      12257.96      2247.55 o
   7   6   3      11859.60      13536.13      2548.53 o
   8   6   3       1422.95       4808.39      1522.47 o
  11   6   3        229.73       5527.03      2075.57 o
  -4   7   3      37571.09      28862.48      2951.13 o
  -3   7   3       8811.71       9517.90      1798.04 o
  -2   7   3      23397.80      25516.56      2685.34 o
  -1   7   3         15.92       1055.37      1004.56 o
   0   7   3      20474.93      23589.68      1432.13 o
   1   7   3     258716.62     250037.14     10824.38 o
   2   7   3      12582.79      14495.86      1344.67 o
   3   7   3       7331.79       9145.68      1074.42 o
   4   7   3       2973.59       5692.39       930.63 o
   5   7   3       2906.46       2349.18      1469.70 o
   6   7   3       7188.94      10608.49      1255.77 o
   8   7   3       2301.04       1715.96      1915.31 o
   9   7   3       1261.09       4198.04      2294.46 o
  -4   8   3      16876.16      12992.81      2161.56 o
  -3   8   3       2034.26       3838.43      1477.52 o
  -2   8   3      15470.53      15701.60      2364.82 o
  -1   8   3      40064.63      43481.35      3900.97 o
   0   8   3        100.28       1348.91       766.18 o
   1   8   3      84037.44      77188.15      3628.25 o
   2   8   3        496.50        608.95       514.87 o
   3   8   3       2797.57       6293.66       982.58 o
   5   8   3       6495.78      12657.18      1402.09 o
   6   8   3      12049.66      10076.85      2728.33 o
  -2   9   3      17224.01      25942.62      2935.50 o
  -1   9   3      26529.14      48621.41      4377.84 o
   0   9   3       3510.60       9568.71      1880.13 o
   1   9   3       7219.23       7016.82       891.09 o
   2   9   3       9118.04       7698.28       956.64 o
   3   9   3       5882.45      11967.85      1352.73 o
   4   9   3       3969.78       8140.96       963.10 o
   5   9   3       7487.17      11692.82      2091.20 o
   6   9   3         79.40       1508.79       949.84 o
   1  10   3      59374.68      44607.83      2469.84 o
   2  10   3      10038.78       8635.04      1168.90 o
   3  10   3      11948.99      11302.67      1245.29 o
   4  10   3        540.31        902.93      1168.73 o
   5  10   3      20007.17      20608.21      1594.53 o
   6  10   3        899.53       2224.10      1141.37 o
   1  11   3      16056.01      13012.35      2286.64 o
   2  11   3        186.49       1167.96       917.05 o
   3  11   3       6599.24      10171.70      1307.55 o
   4  11   3      30192.20      32321.48      1801.40 o
   5  11   3       3996.25       7698.85      1117.21 o
   6  11   3      10685.61       7708.93      1264.44 o
   2  12   3       5613.51       4076.87      1551.79 o
   3  12   3        422.24       2076.23      1143.80 o
   4  12   3      23875.26      19020.16      3013.67 o
   5  12   3        282.13       3632.01      1220.21 o
   3  13   3       5169.51       3256.02      2087.29 o
   4  13   3      24392.60      17288.57      2986.31 o
   5  13   3       8711.86       5796.73      2013.03 o
   2  14   3         92.71        -23.45      2091.20 o
   3  14   3         27.09       7309.43      2376.54 o
   4  14   3       1041.88       -852.12      1704.23 o
   5  14   3        333.09       -877.52      1755.05 o
  -5 -14   4        657.02       5226.05      1805.86 o
  -4 -14   4       2174.46       3912.70      1844.95 o
  -3 -14   4       3549.60       4846.90      1962.21 o
  -1 -14   4       2176.20       2102.93      1899.67 o
   0 -14   4       4131.23       5632.56      2372.63 o
  -6 -13   4       2835.22       2876.87      1907.49 o
  -4 -13   4         19.74       2079.48      1536.15 o
  -3 -13   4       2091.66       4577.19      1735.50 o
  -2 -13   4       3263.86       5272.95      1970.03 o
  -1 -13   4       3948.44       3467.09      1915.31 o
   0 -13   4       3234.44       3986.96      2052.11 o
  -6 -12   4       1230.65       3299.02      1579.15 o
  -5 -12   4       2224.68       5329.80      1287.75 o
  -4 -12   4       2093.11       4288.99      1241.00 o
  -3 -12   4        510.91       1433.50       969.09 o
  -2 -12   4        187.35       3691.13      1097.48 o
  -1 -12   4      32289.97      21635.14      3091.85 o
   0 -12   4      10371.43      13364.14      2775.24 o
   2 -12   4      14123.40      11851.44      2857.32 o
  -6 -11   4      19868.35      19325.04      2435.17 o
  -5 -11   4       4453.62       2900.32      1422.80 o
  -4 -11   4       7302.51       6752.23      1367.15 o
  -3 -11   4       1987.77       3684.56      1385.67 o
  -2 -11   4      22801.92      20256.49      1927.89 o
  -1 -11   4       9262.13      13723.75      2528.99 o
   0 -11   4      27801.77      21478.79      3084.03 o
   1 -11   4       1604.56       2036.48      1719.87 o
  -6 -10   4       1257.00       1919.21      1313.35 o
  -5 -10   4       3687.77       2927.68      1309.44 o
  -4 -10   4       1547.84       2493.59       931.40 o
  -3 -10   4        152.20       1558.42       825.74 o
  -2 -10   4       8663.19       5357.38      1123.47 o
  -1 -10   4       5441.87       5872.75      1371.98 o
   0 -10   4       3547.78       4882.08      1778.50 o
   1 -10   4       3408.68       4088.59      1669.05 o
   2 -10   4       7247.83       7188.26      2204.56 o
   3 -10   4       2856.35       3220.84      2228.01 o
   4 -10   4         32.24       -861.89      1723.78 o
  -8  -9   4       1343.11       5394.13      2185.01 o
  -7  -9   4       5489.85       7684.68      1477.52 o
  -6  -9   4       1399.93       5006.90      1074.39 o
  -5  -9   4        840.85       4850.05      1098.30 o
  -4  -9   4      11989.67      12175.69      1398.43 o
  -3  -9   4        859.43       1698.51       786.90 o
  -2  -9   4        614.44        406.15       844.30 o
  -1  -9   4       5818.02      10530.12      1381.76 o
   0  -9   4      24859.10      21095.47      1714.38 o
   1  -9   4       2330.26       2032.57      1438.43 o
   2  -9   4       2220.33       6223.55      1152.94 o
   3  -9   4       1218.57       3650.81      1712.05 o
   4  -9   4      26054.53      27529.59      3482.73 o
  -9  -8   4       4151.43       3256.02      2110.75 o
  -7  -8   4         76.08       1922.38       811.49 o
  -6  -8   4       3843.98       5152.70      1067.10 o
  -5  -8   4       7592.57       7812.25      1173.49 o
  -4  -8   4     148872.97     121817.98      6840.91 o
  -3  -8   4        384.64        978.23       828.66 o
  -2  -8   4       5440.20       8727.18      1115.24 o
  -1  -8   4      36772.78      33462.34      2297.26 o
   0  -8   4       9191.97      15831.51      1332.93 o
   1  -8   4        257.68        335.98       665.25 o
   2  -8   4       1666.79       2228.83       835.76 o
   3  -8   4      27790.19      23765.43      2853.41 o
   4  -8   4      11139.20       8536.79      2044.30 o
   5  -8   4       2277.58       5413.67      2228.01 o
 -10  -7   4       2827.93       1391.53      2059.93 o
  -9  -7   4        893.72       4198.04      2145.92 o
  -8  -7   4       3747.27       4307.48      1977.85 o
  -7  -7   4       3690.45       1999.51       722.26 o
  -6  -7   4       4626.70       5914.84      1031.92 o
  -5  -7   4      72171.88      59651.37      3600.05 o
  -4  -7   4      32495.09      30568.95      2990.22 o
  -3  -7   4       7986.13       7599.82      1030.37 o
  -2  -7   4        244.23       3889.31       824.75 o
  -1  -7   4      17787.33      16010.30      1380.23 o
   0  -7   4       4648.45       5359.82       851.83 o
   1  -7   4      15817.69      11429.44      1125.01 o
   2  -7   4      65793.30      52265.16      3068.01 o
   3  -7   4        963.57       2107.84       776.69 o
   4  -7   4       7557.87       6651.76       600.93 o
   5  -7   4       5966.96       7759.70       809.94 o
  -9  -6   4       1684.50       7141.35      2388.27 o
  -8  -6   4      36828.77      30367.37      4127.68 o
  -7  -6   4       3742.78       5475.21       815.50 o
  -6  -6   4          3.95       1797.08       588.36 o
  -5  -6   4       8121.11      19104.15      1474.96 o
  -4  -6   4       3534.54      16842.65      1370.00 o
  -3  -6   4      21775.15      22826.49      1642.59 o
  -2  -6   4      48329.80      45560.89      2767.97 o
  -1  -6   4      71101.20      92027.01      5104.24 o
   0  -6   4      39005.98      37902.48      2217.56 o
   1  -6   4       8372.36       9121.66      1876.22 o
   2  -6   4       1466.71       3024.28       745.51 o
   3  -6   4      18196.75      19118.30      2128.33 o
   4  -6   4       3378.00       6880.46      1287.30 o
   5  -6   4      29131.78      26217.81      1239.54 o
   6  -6   4         15.09       4436.47       996.74 o
  -9  -5   4      45207.29      44216.20      5366.76 o
  -8  -5   4       9882.20      11398.02      2571.98 o
  -7  -5   4       1568.00       4925.07      1731.59 o
  -6  -5   4       7584.84      13290.31      1099.75 o
  -5  -5   4      21633.96      20446.54      2300.32 o
  -4  -5   4       2022.14       9700.94       937.49 o
  -3  -5   4       3024.65       7024.83       850.94 o
  -2  -5   4       6358.72       6072.19       804.29 o
  -1  -5   4       1259.35       2051.75       550.78 o
   0  -5   4      41596.09      35708.98      2032.61 o
   1  -5   4     140818.52     119162.73      6059.89 o
   2  -5   4      65013.27      51913.13      2908.34 o
   3  -5   4      37563.18      31577.94      1821.50 o
   4  -5   4       1062.09        846.84       956.00 o
   5  -5   4      14780.07      14568.44       980.90 o
   6  -5   4       5997.80       6574.58      1215.63 o
  -9  -4   4       4605.64       7485.33      2423.45 o
  -8  -4   4       2843.99       5914.00      1977.85 o
  -7  -4   4         81.86       2299.47       520.44 o
  -6  -4   4      26724.67      26184.96      3173.93 o
  -5  -4   4      82874.52      64314.26      4543.97 o
  -4  -4   4      10411.46       8181.34       794.90 o
  -3  -4   4      32755.96      26271.29      1659.04 o
  -2  -4   4     170951.86     146577.88      7730.15 o
  -1  -4   4        816.55       1510.48       458.79 o
   0  -4   4      24490.43      28297.12      1749.98 o
   1  -4   4      12597.39       9959.05       814.91 o
   2  -4   4      22242.59      20309.42      1347.92 o
   3  -4   4       6982.29       7942.60      1160.91 o
   4  -4   4      43482.93      38699.00      1545.83 o
   5  -4   4       7556.17      10231.93       692.98 o
   6  -4   4      15118.39      13704.93      1727.68 o
   7  -4   4      54985.48      34369.97      3228.66 o
  -8  -3   4      17822.50      15052.74      2743.97 o
  -7  -3   4      41465.17      40347.84      2313.09 o
  -6  -3   4      10087.77      21509.54      1091.63 o
  -5  -3   4        518.87       3428.55       662.54 o
  -4  -3   4       8516.00      15435.54      1070.57 o
  -3  -3   4      13883.06      14160.19       989.17 o
  -2  -3   4      53629.09      62607.42      3422.01 o
  -1  -3   4     364257.72     339105.81     25217.55 o
   0  -3   4       4811.38       4824.62       578.80 o
   1  -3   4       4104.94       4760.90       910.75 o
   2  -3   4      19670.35      26201.52      1010.35 o
   3  -3   4      20023.06      23877.58      1166.73 o
   4  -3   4       4810.05      59208.48      1553.46 o
   5  -3   4       4970.43      17136.07       573.63 o
   6  -3   4      14474.52      13683.48       626.45 o
   7  -3   4       1729.88       9181.74      1563.51 o
  -9  -2   4      18749.96      16280.10      3060.58 o
  -8  -2   4       1508.00       2173.29      1622.15 o
  -7  -2   4      10094.90       6905.47       733.88 o
  -6  -2   4        253.25       3055.98       379.12 o
  -5  -2   4      12436.87       8972.82       536.52 o
  -4  -2   4      57156.29      36490.36      1432.31 o
  -3  -2   4      92403.94      78976.54      3048.63 o
  -2  -2   4       1398.63      10182.39      1258.63 o
  -1  -2   4      43174.74      58932.79      5042.34 o
   0  -2   4         27.60        320.17       256.26 o
   1  -2   4       3152.66       6805.44       818.89 o
   2  -2   4      33110.92      24754.28       649.18 o
   3  -2   4      20324.82      15048.91       781.37 o
   4  -2   4       1667.11        315.25       499.45 o
   5  -2   4        282.95       -293.67      1104.23 o
   6  -2   4       8974.04       9818.55       707.38 o
   7  -2   4      11105.27      17863.16      1977.85 o
  -9  -1   4        132.55        859.93       992.83 o
  -8  -1   4       2120.16       9169.70      1610.42 o
  -7  -1   4        136.02       3195.50       420.55 o
  -6  -1   4      68534.35      54240.59      1446.99 o
  -5  -1   4      32076.58      30042.46       788.62 o
  -4  -1   4      21408.05      20120.38       596.49 o
  -3  -1   4        244.15       2178.54       244.04 o
  -2  -1   4       8014.92       8339.34       403.84 o
  -1  -1   4        255.35         65.97        86.01 o
   0  -1   4       3836.21       5446.79       463.38 o
   1  -1   4       3940.70       7127.15       397.88 o
   2  -1   4     160801.97     125194.52      2840.96 o
   3  -1   4      56179.35      40133.19      1022.75 o
   4  -1   4      66538.22      52404.97      1367.68 o
   5  -1   4      35950.45      26318.36       725.43 o
   6  -1   4         59.58        -24.41       255.21 o
   7  -1   4      15413.52      14248.31       794.32 o
   8  -1   4      10875.45      15904.86      2028.66 o
  -9   0   4       3285.70      12416.25      1132.97 o
  -8   0   4       9052.04       8923.17       715.16 o
  -7   0   4        772.31       1011.32       380.93 o
  -6   0   4      72961.85      96812.55      2698.11 o
  -5   0   4      31448.68      42277.25      1051.62 o
  -4   0   4       9637.48      10954.03       374.90 o
  -3   0   4      27097.02      40677.83       958.37 o
  -2   0   4     186950.14     286115.06      6215.86 o
  -1   0   4       2411.11       2875.59       152.23 o
   0   0   4     100471.16     121791.97      2545.20 o
   1   0   4        251.29        140.28        91.57 o
   2   0   4      45896.43      65157.82      1876.55 o
   3   0   4        643.03        667.89       180.70 o
   4   0   4     109463.60     150473.84      3486.19 o
   5   0   4      32559.37      44481.87      1137.44 o
   6   0   4       5912.86       9294.62       449.70 o
   7   0   4       6300.91       9533.21       517.55 o
   8   0   4       4690.43       7008.53       596.88 o
   9   0   4      23898.41      35256.82      1611.52 o
  -9   1   4          5.68       -515.96      1031.92 o
  -8   1   4        145.88       1636.74       824.66 o
  -7   1   4       1800.92       6509.90       496.83 o
  -6   1   4       1315.39       9418.22       565.86 o
  -5   1   4        588.60      15392.80      1543.97 o
  -4   1   4      26624.14      26617.96       718.47 o
  -3   1   4      28018.35      22845.50       559.47 o
  -2   1   4        381.26        555.65       130.65 o
  -1   1   4       1141.46        760.57       122.07 o
   0   1   4       2033.23       1037.26       210.85 o
   1   1   4      11618.59       9467.08       875.57 o
   2   1   4      18346.63      14333.07      1029.97 o
   3   1   4         18.13        981.57       654.72 o
   4   1   4      24592.56      11408.77      1451.29 o
   5   1   4      10903.47      11592.21      1035.91 o
   6   1   4       6718.40       4190.52       805.74 o
   7   1   4       9035.68       9546.38       706.70 o
   9   1   4         71.53       4209.76      1422.80 o
  10   1   4      10733.43       9177.83      1942.67 o
  -8   2   4      17354.23      17147.85      2157.65 o
  -7   2   4        919.70        539.01       515.61 o
  -6   2   4      14963.89      11507.57       526.97 o
  -5   2   4         17.58       2214.93       357.48 o
  -4   2   4      91745.09      75216.46      1780.22 o
  -3   2   4       3911.23       3516.71       241.47 o
  -2   2   4      32293.17      28325.22       863.49 o
  -1   2   4      10775.44       7430.83       818.18 o
   0   2   4      16473.96      13391.50      1317.26 o
   1   2   4       9980.69       7567.41       848.21 o
   2   2   4      71406.98      63866.77      5423.44 o
   3   2   4         93.67       5205.68      2229.96 o
   4   2   4      22156.59      24406.47      2079.47 o
   5   2   4      15175.11       8886.09       600.29 o
   6   2   4         71.80       -184.20       368.39 o
   7   2   4       6811.59       6656.33       876.65 o
   8   2   4       7382.37       7949.44       887.94 o
   9   2   4       2798.43       6870.85      1373.94 o
  10   2   4       1416.34       3154.39      1532.24 o
  -8   3   4      16850.08      14693.13      2079.47 o
  -7   3   4       2360.07       7911.39      1579.15 o
  -6   3   4       3017.14      10701.19       718.98 o
  -5   3   4      53987.74      47947.84      1380.77 o
  -4   3   4      15973.63      14726.39       631.85 o
  -3   3   4      13736.43      49953.16      1729.23 o
  -2   3   4       2938.64       2740.06       711.40 o
  -1   3   4     221642.27     334766.75     19654.00 o
   0   3   4      57913.57      62079.36      4698.36 o
   1   3   4     147361.53     165439.45      8883.69 o
   2   3   4      90501.30      86170.95      4763.50 o
   3   3   4       1444.91       3072.31       914.66 o
   4   3   4       2956.28       4909.44      1153.09 o
   5   3   4     145912.02     125132.43      6999.63 o
   6   3   4       3675.61      20835.59      1658.44 o
   7   3   4          8.92       4675.02       655.58 o
   8   3   4       4281.70      12522.06       865.66 o
   9   3   4      20080.91      19765.34      1197.15 o
  10   3   4         88.50      12578.48      2302.28 o
  11   3   4        375.77       2482.08      1770.68 o
  -7   4   4       2278.29       3103.58      1278.17 o
  -6   4   4       3254.43       7364.16      1411.07 o
  -5   4   4      26760.35      18710.98      1184.46 o
  -4   4   4        558.97      13670.03      1553.74 o
  -3   4   4      19080.97      11194.35      1897.72 o
  -2   4   4       9223.29      15893.13      1723.78 o
  -1   4   4       1139.60        137.45       541.39 o
   0   4   4      95611.14      87881.27      6562.85 o
   1   4   4         17.95       3033.93       562.05 o
   2   4   4      16005.61      12767.42      1038.79 o
   3   4   4      11086.49       8596.41       864.76 o
   4   4   4      18889.02      18528.75      1408.85 o
   5   4   4       1270.56      21552.45      2835.83 o
   6   4   4      73224.70      59457.70      4352.43 o
   7   4   4       2621.61        935.18      1143.32 o
   8   4   4        155.22       1844.31       558.96 o
   9   4   4       2026.55        452.53      2616.93 o
  10   4   4       3361.63       5601.29      1903.58 o
  11   4   4       4316.38       2345.27      1852.77 o
  -8   5   4        160.88       3889.24      1641.69 o
  -7   5   4       1862.36        770.03      1414.98 o
  -5   5   4       1091.17      12750.46      1848.86 o
  -4   5   4      89791.26      62805.98      2854.12 o
  -3   5   4          5.46       1493.16       918.57 o
  -2   5   4      71779.23      59503.47      4729.63 o
  -1   5   4      26173.21      33649.05      2082.45 o
   0   5   4        258.06       -300.52       601.04 o
   1   5   4     106363.45      91425.43      5141.14 o
   2   5   4      14974.97      13459.58      1159.57 o
   3   5   4      27814.11      30865.34      2378.50 o
   4   5   4      67587.50      52413.42      3176.20 o
   5   5   4      45490.30      45641.54      2914.00 o
   6   5   4      14557.81      11621.33      1270.43 o
   7   5   4       2744.54       2194.40      2773.28 o
   8   5   4       2126.48       4966.09      1234.04 o
   9   5   4       2101.80       -719.22      1438.43 o
  10   5   4       4824.23       1852.77      1805.86 o
  11   5   4        328.60        519.87      1907.49 o
  12   5   4          5.64        910.75      1977.85 o
  -6   6   4       2394.77       7880.12      1747.23 o
  -5   6   4       3967.58      17124.40      2255.37 o
  -4   6   4      25767.46      21530.36      1322.12 o
  -3   6   4       9136.59      15811.04      1970.03 o
  -2   6   4      48471.15      43899.59      3740.71 o
  -1   6   4      48804.80      52350.82      3203.25 o
   0   6   4      14086.42      21163.54      1588.91 o
   1   6   4     302306.03     275972.50     14827.00 o
   2   6   4       4199.77      17862.73      1408.58 o
   3   6   4       3125.05      11068.37      1119.46 o
   4   6   4      49067.38      71151.44      4528.33 o
   5   6   4      17587.92      29247.50      2751.79 o
   6   6   4       5667.37       9782.33      1309.44 o
   7   6   4       6892.51      10551.28      1361.48 o
   8   6   4      11750.15      11194.77      2040.39 o
   9   6   4       3991.86      12050.79      2185.01 o
  12   6   4       2279.59        492.51      1977.85 o
  -5   7   4        231.37       1407.16      1325.08 o
  -4   7   4      13944.59      11061.87      2001.30 o
  -3   7   4       3826.77      12027.34      1938.76 o
  -2   7   4      10338.04      15904.86      2052.11 o
  -1   7   4        870.94       4045.66      1045.60 o
   0   7   4      79873.38      70631.84      4024.05 o
   1   7   4      12236.44      18099.11      1616.56 o
   2   7   4      53282.88      56920.08      3495.79 o
   3   7   4          0.09       1304.71       629.56 o
   4   7   4         31.45         65.47       622.75 o
   5   7   4      15836.86      11869.51      1346.41 o
   6   7   4      24334.84      19661.28      2106.84 o
   7   7   4      13154.07      10772.42      1418.39 o
   8   7   4       8303.04       6238.42      1684.69 o
   9   7   4       4526.75       3424.10      1739.41 o
  10   7   4         18.09       -750.49      1500.97 o
  11   7   4       1563.36       3572.63      2005.21 o
  -3   8   4       9168.69      10401.28      1950.48 o
  -2   8   4       7512.30       9127.02      1778.50 o
  -1   8   4       1903.29       2517.26      1309.44 o
   0   8   4       1295.94       1559.44       834.24 o
   1   8   4        673.36       1211.98       635.64 o
   2   8   4      28577.95      23986.35      1840.57 o
   3   8   4         50.00       2744.13       842.34 o
   4   8   4      16093.61      15904.96      1504.55 o
   5   8   4      22956.37      18837.66      1819.30 o
   6   8   4       2077.98       2231.36      2325.73 o
   7   8   4      12759.04      12340.04      1997.39 o
   8   8   4      20444.90      16338.73      2271.01 o
  -2   9   4        652.36       3670.35      1559.61 o
  -1   9   4       8199.58      34068.99      3428.01 o
   0   9   4      24762.63      41728.32      2741.92 o
   1   9   4          4.42       2829.20       712.41 o
   2   9   4       2169.56       3536.85       755.56 o
   3   9   4      24301.57      25981.96      2029.02 o
   4   9   4       5406.15      13924.57      1511.85 o
   5   9   4      13256.88      11732.95      1524.14 o
   6   9   4      32003.55      30547.17      3048.85 o
   7   9   4      35980.25      42574.52      5190.87 o
  -1  10   4       2872.34       2208.46      1594.79 o
   0  10   4      21242.08      19692.47      2693.15 o
   1  10   4       1521.74       2840.05       868.39 o
   2  10   4        114.66       2664.32       840.91 o
   3  10   4      36868.83      30565.35      1937.89 o
   4  10   4         12.57         90.12      1117.91 o
   5  10   4      10592.97      10399.27      1204.27 o
   6  10   4       2536.59       2442.99      1227.36 o
   1  11   4      16365.42      13293.79      2427.36 o
   2  11   4        150.01         72.67       819.02 o
   3  11   4       2464.34       3376.87      1007.99 o
   4  11   4      35813.80      34434.76      2235.90 o
   5  11   4        232.71       1629.88      1905.53 o
   6  11   4        201.96       2802.60      1575.24 o
   3  12   4        345.73       4651.46      1801.95 o
   4  12   4       2123.93       7520.51      2102.93 o
   5  12   4      15165.45      15044.53      1720.54 o
   4  13   4        246.52       -811.07      1622.15 o
   5  13   4       6656.49       3076.22      1884.04 o
   3  14   4        302.48       1751.14      2020.84 o
   4  14   4       1145.73       -332.25      1864.49 o
   5  14   4       6269.51       1125.73      1907.49 o
  -5 -14   5       1291.93       1563.51      1559.61 o
  -4 -14   5       1297.51       1039.74      1563.51 o
  -3 -14   5       2501.19       3873.61      1938.76 o
  -2 -14   5       3704.72       5351.13      2102.93 o
  -5 -13   5       7871.45       7235.17      1981.76 o
  -4 -13   5       8536.37       6762.20      2024.75 o
  -3 -13   5        158.36       2654.07      1633.87 o
  -2 -13   5        257.43       2243.64      1594.79 o
  -1 -13   5        347.52         19.54      1512.70 o
  -5 -12   5      14758.31      15224.30      2431.27 o
  -4 -12   5         13.86       1097.28       971.21 o
  -3 -12   5       6813.65       7223.44      1938.76 o
  -2 -12   5        818.09       8114.64      1973.94 o
  -1 -12   5        716.52       1934.85      1739.41 o
   0 -12   5         91.89       1391.53      1610.42 o
  -7 -11   5        496.88       2947.23      1426.71 o
  -6 -11   5       2167.69       3768.16      1193.59 o
  -5 -11   5         91.98       6664.48      1688.60 o
  -4 -11   5        334.71       4257.26      1950.48 o
  -3 -11   5        100.90       1795.04       956.21 o
  -2 -11   5       3544.22       4946.13      1159.58 o
  -1 -11   5      31529.24      32345.21      3549.18 o
   0 -11   5      37219.37      34018.18      3744.62 o
   1 -11   5        187.11        -35.18      1528.34 o
   2 -11   5         98.61        609.77      1751.14 o
  -8 -10   5       1169.37       2845.60      1942.67 o
  -7 -10   5        153.73       2767.05       991.36 o
  -6 -10   5      10306.90      12703.56      2013.03 o
  -5 -10   5        877.25       1714.74       984.79 o
  -4 -10   5       1344.30       3116.22       984.39 o
  -3 -10   5        994.95       1059.50       825.92 o
  -2 -10   5      22451.29      21736.48      1895.97 o
  -1 -10   5        682.11       2814.33      1575.24 o
   0 -10   5        756.03       4850.81      1629.96 o
   1 -10   5        423.32        637.13      1520.52 o
   2 -10   5      20445.34      15119.19      2837.78 o
   3 -10   5      35923.40      33326.32      4006.51 o
  -7  -9   5        108.98       1515.37       954.49 o
  -6  -9   5      16319.25      15238.22      1602.13 o
  -5  -9   5      36677.02      33902.48      2486.24 o
  -4  -9   5       8986.09      11740.73      1462.94 o
  -3  -9   5        245.22       1088.24       759.80 o
  -2  -9   5        135.18      11386.53      1856.67 o
  -1  -9   5      12326.37      16269.15      1550.45 o
   0  -9   5      35214.31      68388.15      5628.65 o
   1  -9   5       4763.82       5444.94      1774.59 o
   2  -9   5       5864.92      12039.06      2255.37 o
   3  -9   5        113.91        558.96      1540.06 o
   4  -9   5         22.07       6492.50      2224.10 o
  -7  -8   5         58.33        548.87       755.54 o
  -6  -8   5       6047.39       9124.11      1281.31 o
  -5  -8   5        379.53       1643.98      1207.82 o
  -4  -8   5      60203.36      47456.33      3078.57 o
  -3  -8   5       1918.53       3744.24       871.88 o
  -2  -8   5      10824.67      12543.66      1297.16 o
  -1  -8   5      41364.06      40615.21      2849.50 o
   0  -8   5       1056.91       4743.54       803.08 o
   1  -8   5        623.11       4415.80       885.17 o
   2  -8   5       3320.92       4152.51       958.56 o
   3  -8   5       6510.13       5730.28      1790.22 o
   4  -8   5       7654.89      19555.66      2861.23 o
   5  -8   5      10307.06       9975.23      2611.07 o
 -11  -7   5        258.05       1704.23      2263.19 o
  -8  -7   5      11174.38      12383.04      1387.62 o
  -7  -7   5        604.66       3150.46       798.32 o
  -6  -7   5       4503.55       4756.47       938.76 o
  -5  -7   5       5400.93       8388.01      1076.65 o
  -4  -7   5      47400.67      40830.79      2635.84 o
  -3  -7   5        970.92       2920.06       747.56 o
  -2  -7   5       1608.28       4648.18       829.12 o
  -1  -7   5       1617.77       4686.92       811.19 o
   0  -7   5       1526.54       2352.65       643.68 o
   1  -7   5        841.84       1358.74       648.97 o
   2  -7   5       1077.71       3175.93       788.59 o
   3  -7   5       6815.34       7452.52      1134.10 o
   4  -7   5       9171.01       8237.39      2251.46 o
   5  -7   5       1322.17       3527.49      1016.28 o
   7  -7   5       2115.26        742.67      1887.94 o
 -10  -6   5       3100.72       4088.59      2286.64 o
  -9  -6   5      12029.35       9201.29      2708.79 o
  -8  -6   5       1777.96       3216.93      1911.40 o
  -7  -6   5      16905.90      17567.42      2442.99 o
  -6  -6   5        363.29       2132.49       658.29 o
  -5  -6   5      25289.34      42678.39      2646.16 o
  -4  -6   5      71848.61      67594.59      3924.76 o
  -3  -6   5      42101.50      37244.45      2348.43 o
  -2  -6   5      15440.09      20162.47      1523.13 o
  -1  -6   5      18520.57      42289.82      2592.31 o
   0  -6   5      18715.76      19919.81      1353.44 o
   1  -6   5      25698.11      59163.00      3262.34 o
   2  -6   5      35425.32      29503.12      1936.15 o
   3  -6   5       1759.50       5083.24       861.21 o
   4  -6   5      16330.16      14877.55       957.04 o
   5  -6   5      13369.59      21385.08      1133.28 o
   6  -6   5       1564.51       9138.49      1102.28 o
  -9  -5   5      25988.20      28487.24      4272.30 o
  -8  -5   5      19836.34      19571.30      3228.66 o
  -7  -5   5       5873.10       7426.70      2126.38 o
  -6  -5   5       2136.86       3534.92       645.34 o
  -5  -5   5          9.06       2315.69       567.29 o
  -4  -5   5      13989.89      20278.07      3179.80 o
  -3  -5   5      17143.35      21666.70      1715.96 o
  -2  -5   5      31129.30      25219.83      1689.47 o
   0  -5   5       4394.28       7013.38       728.83 o
   1  -5   5     118122.33     113635.75      5786.29 o
   2  -5   5     139474.44     115516.55      5932.76 o
   3  -5   5      11741.59       9514.48       806.16 o
   4  -5   5       3039.28       8572.74      1594.79 o
   5  -5   5      27063.90      22060.54      1023.84 o
   6  -5   5      15141.05      12183.69      1504.88 o
   7  -5   5       1317.77       -793.48      1586.97 o
  -9  -4   5        150.63       2306.18      2134.20 o
  -8  -4   5       1881.80       2568.07      1868.40 o
  -7  -4   5      36912.61      32543.44      1997.64 o
  -6  -4   5        845.01       5276.31      1231.27 o
  -5  -4   5      23497.60      24788.32      1631.10 o
  -4  -4   5      93168.53      71073.17      3968.10 o
  -3  -4   5      45364.18      33383.38      2031.33 o
  -2  -4   5        173.61       1456.83       459.84 o
  -1  -4   5       8644.05       8744.54       830.27 o
   0  -4   5       6247.42       8968.63       821.68 o
   1  -4   5      38055.23      35637.78      2003.59 o
   2  -4   5       3863.49       6596.95       589.89 o
   3  -4   5      17305.76      19971.61      1082.16 o
   4  -4   5       5444.57       5582.61       644.55 o
   5  -4   5      22525.93      19769.92       897.41 o
   6  -4   5       1526.00       3208.47       561.12 o
   7  -4   5       7777.35      20153.71      2806.51 o
  -9  -3   5       8598.32       6562.85      2560.26 o
  -8  -3   5       4532.39       6926.37      2169.38 o
  -7  -3   5        277.96       6824.74      1731.59 o
  -6  -3   5       4106.18      11332.85       674.96 o
  -5  -3   5      28511.55      32861.07      1358.23 o
  -4  -3   5      30772.77      40439.75      2359.39 o
  -3  -3   5      68874.73      74418.51      4070.37 o
  -2  -3   5      38872.39      58404.27      3249.45 o
  -1  -3   5      20836.31      46432.69      6041.03 o
   0  -3   5        263.82       3928.33       711.40 o
   1  -3   5      21789.24      18501.67       876.01 o
   2  -3   5      33437.66      44428.41      1615.21 o
   3  -3   5      29087.16      49230.41      1540.05 o
   4  -3   5      14091.74      23566.13       882.61 o
   5  -3   5       2751.52      21707.13       684.89 o
   6  -3   5       4757.89      17251.76       802.34 o
   7  -3   5      22248.40      21193.45      2591.53 o
  -9  -2   5       7582.69      10909.43      2614.98 o
  -8  -2   5       9214.19       7571.32      2185.01 o
  -7  -2   5       4303.56       6706.93       700.89 o
  -6  -2   5       1614.61       3202.31       416.11 o
  -5  -2   5       3483.74       5146.98       446.98 o
  -4  -2   5      17249.67      16134.81       782.50 o
  -3  -2   5       6962.11       9359.76       670.29 o
  -2  -2   5     134578.70     128010.48      7541.47 o
  -1  -2   5     120510.95     120529.68      3764.41 o
   0  -2   5     103229.63      92289.98      2927.30 o
   1  -2   5      17602.71      16269.83       672.41 o
   2  -2   5     158141.62     134418.23      3054.10 o
   3  -2   5      50898.67      34152.29       904.84 o
   4  -2   5      10459.83       6162.11       642.96 o
   5  -2   5      16974.73      12160.44       528.28 o
   6  -2   5      23596.65      19227.66       628.85 o
   7  -2   5      22752.61      20957.04       935.86 o
  -9  -1   5      16752.06      12046.88      1461.89 o
  -8  -1   5       3539.93       2833.45       589.44 o
  -7  -1   5        428.94       1434.78       358.05 o
  -6  -1   5       1471.74      11215.93       795.47 o
  -5  -1   5      42209.69      35811.48       917.17 o
  -4  -1   5      12604.16      10962.66       386.55 o
  -3  -1   5       7763.83       8904.10       299.75 o
  -2  -1   5      81199.46      76518.23      2670.83 o
  -1  -1   5      32800.14      37665.28      1211.10 o
   0  -1   5       8137.04       9181.98       619.72 o
   1  -1   5      22267.74      19646.30       848.76 o
   2  -1   5     163672.92     145585.84      3284.40 o
   3  -1   5     109212.58      91799.44      2121.15 o
   4  -1   5        357.52      11283.94       546.56 o
   5  -1   5      12805.73      12061.04       459.73 o
   6  -1   5       2733.42       1309.95       357.23 o
   7  -1   5       6529.26       8100.76       628.36 o
   8  -1   5       5461.60       5988.51      1041.69 o
  -9   0   5       1391.41       2217.61       733.16 o
  -8   0   5       5945.91      13444.29      1074.65 o
  -7   0   5       9718.05      11068.22       676.01 o
  -6   0   5      69978.98     105414.50      2636.24 o
  -5   0   5     100965.45     125020.81      2856.74 o
  -4   0   5      57183.30      75513.56      1744.65 o
  -3   0   5       5175.03       6115.39       249.69 o
  -2   0   5       3000.46       4155.83       206.79 o
  -1   0   5        168.40       1840.33       165.88 o
   0   0   5        329.92       3668.51       145.12 o
   1   0   5       4160.06       4025.91       206.38 o
   2   0   5      28188.51      41929.79      1300.33 o
   3   0   5      32036.94      45031.82      1088.15 o
   4   0   5          1.65       -110.27       608.91 o
   5   0   5      47055.60      64922.17      1592.63 o
   6   0   5         98.47        524.34       248.40 o
   7   0   5       4114.34       4493.54       413.22 o
   8   0   5        270.64       1854.10       463.39 o
   9   0   5       1984.26       4538.10      1176.54 o
  -9   1   5        590.82        644.95      1094.46 o
  -8   1   5       7765.02       3836.06       734.51 o
  -7   1   5      17099.05      13471.67       683.70 o
  -6   1   5      14061.72      13586.23       578.04 o
  -5   1   5       3337.19      11743.82       459.52 o
  -4   1   5      34720.96      25127.99       650.04 o
  -3   1   5       6598.03      12314.19       377.92 o
  -2   1   5     190864.03     173419.02      3478.28 o
  -1   1   5      63603.34      61521.83      1373.85 o
   0   1   5       2235.99       5165.33       265.88 o
   1   1   5       9769.80       8060.17       668.93 o
   2   1   5       1350.57       6261.88       797.39 o
   3   1   5      85904.57      83820.70      2726.60 o
   4   1   5      62995.73      53881.57      1486.58 o
   5   1   5       2320.51       4080.79       752.71 o
   6   1   5       1622.78        897.37       474.60 o
   7   1   5       1807.12       2816.82       498.60 o
   8   1   5      89899.28      74722.27      2749.14 o
   9   1   5       2639.31       6522.80      1291.85 o
  10   1   5         77.56       2059.93      1395.44 o
  -9   2   5        812.84       1340.71      1227.36 o
  -8   2   5        623.79      12519.85      1903.58 o
  -7   2   5       1380.37       1188.59       552.71 o
  -6   2   5      13451.85      14545.03       594.54 o
  -5   2   5      17277.95      16135.04       626.91 o
  -4   2   5      18975.93      18301.44       971.71 o
  -3   2   5       4212.53       6216.51       319.67 o
  -2   2   5        474.62       1380.03       507.70 o
  -1   2   5     121336.08     102821.38      5786.96 o
   0   2   5     329017.81     302746.75     16254.04 o
   1   2   5      17747.46      16538.08      1461.89 o
   2   2   5      13208.67      20389.29      1817.59 o
   3   2   5        621.76       7074.91      1289.90 o
   4   2   5       4405.96       3384.50       624.03 o
   5   2   5       1235.09       1427.20       627.94 o
   6   2   5        743.48        446.14       372.45 o
   7   2   5      20104.25      18292.92       938.17 o
   8   2   5       9256.64      12904.90       975.36 o
   9   2   5       7944.84      17589.54      2357.00 o
  10   2   5         76.52       5914.00      1755.05 o
  11   2   5        863.28       2153.74      1536.15 o
  -7   3   5        128.64       6245.50       889.24 o
  -6   3   5      24324.51      32243.55      1379.44 o
  -5   3   5        500.86      13073.72       799.67 o
  -4   3   5        365.72       6066.97       768.81 o
  -3   3   5          2.98      10324.82       451.31 o
  -2   3   5       6809.93       7703.33       895.21 o
  -1   3   5      52076.77      74414.72      5851.06 o
   1   3   5       1224.79       4835.17       840.39 o
   2   3   5      47323.61      34361.21      2075.89 o
   3   3   5      12858.81      25943.57      1667.27 o
   4   3   5      15642.08      26382.66      1763.32 o
   5   3   5     114057.42      98820.73      5740.06 o
   6   3   5      32366.56      30324.49      2122.89 o
   7   3   5       3240.76      12176.96       770.08 o
   8   3   5       6691.30      16174.24      1400.87 o
   9   3   5        655.21       4428.31       772.83 o
  10   3   5       5905.17      15618.47      1586.03 o
  -8   4   5      35280.82      28311.35      3056.67 o
  -7   4   5       2112.94       3439.73      1336.81 o
  -6   4   5       1784.72       4225.40      1282.08 o
  -5   4   5        161.70       2204.56      1020.19 o
  -3   4   5         99.11       1585.07       457.59 o
  -2   4   5       2375.06       4046.86       926.38 o
  -1   4   5      46562.73      52106.79      2465.92 o
   0   4   5       2278.47       3123.12      1031.92 o
   1   4   5        191.96       3936.15       942.02 o
   2   4   5       3687.65       3977.83       936.15 o
   3   4   5      34537.85      24809.39      1669.76 o
   4   4   5        843.46       2276.28       797.39 o
   5   4   5      33696.67      29959.67      3281.43 o
   7   4   5       4892.56       5949.75      1344.62 o
   8   4   5       3770.27       3085.00      1227.20 o
   9   4   5        320.23        547.23      1399.35 o
  10   4   5       6448.14       9353.73      2196.74 o
  11   4   5        450.82       -484.69      1700.32 o
  -6   5   5      12591.31      15341.99      2071.66 o
  -5   5   5      59292.89      47198.61      4061.23 o
  -4   5   5      25153.12      27562.62      1178.06 o
  -3   5   5         34.65        -11.73       844.30 o
  -2   5   5      17759.13      18692.37      1488.33 o
  -1   5   5       6879.29       6205.46      1043.65 o
   0   5   5          3.05       -230.62       797.39 o
   1   5   5      17400.82      17447.03      1330.53 o
   2   5   5        406.53       7222.62      1784.36 o
   3   5   5       9521.56      26728.06      2216.28 o
   4   5   5       5530.66       5507.48      1665.14 o
   5   5   5     134438.34     119987.37      7381.74 o
   6   5   5      11360.29      13547.18      1378.76 o
   7   5   5       6284.99       6407.58      1665.14 o
   8   5   5       3597.21       6153.59      1274.45 o
   9   5   5        548.29        656.68      1512.70 o
  10   5   5        172.47       -783.71      1567.42 o
  11   5   5        393.34       -922.47      1844.95 o
  -6   6   5       3158.52      17061.86      2360.91 o
  -5   6   5        430.35       4268.40      1418.89 o
  -4   6   5        225.39       2020.84      1157.00 o
  -3   6   5       3656.07      14951.11      2044.30 o
  -2   6   5      31238.31      33752.38      3107.49 o
  -1   6   5      16106.18      21430.22      1579.52 o
   0   6   5       6284.83      27126.19      1917.87 o
   1   6   5      64238.03     100923.73      5725.86 o
   2   6   5       8532.60      33021.34      2199.51 o
   3   6   5        970.20       4991.38       806.56 o
   4   6   5        434.34       9179.84      1151.14 o
   5   6   5       1172.49      17947.17      1522.35 o
   6   6   5       8205.83       8266.45      1189.98 o
   7   6   5      10559.05      22344.86      2200.65 o
   8   6   5        638.88       3342.01      1516.61 o
   9   6   5         45.76       2040.39      1493.16 o
  10   6   5       3913.45       5085.33      1927.03 o
  11   6   5      37734.97      33326.32      3963.51 o
  12   6   5       1750.80       1629.96      2079.47 o
  -5   7   5      17634.09      12293.14      2134.20 o
  -4   7   5        530.93       2247.55      1266.45 o
  -3   7   5      60587.26      57302.82      4960.25 o
  -2   7   5      49530.45      44853.34      4002.60 o
  -1   7   5        950.49       3443.57       956.27 o
   0   7   5      34060.09      34552.15      2317.49 o
   1   7   5      38118.23      36771.24      3087.94 o
   2   7   5      19917.24      19051.56      1587.64 o
   3   7   5       3131.53       5223.60       903.25 o
   4   7   5        172.19        581.45       665.46 o
   5   7   5      14031.84      13796.26      1776.54 o
   6   7   5       2642.10       5269.10      1037.62 o
   7   7   5       1808.65       4054.15      1060.47 o
   8   7   5       2261.65       2384.36      1481.43 o
   9   7   5       2031.45       2876.87      1688.60 o
  10   7   5       4221.47       3435.82      1864.49 o
  11   7   5        685.70       1970.03      1966.12 o
  -3   8   5       9189.19      15920.49      2364.82 o
  -2   8   5      10892.37      33596.03      3377.19 o
  -1   8   5      16025.31      20231.10      1737.40 o
   0   8   5      31129.11      26251.67      2231.92 o
   1   8   5      33923.00      36332.16      2021.53 o
   2   8   5         74.78        804.95       653.63 o
   3   8   5      32044.22      26987.82      2025.46 o
   4   8   5       1349.38       2144.51       807.41 o
   5   8   5      12096.29      12983.63      1475.84 o
   6   8   5       2844.26       4628.44      1143.67 o
   7   8   5        409.28      12938.08      1958.30 o
  -2   9   5       1131.32       2865.14      1407.16 o
  -1   9   5       1256.27       3533.54      1528.34 o
   0   9   5       2912.87      13608.08      1538.15 o
   1   9   5      17767.72      15081.87      1517.72 o
   2   9   5        395.82       3192.58       730.35 o
   3   9   5       8459.77       8244.76      1238.02 o
   4   9   5      43525.34      34435.30      2527.80 o
   5   9   5       5362.92      12879.46      1548.81 o
   6   9   5      10512.15      22578.17      1725.80 o
   7   9   5      28061.38      31368.02      3232.57 o
   8   9   5          6.82       4303.57      1626.06 o
  -1  10   5       5754.10       8200.64      2130.29 o
   0  10   5       2080.55       4518.10      1148.99 o
   1  10   5      41371.50      36198.66      2611.94 o
   2  10   5        299.16       2751.41       921.11 o
   3  10   5      21858.37      30778.48      2454.46 o
   4  10   5      15219.70      17206.51      1772.94 o
   5  10   5      10346.42       7748.53      1122.58 o
   6  10   5       5955.41       7098.36      1876.22 o
   7  10   5       3797.59       3386.89      1424.75 o
   8  10   5      14940.85      16049.48      2587.62 o
   1  11   5       1643.00        504.23      1426.71 o
   2  11   5       4632.00       6208.83      1111.82 o
   3  11   5       7731.62       9867.91      1285.26 o
   4  11   5       5012.87       7723.76      1856.67 o
   5  11   5       2114.88       2262.73       881.02 o
   6  11   5      11539.95      11097.05      2255.37 o
   7  11   5         19.68       1063.19      1391.53 o
   8  11   5       4556.63       6856.01      2009.12 o
   3  12   5      34108.98      33924.37      3678.17 o
   4  12   5      17194.60      19569.85      2024.38 o
   5  12   5       1035.52       9194.08      1441.98 o
   6  12   5        688.20       1110.10      1547.88 o
   7  12   5       5574.49       5871.00      2028.66 o
   4  13   5       7803.87       4452.11      2216.28 o
   5  13   5        618.87       -723.13      1446.25 o
   4  14   5       7649.80       7414.97      2442.99 o
   5  14   5       2664.98       5452.76      2142.02 o
  -5 -14   6         73.79        691.86      1532.24 o
  -4 -14   6       1485.25       4483.38      1805.86 o
  -3 -14   6       8406.42      12316.59      2622.80 o
  -2 -14   6      12211.53      11538.74      2759.60 o
  -5 -13   6       1299.71       2536.80      1555.70 o
  -4 -13   6        348.39       1751.14      1465.80 o
  -3 -13   6       3626.50       7223.44      2071.66 o
  -2 -13   6      10247.69      12113.33      2556.35 o
  -1 -13   6        334.93       1192.18      1696.41 o
   0 -13   6       3454.30       4459.93      2130.29 o
   1 -13   6       1912.58       1356.35      1809.77 o
  -6 -12   6        597.61       1610.42      1489.25 o
  -5 -12   6       1777.85       7235.17      1923.12 o
  -4 -12   6       9441.25      13227.34      2427.36 o
  -3 -12   6       4639.69       6223.54      1302.33 o
  -2 -12   6       9164.78       9220.83      2106.84 o
  -1 -12   6       3292.79       4006.51      1856.67 o
   0 -12   6       4002.98       4549.83      1891.85 o
   1 -12   6       5200.07       4413.02      2028.66 o
  -6 -11   6        791.43       1637.78      1418.89 o
  -5 -11   6       1068.13       7903.57      1798.04 o
  -4 -11   6       4950.95       6714.97      1303.85 o
  -3 -11   6        326.53       1089.90      1145.27 o
  -2 -11   6        174.51       1336.81      1149.18 o
  -1 -11   6      11120.57      15170.00      2548.53 o
   0 -11   6       6107.89       8779.14      2083.38 o
   1 -11   6       1606.54       1602.60      1614.33 o
   2 -11   6       6219.01       7794.12      2267.10 o
  -7 -10   6        485.87       1555.70      1215.63 o
  -6 -10   6      10674.24       9485.61      1520.42 o
  -5 -10   6      15574.92      12731.27      2014.98 o
  -4 -10   6      45279.05      31869.66      3328.33 o
  -3 -10   6       3969.67       3319.65      1000.41 o
  -2 -10   6       1234.61       1238.09       643.01 o
  -1 -10   6      36756.30      35053.77      2585.54 o
   0 -10   6         20.17       1387.62      1383.71 o
   1 -10   6        189.83       -320.52      1305.53 o
   2 -10   6       1085.97       1149.18      1665.14 o
  -7  -9   6      10768.38      12273.59      1868.40 o
  -6  -9   6       1177.16       5501.71      1246.53 o
  -5  -9   6      14447.61      13932.48      1656.46 o
  -4  -9   6      66709.24      56680.00      3579.13 o
  -3  -9   6       1288.52      16747.51      1606.46 o
  -2  -9   6      12524.12      32474.16      2340.75 o
  -1  -9   6       9559.62      11290.58      1359.97 o
   0  -9   6      18662.90      26724.38      2935.50 o
   1  -9   6      31936.95      34170.62      3459.28 o
   2  -9   6      19663.64      18570.65      2528.99 o
   3  -9   6      27646.74      24859.89      3248.20 o
   4  -9   6       3671.52       8153.73      2423.45 o
  -8  -8   6       3375.75       8415.85      2906.18 o
  -7  -8   6       4084.56       3259.54      1008.88 o
  -6  -8   6      14066.47      14888.44      3134.85 o
  -5  -8   6      46444.27      37583.12      2608.95 o
  -4  -8   6       6359.35      10154.74      1252.85 o
  -3  -8   6        942.94       3331.73       861.31 o
  -2  -8   6      42836.88      34224.12      2374.71 o
  -1  -8   6      12064.73       8903.20      1170.77 o
   0  -8   6       1397.93       4120.82       782.15 o
   1  -8   6      23673.27      23567.79      1744.41 o
   2  -8   6       3047.87       3631.61       981.39 o
   3  -8   6        635.41        207.17      1430.62 o
   4  -8   6       3851.70       6254.06      1973.94 o
   5  -8   6       2590.34       2341.36      1864.49 o
  -9  -7   6       5456.58       1629.96      2224.10 o
  -8  -7   6       1402.46       5108.78       992.83 o
  -7  -7   6      15144.13      11116.32      1289.65 o
  -6  -7   6       4709.51       6096.90      1016.69 o
  -5  -7   6      54881.43      43622.01      2819.49 o
  -4  -7   6      16265.75      17667.85      1514.63 o
  -3  -7   6      45497.29      40125.70      2586.19 o
  -2  -7   6      26298.26      25278.39      1841.56 o
  -1  -7   6      19972.64      20912.73      1870.35 o
   0  -7   6      44028.87      34209.71      3095.76 o
   1  -7   6      13402.03      11880.24      1112.88 o
   2  -7   6       9587.53       8571.27      1066.78 o
   3  -7   6        822.03       2094.65       871.54 o
   4  -7   6       8758.05      10454.56      1047.36 o
   5  -7   6         54.83       -762.21      1524.43 o
   6  -7   6       1227.78       1320.46       852.47 o
  -7  -6   6      10006.61      22587.98      1745.87 o
  -6  -6   6      38705.27      32905.39      2847.55 o
  -5  -6   6       5335.52       7137.10       966.66 o
  -4  -6   6       5198.14      20086.29      1552.41 o
  -3  -6   6       3205.58       4947.26       845.23 o
  -2  -6   6      12033.75      23131.04      1678.17 o
  -1  -6   6       3707.15       4480.54       816.15 o
   0  -6   6        323.67       2349.84       632.63 o
   1  -6   6      44310.22      40893.44      2400.61 o
   2  -6   6     146164.06     120760.05      6245.06 o
   3  -6   6      19872.99      36699.48      3857.56 o
   4  -6   6       7148.53       9334.82       647.87 o
   5  -6   6      39011.91      33699.62      1529.79 o
   6  -6   6      11102.26      10671.59      1201.46 o
  -8  -5   6       2591.86       5190.87      2235.83 o
  -7  -5   6        122.56        891.20      1497.07 o
  -6  -5   6        743.10       1047.56       534.91 o
  -5  -5   6      28786.50      23271.86      1621.61 o
  -4  -5   6       1811.51       2171.88       607.28 o
  -3  -5   6      13239.58      10306.64       997.24 o
  -2  -5   6       1953.67       2515.03       650.48 o
  -1  -5   6       8500.05      15748.87      1241.25 o
   0  -5   6      16957.29      13450.04      1121.33 o
   1  -5   6      31746.01      35400.87      2066.42 o
   2  -5   6       9612.11      16224.69      1231.89 o
   3  -5   6       6203.14       8006.64       931.59 o
   4  -5   6       2870.39       2558.95      1303.83 o
   5  -5   6       4586.91       5086.09       574.83 o
   6  -5   6        243.93        624.69      2306.18 o
   7  -5   6      15160.95      15689.87      2583.71 o
  -9  -4   6      12228.77      11194.77      3146.57 o
  -8  -4   6          2.34        414.33      1540.06 o
  -7  -4   6       8377.13       8106.82      2032.57 o
  -6  -4   6      15630.09      13966.10      2278.82 o
  -5  -4   6       2377.63      12082.06      1188.27 o
  -4  -4   6       5092.21       5561.81       711.48 o
  -3  -4   6         31.01       3463.76       603.74 o
  -2  -4   6      37269.66      31870.45      1966.38 o
  -1  -4   6      39736.45      41684.26      3152.44 o
   0  -4   6     146734.03     125187.81      6748.84 o
   1  -4   6      19839.05      21702.40      2016.93 o
   2  -4   6      13026.87      10015.79      1355.60 o
   3  -4   6        141.43        417.41      1043.74 o
   4  -4   6      12861.60      20708.17      1091.90 o
   5  -4   6        666.18       2363.84       804.99 o
   6  -4   6       4579.71       5833.26       614.20 o
   7  -4   6        152.02       -766.12      1532.24 o
  -9  -3   6         47.05       3001.95      2188.92 o
  -8  -3   6       9134.76       8450.80      2353.09 o
  -7  -3   6       2228.44       8757.31      1182.41 o
  -6  -3   6        203.99       3974.07       695.87 o
  -5  -3   6      22283.06      29220.59      1145.86 o
  -4  -3   6      17185.49      23008.17      1236.99 o
  -3  -3   6      80792.72      68330.48      3727.03 o
  -1  -3   6      16886.19      39725.29      3455.37 o
   1  -3   6      82397.44      63669.58      1884.89 o
   2  -3   6       6842.30      12123.41       768.69 o
   3  -3   6       9759.96       9260.44       548.35 o
   4  -3   6      10827.60      10055.43       484.91 o
   5  -3   6          1.66       1368.89       268.63 o
   6  -3   6      25108.86      28365.79       933.52 o
   7  -3   6      60954.95      56780.86      3320.84 o
 -10  -2   6        459.95       1848.86      2052.11 o
  -8  -2   6       8799.74       7989.56      2153.74 o
  -7  -2   6      33490.41      27606.98      1899.58 o
  -6  -2   6       2967.02       3552.25       421.06 o
  -5  -2   6      16302.15      12772.99       866.02 o
  -4  -2   6      39764.52      32132.72      1138.90 o
  -3  -2   6        552.69       3690.22       530.75 o
  -2  -2   6      50715.27      46551.38      1362.03 o
  -1  -2   6     136536.22     122505.20      3347.52 o
   0  -2   6      17268.98      13129.42       485.07 o
   1  -2   6       8341.48      11203.06       694.54 o
   2  -2   6       2153.98       3333.42       410.58 o
   3  -2   6       2430.16       3331.15       523.54 o
   4  -2   6       1456.27        710.46       365.77 o
   5  -2   6        243.13       -119.84       239.69 o
   6  -2   6       1092.41       -291.88       583.76 o
   7  -2   6       1354.93       3690.15       840.07 o
  -9  -1   6      15343.90      12594.11      2814.33 o
  -8  -1   6       9921.82      12086.87      1516.69 o
  -7  -1   6         40.26       1192.58       364.22 o
  -6  -1   6       3828.96      11609.74       798.50 o
  -5  -1   6       6524.77       9598.38       391.85 o
  -4  -1   6      38828.24      32962.63       843.68 o
  -3  -1   6       1538.46       2105.54       182.81 o
  -2  -1   6      11250.29      10128.91       306.06 o
  -1  -1   6      15281.94      14707.66       559.27 o
   0  -1   6       1512.17       6793.60       580.07 o
   1  -1   6       2447.66       5231.34       283.93 o
   2  -1   6       1473.37       6298.32       608.69 o
   3  -1   6      19885.36      10732.56       545.92 o
   4  -1   6      40590.21      44658.67      1127.01 o
   5  -1   6       3496.89       2885.04       340.54 o
   6  -1   6      23339.91      19993.21       673.22 o
   7  -1   6        546.93       2179.70       799.11 o
   8  -1   6       3277.18       2506.90       696.21 o
  -9   0   6       3438.09       3642.99      1157.00 o
  -8   0   6       8146.76      14639.20      1036.57 o
  -7   0   6      11868.48      17691.43       854.88 o
  -6   0   6      11759.57      35798.48      1731.38 o
  -5   0   6      76996.46     109267.89      2505.75 o
  -4   0   6      17128.87      28025.96       741.26 o
  -3   0   6      41690.97      52895.43      1228.75 o
  -2   0   6        231.60       2251.03       196.49 o
  -1   0   6        407.85       3581.15       251.98 o
   0   0   6      51628.88      93551.59      2444.21 o
   1   0   6      11267.62      17794.89       546.08 o
   2   0   6      92336.81     117681.38      3298.34 o
   3   0   6      25909.30      29651.24       854.37 o
   4   0   6       1805.91       6744.18       327.35 o
   5   0   6      13728.48      15249.17       534.87 o
   6   0   6       1404.31       1323.92       288.28 o
   7   0   6        242.37        794.65       393.89 o
   8   0   6       4237.89       8544.47       774.29 o
   9   0   6        192.46       -256.21       512.42 o
  10   0   6       5826.98       7942.66      1371.98 o
  12   0   6       5368.08       7911.39      1512.70 o
 -10   1   6        552.64        -50.81      1141.37 o
  -8   1   6      28733.33      25457.93      3478.82 o
  -7   1   6        197.92       3006.78       414.22 o
  -6   1   6      61116.11      47575.01      1369.23 o
  -5   1   6       7209.49       8553.66       379.57 o
  -4   1   6       2194.37       6533.00       573.19 o
  -3   1   6        277.20       3679.86       223.42 o
  -2   1   6       5743.12       5887.44       227.49 o
  -1   1   6      32333.46      29302.43       700.16 o
   0   1   6        230.61        831.50       226.64 o
   1   1   6      29516.67      32851.33       978.81 o
   2   1   6      25902.08      15328.89       844.11 o
   3   1   6      39497.57      26679.16      1998.34 o
   4   1   6      88523.95      80474.79      2404.27 o
   5   1   6         28.90        301.14       546.59 o
   6   1   6       4009.10       1920.21       333.30 o
   7   1   6       5436.81       6005.32       653.14 o
   8   1   6       2330.85       3978.07      1413.96 o
   9   1   6      16515.85      14672.49      1515.07 o
  -9   2   6       3826.70       2501.62      1360.26 o
  -8   2   6      38331.30      30965.41      3017.58 o
  -7   2   6        421.76         69.54       534.27 o
  -6   2   6      12046.76      12837.58       568.41 o
  -5   2   6        271.90       1072.24       402.34 o
  -4   2   6       4338.49       4983.37       295.16 o
  -3   2   6      11677.58      11965.45       400.47 o
  -2   2   6      58647.28      41812.66      1519.77 o
  -1   2   6      48912.99      54342.84      3341.67 o
   0   2   6      15265.01      19915.27      1942.67 o
   1   2   6      55115.23      39854.00      3072.31 o
   2   2   6       9933.67      15889.22      1438.43 o
   3   2   6      22903.90      14777.71      1115.48 o
   4   2   6      34783.71      21583.98      1328.66 o
   5   2   6      20559.59      18427.75      1229.92 o
   6   2   6       3272.13       1815.48       433.90 o
   7   2   6        708.68       1503.68       477.18 o
   8   2   6      12983.97      14588.83      1189.87 o
   9   2   6      20090.70      19196.99      1279.00 o
  10   2   6      13050.81      15291.18      2509.44 o
  -9   3   6      13444.75       8274.90      1852.77 o
  -8   3   6       9564.70       9893.14      1903.58 o
  -7   3   6        322.61       3674.08       792.64 o
  -6   3   6       8696.12      10472.59       744.72 o
  -5   3   6      21740.94      18241.46       637.85 o
  -4   3   6      32045.17      34330.33      1133.01 o
  -3   3   6      81211.86      69534.23      2041.04 o
  -2   3   6      79855.16      89125.45      2836.35 o
  -1   3   6      78812.34     102650.66      5734.49 o
   0   3   6      92805.78      99666.12      5537.48 o
   1   3   6       4527.99       7723.76      1031.92 o
   2   3   6       8278.14      14129.62      1299.67 o
   3   3   6      34494.19      41803.79      2516.18 o
   4   3   6      68412.26      63836.14      3741.01 o
   5   3   6      17585.48      26055.57      4135.50 o
   6   3   6      28778.11      29502.28      1657.79 o
   7   3   6      16485.76      25205.36      1497.91 o
   8   3   6        515.12      35146.82      3673.95 o
   9   3   6        823.37       6219.06       842.73 o
  10   3   6       2318.39       7289.89      1954.39 o
  -8   4   6       8427.37      14614.96      2247.55 o
  -6   4   6      15129.47      17859.25      2196.74 o
  -5   4   6        378.93       3037.13      1090.55 o
  -4   4   6      82195.98      58835.33      3396.93 o
  -2   4   6      52562.27      50151.79      2888.29 o
  -1   4   6      78668.59      72645.24      3432.90 o
   0   4   6      14383.70      14126.36      1653.42 o
   1   4   6      12979.37      12984.99      1477.52 o
   2   4   6      35938.45      31998.82      2037.44 o
   3   4   6       7246.39       8586.13      1026.06 o
   4   4   6     139544.77     107785.74      6080.31 o
   5   4   6       6987.28      13703.73      1299.12 o
   6   4   6       4528.69       5741.12      1030.37 o
   7   4   6       1987.65       2181.46      1667.10 o
   8   4   6       6515.30       7476.32      1091.60 o
   9   4   6        791.03       -771.99      1543.97 o
  10   4   6        213.19       3779.80      1712.05 o
  11   4   6       1493.07        -43.00      1782.41 o
  -7   5   6       2764.44       5945.27      1661.23 o
  -6   5   6        118.08       4194.13      1383.71 o
  -5   5   6       1483.34       4827.35      1231.27 o
  -4   5   6      17689.88      13988.29      1008.81 o
  -3   5   6        655.70        472.96       961.56 o
  -2   5   6     116107.95      96619.30      4394.07 o
  -1   5   6      46465.26      38752.05      1987.10 o
   0   5   6      26421.93      23855.33      2372.63 o
   1   5   6      88651.77      89358.78      6762.20 o
   2   5   6       4608.91       7884.95       929.37 o
   3   5   6     108165.48      97229.26      5532.08 o
   5   5   6      28515.37      38688.62      4465.79 o
   6   5   6      31905.97      25826.18      2010.60 o
   7   5   6      11805.57      15208.93      1608.65 o
   8   5   6      15036.70      15180.45      1815.63 o
   9   5   6       1845.05        985.01      1551.79 o
  10   5   6        386.15       -770.03      1540.06 o
  11   5   6       4280.13       3170.03      2177.19 o
  12   5   6       1053.50        347.88      1989.57 o
  -7   6   6        498.24       6070.35      1778.50 o
  -6   6   6          0.42       2708.79      1489.25 o
  -5   6   6       3447.51      13239.06      2075.57 o
  -4   6   6       2800.80       3490.55      1387.62 o
  -3   6   6      64295.00      66207.04      5401.94 o
  -2   6   6      17823.34      46390.25      2831.62 o
  -1   6   6       3765.92      20816.28      1281.80 o
   0   6   6      15948.32      19085.08      1559.71 o
   1   6   6      69957.91      77999.85      6085.98 o
   2   6   6       1147.93      14910.93      1304.11 o
   3   6   6      85092.18      81846.77      4786.76 o
   4   6   6       6965.65      18357.08      1513.65 o
   5   6   6       3157.28       9572.76      1487.29 o
   6   6   6       6884.07      11282.92      1345.32 o
   7   6   6       7088.90      17464.10      1946.58 o
   8   6   6      15920.84      16272.26      1930.86 o
   9   6   6       1193.51        544.40      1148.10 o
  10   6   6       1830.92       1246.90      1684.69 o
  11   6   6        222.94       6820.83      2271.01 o
  12   6   6       3907.30       5859.27      2466.44 o
  -6   7   6      14056.64      11835.81      2247.55 o
  -5   7   6      26883.34      21431.88      2677.52 o
  -4   7   6        959.95       6078.16      1649.51 o
  -3   7   6       6767.52       9553.08      1821.49 o
  -2   7   6       8841.74      10256.66      1954.39 o
  -1   7   6      13501.53      12894.32      1075.50 o
   0   7   6      11988.81      12570.67      1478.96 o
   1   7   6      71465.35      66535.38      5441.03 o
   2   7   6      30025.90      25534.08      1891.85 o
   3   7   6       3367.65       4211.01       859.50 o
   4   7   6      13822.58      13584.38      1368.11 o
   5   7   6      25816.34      24906.77      2120.52 o
   6   7   6       1001.99       1938.29       883.85 o
   7   7   6      12317.21      11245.58      1880.13 o
   8   7   6        127.21       -639.09      1278.17 o
   9   7   6       8313.90       7426.70      2173.29 o
  10   7   6       6220.01      12843.95      2151.79 o
  11   7   6       4197.45       5331.59      2196.74 o
  -3   8   6       6225.52       5296.41      1809.77 o
  -2   8   6       3440.34       3021.49      1543.97 o
   0   8   6        134.77       -268.47       781.66 o
   1   8   6      21508.78      19367.07      1708.70 o
   2   8   6      22819.42      25278.96      1962.68 o
   3   8   6      52102.09      48069.25      3116.33 o
   4   8   6        198.57       1857.49      1340.71 o
   5   8   6       4636.67       5061.95      1085.66 o
   6   8   6      15429.14      11768.08      1551.24 o
   7   8   6      79154.82      56904.12      4850.81 o
   8   8   6       1020.90        863.84      1426.71 o
   9   8   6       2002.87       5549.96      1488.42 o
  10   8   6       5650.92       8865.13      2177.19 o
  11   8   6       2704.52       2685.34      2024.75 o
  -2   9   6       7400.16       9080.11      2024.75 o
  -1   9   6        384.71       9790.50      1403.73 o
   0   9   6       1331.73       2904.15      1168.73 o
   1   9   6          6.88       -444.83       889.67 o
   2   9   6      18011.96      19563.83      1741.91 o
   3   9   6       8904.32      18738.95      1724.90 o
   4   9   6       2228.89       5443.01      1227.36 o
   5   9   6       4831.95       7458.15      1321.24 o
   6   9   6       2163.11       5335.49      1594.79 o
   7   9   6      13113.21      29044.82      3310.74 o
   8   9   6       1936.76       5300.32      1731.59 o
   9   9   6       2156.75       4882.08      1864.49 o
  11   9   6         95.49       -332.25      1743.32 o
  -2  10   6        106.50        558.96      1563.51 o
  -1  10   6      17173.23      18254.04      2962.86 o
   0  10   6       2188.75       2470.93      1180.40 o
   1  10   6       8129.04       7611.11      1480.97 o
   2  10   6      11194.18       8806.81      1173.06 o
   3  10   6        102.49       4417.75      1144.55 o
   4  10   6       1935.75       4592.18      1206.56 o
   5  10   6         68.19       1416.62       984.11 o
   6  10   6        709.91       4913.35      1676.87 o
   7  10   6       2629.34       4674.91      1755.05 o
   8  10   6         73.42       5358.95      1735.50 o
   9  10   6       9586.89       5257.32      2032.57 o
   0  11   6       5516.81       5781.10      1821.49 o
   1  11   6      17846.79      15979.12      2654.07 o
   2  11   6       2492.83       3908.97       962.97 o
   3  11   6       9500.67       9690.58      1312.63 o
   4  11   6       5807.57       8826.04      2009.12 o
   5  11   6       4666.86       6173.86      1377.43 o
   6  11   6      10706.57      11956.98      2294.46 o
   7  11   6        825.40       3185.66      1633.87 o
   8  11   6       4035.91       4405.20      1825.40 o
   3  12   6       1741.17       9017.57      2067.75 o
   4  12   6      23433.79      18836.45      2693.15 o
   5  12   6        738.03       1739.65       922.37 o
   6  12   6       1201.14       4991.52      1919.21 o
   7  12   6        210.77       4803.90      1852.77 o
   5  13   6        838.00       -867.75      1735.50 o
   6  13   6       4014.60       5300.32      2005.21 o
   4  14   6       3462.50       5093.15      2212.37 o
   5  14   6       1844.03       4131.59      1942.67 o
  -4 -14   7        157.20       -234.53      1473.61 o
  -3 -14   7        698.61       2998.04      1813.68 o
  -2 -14   7       4186.65       6562.85      2310.09 o
  -1 -14   7       1804.00       1180.45      1680.78 o
  -5 -13   7       1305.77       1884.49      1142.00 o
  -4 -13   7       3172.29       2126.38      1583.06 o
  -3 -13   7       1617.14       1645.60      1579.15 o
  -2 -13   7       4124.70       2853.42      1770.68 o
  -1 -13   7       9722.57       8016.92      2228.01 o
  -6 -12   7       2589.52       8891.16      1930.94 o
  -5 -12   7        409.75       4521.78      1281.66 o
  -4 -12   7      12211.11      11758.96      2505.53 o
  -3 -12   7       8157.64       7193.39      1363.96 o
  -2 -12   7       1960.71       2895.30      1063.78 o
  -1 -12   7       3316.66       6813.02      1950.48 o
   0 -12   7      10778.04      10346.56      2454.72 o
   1 -12   7       1190.04        508.14      1645.60 o
  -7 -11   7        397.90       3822.79      1583.06 o
  -6 -11   7      36120.12      29819.46      2515.70 o
  -5 -11   7        276.76       1854.60      1093.00 o
  -4 -11   7        320.35        743.03       957.64 o
  -3 -11   7       7002.78      10327.52      1530.04 o
  -2 -11   7       2958.54       3028.07      1057.28 o
  -1 -11   7        105.69       1915.31      1520.52 o
   0 -11   7       4651.13       2403.90      1567.42 o
   1 -11   7          3.91       1188.27      1540.06 o
   2 -11   7      27150.73      27818.84      3615.63 o
  -8 -10   7          8.29       1508.79      1915.31 o
  -7 -10   7        455.69       3639.08      1317.26 o
  -6 -10   7       4686.34       8144.76      1436.15 o
  -5 -10   7       3920.99       4218.30      1197.70 o
  -4 -10   7       1413.76       2125.18      1067.91 o
  -3 -10   7       4436.90       4246.09      1114.51 o
  -2 -10   7      23488.03      17630.28      1770.41 o
  -1 -10   7         87.34       2744.39      1047.56 o
   0 -10   7      54190.64      43325.00      4147.22 o
   1 -10   7       6697.98       5003.25      1758.95 o
   2 -10   7        799.88        656.68      1708.14 o
   4 -10   7       4441.35       3431.92      2106.84 o
  -8  -9   7       1165.93       2568.07      1133.55 o
  -7  -9   7       2952.78       3362.05      1108.60 o
  -6  -9   7      10680.28      13023.68      1632.75 o
  -5  -9   7       5244.21       6268.18      1270.99 o
  -4  -9   7        283.31        990.42      1047.55 o
  -3  -9   7      25168.19      27962.87      2194.18 o
  -2  -9   7       1259.73       3374.23       999.98 o
  -1  -9   7        162.72      14621.03      1522.32 o
   0  -9   7       6508.52      11358.94      2110.75 o
   1  -9   7        191.69        820.85      1317.26 o
   2  -9   7       5107.37       4057.32      1665.14 o
   3  -9   7       7538.91      21799.31      2978.50 o
 -10  -8   7       1120.88       3408.46      2278.82 o
  -8  -8   7       7479.34       8106.82      1368.08 o
  -7  -8   7        713.84       4815.63      1254.72 o
  -6  -8   7       7375.15       6149.56      1183.84 o
  -5  -8   7      18797.70      19252.08      1730.17 o
  -4  -8   7      18099.83      13120.64      1421.67 o
  -3  -8   7        647.36       1958.67       818.00 o
  -2  -8   7       6865.35      11586.09      1283.31 o
  -1  -8   7      49743.96      40548.34      2675.97 o
   0  -8   7      17003.79      17890.99      1439.40 o
   1  -8   7       2027.21       4509.86       884.70 o
   2  -8   7       3751.35       3072.31      1524.43 o
   3  -8   7         71.57       -566.77      1418.89 o
   4  -8   7      19391.77      15795.41      2665.79 o
   5  -8   7       1990.49       2728.33      1915.31 o
  -9  -7   7       4748.06       3623.45      2454.72 o
  -8  -7   7       1775.78       1450.16      1989.57 o
  -7  -7   7      25553.86      20638.40      2052.11 o
  -6  -7   7      30007.41      28009.40      2100.75 o
  -5  -7   7      11478.00       9946.92      1206.94 o
  -4  -7   7      47521.09      41172.77      2678.14 o
  -3  -7   7       8939.52       8396.69      1124.14 o
  -2  -7   7      51104.29      42363.79      2681.68 o
  -1  -7   7      43285.29      43509.75      2737.57 o
   0  -7   7       4878.99       4338.75      1258.63 o
   1  -7   7       1449.45       5722.83       838.38 o
   2  -7   7       2081.85       2513.27       763.94 o
   3  -7   7       5566.63       4117.25       638.11 o
   4  -7   7        637.89       1556.57       732.09 o
   5  -7   7      41100.26      38220.31      1702.02 o
   6  -7   7      10712.79      11742.00      1579.15 o
 -11  -6   7        152.71       1364.17      2243.64 o
  -8  -6   7          3.95        304.89      1895.76 o
  -7  -6   7      21838.51      28556.99      2086.36 o
  -6  -6   7      10804.29      19470.57      1564.32 o
  -5  -6   7       4479.32       6873.47       985.01 o
  -4  -6   7       4810.12       9355.19      1542.02 o
  -3  -6   7      19089.93      17804.22      1447.66 o
  -2  -6   7       1006.91      10292.51      1098.82 o
  -1  -6   7      19833.42      18909.46      1469.11 o
   0  -6   7      17423.91      28207.30      1897.67 o
   1  -6   7       1109.28      14951.16      1188.91 o
   2  -6   7       2619.01       5779.36       845.89 o
   3  -6   7       2907.22      11704.38       905.66 o
   4  -6   7       2541.74      15758.34      1902.03 o
   6  -6   7        659.58       1050.90       804.65 o
  -9  -5   7        724.98       2005.21      2122.47 o
  -8  -5   7       2033.14       4745.27      2138.11 o
  -7  -5   7      31771.07      26270.96      3502.27 o
  -6  -5   7       7039.63       6061.83       854.10 o
  -5  -5   7       8983.43      13467.79      1440.39 o
  -4  -5   7      44414.62      37486.40      2345.79 o
  -3  -5   7        481.46       2641.53      1016.28 o
  -2  -5   7      23267.66      24210.57      1674.88 o
  -1  -5   7       3770.65      12947.89      1124.13 o
   0  -5   7      90449.09      82483.16      4591.76 o
   1  -5   7      17546.58      29603.05      3910.74 o
   3  -5   7       5501.20       5782.61       481.42 o
   4  -5   7      35146.95      29601.47      2235.05 o
   5  -5   7         85.10        450.84      1246.85 o
   6  -5   7       3871.08       3222.67      1161.28 o
  -9  -4   7       9608.29       7981.74      2806.51 o
  -8  -4   7      18379.35      15080.10      3001.95 o
  -7  -4   7       5249.48       7485.33      1970.03 o
  -6  -4   7      29403.37      22417.18      1498.92 o
  -5  -4   7       2981.82       4011.25       477.78 o
  -4  -4   7       3418.59       6811.33       773.87 o
  -3  -4   7       6746.07       9400.63      1098.37 o
  -2  -4   7      44029.70      37973.47      2276.27 o
  -1  -4   7        965.36       6863.83      1055.37 o
   0  -4   7       2076.29       3821.56       760.26 o
   1  -4   7     235136.48     189719.52      5471.10 o
   2  -4   7      36005.28      35489.46      1622.60 o
   3  -4   7      31353.01      20168.10      2043.48 o
   4  -4   7      11015.00       9691.74       609.05 o
   5  -4   7        188.00        541.83       371.60 o
   6  -4   7      20932.69      18737.89      1374.64 o
  -9  -3   7        437.65       4780.45      2325.73 o
  -8  -3   7         31.52       4647.55      1934.85 o
  -7  -3   7      47344.00      39171.20      2634.52 o
  -6  -3   7        464.84      21320.57       938.55 o
  -5  -3   7       5139.33      16133.54       726.35 o
  -4  -3   7      33326.36      42562.22      1462.71 o
  -3  -3   7       3451.02      16807.78      2040.39 o
  -2  -3   7      89144.73      76065.41      2472.44 o
  -1  -3   7     168442.94     184562.53      5816.09 o
   0  -3   7      23081.14      24130.69      1090.10 o
   1  -3   7       7702.81      23100.69      1154.82 o
   2  -3   7       9155.04      20374.31       693.30 o
   3  -3   7         59.35       2809.06       353.61 o
   4  -3   7         49.32       -328.92       657.84 o
   5  -3   7       1408.32       1348.37       285.88 o
   6  -3   7       4328.94      15098.49       580.33 o
   7  -3   7      15472.29      28038.87      4100.32 o
  -8  -2   7       8741.99      14982.38      2771.33 o
  -7  -2   7       1837.98       4182.88       693.86 o
  -6  -2   7      35439.97      27293.17      1085.95 o
  -5  -2   7      12173.36      11673.91       616.68 o
  -4  -2   7      21599.30      27138.52       878.99 o
  -3  -2   7      69693.85      52905.81      1277.97 o
  -2  -2   7      84843.58      90731.53      2852.32 o
  -1  -2   7       8933.45       7474.23       348.73 o
   0  -2   7       8663.43       8884.92       466.65 o
   1  -2   7       9625.28       8946.22       423.97 o
   2  -2   7      69718.72      57627.87      1441.71 o
   3  -2   7      21757.78      14167.55       605.92 o
   4  -2   7      30958.22      17730.04       609.40 o
   5  -2   7        116.07        154.97       240.11 o
   6  -2   7        612.76        521.58       424.11 o
   7  -2   7      27498.67      18515.76       830.32 o
   8  -2   7       6774.51       7117.90      1411.07 o
  -8  -1   7       6053.32       5995.72      1051.46 o
  -7  -1   7      11977.09       9448.93       847.73 o
  -6  -1   7      25615.84      21995.65       733.48 o
  -5  -1   7      10161.95      12901.33       471.43 o
  -4  -1   7      71241.80      65528.70      1542.00 o
  -3  -1   7     154263.80     142751.97      3176.79 o
  -2  -1   7        562.70       2426.56       239.76 o
  -1  -1   7      32970.41      44002.66       980.41 o
   0  -1   7      63845.40      64116.55      2161.77 o
   1  -1   7       2824.52       3069.55       339.14 o
   2  -1   7       9948.06      10003.00       401.26 o
   3  -1   7      45887.43      35064.73      1220.47 o
   4  -1   7        968.72       1328.48       254.88 o
   5  -1   7        484.81        437.37       284.48 o
   6  -1   7       1783.27       3265.24       395.58 o
   7  -1   7      31810.50      37623.64      1207.50 o
   8  -1   7         24.22       -260.29       520.58 o
  -9   0   7       1938.13       3081.30       692.51 o
  -8   0   7      10843.11      17867.45      1151.01 o
  -7   0   7       4487.14       8685.70       580.00 o
  -6   0   7       5925.25      13012.23       564.62 o
  -5   0   7      17661.05      28647.11       978.86 o
  -4   0   7      36855.64      51175.33      1240.67 o
  -3   0   7      18826.56      41907.34      1066.95 o
  -2   0   7       2161.22       5321.76       254.71 o
  -1   0   7      94831.01     170655.94      3916.80 o
   0   0   7      14405.33      35066.69       826.13 o
   1   0   7       5650.79      13924.53       403.14 o
   2   0   7       2488.01       3527.58       225.98 o
   3   0   7     149369.27     211865.59      4769.93 o
   4   0   7        371.19        727.16       215.63 o
   5   0   7       1737.74       1672.23       269.92 o
   6   0   7         65.58       -126.24       252.48 o
   7   0   7       9263.16      13143.09       622.97 o
   8   0   7      10416.49      14411.45       727.07 o
   9   0   7        225.89       -340.83       681.67 o
  10   0   7       1337.62       2594.57       761.34 o
  -8   1   7       6238.05       7391.52      2063.84 o
  -7   1   7      11249.51       8878.63       690.93 o
  -6   1   7      10970.97      19133.57      1094.00 o
  -5   1   7      22788.62      18297.10       594.05 o
  -4   1   7      26715.31      29960.95       794.58 o
  -3   1   7      73585.41      75620.89      1731.86 o
  -2   1   7      30042.28      24622.20       598.18 o
  -1   1   7       3917.28      11678.90       567.82 o
   0   1   7       2610.10      11334.87       593.13 o
   1   1   7     159123.00     139102.23      3180.68 o
   2   1   7       1788.93       1504.88       527.69 o
   3   1   7      19172.93      14209.71       822.95 o
   4   1   7     105616.96      89286.71      2682.90 o
   5   1   7      15511.26      13030.15      1009.03 o
   6   1   7      10544.12      10584.76       650.27 o
   7   1   7      13038.67       8109.89       754.71 o
   8   1   7       8835.62       5540.23      1733.33 o
   9   1   7        686.24        501.17      1176.54 o
  -9   2   7        533.71        609.77      1270.36 o
  -8   2   7       5668.26       7250.80      2016.93 o
  -7   2   7       5225.02       5000.67       736.80 o
  -6   2   7        246.26       4067.58       674.60 o
  -5   2   7       1475.84       2947.81       297.54 o
  -4   2   7      31974.18      29899.05       767.77 o
  -3   2   7      24622.29      27419.18       708.87 o
  -2   2   7      67547.67      60481.83      1744.82 o
  -1   2   7      37844.99      30981.16      1490.80 o
   0   2   7         75.56       1610.42       668.40 o
   1   2   7       7207.56       8497.70       992.83 o
   2   2   7     146123.00     118381.52      8528.97 o
   3   2   7      35879.86      34839.02      2826.05 o
   4   2   7       8221.90      10311.91       863.39 o
   5   2   7        629.72         86.45       442.12 o
   6   2   7      12171.92      10098.32       719.40 o
   7   2   7        223.15        341.76      1698.37 o
   8   2   7       9930.89      11822.25      1184.37 o
   9   2   7        899.29       1969.15       726.10 o
  10   2   7        963.52       2185.01      1571.33 o
  -9   3   7       9201.04      10561.54      2016.93 o
  -8   3   7       6092.91       7508.78      1712.05 o
  -7   3   7       3483.39       8068.55       858.24 o
  -6   3   7       7658.56      16044.54       846.31 o
  -5   3   7        499.44       2813.19       422.81 o
  -4   3   7      27610.71      29169.78      1119.20 o
  -3   3   7        250.99      12708.06       615.51 o
  -2   3   7       3509.32      17351.11      2110.75 o
  -1   3   7     135804.05     148371.72      8192.56 o
   0   3   7      82335.30      87692.56      4928.63 o
   1   3   7      39003.57      35655.96      2884.68 o
   2   3   7       9267.48      30101.57      2489.90 o
   3   3   7      17135.42      17337.41      1296.80 o
   4   3   7       5326.98       7976.24      1905.53 o
   5   3   7       3022.36       5222.29       887.54 o
   6   3   7         16.05        496.07       466.62 o
   7   3   7       8933.03      21709.09      1179.15 o
   8   3   7      29248.04      49516.16      2297.83 o
   9   3   7       9149.83      18773.17      1255.05 o
  10   3   7       6248.94      11498.08      1412.85 o
  -7   4   7       3675.42       4252.76      1512.70 o
  -6   4   7      54265.33      39959.54      3666.44 o
  -5   4   7      10918.27      13697.80      1302.85 o
  -4   4   7       9789.42      14814.99      1427.27 o
  -3   4   7       8347.20       9401.31       596.14 o
  -2   4   7        994.07       2181.24       681.32 o
  -1   4   7        226.23       -445.60       891.20 o
   0   4   7     142022.81     152845.19      8353.53 o
   1   4   7       6637.33      17007.13      1778.50 o
   2   4   7      37922.36      31344.57      2665.79 o
   3   4   7       9317.05      10229.29      1032.14 o
   4   4   7       5497.66      11297.70      1416.94 o
   5   4   7     103603.58      85734.26      5298.36 o
   6   4   7      35159.22      30074.45      2976.54 o
   7   4   7       3294.89       2671.85      1004.17 o
   8   4   7       8054.22       5096.43      1015.22 o
   9   4   7       2505.49       1645.60      1633.87 o
  10   4   7       7286.98       8259.27      2224.10 o
  -6   5   7       2050.22       2654.07      1336.81 o
  -5   5   7         43.89        598.04      1051.46 o
  -4   5   7        421.66       1899.67      1149.18 o
  -2   5   7        327.84       -368.14       736.27 o
  -1   5   7      12684.23      14129.65      1503.58 o
   0   5   7        548.28        899.02       906.84 o
   1   5   7      26080.74      29886.59      2704.88 o
   2   5   7      18688.32      22213.64      2181.10 o
   3   5   7      40779.61      43267.89      2736.52 o
   4   5   7      16010.40      18619.58      1512.45 o
   5   5   7        522.34       2502.54      1250.81 o
   6   5   7       3283.91      12074.24      1727.68 o
   7   5   7      27839.97      26861.81      4428.66 o
   8   5   7        659.19       4409.88      1456.02 o
   9   5   7        199.85         66.45      1489.25 o
  10   5   7        440.14       -687.95      1719.87 o
  11   5   7       4014.63       2540.71      2134.20 o
  -6   6   7        488.86       6555.04      1841.04 o
  -5   6   7      22135.00      31743.26      3287.29 o
  -4   6   7       4565.94      27490.50      2998.04 o
  -3   6   7       7563.03       8716.60      1747.23 o
  -2   6   7      37762.48      40242.22      2161.72 o
  -1   6   7       5138.83       5629.70       732.63 o
   0   6   7      41610.91      42809.04      3756.34 o
   1   6   7       1668.47       3005.86       992.83 o
   2   6   7       4570.49       8046.24      1010.21 o
   3   6   7       6462.80      31385.47      2174.68 o
   4   6   7      18242.51      66915.98      6041.03 o
   5   6   7      47609.13      50266.46      4381.75 o
   6   6   7       1359.80       5685.66      1047.18 o
   7   6   7       2442.91      22639.88      2075.79 o
   8   6   7       4514.21       8801.04      1554.33 o
   9   6   7        621.88       5620.84      1927.03 o
  10   6   7         61.96        375.24      1712.05 o
  11   6   7        212.49       2247.55      2032.57 o
  -5   7   7        289.25       3299.02      1532.24 o
  -4   7   7      39554.56      36066.38      3658.62 o
  -3   7   7      14279.77      18277.49      2446.90 o
  -2   7   7      10944.15      13522.69      1536.57 o
  -1   7   7      60088.70      47691.81      2489.02 o
   0   7   7      29818.61      24161.96      1945.18 o
   1   7   7      28255.90      28194.08      2814.33 o
   2   7   7       4355.62       6180.37       949.17 o
   3   7   7      13575.72      14078.45      1364.83 o
   4   7   7       9181.45       9398.67      1229.38 o
   5   7   7        751.25       2893.85       829.27 o
   6   7   7      11666.19      12483.45      1479.92 o
   7   7   7      28085.00      20274.88      2407.81 o
   8   7   7        517.72        -71.34      1089.03 o
   9   7   7       6112.85       4287.94      2044.30 o
  10   7   7      22564.21      23244.38      2624.36 o
  11   7   7       9615.38       6386.96      2442.99 o
  -4   8   7       9195.65      11847.53      2290.55 o
  -3   8   7      21110.07      21967.38      2798.69 o
  -2   8   7      10123.53      11675.55      2239.73 o
  -1   8   7        235.72       2766.09      1135.61 o
   0   8   7       4861.09       4847.85      1154.01 o
   1   8   7         65.77       1125.73      1141.37 o
   2   8   7      30182.19      31340.36      2270.48 o
   3   8   7      14465.41      16044.89      1551.52 o
   4   8   7      30665.25      28346.35      2212.67 o
   5   8   7       2942.98       2947.83      1014.98 o
   6   8   7         21.08       1832.62       959.19 o
   7   8   7        455.37      13872.29      2122.47 o
   8   8   7        595.48       1793.05      1231.44 o
   9   8   7         95.78       2818.24      1641.69 o
  10   8   7       3520.14       4608.46      1919.21 o
  11   8   7       1894.17       1829.31      2005.21 o
  -3   9   7        135.26       9076.20      2114.65 o
  -2   9   7      16167.57      34409.05      3654.72 o
  -1   9   7       6104.19      12386.44      1610.53 o
   0   9   7        994.03       1028.85       927.74 o
   1   9   7      22719.32      19844.51      1837.54 o
   2   9   7      10394.37      20212.34      2454.72 o
   3   9   7      92234.41     101783.82      6033.74 o
   4   9   7       4291.52       7740.89      1320.29 o
   5   9   7      13786.95      15220.90      1802.90 o
   6   9   7       2405.70       2247.55      1352.44 o
   7   9   7       6342.07      12132.88      2204.56 o
   8   9   7      16691.68      16893.78      2505.53 o
   9   9   7       2641.96       3435.82      1684.69 o
  10   9   7        255.10        555.05      1684.69 o
  -1  10   7      12301.72      15375.38      1940.51 o
   0  10   7          5.36       1240.70      1025.38 o
   1  10   7      13046.05      16296.19      1813.29 o
   2  10   7       1549.85       2561.46      1120.65 o
   3  10   7      43819.35      35854.85      2722.48 o
   4  10   7         15.03        -33.01       946.62 o
   5  10   7        233.06       2173.29      1414.98 o
   6  10   7      48357.28      37211.65      3732.89 o
   7  10   7        105.63       1719.87      1497.07 o
   8  10   7       5384.81       3603.90      1751.14 o
   9  10   7       1633.66       2454.72      1786.32 o
  10  10   7          0.69        -43.00      1766.77 o
   0  11   7       1338.20       1887.94      1532.24 o
   1  11   7        836.33        662.41      1066.73 o
   2  11   7         45.40       1878.12      1248.38 o
   3  11   7      20445.68      24636.58      1899.70 o
   4  11   7        230.41       6083.10      1260.55 o
   5  11   7        327.30       1106.19      1504.88 o
   6  11   7        409.23       2849.51      1504.88 o
   7  11   7       8541.43       6551.13      1927.03 o
   8  11   7       4641.70       5726.37      1919.21 o
   9  11   7       3090.99       3134.85      1958.30 o
   1  12   7        649.67       2814.33      1712.05 o
   2  12   7      14952.13      16205.83      2759.60 o
   3  12   7       9528.90      16407.57      1975.93 o
   4  12   7       1746.92       7133.54      1958.30 o
   5  12   7        100.42       -449.51      1426.71 o
   6  12   7       1850.65       6695.75      2040.39 o
   7  12   7       1593.30       6566.76      2052.11 o
   8  12   7        534.28       1207.82      1719.87 o
   3  13   7       5512.66       7039.73      2181.10 o
   4  13   7       1308.32       1997.39      1614.33 o
   5  13   7       1009.32        424.64      1143.91 o
   6  13   7       1607.05       2059.93      1747.23 o
   7  13   7       1206.52       2462.54      1903.58 o
  -6 -13   8        988.50       2427.36      1563.51 o
  -5 -13   8        724.95         78.18      1379.80 o
  -4 -13   8       1211.15       2126.38      1555.70 o
  -3 -13   8       1632.98       1786.32      1602.60 o
  -2 -13   8       2883.01       4538.10      1958.30 o
  -1 -13   8        275.44         11.73      1508.79 o
  -6 -12   8       2074.69       8083.37      2505.53 o
  -5 -12   8        264.13       8806.50      1977.85 o
  -4 -12   8       1345.03       1248.50      1262.54 o
  -3 -12   8       3159.74       3783.71      1672.96 o
  -2 -12   8      12899.68      12967.21      1763.22 o
  -1 -12   8       1736.65       4850.81      1747.23 o
   1 -12   8       9507.99       6848.20      2200.65 o
   2 -12   8       5279.43       5996.08      2353.09 o
  -7 -11   8       4234.45       4557.65      2243.64 o
  -6 -11   8        419.34        587.65      1085.21 o
  -5 -11   8       8565.64       8837.77      1946.58 o
  -4 -11   8       6785.50       7701.03      1450.82 o
  -3 -11   8        804.64       3451.72      1105.48 o
  -2 -11   8      11590.44      13550.29      1727.35 o
  -1 -11   8       7680.26       8392.17      2138.11 o
   0 -11   8       4124.60       6363.51      1899.67 o
   1 -11   8        189.32       -469.05      1520.52 o
   2 -11   8      11429.46      13528.31      2751.79 o
  -7 -10   8      35199.58      29128.28      2900.32 o
  -6 -10   8       3915.02       6849.96      1520.52 o
  -5 -10   8       8279.47       7744.06      1422.34 o
  -4 -10   8       6334.51       8265.64      1387.37 o
  -3 -10   8        103.54       4762.00      1129.70 o
  -2 -10   8      22870.43      20484.59      1913.21 o
  -1 -10   8       4697.01       5590.42      1213.68 o
   0 -10   8         42.52       5508.76      1053.72 o
   1 -10   8        972.33        629.31      1352.44 o
   2 -10   8        926.88        891.20      1614.33 o
   3 -10   8       7000.84       4538.10      2083.38 o
 -10  -9   8        274.36        773.94      2282.73 o
  -9  -9   8       5664.00       4217.58      2439.08 o
  -8  -9   8       7280.80       3994.78      1332.90 o
  -7  -9   8        205.09       1528.90      1438.43 o
  -6  -9   8       4808.48      17470.21      1853.83 o
  -5  -9   8      10926.43      26009.27      2212.23 o
  -4  -9   8      14306.84      13534.03      1578.12 o
  -3  -9   8       7339.25      11908.14      1514.86 o
  -2  -9   8     173118.97     139528.75      7865.37 o
  -1  -9   8       1513.83       2311.31       926.60 o
   0  -9   8       9681.97       8313.99      1872.31 o
   1  -9   8      14824.23      16241.01      2544.62 o
   2  -9   8       2875.43       5530.93      1782.41 o
   3  -9   8      15625.60      15048.83      2732.24 o
   4  -9   8       3739.03      10143.30      2454.72 o
  -9  -8   8       2113.84       3322.47      2411.72 o
  -8  -8   8        549.90       3885.33      1117.91 o
  -7  -8   8      20738.62      16968.04      1993.48 o
  -6  -8   8       7127.19       7492.12      1270.94 o
  -5  -8   8        814.41       1825.65       943.97 o
  -4  -8   8       5731.52      10952.39      1319.59 o
  -3  -8   8      23534.93      18644.18      1660.36 o
  -2  -8   8       3012.08       5934.90      1033.61 o
  -1  -8   8         53.01       9259.92      1723.78 o
   0  -8   8      50272.12      48586.62      2862.82 o
   1  -8   8      26663.39      23325.95      1736.23 o
   2  -8   8       1286.04       5132.24      1586.97 o
   3  -8   8        964.93        422.15      1489.25 o
   4  -8   8       1701.66       5167.42      1856.67 o
   5  -8   8      24544.91      20994.10      3388.92 o
 -11  -7   8         82.49        433.88      2142.02 o
 -10  -7   8       1413.85       1223.45      2165.47 o
  -9  -7   8       8479.28       6347.87      2689.25 o
  -8  -7   8        630.79       2747.88      2016.93 o
  -7  -7   8      41277.88      37270.97      2595.45 o
  -6  -7   8      25526.44      21953.21      1837.77 o
  -5  -7   8        124.66       2808.19       814.98 o
  -4  -7   8         15.97       -434.85       869.71 o
  -3  -7   8       3241.66       3275.58       857.35 o
  -2  -7   8      43271.04      34106.80      2313.31 o
  -1  -7   8         47.51        123.13       602.54 o
   0  -7   8      10541.81       7772.89      1070.96 o
   1  -7   8        442.02       2188.94       667.47 o
   2  -7   8      26823.78      24019.26      1725.58 o
   3  -7   8       8412.09       7500.99       931.47 o
   4  -7   8      34440.73      29976.32      1254.18 o
   5  -7   8       4051.94       5437.63       977.20 o
   6  -7   8       5457.46       6577.11       973.44 o
  -9  -6   8       1561.07       1457.98      2216.28 o
  -8  -6   8       1836.18       4241.03      2267.10 o
  -7  -6   8        187.16       3767.52       872.32 o
  -6  -6   8       6911.34      20681.07      1651.39 o
  -5  -6   8        214.26       4021.20      1063.19 o
  -4  -6   8       5632.70       4412.11       871.82 o
  -3  -6   8         90.19      10406.12      1110.33 o
  -2  -6   8      29334.34      26798.62      1875.47 o
  -1  -6   8      19714.53      13761.48      1309.44 o
   0  -6   8          0.89       1080.77       556.99 o
   1  -6   8      24218.56      23874.17      1580.45 o
   2  -6   8         41.61        419.11       327.23 o
   3  -6   8      41272.26      33508.20      1269.94 o
   4  -6   8      29520.71      36605.42      1410.03 o
   5  -6   8       5878.49      17774.70      1180.04 o
   6  -6   8        265.98       3003.28      1069.05 o
   7  -6   8      18807.24      19692.47      2020.84 o
 -11  -5   8       6823.55       5964.81      2634.52 o
  -8  -5   8          3.53         93.81      1653.42 o
  -7  -5   8        327.96       4338.75      1790.22 o
  -6  -5   8      10396.13      12285.21      1170.53 o
  -5  -5   8      43780.64      33274.22      2401.95 o
  -4  -5   8      28257.55      30911.04      2042.83 o
  -2  -5   8       9889.03      24877.03      1731.47 o
  -1  -5   8      56100.19      60351.57      3508.15 o
   0  -5   8      14585.93      15454.16      1248.03 o
   1  -5   8      45795.73      39550.49      2244.63 o
   2  -5   8       9958.75       9104.90      1255.31 o
   3  -5   8        520.12         78.52      1175.20 o
   4  -5   8          6.18        295.74      1524.16 o
   5  -5   8      11583.10      10659.41       796.68 o
   6  -5   8       7869.43      10519.86      1075.78 o
   7  -5   8       1315.46       1774.59      1114.00 o
  -9  -4   8        393.80       -343.97      2005.21 o
  -8  -4   8        411.18        680.13      1719.87 o
  -7  -4   8       1968.34       3044.95      1751.14 o
  -6  -4   8        400.30       1146.48       596.14 o
  -5  -4   8      17801.10      14411.72       716.49 o
  -4  -4   8        337.94       1834.03       293.42 o
  -3  -4   8       1728.24       3202.71       618.97 o
  -2  -4   8      14954.34      21924.69      1512.94 o
  -1  -4   8        137.68       8641.55      1514.66 o
   0  -4   8       4725.94      11419.81      1364.07 o
   1  -4   8      98643.91      80996.24      2812.15 o
   2  -4   8       2722.93      16926.05       823.15 o
   3  -4   8       1449.39        569.37       695.76 o
   4  -4   8      19190.90      13244.10       650.61 o
   5  -4   8       1976.27       3154.32       434.04 o
   6  -4   8       2543.82       3469.50       869.45 o
   7  -4   8      31316.05      34631.85      2708.79 o
  -9  -3   8       3706.79       5792.82      2607.16 o
  -8  -3   8         57.73       2833.87      1758.95 o
  -7  -3   8      12431.98      25207.32      3160.25 o
  -6  -3   8      13069.51      23566.80      1004.30 o
  -5  -3   8       4671.29      25400.14      1195.39 o
  -4  -3   8       8809.74      15017.22       673.24 o
  -3  -3   8      33359.60      34052.91      1068.33 o
  -2  -3   8      15235.51      18771.52       744.77 o
  -1  -3   8      19367.79      46930.42      5374.58 o
   0  -3   8      92704.91      88537.43      2864.10 o
   1  -3   8      12760.73      26336.41      1595.47 o
   2  -3   8       9797.11      11610.27       452.98 o
   3  -3   8      14031.28      46976.48      2518.11 o
   4  -3   8      27737.62      24958.47       743.86 o
   5  -3   8       1790.87       1287.94       301.62 o
   6  -3   8         53.64       1574.62       392.29 o
   7  -3   8        232.96       1085.74       579.33 o
  -9  -2   8        295.22       2579.80      1958.30 o
  -8  -2   8       9709.97       9983.04      2470.35 o
  -7  -2   8        201.05       3378.90       727.81 o
  -6  -2   8       1859.98       4211.22       481.81 o
  -5  -2   8        601.76       1372.34       351.79 o
  -4  -2   8      73662.74      65703.45      2149.83 o
  -3  -2   8      18983.37      20568.14       717.90 o
  -2  -2   8         46.58       1423.70       214.00 o
  -1  -2   8       6462.80       6620.26       290.63 o
   0  -2   8      51019.69      37258.13       919.48 o
   1  -2   8      51401.64      40395.89      1078.17 o
   2  -2   8       7585.15       9138.60       528.97 o
   3  -2   8      12083.35       8978.32       426.43 o
   4  -2   8      34642.90      23314.24       689.74 o
   5  -2   8         17.86        -23.45       450.52 o
   6  -2   8      41851.30      34156.56      1017.63 o
   7  -2   8        259.50       1003.03       658.23 o
  -9  -1   8       3809.22       1283.19       829.16 o
  -8  -1   8        525.76       2724.41       604.09 o
  -7  -1   8       6388.20       7299.34       546.17 o
  -6  -1   8      18407.17      21303.08       687.29 o
  -5  -1   8      23937.53      19295.30       604.41 o
  -4  -1   8      71500.28      58446.17      1395.19 o
  -3  -1   8      74947.95      65553.55      1526.86 o
  -2  -1   8      23158.78      28736.29      1077.53 o
  -1  -1   8       5275.59       7741.11       277.91 o
   0  -1   8      17631.33      15285.34       599.00 o
   1  -1   8      12638.08       9757.36       622.40 o
   2  -1   8      32783.17      29969.29       852.83 o
   3  -1   8       5125.98       3128.37       680.58 o
   4  -1   8       1784.36       2393.42       286.27 o
   5  -1   8        382.74        390.99       235.58 o
   6  -1   8      20313.52      19746.12      1037.61 o
   7  -1   8      38765.37      30312.32      1167.66 o
   8  -1   8        490.44       -284.95       569.91 o
  -9   0   8       1367.69        738.76      1016.28 o
  -8   0   8      18531.87      22922.12      1753.39 o
  -7   0   8      16353.11      18797.80       750.30 o
  -6   0   8      29984.54      32183.34       980.22 o
  -5   0   8       6916.94      14629.70       507.57 o
  -4   0   8        843.13      12159.24       690.45 o
  -3   0   8      46149.52      63714.91      1480.25 o
  -2   0   8     144651.17     189615.61      4192.76 o
  -1   0   8       5038.69       9192.75       419.27 o
   0   0   8      17400.65      24990.35       685.14 o
   1   0   8      46126.52      60606.33      1849.87 o
   2   0   8      47995.69      58825.92      1774.10 o
   3   0   8       5736.66       9553.60       388.90 o
   4   0   8      89741.73     117805.11      2710.13 o
   5   0   8        269.32        -32.13       245.94 o
   6   0   8       3837.18       5186.43       416.04 o
   7   0   8      11245.78      17571.61       738.08 o
   8   0   8       8052.23       9307.26       761.51 o
   9   0   8        262.11       -304.53       609.07 o
 -10   1   8       8171.00       3123.12      1192.18 o
  -9   1   8        207.43       -496.42       992.83 o
  -8   1   8      34705.75      26430.83      1910.27 o
  -7   1   8        579.59       2308.66       514.42 o
  -6   1   8       8835.66      13280.40       662.22 o
  -5   1   8       4927.70       4837.38       317.88 o
  -4   1   8         14.90       9066.26       485.15 o
  -3   1   8      30209.98      41220.52      1011.40 o
  -2   1   8      45708.68      59227.88      1311.08 o
  -1   1   8         82.49       6329.54       255.59 o
   0   1   8      17626.73      13170.73       437.13 o
   1   1   8      25535.48      19619.53       536.56 o
   2   1   8      69151.31      54551.71      1517.52 o
   3   1   8       1851.34       4276.34       846.25 o
   4   1   8       2410.84        726.57       626.96 o
   5   1   8        515.67       -145.15       431.58 o
   6   1   8       5734.02       2950.01       678.72 o
   7   1   8       5079.34       3376.64       626.78 o
   8   1   8      10876.20       8569.33       869.33 o
   9   1   8       2603.25       2796.42       800.78 o
  -9   2   8       1946.89       -633.22      1266.45 o
  -8   2   8      15655.06      13669.03      2106.84 o
  -7   2   8      10313.68      11347.05       820.34 o
  -6   2   8      11698.92      10552.13       550.07 o
  -5   2   8       2867.09       5927.56       677.36 o
  -4   2   8       4782.12       9054.39       376.09 o
  -3   2   8      28777.11      25804.48       857.45 o
  -2   2   8       2395.46      10402.76       443.63 o
  -1   2   8     162209.36     139920.33      4159.22 o
   0   2   8       3496.54       5564.84       382.41 o
   1   2   8         67.96       -148.66       297.33 o
   2   2   8        298.71        596.31       348.12 o
   3   2   8     169347.20     140260.48      6195.87 o
   4   2   8       2746.78       2390.97       373.56 o
   5   2   8       5195.71      10400.26       722.45 o
   6   2   8        391.24       -293.66       587.32 o
   7   2   8      53649.26      51145.27      2102.15 o
   8   2   8       3626.79      16231.61      1672.96 o
   9   2   8       9888.89      11485.99      1093.82 o
  -9   3   8        608.79       8912.04      1856.67 o
  -8   3   8      16925.07      13778.48      2188.92 o
  -7   3   8      20308.71      13839.48      1551.02 o
  -6   3   8      19724.55      34046.45      1365.35 o
  -5   3   8      61720.71      47085.23      1490.54 o
  -4   3   8      16250.92      18246.21       633.98 o
  -3   3   8      87042.79      64274.86      1895.95 o
  -2   3   8      56796.15      44582.67      1530.56 o
   0   3   8      92948.15     159932.95      8778.33 o
   1   3   8       7643.08      17550.46      1712.05 o
   2   3   8      44262.36      41628.59      3310.74 o
   3   3   8      19362.53      24672.27      2216.28 o
   4   3   8       7738.97      10385.92      1093.02 o
   5   3   8        954.99       1703.63       468.03 o
   6   3   8        107.36        -89.54       465.29 o
   7   3   8      18153.03      21534.51      1116.25 o
   8   3   8       6042.20       8595.45       873.42 o
   9   3   8       9660.50      15882.95      1192.34 o
  10   3   8      16390.73      20082.86      1783.49 o
  -8   4   8       5807.99       3029.31      1559.61 o
  -7   4   8       3041.42       3982.37      1102.30 o
  -6   4   8      18714.77      19738.36      1718.73 o
  -5   4   8      17468.15      16621.59      1481.27 o
  -4   4   8       1108.70       1528.65       368.74 o
  -3   4   8       4435.24       9760.36       582.81 o
  -2   4   8     143173.80     136260.31      6133.14 o
  -1   4   8       5202.84       6311.10       975.24 o
   0   4   8     107500.41     109500.32      6090.85 o
   1   4   8       5888.87      10346.56      1414.98 o
   3   4   8      82614.13      66031.14      5069.70 o
   4   4   8          3.69       1413.37       641.01 o
   5   4   8        950.37       2373.50       715.22 o
   6   4   8        502.20       1426.42      1088.60 o
   7   4   8        519.59       2959.50       979.41 o
   8   4   8       2409.90       3372.07      1248.19 o
   9   4   8       5952.34       4237.13      1798.04 o
  10   4   8        172.02        711.40      1688.60 o
  11   4   8        125.59         31.27      1829.31 o
  -6   5   8       1069.54       1930.94      1313.35 o
  -4   5   8        508.17        204.96       643.18 o
  -3   5   8      62811.77      43050.43      1969.29 o
  -2   5   8          0.67         48.43       586.73 o
  -1   5   8        672.03        692.90       816.74 o
   0   5   8      22181.41      13739.39      1751.14 o
   1   5   8      33706.99      42820.77      3619.54 o
   3   5   8      84064.93      72333.18      4253.04 o
   4   5   8      20866.69      21516.72      1661.31 o
   5   5   8      10291.22      10871.17      1234.50 o
   6   5   8      20370.72      19161.10      2450.81 o
   7   5   8       8171.76       9917.13      1468.37 o
   8   5   8      23567.43      23448.82      2833.87 o
   9   5   8          3.57       -758.30      1516.61 o
  10   5   8       2139.52       1227.36      1856.67 o
  11   5   8       1987.13       3091.85      2192.83 o
  -5   6   8      37745.18      43997.31      4147.22 o
  -4   6   8      16802.28      27510.04      3009.77 o
  -3   6   8       8714.08       4463.84      1407.16 o
  -2   6   8      18402.90      15780.06      1187.08 o
  -1   6   8       8327.02      14226.76      1400.98 o
   0   6   8      29787.42      31794.07      3001.95 o
   1   6   8      10874.32      21603.87      2243.64 o
   2   6   8      42551.02      48508.05      4065.14 o
   3   6   8      34425.17      31550.66      2187.86 o
   4   6   8       2195.06      22808.24      1772.73 o
   5   6   8      23491.47      27607.93      3170.03 o
   6   6   8      17175.18      17111.25      1701.21 o
   7   6   8       1042.53       7383.94      1298.85 o
   8   6   8       1351.48        122.75      2538.76 o
   9   6   8        587.59       3170.03      1837.13 o
  10   6   8       5526.81       7497.05      2239.73 o
  11   6   8        377.77       -379.15      1962.21 o
  -7   7   8        192.55       1864.49      1512.70 o
  -5   7   8       8235.52       9271.64      2071.66 o
  -4   7   8      37586.01      30093.75      3361.56 o
  -3   7   8       1324.13       4600.64      1586.97 o
  -2   7   8       7002.23      11010.22      1063.00 o
  -1   7   8       1113.70       2055.38      1029.43 o
   0   7   8       1684.73       1514.35      1037.85 o
   1   7   8       5648.50       7121.81      1516.61 o
   2   7   8       6514.85      11515.29      1747.23 o
   3   7   8      42378.83      36191.76      2504.92 o
   4   7   8        518.13       2151.10       813.59 o
   5   7   8       3255.33       3144.34       937.08 o
   6   7   8      25290.71      20010.33      3035.17 o
   7   7   8       1016.74       5147.87      1516.61 o
   8   7   8       4251.29       3219.16      1276.68 o
   9   7   8        186.45        586.32      1653.42 o
  10   7   8       1568.71       2939.41      2044.30 o
  11   7   8       3887.65       2388.27      2149.83 o
  -5   8   8      28549.09      19340.68      2849.51 o
  -3   8   8      19419.61      20075.53      2751.79 o
  -2   8   8       2537.72       7728.24      1260.02 o
  -1   8   8      15936.42      14559.38      1232.51 o
   0   8   8      12386.03      12692.97      1645.83 o
   1   8   8        744.76       4127.68      1450.16 o
   2   8   8        863.32       3060.58      1246.90 o
   3   8   8      22065.95      18889.70      1702.78 o
   4   8   8       8436.96      13053.02      1484.36 o
   5   8   8        520.58       1308.44       903.71 o
   6   8   8        413.06        175.41       897.01 o
   7   8   8        171.41       1908.30      1110.33 o
   8   8   8       6239.42       5671.65      1923.12 o
   9   8   8       9898.18      12078.15      2419.54 o
  10   8   8         70.07       2165.47      1762.86 o
  11   8   8        425.13        457.33      2001.30 o
  -3   9   8       9812.77      10878.16      2353.09 o
  -2   9   8        498.21       7219.53      2075.57 o
  -1   9   8       2881.94      43857.40      3010.84 o
   0   9   8      43935.69      36711.40      2668.55 o
   1   9   8      65227.03      62719.58      3866.66 o
   2   9   8       5759.99      13059.26      2044.30 o
   3   9   8      22550.09      32759.69      2475.39 o
   4   9   8      11762.63      25524.76      2162.09 o
   5   9   8       6261.48      14040.36      2091.20 o
   6   9   8       5883.81      19129.87      2994.13 o
   7   9   8      13970.89      15800.98      2294.46 o
   8   9   8         23.32       4616.28      1731.59 o
   9   9   8       3532.94       5616.93      1938.76 o
  10   9   8       1799.63       1540.06      1911.40 o
  -2  10   8       4714.95       4960.25      2013.03 o
  -1  10   8       1104.89       6518.01      1372.41 o
   0  10   8        570.23       1014.65      1057.07 o
   1  10   8        434.02        507.98      1112.36 o
   2  10   8       8107.20      18194.50      1964.63 o
   3  10   8       3676.17       3301.13      1059.64 o
   4  10   8        810.95       -110.38       954.45 o
   5  10   8       4664.94       3572.86      1238.70 o
   6  10   8       8401.77      14693.13      2364.82 o
   7  10   8      25768.18      16670.98      2489.90 o
   8  10   8          5.51       -105.54      1508.79 o
   9  10   8        748.39       1708.14      1719.87 o
  10  10   8        792.06       -857.98      1715.96 o
   0  11   8      30126.62      27040.99      3259.93 o
   1  11   8       2367.71       2385.19      1228.82 o
   2  11   8        272.77       2065.06      1150.05 o
   3  11   8      28752.98      27568.68      3267.75 o
   4  11   8      15668.28      16639.71      2708.79 o
   5  11   8        243.32       1536.15      1485.34 o
   6  11   8      11805.00      12965.45      2442.99 o
   7  11   8         78.37        961.56      1571.33 o
   8  11   8        620.86        781.76      1614.33 o
   9  11   8       6621.14       5159.60      2122.47 o
   0  12   8       6960.96       7098.36      2165.47 o
   1  12   8      10947.54       9854.05      2321.82 o
   2  12   8      25008.98      22162.82      3021.49 o
   3  12   8       1840.91       4205.86      1715.96 o
   4  12   8       1434.64       2908.65      1209.41 o
   5  12   8       4280.46       5386.31      1805.86 o
   6  12   8      19581.83      17659.90      2915.96 o
   7  12   8        458.68       4084.68      1770.68 o
   8  12   8        360.32       2298.37      1786.32 o
   1  13   8       4468.56       3947.88      2020.84 o
   2  13   8      12735.73      11757.63      2622.80 o
   3  13   8        134.08         93.81      1606.51 o
   4  13   8       7002.78       6359.60      2032.57 o
   5  13   8       2687.48       2142.02      1743.32 o
   6  13   8       4711.90       5097.06      2052.11 o
   7  13   8       1441.65       2177.19      1942.67 o
   5  14   8        565.80       2271.01      1884.04 o
  -6 -13   9       2751.52       2833.87      1645.60 o
  -5 -13   9        155.15        426.06      1485.34 o
  -4 -13   9        766.95       1856.67      1524.43 o
  -3 -13   9      30407.63      22889.86      3127.03 o
  -2 -13   9       5644.95       6519.86      2134.20 o
   1 -13   9      17626.52      15220.82      3068.40 o
  -7 -12   9      13719.56      11499.65      2306.18 o
  -5 -12   9        471.08       7364.16      1903.58 o
  -4 -12   9       3452.75       3339.93      1263.32 o
  -3 -12   9       1362.72       4014.32      1708.14 o
  -2 -12   9       1877.50       2466.55      1141.14 o
  -1 -12   9       4697.67       3138.76      1747.23 o
   0 -12   9       5500.58       7235.17      2083.38 o
  -8 -11   9       2415.80       2626.71      2282.73 o
  -7 -11   9        642.53       3134.85      1575.24 o
  -6 -11   9        621.16       3966.48      1302.30 o
  -5 -11   9       1848.44       3960.39      1606.51 o
  -4 -11   9      13241.49      13338.20      1683.82 o
  -3 -11   9       2308.40       6226.70      1786.32 o
  -2 -11   9      25299.09      23861.55      3670.35 o
  -1 -11   9       1072.37       3811.07      1622.15 o
   0 -11   9       3005.73       3486.64      1676.87 o
   2 -11   9         67.43        -27.36      1649.51 o
  -9 -10   9       2397.10       2724.42      2493.81 o
  -8 -10   9       1117.79       4018.23      1504.88 o
  -7 -10   9       3091.59       7297.71      1688.60 o
  -6 -10   9      26416.70      22748.90      2186.65 o
  -5 -10   9        249.63       3451.00      1211.66 o
  -4 -10   9         73.63       2817.09      1119.54 o
  -3 -10   9       1279.16       6981.09      1704.23 o
  -2 -10   9       4124.60       8565.35      2226.05 o
  -1 -10   9         56.85        612.65       902.97 o
   0 -10   9         97.37       2177.19      1383.71 o
   1 -10   9       3228.89       2040.39      1528.34 o
   2 -10   9      35094.20      28803.86      3392.83 o
  -8  -9   9       1244.45       1884.04      1293.81 o
  -7  -9   9        449.48        860.67      1002.07 o
  -6  -9   9      19200.24      17457.02      1867.44 o
  -5  -9   9        136.32       3300.16      1383.71 o
  -4  -9   9        540.22       5454.48      1216.96 o
  -3  -9   9      15728.49      22152.11      1966.48 o
  -2  -9   9      19482.35      15720.94      1673.28 o
  -1  -9   9      21459.22      20009.34      1333.34 o
   0  -9   9      19213.54      16674.89      2306.18 o
   1  -9   9       4301.76      10424.74      2095.11 o
   2  -9   9          6.67       -234.53      1258.63 o
   3  -9   9         27.65        226.71      1512.70 o
 -10  -8   9       4387.67       3146.57      2591.53 o
  -8  -8   9       3313.50       5284.68      1297.72 o
  -7  -8   9       2801.99       3400.64      1285.99 o
  -6  -8   9      28069.04      40029.65      2797.06 o
  -5  -8   9        317.10       5627.04      1172.64 o
  -4  -8   9         49.36         67.60       782.84 o
  -3  -8   9      11290.15      12349.58      1416.62 o
  -2  -8   9       2649.29       5729.04      1047.14 o
  -1  -8   9      10343.06      10670.77      1332.82 o
   0  -8   9        557.50       3457.10      1371.98 o
   1  -8   9       5266.52       7731.08      1098.43 o
   2  -8   9       1259.41       3861.88      1473.61 o
   3  -8   9       6742.49       8700.96      2095.11 o
   4  -8   9      18271.24      16936.78      2771.33 o
  -9  -7   9        319.06        195.44      2044.30 o
  -8  -7   9       3521.16       2439.08      2114.65 o
  -7  -7   9       1622.46      18211.04      1993.48 o
  -6  -7   9      42914.90      34562.61      2435.95 o
  -5  -7   9       3052.04       2852.48      1192.18 o
  -4  -7   9         55.69       2021.31       809.56 o
  -3  -7   9        712.81       3076.28       854.07 o
  -2  -7   9       9408.24       9017.48      1184.10 o
  -1  -7   9      29749.58      22417.76      1732.59 o
   0  -7   9       1503.30       2036.40       701.27 o
   1  -7   9       1026.46       1839.73       685.48 o
   2  -7   9      12585.98       8881.63       833.99 o
   3  -7   9       1658.98      16441.05      1001.92 o
   4  -7   9      13569.44      13764.05       939.43 o
   5  -7   9       1652.85       1489.49       700.14 o
   6  -7   9          0.11        359.86       670.34 o
 -10  -6   9       6358.79       7313.34      2927.68 o
  -8  -6   9       1475.14        132.90      1880.13 o
  -7  -6   9      32881.50      22948.14      2048.20 o
  -6  -6   9       1157.68       1355.26       805.92 o
  -5  -6   9        838.67       3603.74       809.69 o
  -4  -6   9      14795.34      16993.57      1470.97 o
  -3  -6   9        543.79       3767.38       816.73 o
  -2  -6   9      12798.46      13126.28      1235.44 o
  -1  -6   9      15376.92      19476.11      1516.98 o
   0  -6   9      11642.01      12456.64      1184.76 o
   1  -6   9       2863.46      16303.84      1234.44 o
   2  -6   9        696.09       2802.07       389.49 o
   3  -6   9      22039.08      19261.21       874.92 o
   4  -6   9      33637.70      31793.65      1284.39 o
   5  -6   9      14113.46      12744.97       940.62 o
   6  -6   9        609.54       6291.91       907.42 o
 -10  -5   9       5418.92       5112.69      2591.53 o
  -9  -5   9        364.43       1086.64      2161.56 o
  -8  -5   9         10.99       1446.25      1739.41 o
  -7  -5   9       1551.41       2290.55      1676.87 o
  -6  -5   9       2054.32       3712.96       783.24 o
  -5  -5   9       1988.91       7304.64      1373.94 o
  -4  -5   9      26853.88      20213.38      2570.03 o
  -3  -5   9      34470.00      31306.65      2059.13 o
  -2  -5   9      67691.77      80037.09      4505.32 o
  -1  -5   9        518.62       9982.33      1043.52 o
   0  -5   9      53950.28      49723.78      2935.70 o
   1  -5   9      65540.90      52517.87      2135.19 o
   2  -5   9       3714.65       3782.86       415.35 o
   3  -5   9      18387.10      14542.10      1437.54 o
   4  -5   9       9272.33       6896.37       704.58 o
   5  -5   9       8765.51       8905.28       755.29 o
   6  -5   9        532.18       -249.09       766.54 o
   7  -5   9      10590.86       9130.93      1516.61 o
  -9  -4   9       4261.09       1860.58      2102.93 o
  -8  -4   9        514.25       2435.17      1872.31 o
  -7  -4   9       6727.06       8470.34      2138.11 o
  -6  -4   9      18858.40      20176.03      1555.40 o
  -5  -4   9       3442.54       4476.51       456.65 o
  -4  -4   9       5635.67       4826.98       469.97 o
  -3  -4   9      11759.38      10732.59       567.72 o
  -2  -4   9        705.80       6751.38       542.75 o
  -1  -4   9     103491.92      87835.68      2858.92 o
   0  -4   9       4914.51       5441.39       782.52 o
   1  -4   9      22020.59      19240.47      1529.65 o
   2  -4   9      12888.59      12894.38       703.26 o
   3  -4   9        812.44       -191.54       383.08 o
   4  -4   9         40.79        592.34       482.88 o
   5  -4   9       6247.67       6730.96       586.47 o
   6  -4   9       2340.54       3846.45       657.72 o
   7  -4   9       3376.00       7117.90      1336.81 o
  -9  -3   9      17990.15      13113.98      3068.40 o
  -8  -3   9      20148.77      18281.40      3314.65 o
  -7  -3   9       9751.23      20941.43      2065.79 o
  -6  -3   9      12550.45      13425.44       763.67 o
  -5  -3   9      55498.91      55838.89      1905.43 o
  -4  -3   9       4631.01       5256.72       380.81 o
  -3  -3   9      33663.66      44248.57      1360.61 o
  -2  -3   9      16883.05      19010.03       679.87 o
  -1  -3   9      10743.09       9214.14       441.93 o
   0  -3   9      14263.97      12338.93       666.30 o
   1  -3   9      11962.49      31609.94      1852.85 o
   2  -3   9      55948.77      52830.69      1392.07 o
   3  -3   9       6720.59       6134.08       466.83 o
   4  -3   9       9562.79      10009.68       558.11 o
   5  -3   9       1130.28       4630.04       609.48 o
   6  -3   9       1035.82       4737.18       447.19 o
   7  -3   9       6951.19      13793.83      1300.04 o
  -9  -2   9         91.51       -418.24      1735.50 o
  -8  -2   9       4095.32       5042.34      1977.85 o
  -7  -2   9        779.90       4122.21       975.69 o
  -6  -2   9       1636.96       6362.56       599.73 o
  -5  -2   9       5909.69       5718.91       378.99 o
  -4  -2   9       1973.67       9726.31       603.25 o
  -3  -2   9     223931.95     172675.67      3937.83 o
  -2  -2   9         13.45       1744.98       182.42 o
  -1  -2   9        331.82       2252.72       220.98 o
   0  -2   9      17317.69      19680.35       742.28 o
   1  -2   9        321.39       -295.25       590.50 o
   2  -2   9      81001.08      71388.14      1825.77 o
   3  -2   9      17800.40      11731.87       705.31 o
   4  -2   9      12755.83       9744.32       440.55 o
   5  -2   9       1165.39        114.61       287.24 o
   6  -2   9       2455.87       2492.26      2069.43 o
   7  -2   9      72674.38      63782.32      1939.87 o
   8  -2   9        364.07       -515.96      1031.92 o
   9  -2   9        527.66       -465.15      1016.28 o
  -9  -1   9       2055.48       1569.78       636.42 o
  -8  -1   9      25539.87      19027.76      1171.04 o
  -7  -1   9      22533.39      13179.84       873.36 o
  -6  -1   9      60615.35      45434.92      1200.62 o
  -5  -1   9        586.04       2815.76       288.98 o
  -4  -1   9      29522.41      25160.69       710.30 o
  -3  -1   9      12122.17      10015.08       533.94 o
  -2  -1   9         64.36       3271.15       332.74 o
  -1  -1   9       3352.74       7774.09       290.15 o
   0  -1   9       2379.93       1413.63       240.73 o
   1  -1   9       1285.29       3225.48       987.82 o
   2  -1   9       1433.64       -204.25       408.49 o
   3  -1   9      39506.56      36137.06       985.71 o
   4  -1   9       1148.90       1591.77       286.56 o
   5  -1   9       1838.77        846.56       360.54 o
   6  -1   9      17810.73      16606.36       711.46 o
   7  -1   9      10480.79       8672.17       783.24 o
   8  -1   9       4011.02       1530.53       600.23 o
 -10   0   9       4510.39       6343.96      1375.89 o
  -9   0   9        433.66       2431.27      1989.57 o
  -8   0   9      17294.32      24164.10      1385.74 o
  -7   0   9        802.28       3063.57       451.17 o
  -6   0   9       6820.65      14144.45       592.97 o
  -5   0   9       4174.71       6397.94       370.26 o
  -4   0   9      83130.87     114335.54      2622.70 o
  -3   0   9      98845.84     128190.68      2899.02 o
  -2   0   9       8466.82      13013.30       422.98 o
  -1   0   9      82780.91     109495.18      2687.38 o
   0   0   9       3811.13      11746.15       350.56 o
   1   0   9      32421.02      33401.75       812.31 o
   2   0   9        659.73       4822.62       314.60 o
   3   0   9      67807.64      97226.27      2264.28 o
   4   0   9       9269.34      11786.95       461.45 o
   5   0   9       4231.04       8252.02       409.21 o
   6   0   9         88.09       2106.84      1031.92 o
   7   0   9       6398.37      15500.18       753.48 o
   8   0   9       2510.76       4459.13       793.58 o
   9   0   9         57.97       -252.94       505.88 o
  10   0   9       1760.62       2786.97      1137.46 o
  -8   1   9       4448.91       8564.15      2177.19 o
  -7   1   9       3739.33       4244.64       695.79 o
  -6   1   9      11354.07      16848.67       866.17 o
  -5   1   9      16528.32      13367.12       539.86 o
  -4   1   9       1613.42       7814.35       532.97 o
  -3   1   9        629.45       3017.28       245.01 o
  -2   1   9      18631.21      12752.23       396.51 o
  -1   1   9       2902.34       7000.48       343.31 o
   0   1   9      11865.57      14042.42       399.17 o
   1   1   9      12121.48      12996.48       494.55 o
   2   1   9     159496.84     142628.12      3579.27 o
   3   1   9     149218.34     126004.19      2918.70 o
   4   1   9      10024.81       7466.93       497.20 o
   5   1   9       4788.89       3797.47       409.61 o
   6   1   9      18610.77      17906.51      1408.77 o
   7   1   9       1664.07       3560.50      1540.06 o
   8   1   9       2616.12         43.04       633.39 o
   9   1   9        329.18       -303.89       607.78 o
 -10   2   9          6.43       -682.08      1364.17 o
  -9   2   9       3841.94        437.78      1301.63 o
  -8   2   9      11367.71       9584.04      1452.18 o
  -7   2   9        983.79       1731.94       639.57 o
  -6   2   9      47249.05      37313.91      1153.01 o
  -5   2   9       5033.82       2930.93       301.41 o
  -4   2   9      16780.34      11148.79       440.54 o
  -3   2   9      43287.36      54358.78      1354.82 o
  -2   2   9      44804.43      40619.24      1623.62 o
  -1   2   9      21372.83      15236.53       571.91 o
   0   2   9        128.70       1105.46       309.50 o
   1   2   9      21162.85      19402.47       734.39 o
   2   2   9      21627.30      11912.59       716.57 o
   3   2   9       1313.98      13567.36       724.01 o
   4   2   9      27561.04      21337.18      1020.67 o
   5   2   9          0.86       1332.01       407.35 o
   6   2   9        168.21       -175.15       350.31 o
   7   2   9       2533.85       2850.43       903.82 o
   8   2   9      35658.61      40679.08      1749.77 o
   9   2   9       3903.11       2010.91       768.40 o
  10   2   9        136.27       -460.46       920.92 o
  -8   3   9       2418.36       5800.05      1201.79 o
  -7   3   9       2178.03       3370.56       700.47 o
  -6   3   9      15740.45      22241.43      1040.00 o
  -5   3   9        314.51      10660.42       783.41 o
  -4   3   9      70968.86      54168.08      1928.88 o
  -3   3   9        812.53       7455.66       763.03 o
  -2   3   9      16540.86      27074.19       942.20 o
  -1   3   9      23632.29      23747.06       911.71 o
   0   3   9     104498.70      99317.78      5595.87 o
   1   3   9      44865.07      66760.96      5476.21 o
   2   3   9      51582.85      50083.29      3928.33 o
   3   3   9       9085.51      12379.13      1493.16 o
   4   3   9      78681.16      71003.12      5460.58 o
   5   3   9       3639.09      12936.25      1281.59 o
   6   3   9        197.09        410.50       399.00 o
   7   3   9        495.05       1732.45       550.14 o
   8   3   9       2667.58       5472.03       753.38 o
   9   3   9         50.83       1705.91       971.06 o
  10   3   9       4586.11       6330.33      1237.97 o
  -6   4   9      14389.79      18537.57      1703.68 o
  -5   4   9       8808.52       7961.13       774.68 o
  -4   4   9        515.04       1427.96       524.85 o
  -3   4   9       5212.75       6915.08       507.68 o
  -2   4   9        725.37        885.74       556.10 o
  -1   4   9      53293.98      52742.66      4385.66 o
   0   4   9      28961.80      30470.44      2022.70 o
   1   4   9     107413.91     107464.29      7997.38 o
   2   4   9      10066.64      25790.18      2364.82 o
   3   4   9      53435.48      49074.82      3936.15 o
   4   4   9        327.51        872.70       627.79 o
   5   4   9       2689.61       3389.38       832.36 o
   6   4   9       1610.33       1465.01       823.67 o
   7   4   9      44499.79      39405.62      2775.25 o
   8   4   9      18122.66      19012.34      2661.88 o
   9   4   9          3.45        562.87      1684.69 o
  10   4   9       1174.51        261.89      1817.59 o
  11   4   9        163.04       1071.01      1895.76 o
  -6   5   9      17089.19      15244.54      1661.64 o
  -5   5   9       4854.16       5603.31      1016.81 o
  -4   5   9          7.47       1236.14       699.04 o
  -3   5   9       1169.08       3956.00      1016.28 o
  -2   5   9      26780.42      21061.39      1815.27 o
  -1   5   9     110836.27     103119.12      5895.05 o
   0   5   9      22289.38      15150.46      1981.76 o
   1   5   9       3703.41      19156.97      2063.84 o
   2   5   9       1397.62       3572.63      1035.83 o
   3   5   9      27683.98      28733.50      2630.61 o
   4   5   9       4366.44       6685.69       955.70 o
   5   5   9      15992.02      16785.20      1536.28 o
   6   5   9       3248.91       4425.39      1095.00 o
   7   5   9        454.44        347.27      1072.96 o
   8   5   9      18373.06      17217.02      1976.71 o
   9   5   9       1293.91       2204.56      1880.13 o
  10   5   9        250.97       -211.07      1809.77 o
  11   5   9       1706.53        -85.99      1923.12 o
  -7   6   9       1842.89       5413.67      1821.49 o
  -6   6   9      15353.26      10831.25      2235.83 o
  -5   6   9       7741.85       9213.01      2020.84 o
  -4   6   9      46156.57      35319.43      2498.52 o
  -3   6   9       6422.04       6060.62      1224.87 o
  -2   6   9       1510.70       4422.88       818.48 o
  -1   6   9      25270.02      24268.94      1537.92 o
   0   6   9       2265.91      14302.25      1895.76 o
   1   6   9       1521.64      10819.52      1614.33 o
   2   6   9       1274.77       4639.73      1180.45 o
   3   6   9       8009.23      15005.83      1844.95 o
   4   6   9       1542.09       2636.52      1000.65 o
   5   6   9      10695.76      27200.32      2454.72 o
   6   6   9      28352.36      33545.21      3205.21 o
   7   6   9      33481.00      31865.09      5614.97 o
   8   6   9        893.82       2388.06      1211.15 o
   9   6   9      11155.33      20725.82      2577.84 o
  10   6   9         26.67       -316.61      1715.96 o
  11   6   9       4317.76       2454.72      2063.84 o
  -5   7   9       1390.65       9736.79      2145.92 o
  -4   7   9       1241.58       4549.83      1657.33 o
  -3   7   9      33842.65      23261.19      2880.78 o
  -2   7   9          0.91         72.77       627.89 o
  -1   7   9         47.04        263.03      2044.30 o
   0   7   9         89.70       1868.17      2034.52 o
   1   7   9         89.02        375.24       942.02 o
   2   7   9       4294.55       5769.37      1379.80 o
   3   7   9       3424.75       4334.85      1262.54 o
   4   7   9      30258.00      25505.86      2722.47 o
   5   7   9       5553.02       6803.03      1184.68 o
   6   7   9         67.69       2775.24      1254.72 o
   7   7   9      15692.93      12973.26      2099.02 o
   8   7   9       1492.54       1938.76      1641.69 o
   9   7   9      11595.15      10440.37      2372.63 o
  10   7   9       1077.24         19.54      1887.94 o
  11   7   9       2747.91       2009.12      2274.91 o
  -4   8   9      12065.25      12574.57      2446.90 o
  -3   8   9        114.28       1598.69      1497.07 o
  -2   8   9      10641.35      11621.19      1209.36 o
  -1   8   9       2060.15       2458.40      1068.04 o
   0   8   9       4093.97       2503.68      1142.68 o
   1   8   9       9741.15      12414.31      1993.48 o
   3   8   9      31584.05      30797.34      3084.03 o
   4   8   9      27936.17      24614.42      2937.45 o
   5   8   9       4408.52       7341.46      2974.59 o
   6   8   9       2036.76       1975.17      1062.16 o
   7   8   9       2738.96       3302.93      1504.88 o
   8   8   9        684.32       2286.64      1547.88 o
   9   8   9       8742.20       8700.96      2177.19 o
  10   8   9       4830.75       4119.86      2091.20 o
  11   8   9        655.71       2118.56      2134.20 o
  -3   9   9       7864.63      15279.45      2697.06 o
  -2   9   9       3941.61       9566.11      1500.22 o
  -1   9   9        209.18       2075.04       689.11 o
   0   9   9         86.54      23767.75      2150.60 o
   1   9   9       2177.49       5307.85      1231.25 o
   2   9   9      36300.76      29644.24      3134.85 o
   3   9   9      11508.11      13633.85      2059.93 o
   4   9   9       2042.37       4178.99      1112.38 o
   5   9   9        987.07       4374.73      1184.77 o
   6   9   9      23722.04      26736.11      2974.59 o
   7   9   9        461.55       2814.33      1567.42 o
   8   9   9       8029.83      11960.89      2388.27 o
   9   9   9        317.48       7325.07      2075.57 o
  10   9   9       4139.28       5022.79      2181.10 o
  -2  10   9       1414.49       1344.62      1801.95 o
  -1  10   9       6372.55       9223.14      1138.04 o
   0  10   9          0.15       -586.55      1173.09 o
   1  10   9       2502.14       5255.69      2304.23 o
   2  10   9      36461.33      35589.51      3693.80 o
   3  10   9       5125.72      17624.72      2571.98 o
   4  10   9        433.74        729.01      1413.03 o
   5  10   9          4.65       -676.22      1352.44 o
   6  10   9       3295.11       3545.08      1350.26 o
   7  10   9         63.45       2325.73      1586.97 o
   8  10   9       1341.43       2329.64      1696.41 o
   9  10   9        466.13       -132.90      1583.06 o
  10  10   9        850.70       2087.29      1970.03 o
  -1  11   9      12549.07      14331.79      2052.11 o
   0  11   9        421.91        410.45      1174.16 o
   1  11   9        161.10        825.04      1146.61 o
   2  11   9       2121.53       3687.12      1301.70 o
   3  11   9       6251.46       6730.93      1911.40 o
   4  11   9       4303.62       6720.66      1412.79 o
   5  11   9       2280.78       3259.93      1629.96 o
   6  11   9       6935.82       8743.96      2056.02 o
   7  11   9        137.63       1837.13      1555.70 o
   8  11   9       1357.84       2001.30      1809.77 o
   9  11   9       1922.87       1833.22      1899.67 o
   0  12   9       6698.93      10061.22      2427.36 o
   1  12   9       4878.98       5597.38      2126.38 o
   2  12   9       9092.09      11956.98      2478.17 o
   3  12   9      10689.09      11030.60      2345.27 o
   4  12   9       4722.49       7258.62      2040.39 o
   5  12   9       1902.93       3201.30      1805.86 o
   6  12   9        182.55       5659.92      1923.12 o
   7  12   9      13136.42      13129.62      2689.25 o
   8  12   9        981.34        996.74      1809.77 o
   1  13   9       2822.73       3834.52      1927.03 o
   2  13   9       7362.61       9299.01      2544.62 o
   3  13   9       3615.59       4143.31      2056.02 o
   4  13   9       2646.33       3220.84      1735.50 o
   5  13   9         38.44       1375.89      1735.50 o
   6  13   9        285.25       1723.78      1934.85 o
   7  13   9        122.49       2255.37      1927.03 o
   4  14   9       5157.36       6727.02      2333.55 o
  -5 -13  10       2725.89       3154.39      1665.14 o
  -4 -13  10       4622.64       3482.73      1735.50 o
  -3 -13  10       3224.68       2360.91      1735.50 o
  -2 -13  10      11708.34      12840.37      2697.06 o
  -1 -13  10         57.54       1168.73      1551.79 o
  -6 -12  10       6510.38       7485.33      2056.02 o
  -5 -12  10          9.26       1450.16      1461.89 o
  -4 -12  10      10916.14      11916.56      1997.39 o
  -3 -12  10        649.00       3821.24      1254.29 o
  -2 -12  10       1898.30       3603.90      1731.59 o
  -1 -12  10       2957.54       3041.04      1629.96 o
   1 -12  10       3929.74       2071.66      1715.96 o
  -7 -11  10      25596.07      24605.82      2900.32 o
  -6 -11  10       3807.17       5850.51      1443.27 o
  -5 -11  10      11320.77      12317.10      1778.72 o
  -4 -11  10       4350.56       7907.48      1958.30 o
  -3 -11  10       8867.75       9060.80      1561.62 o
  -2 -11  10       3460.74       3924.42      1680.78 o
  -1 -11  10       3237.25       6773.93      1872.31 o
   0 -11  10       1540.97       2497.72      1532.24 o
   1 -11  10       1590.17       1512.70      1586.97 o
   2 -11  10       2259.06       3830.61      2048.20 o
  -9 -10  10         97.10       1704.23      2435.17 o
  -7 -10  10         97.85        641.04      2024.75 o
  -6 -10  10       4316.05       6031.26      1629.96 o
  -5 -10  10        411.93        323.04      1029.37 o
  -4 -10  10       2765.27       4849.75      1233.00 o
  -3 -10  10      20471.27      22017.83      2087.98 o
  -2 -10  10      15073.32      26914.31      2291.08 o
  -1 -10  10       2630.95       2596.44      1069.35 o
   0 -10  10        297.04       1923.12      1430.62 o
   1 -10  10       3709.50       3267.75      1696.41 o
   2 -10  10       5794.97       3983.05      1821.49 o
  -8  -9  10       3901.55      10263.27      2224.10 o
  -7  -9  10        759.51       2485.99      1274.26 o
  -6  -9  10       7671.61      17939.64      1907.89 o
  -5  -9  10      14387.89      14855.92      1746.16 o
  -4  -9  10       5946.29      23142.34      2059.13 o
  -3  -9  10       1476.97       4309.58      1158.10 o
  -2  -9  10      26018.98      26275.88      2182.02 o
  -1  -9  10      10991.71       8481.36      1403.25 o
   0  -9  10       3884.39       5706.83      1641.69 o
   1  -9  10       4609.58       3658.62      1727.68 o
   2  -9  10       5595.10       7508.78      1907.49 o
   3  -9  10        489.53       -453.42      1371.98 o
   4  -9  10        273.02       2880.78      1774.59 o
  -9  -8  10        153.67        285.34      2063.84 o
  -8  -8  10       5968.88       7665.27      1329.88 o
  -7  -8  10       7330.64       6774.33      1310.72 o
  -6  -8  10       8632.46       9056.30      1410.75 o
  -5  -8  10       4553.60      14382.25      1954.39 o
  -4  -8  10         93.92        622.86       879.94 o
  -3  -8  10       6774.82       6979.34      1227.83 o
  -2  -8  10      83933.23      71991.52      4378.19 o
  -1  -8  10       8060.42       7659.79      1204.92 o
   0  -8  10        583.02       1320.81       787.18 o
   1  -8  10       6124.97       8616.62      1231.27 o
   2  -8  10      16609.13      14611.05      2376.54 o
   3  -8  10         28.85        777.85      1395.44 o
   4  -8  10       2104.86       3713.35      1700.32 o
 -10  -7  10      15268.95      13110.07      3646.90 o
  -8  -7  10        903.02        289.25      1884.04 o
  -7  -7  10       4772.47       7888.08      1242.41 o
  -6  -7  10       1896.32       5143.27      1540.06 o
  -5  -7  10       5877.98       7971.45      1224.79 o
  -4  -7  10        414.83       4632.48      1001.69 o
  -3  -7  10          6.43       3270.62       902.27 o
  -2  -7  10      16056.21      15069.72      1452.24 o
  -1  -7  10      17106.72      14642.13      1415.63 o
   0  -7  10       2020.51       2984.98       837.17 o
   1  -7  10       6359.33       7907.41       950.33 o
   2  -7  10       9024.76      12023.23      1655.37 o
   3  -7  10       9146.24      11718.24       821.43 o
   4  -7  10      17924.06      16160.77      1086.13 o
   5  -7  10         95.10       1259.89       655.01 o
   6  -7  10       1980.30       1502.87       808.69 o
   7  -7  10       2843.87       4456.02      1332.90 o
  -8  -6  10       2082.60       1473.61      1837.13 o
  -7  -6  10        456.72       3924.55       995.60 o
  -6  -6  10      40269.21      30771.76      2222.57 o
  -5  -6  10      21675.05      28288.08      2062.84 o
  -4  -6  10      26887.37      29851.03      2116.65 o
  -3  -6  10       1147.93       6049.89       984.45 o
  -2  -6  10       2483.13       3324.12       777.46 o
  -1  -6  10       2267.72       8207.44      1034.01 o
   0  -6  10      49574.02      55853.55      3367.79 o
   1  -6  10        468.86        290.20       325.53 o
   2  -6  10        573.81       9197.62      1549.82 o
   3  -6  10       8026.49       8003.97       605.41 o
   4  -6  10      14002.22      10917.10       732.07 o
   5  -6  10       6482.25       5410.66       737.80 o
   6  -6  10      14455.18      11459.65      1014.32 o
 -11  -5  10        413.67        687.95      2489.90 o
  -9  -5  10       3909.65       3029.31      2181.10 o
  -8  -5  10      10445.56       7547.87      2532.89 o
  -7  -5  10      15013.08      14798.67      3044.95 o
  -6  -5  10       3302.31       5415.15       681.54 o
  -5  -5  10       6265.23       3048.85       773.94 o
  -4  -5  10      10194.54      16231.97      1382.51 o
  -3  -5  10        519.09       1890.44       663.25 o
  -2  -5  10       3438.50       4640.93       815.24 o
  -1  -5  10       2165.87       2186.04       443.98 o
   0  -5  10       2214.43       2980.01       645.48 o
   1  -5  10       1262.92       1739.15       312.59 o
   2  -5  10       5272.01       6104.55       638.66 o
   3  -5  10      56316.28      46328.47      1653.04 o
   4  -5  10       4149.14       2933.59       847.15 o
   5  -5  10        250.90        524.78       608.89 o
   6  -5  10       3016.54       3851.91       848.51 o
   7  -5  10       7848.52       7895.75      1485.34 o
  -9  -4  10        684.03       1172.64      2079.47 o
  -8  -4  10       5829.77       3725.07      2106.84 o
  -7  -4  10       6141.56      15408.44      2872.96 o
  -6  -4  10       7607.67       9302.30       683.24 o
  -5  -4  10     106138.07      87050.84      3084.99 o
  -4  -4  10        767.95       2759.23       366.41 o
  -3  -4  10      12405.59      14575.40       968.14 o
  -2  -4  10      15427.63      18877.21       858.36 o
  -1  -4  10      15684.95      19829.24       749.76 o
   0  -4  10      31855.60      31328.37      1159.27 o
   1  -4  10      17655.61      14935.60       745.39 o
   2  -4  10       3920.86       6661.01       561.48 o
   3  -4  10       4146.07       4141.45       523.79 o
   4  -4  10        105.67       1242.59      1309.44 o
   5  -4  10       7877.59       6491.79       622.74 o
   6  -4  10        174.41         10.15       525.33 o
 -10  -3  10       2033.40       2540.71      2329.64 o
  -9  -3  10        653.94        402.61      1891.85 o
  -8  -3  10         52.26       3381.10      1903.58 o
  -7  -3  10        549.52      25034.36      1883.64 o
  -6  -3  10      25637.85      26691.01      1131.85 o
  -5  -3  10        689.36       1687.75       373.49 o
  -4  -3  10       9935.78      10397.22       511.39 o
  -3  -3  10      12670.06      28510.38      1262.22 o
  -2  -3  10       7404.41      14054.70       589.79 o
  -1  -3  10      74683.09      80481.10      2342.21 o
   0  -3  10        710.01       6698.90      1084.69 o
   1  -3  10     246741.27     194373.34      5229.55 o
   2  -3  10      10490.48       9088.60       423.25 o
   3  -3  10      38602.63      31778.96       939.79 o
   4  -3  10      21021.80      19695.50       865.29 o
   5  -3  10       2604.70       4552.88       397.23 o
   6  -3  10        278.49       5231.29       497.91 o
   7  -3  10       1866.98      13514.08      1377.03 o
  -9  -2  10       6110.03       4694.45      2314.00 o
  -8  -2  10         62.25        648.55       924.47 o
  -7  -2  10      46600.91      34985.96      3248.20 o
  -6  -2  10       6349.73       9946.57       625.62 o
  -5  -2  10       3876.29       2408.55       290.42 o
  -4  -2  10      88698.38      63280.39      1669.87 o
  -3  -2  10       5836.16      18063.92       783.57 o
  -2  -2  10      13139.56       9876.50       366.05 o
  -1  -2  10       2227.77       5732.28       302.66 o
   0  -2  10       1424.35        889.22       668.56 o
   1  -2  10       9873.51      17083.66       893.07 o
   2  -2  10       4650.60       4317.89       588.99 o
   3  -2  10      11951.17      11818.85       503.30 o
   4  -2  10        156.55        876.94       268.51 o
   5  -2  10        548.29        601.32       481.81 o
   6  -2  10       9964.07      10705.86       616.15 o
   7  -2  10       5899.58       4816.47      1069.36 o
   8  -2  10       2144.89        171.64       645.32 o
  -9  -1  10      16533.08      10494.81      2302.28 o
  -8  -1  10       1194.22       3568.15       873.61 o
  -7  -1  10      11230.91       9374.18      1346.71 o
  -6  -1  10        662.95       3943.94       367.27 o
  -5  -1  10      38933.11      27266.00       782.24 o
  -4  -1  10      58553.65      47465.32      1188.98 o
  -3  -1  10       9562.14      11535.22       426.26 o
  -2  -1  10      81236.88     108407.66      2456.44 o
  -1  -1  10         63.57       3416.48       226.21 o
   0  -1  10        990.29       -162.72       325.43 o
   1  -1  10      72424.38      72185.27      1714.53 o
   2  -1  10       2523.74       6854.33       520.00 o
   3  -1  10      80040.04      67258.00      1894.53 o
   4  -1  10      10422.82       9705.38       474.21 o
   5  -1  10      13475.03      12206.13       547.10 o
   6  -1  10       3569.13       4870.66       430.97 o
   7  -1  10      15030.94      14354.01       764.49 o
   8  -1  10        265.29        177.11       527.30 o
   9  -1  10          3.69       -262.06       680.97 o
  10  -1  10         50.37        672.31      1035.83 o
  -9   0  10       2527.02       2445.05      1011.20 o
  -8   0  10       1203.55       3966.42       736.12 o
  -7   0  10       5411.17       8031.43       702.41 o
  -6   0  10      10348.73      17710.11       697.22 o
  -5   0  10       4837.37       6932.35       393.75 o
  -4   0  10        759.64       1644.34       232.98 o
  -3   0  10      24837.95      35801.43       915.14 o
  -2   0  10      39357.90      59907.71      1437.19 o
  -1   0  10      26129.72      38561.12       986.04 o
   0   0  10       3803.76       8363.13       317.20 o
   1   0  10      19938.61      24303.48       635.08 o
   2   0  10      13663.59      15827.23       501.76 o
   3   0  10      49713.52      67721.23      1672.08 o
   4   0  10       1311.53       1595.27       257.70 o
   5   0  10       3761.40       7179.29       436.27 o
   6   0  10      98598.44     134868.19      3154.92 o
   7   0  10       7668.38      13539.28       729.63 o
   8   0  10       9765.31      14079.33       773.93 o
   9   0  10       1948.68       3071.53       677.54 o
  10   0  10       2562.32       1884.04      1110.10 o
  -8   1  10      25765.77      19923.09      3228.66 o
  -7   1  10          9.18       2227.59       589.80 o
  -6   1  10      10622.94      10082.11       548.38 o
  -5   1  10        652.93       5561.25       453.13 o
  -4   1  10       3884.02      12870.66       636.08 o
  -3   1  10      13524.70      14866.90       493.12 o
  -2   1  10     137234.48     147806.20      3152.23 o
  -1   1  10       9659.49      10069.79       342.94 o
   0   1  10       1010.25       3905.50       248.47 o
   1   1  10      40209.41      42555.19      1086.42 o
   2   1  10      59642.81      46695.16      1180.26 o
   3   1  10      57704.85      44360.44      1254.60 o
   4   1  10        107.64         68.86       254.41 o
   5   1  10        452.73       -178.16       356.32 o
   6   1  10        399.45       -323.98      2618.89 o
   7   1  10       6940.83       4058.53      1024.07 o
   8   1  10        280.94       -310.61       621.22 o
   9   1  10        519.64       -328.93       657.86 o
  -9   2  10         49.77       1024.10      1278.17 o
  -8   2  10       1583.10       2449.62       748.70 o
  -7   2  10        163.95       2692.81      1115.96 o
  -6   2  10      10271.21      12584.08       707.42 o
  -5   2  10      29534.89      21291.17       688.12 o
  -4   2  10        123.22       2361.78       253.75 o
  -3   2  10      39261.48      31985.14       775.16 o
  -1   2  10      23164.98      16377.07       634.63 o
   0   2  10          3.93       -205.58       411.16 o
   1   2  10     118906.32     107162.48      3036.76 o
   2   2  10       5477.17       3898.57       733.72 o
   3   2  10      23028.60      21077.93       972.42 o
   4   2  10       5642.84       4933.97       667.28 o
   5   2  10       1275.74       1872.80       394.04 o
   6   2  10          2.79       -324.20       648.40 o
   7   2  10      16694.21      18393.87      1101.62 o
   8   2  10       2140.06       1692.77       749.43 o
   9   2  10         23.31       -347.45       694.91 o
  10   2  10       2366.20       4351.56       923.57 o
  -8   3  10         44.60       6309.80      1302.80 o
  -7   3  10       8924.79      18267.25      1811.82 o
  -6   3  10      35662.25      29994.88      1293.72 o
  -5   3  10        205.16       9065.15       631.26 o
  -4   3  10       1799.11      25460.14      1342.20 o
  -3   3  10        314.89       2101.69       399.83 o
  -2   3  10      49625.84      52812.88      1710.13 o
  -1   3  10       5942.81      11304.35       781.40 o
   0   3  10       4414.44       7274.54      1164.47 o
   1   3  10       1583.66       7062.06       845.64 o
   2   3  10      83872.33      79035.68      5949.17 o
   3   3  10      26290.60      42429.89      3494.46 o
   4   3  10       2244.18       3226.82       592.15 o
   5   3  10       2391.68       4163.30       648.08 o
   6   3  10      13778.01      13390.54       815.82 o
   7   3  10      10354.17      11445.23       886.88 o
   8   3  10      19232.54      19987.42      1192.87 o
   9   3  10       3223.67       4570.00      1111.29 o
  10   3  10         10.14       -182.78       954.78 o
  -8   4  10         28.76       -582.41      1461.89 o
  -7   4  10       1100.38        146.00       929.99 o
  -6   4  10      52563.34      42895.31      2930.30 o
  -5   4  10      11944.69      14464.93      1479.23 o
  -4   4  10       5003.35       7783.90      1157.14 o
  -3   4  10      54600.91      39649.12      1226.03 o
  -2   4  10       9032.72       9293.48       876.74 o
  -1   4  10       1256.75       5181.40      1031.71 o
   0   4  10        109.78       -594.14      1188.27 o
   1   4  10       2368.37       4030.49      2360.91 o
   2   4  10      29529.84      26689.20      2458.63 o
   3   4  10       1426.11      10198.03      1399.35 o
   4   4  10         38.13       1872.31       942.02 o
   5   4  10      15087.77      11561.34      1290.39 o
   6   4  10       3583.22       2583.54      1139.41 o
   7   4  10      12381.79      14158.53       982.45 o
   8   4  10      21958.52      22432.53      2966.77 o
   9   4  10       3064.93       3478.82      1876.22 o
  10   4  10       2588.52        242.34      1782.41 o
  11   4  10       1138.59       1250.81      1977.85 o
  -7   5  10       1704.85        910.75      1551.79 o
  -6   5  10        437.60       2125.44       912.63 o
  -5   5  10      17714.61      17424.05      1638.98 o
  -4   5  10       9056.72       8362.78      1207.10 o
  -3   5  10       3545.87       7125.49       540.33 o
  -2   5  10       3287.61       2671.25      1151.05 o
  -1   5  10       4506.48       4313.93      3259.93 o
   0   5  10     127484.01     122398.09      6902.92 o
   1   5  10      22257.51      17820.16      2016.93 o
   2   5  10       9350.46      21408.43      2192.83 o
   3   5  10      17528.69      29413.62      2708.79 o
   4   5  10       2291.29       3396.74      1031.92 o
   5   5  10         21.74       2990.22      1321.17 o
   6   5  10       3255.64       2733.15      1391.53 o
   7   5  10        165.58       1831.97      1039.61 o
   8   5  10       1431.39       5151.78      1766.77 o
   9   5  10       1867.82       1043.65      1833.22 o
  10   5  10        256.84       1360.26      1872.31 o
  11   5  10       1421.81       2087.29      2099.02 o
  -7   6  10       5642.09       6058.62      1829.31 o
  -6   6  10         65.89        930.29      1567.42 o
  -5   6  10       1369.37      16553.71      2568.07 o
  -4   6  10          0.36        861.26       893.16 o
  -3   6  10          5.20        902.34       793.39 o
  -2   6  10      11225.22      16086.82      1609.02 o
  -1   6  10       7330.13      11256.20      1041.10 o
   0   6  10       2274.69       7487.60       960.73 o
   1   6  10       3510.77      13755.02      1829.31 o
   2   6  10        408.96       4409.11      1196.09 o
   3   6  10      37899.57      32392.12      3001.95 o
   4   6  10       1868.57       4217.58      1192.18 o
   5   6  10        201.43      15851.64      2536.80 o
   6   6  10       5849.99      23383.91      3557.00 o
   7   6  10        585.74       6855.35      2097.06 o
   8   6  10      17532.26      18222.77      2845.60 o
   9   6  10       4774.04       5296.41      1977.85 o
  10   6  10        154.78        168.08      1844.95 o
  11   6  10        258.78        234.53      2016.93 o
  -5   7  10      39668.67      39842.27      4139.41 o
  -3   7  10       4045.83       5239.05      1418.20 o
  -2   7  10        500.34       1627.99       796.47 o
  -1   7  10        122.38       -443.73       887.46 o
   0   7  10      35623.54      31419.93      2222.18 o
   1   7  10      13528.49      13215.61      2071.66 o
   2   7  10        310.89       1352.44      1024.10 o
   3   7  10         90.37        359.61      1039.74 o
   4   7  10      11617.12      12140.69      1829.31 o
   5   7  10       6783.47      11028.30      2460.58 o
   6   7  10        284.84       1098.37      1242.99 o
   7   7  10       1528.52       2196.74      1391.53 o
   8   7  10        450.27       -593.73      1225.40 o
   9   7  10       5365.80       5108.78      1634.44 o
  10   7  10       1411.35       1121.82      1930.94 o
  11   7  10       1290.74       -926.38      2102.93 o
  -5   8  10      10281.98       6981.09      2161.56 o
  -4   8  10      10666.61      15154.37      2751.79 o
  -3   8  10      14213.56      33940.00      3873.61 o
  -2   8  10       3563.02       3924.19       901.00 o
  -1   8  10      20124.87      21804.52      1548.07 o
   0   8  10       3327.82       7279.63      1402.58 o
   1   8  10       7185.41       7567.41      1684.69 o
   2   8  10      32259.51      31493.10      3162.21 o
   3   8  10      21852.54      31551.73      3201.30 o
   4   8  10      20653.28      17511.37      2317.91 o
   5   8  10      49275.12      46280.07      7084.68 o
   6   8  10       4981.40       3936.15      1438.43 o
   7   8  10       3324.94       7571.32      1927.03 o
   8   8  10        110.06       1153.09      1598.69 o
   9   8  10        229.63       1692.50      1727.68 o
  10   8  10       4617.07       4960.25      2130.29 o
  -4   9  10        515.09       1203.91      1692.50 o
  -3   9  10      33319.41      28710.04      3572.63 o
  -2   9  10      59356.48      49404.94      2733.51 o
  -1   9  10         10.37       7455.14      1131.34 o
   0   9  10        952.90       8545.71      1074.33 o
   1   9  10       4169.48     110939.20      8786.95 o
   2   9  10         77.60       3775.89      1438.43 o
   3   9  10        927.47       9287.28      1872.31 o
   4   9  10       3801.87      11054.05      2110.75 o
   5   9  10       6510.36       6729.78      1418.73 o
   6   9  10       2200.09      12211.05      2216.28 o
   7   9  10      12531.24      10631.90      2239.73 o
   8   9  10       7504.69      10256.66      2239.73 o
   9   9  10        153.14       1641.69      1762.86 o
  10   9  10       1305.48       2353.09      2067.75 o
  -3  10  10      29678.84      30101.57      3803.25 o
  -2  10  10       1865.09       6011.72      2181.10 o
  -1  10  10      24223.26      22337.80      1695.28 o
   0  10  10      38561.32      30612.49      2030.44 o
   1  10  10       3624.17       9126.01      1553.16 o
   2  10  10       1309.01       2392.18      1508.79 o
   3  10  10      36300.42      30019.49      3310.74 o
   4  10  10       2106.60       1176.54      1391.53 o
   5  10  10      10553.41      11151.77      2231.92 o
   6  10  10       4066.39       4674.91      1758.95 o
   7  10  10       4682.53       5003.25      1899.67 o
   8  10  10       4483.68       5018.88      1954.39 o
   9  10  10         43.97        -27.36      1649.51 o
  -1  11  10       2101.38       3021.46      1050.63 o
   0  11  10       2037.64       2878.67       906.07 o
   1  11  10       5313.60       5528.99      1530.89 o
   2  11  10      12279.46      13983.06      1913.85 o
   3  11  10       1512.93       3189.57      1637.78 o
   4  11  10      19218.32      13770.66      2599.34 o
   5  11  10       2463.66       2274.91      1516.61 o
   6  11  10      27034.81      21490.51      2865.14 o
   7  11  10       8376.08       8165.46      2126.38 o
   8  11  10        215.94        488.60      1669.05 o
   9  11  10        518.63        801.30      1817.59 o
   0  12  10        212.80       4107.29      2014.98 o
   1  12  10       1610.54       2966.77      1844.95 o
   2  12  10       7974.31      12793.46      2630.61 o
   3  12  10      15822.59      17596.08      2122.19 o
   4  12  10         47.61       5183.05      1915.31 o
   5  12  10        139.04       3385.01      1790.22 o
   6  12  10        121.93       4733.54      1868.40 o
   7  12  10        784.98       3084.03      1844.95 o
   8  12  10       1591.49       3072.31      1958.30 o
   0  13  10       2725.58       3514.00      1970.03 o
   1  13  10       2740.70       3736.80      1825.40 o
   2  13  10       2161.09       3584.36      2024.75 o
   3  13  10       6118.06       4350.48      2063.84 o
   4  13  10       3927.65       3299.02      1880.13 o
   5  13  10        178.73       1493.16      1672.96 o
   6  13  10      13866.19      13774.57      2919.86 o
   4  14  10       1432.45       1782.41      1950.48 o
  -4 -13  11        231.11        676.22      1520.52 o
  -3 -13  11       2826.81       3838.43      1829.31 o
  -2 -13  11       9866.12       8333.53      2208.46 o
  -1 -13  11        129.66        770.03      1610.42 o
   0 -13  11          1.63        601.95      1602.60 o
  -6 -12  11       3522.17       2611.07      2392.18 o
  -5 -12  11       3793.41       6949.82      2673.61 o
  -4 -12  11      23315.41      19530.56      2392.18 o
  -3 -12  11      15729.16      17484.01      2876.87 o
  -2 -12  11      11368.48      11839.72      2458.63 o
  -1 -12  11       1525.36       1422.80      1571.33 o
   0 -12  11        558.33       1270.36      1477.52 o
  -5 -11  11      13260.72      13861.98      1830.82 o
  -4 -11  11       8455.64      12199.33      2181.10 o
  -3 -11  11       3097.69       9158.29      2028.66 o
  -2 -11  11       4279.37       3777.68      1211.45 o
  -1 -11  11       1171.37       3435.82      1626.06 o
   0 -11  11       9691.77      10276.20      2306.18 o
  -9 -10  11       5825.18       4088.59      2654.07 o
  -8 -10  11       2300.82       3912.70      2540.71 o
  -6 -10  11       9188.94      10809.20      2229.96 o
  -5 -10  11        259.77       1555.91      1115.61 o
  -4 -10  11         44.22         68.78      1016.28 o
  -3 -10  11        357.24       1909.07      1084.44 o
  -2 -10  11      46998.77      38810.22      2904.82 o
  -1 -10  11        636.06       3355.85      1055.77 o
   0 -10  11       4410.33       5077.51      1715.96 o
   1 -10  11        595.91       1559.61      1528.34 o
  -8  -9  11       9065.07      11694.38      1688.56 o
  -7  -9  11         21.17       4577.19      1532.24 o
  -6  -9  11        173.71       8373.24      1475.11 o
  -5  -9  11       1567.09       5393.57      1308.47 o
  -4  -9  11       1246.75       5835.62      2222.15 o
  -3  -9  11      17348.75      19543.77      2556.35 o
  -2  -9  11       2036.80       1548.17      1009.74 o
  -1  -9  11        127.38       1019.39       928.24 o
   0  -9  11       2086.24       7063.18      1801.95 o
   1  -9  11       9033.38      12738.74      2310.09 o
   2  -9  11      20334.76      17824.07      2650.16 o
  -8  -8  11      10022.88      12245.49      1592.94 o
  -7  -8  11      26924.09      16780.54      1786.94 o
  -6  -8  11       5493.05       5394.90      1247.07 o
  -5  -8  11      28276.19      22683.49      2140.06 o
  -4  -8  11       7594.61      11694.76      1470.73 o
  -3  -8  11        565.22       1275.07       907.06 o
  -2  -8  11         75.00       -427.02       854.04 o
  -1  -8  11      28028.71      28260.03      2208.46 o
   0  -8  11        946.83       2056.02      1242.99 o
   1  -8  11       9026.64      10940.70      2048.20 o
   2  -8  11        904.68        836.48      1317.26 o
   3  -8  11       7373.41       7278.16      1985.66 o
 -10  -7  11       1412.71       2880.78      2665.79 o
  -8  -7  11         47.20       1465.80      1833.22 o
  -7  -7  11      39371.38      31614.63      2430.71 o
  -6  -7  11       3720.22       2978.76      1075.50 o
  -5  -7  11       4706.14       4547.80      1021.05 o
  -4  -7  11       7115.04       8447.96      1252.92 o
  -3  -7  11       6157.75       7241.52      1187.88 o
  -2  -7  11       5976.03       8845.98      1249.79 o
  -1  -7  11       8591.57      12326.13      1348.50 o
   0  -7  11      23467.43      23683.37      1870.71 o
   1  -7  11      10133.46       8561.49      1381.67 o
   2  -7  11       5438.01       7899.81       722.56 o
   3  -7  11      25995.63      21982.51      1147.12 o
   4  -7  11        144.93        609.65       568.69 o
   5  -7  11       7146.61       5266.02       814.30 o
   6  -7  11       2411.94       1747.53       808.36 o
   7  -7  11       1340.81       -394.79      1121.82 o
  -9  -6  11         20.32        660.59      2145.92 o
  -8  -6  11       8158.78      14630.59      3236.48 o
  -7  -6  11       1124.28        895.11      1934.85 o
  -6  -6  11       3676.09       3603.02      1114.00 o
  -5  -6  11       8221.44       9433.31      1194.24 o
  -4  -6  11       1374.34       1429.07       930.29 o
  -3  -6  11       5151.82      11824.86      1258.41 o
  -2  -6  11      73175.34      65095.30      3882.57 o
  -1  -6  11       2231.06       2512.59       766.33 o
   0  -6  11       3884.62      14014.47      1093.39 o
   1  -6  11      12916.22      12175.79       609.33 o
   2  -6  11      14965.27      11724.83       667.54 o
   3  -6  11       1562.26       3919.73       608.52 o
   4  -6  11       2167.21       2370.24       553.83 o
   5  -6  11       1948.36       1280.92       658.02 o
   6  -6  11        182.79       1214.55       776.30 o
   7  -6  11       3605.80       2912.05      1203.91 o
 -10  -5  11        868.02       1274.26      2302.28 o
  -9  -5  11       4211.62       6230.61      2513.35 o
  -8  -5  11         11.03       4424.75      2196.74 o
  -7  -5  11        921.94       4725.72      1927.03 o
  -6  -5  11      22697.44      16920.83      1503.35 o
  -5  -5  11       7548.78       8996.82       637.93 o
  -4  -5  11        673.48       2788.86       512.03 o
  -3  -5  11       8338.40      10778.76       603.25 o
  -2  -5  11       8515.08       7832.45       647.83 o
  -1  -5  11        389.76       1022.46       309.09 o
   0  -5  11       1342.89       2378.91       350.04 o
   1  -5  11      15861.39      12586.47       588.83 o
   2  -5  11       6323.91       6453.08       594.88 o
   3  -5  11      12449.81      10590.21       669.57 o
   4  -5  11      19641.91      13303.19       899.19 o
   5  -5  11       9033.68       9338.95       972.70 o
   6  -5  11      21931.96      29563.54      1746.48 o
   7  -5  11       2724.68       1966.12      1188.27 o
 -10  -4  11      10341.60       6578.49      2783.06 o
  -9  -4  11        832.83       1532.24      2044.30 o
  -8  -4  11       6678.85       6465.13      2325.73 o
  -7  -4  11         33.42       2513.35      1778.50 o
  -6  -4  11      31425.79      29131.34      1483.14 o
  -5  -4  11      11676.64      13567.26       754.26 o
  -4  -4  11       9936.20       9605.19       529.72 o
  -3  -4  11      16854.77      16499.18       670.84 o
  -2  -4  11      33505.50      28485.19       987.66 o
  -1  -4  11      12014.64      12939.79       632.04 o
   0  -4  11       1095.89       2517.45       642.04 o
   1  -4  11       7152.80      15433.34       701.36 o
   2  -4  11      15427.43      11355.04       592.59 o
   3  -4  11        358.12        654.78       561.36 o
   4  -4  11       1353.97       1485.66       405.84 o
   5  -4  11      15816.79      13473.31       693.28 o
   6  -4  11       6577.96       7121.84       719.09 o
   7  -4  11       6162.28       6926.73      1444.53 o
 -10  -3  11       4491.55       5734.19      2747.88 o
  -9  -3  11       2609.50       1325.08      1989.57 o
  -8  -3  11        900.48       2114.65      1903.58 o
  -7  -3  11      19456.22      28569.47      2092.80 o
  -6  -3  11       7339.58      13160.88      1126.11 o
  -5  -3  11        410.54        845.42       354.92 o
  -4  -3  11      38500.40      37171.00      1223.86 o
  -3  -3  11       1542.51       2525.61       336.37 o
  -2  -3  11      31022.43      36544.26      1166.86 o
  -1  -3  11       8491.35       7675.36       490.01 o
   0  -3  11      28748.59      22592.82       882.22 o
   1  -3  11      19358.32      26562.81       771.71 o
   2  -3  11      52624.14      55714.06      1477.40 o
   3  -3  11      26220.36      28573.74      1173.03 o
   4  -3  11        178.71       1398.47       305.11 o
   5  -3  11        134.07        911.79       394.32 o
   6  -3  11       1182.80       8915.21       763.55 o
   7  -3  11       7915.75      11549.77       814.54 o
   8  -3  11       1280.29       2185.01      1141.37 o
 -11  -2  11       3012.83       2927.68      2614.98 o
 -10  -2  11        264.81        -78.18      2016.93 o
  -9  -2  11        154.78        281.43      1923.12 o
  -8  -2  11        105.79       1528.34      1747.23 o
  -7  -2  11      15874.78      13605.83      1577.44 o
  -6  -2  11      46500.77      32248.63      1452.35 o
  -5  -2  11        501.18       1352.53       266.85 o
  -4  -2  11       2049.54       5465.79       344.40 o
  -3  -2  11      35598.07      36360.18       977.03 o
  -2  -2  11        321.80       2849.99       237.28 o
  -1  -2  11      96696.33      79874.32      1913.39 o
   0  -2  11      13907.96      16162.27       566.18 o
   1  -2  11       4158.25      18555.02      1500.97 o
   2  -2  11        534.14       4313.69       374.45 o
   3  -2  11        915.53       -192.22       384.45 o
   4  -2  11        974.64        774.63       301.26 o
   5  -2  11      22188.78      15392.32       619.98 o
   6  -2  11      11838.40       8242.38       564.02 o
   7  -2  11         23.57       -222.45       444.91 o
   8  -2  11         68.62       -360.94       721.88 o
   9  -2  11      11269.44      10573.27      1762.86 o
 -10  -1  11        225.41        465.15      1012.38 o
  -9  -1  11      12918.72      11904.77      1801.95 o
  -8  -1  11         44.01       3448.18       617.05 o
  -7  -1  11       1760.77       2748.80       519.69 o
  -6  -1  11      18933.19      16243.27       668.61 o
  -5  -1  11      24279.67      19521.31       634.38 o
  -4  -1  11      11672.35       8825.81       400.18 o
  -3  -1  11      98556.76      76069.34      1794.62 o
  -2  -1  11       2004.07       8833.73       488.08 o
  -1  -1  11      42276.26      89653.50      4212.20 o
   0  -1  11        309.93       1245.46       221.24 o
   1  -1  11      37128.27      31616.59       851.16 o
   2  -1  11       6925.98       4947.79       538.32 o
   3  -1  11       1459.52       9496.45       508.02 o
   4  -1  11         26.81        883.66       282.83 o
   5  -1  11       7392.25       7829.15       513.21 o
   6  -1  11      23994.16      23554.47      1174.48 o
   7  -1  11      22827.67      18059.79       877.27 o
   8  -1  11         13.60        138.54       459.04 o
   9  -1  11        104.85        -36.31       734.93 o
 -10   0  11       3387.75       2755.70      1200.00 o
  -9   0  11       1960.22       1970.45      1520.52 o
  -8   0  11      33545.50      32387.69      2398.05 o
  -7   0  11       9359.91      11552.49      1024.00 o
  -6   0  11      60948.83      68420.23      1854.01 o
  -5   0  11      10179.72      12784.67       541.77 o
  -4   0  11        435.50       1035.18       228.20 o
  -3   0  11        958.49       1878.85       324.47 o
  -2   0  11       1473.51       6867.65       349.01 o
  -1   0  11         38.70       7512.81       346.99 o
   0   0  11      36947.86      60547.52      1415.60 o
   1   0  11       8926.63      18856.92       553.36 o
   2   0  11        172.85       1360.11       491.26 o
   3   0  11      31596.02      40910.73      1091.39 o
   4   0  11       3202.27       4974.26       342.48 o
   5   0  11      15317.79      22014.82       824.21 o
   6   0  11         86.59        988.98       400.96 o
   7   0  11      17043.53      23371.09       947.76 o
   8   0  11        126.00       -210.90       421.79 o
   9   0  11       1133.92        553.10       612.52 o
  10   0  11         62.85        551.14      1031.92 o
  -9   1  11        289.80       2614.98      1958.30 o
  -8   1  11        697.61       2035.30      2192.83 o
  -7   1  11       5280.42       5534.36       662.92 o
  -6   1  11      24904.05      19159.19       744.67 o
  -5   1  11        133.47       3276.61       335.37 o
  -4   1  11         90.83       1403.43       245.13 o
  -3   1  11       7841.46      25350.84       861.36 o
  -2   1  11      14122.61      13756.84       486.50 o
  -1   1  11     275227.94     266369.94      5797.46 o
   0   1  11       5450.14       6360.54       303.27 o
   1   1  11        381.15       1875.75       336.89 o
   2   1  11       7442.88       4245.98       570.21 o
   3   1  11      25695.79      18375.16       746.97 o
   4   1  11       4102.13       2616.13       436.75 o
   5   1  11      34334.24      25839.44      1123.05 o
   6   1  11          7.97       -263.55       527.09 o
   7   1  11       1765.67       1691.10      1140.25 o
   8   1  11       2680.42        802.45       734.87 o
   9   1  11       3675.28       2116.47      1110.10 o
  10   1  11        651.54       -332.25      1223.45 o
  -8   2  11        742.97       1480.98       976.14 o
  -7   2  11        605.99        136.81      1403.25 o
  -6   2  11        368.91      11816.38       741.11 o
  -5   2  11       7616.29       7949.81       446.10 o
  -4   2  11          8.94       1484.25       235.35 o
  -3   2  11       7176.77      22318.40      1119.26 o
  -2   2  11      64400.23      52950.80      1533.69 o
  -1   2  11       9229.83      10659.30       551.10 o
   0   2  11      33659.81      30418.93      1026.71 o
   1   2  11       5982.49       7212.29       539.08 o
   2   2  11     187900.89     152853.78      4968.02 o
   3   2  11        881.14         19.09       508.46 o
   4   2  11      18338.86      16429.93       875.63 o
   5   2  11      11064.35       5788.53       647.43 o
   6   2  11      16315.57      13988.34      1025.12 o
   7   2  11        231.90       1131.12      1268.07 o
   8   2  11       1188.31       -112.11       693.66 o
   9   2  11        369.37       -335.18       670.36 o
  10   2  11        584.69       1101.63       784.56 o
  -8   3  11        112.17         43.52       987.95 o
  -7   3  11        220.85       1245.53      1012.27 o
  -6   3  11      53464.18      40028.76      1388.96 o
  -5   3  11      24643.99      23403.44       917.96 o
  -4   3  11        519.45        796.84       347.64 o
  -3   3  11       1704.11       7723.46       670.63 o
  -2   3  11      54603.64      51671.12      1697.06 o
  -1   3  11      24064.80      24405.50      1437.02 o
   0   3  11      52769.28      70850.00      2834.46 o
   1   3  11      12862.65      10897.66       939.71 o
   3   3  11          8.08       8556.33      1360.26 o
   4   3  11       6232.67      18126.08      1250.81 o
   5   3  11      10402.79      11884.71       762.57 o
   6   3  11      10676.30       9199.65       812.82 o
   7   3  11      10687.93      10179.68      1208.96 o
   8   3  11      16504.53      16330.41      1204.93 o
   9   3  11       7833.05       6896.97      1249.41 o
  10   3  11        187.74        680.41      1027.58 o
  -9   4  11        141.47       1837.13      1602.60 o
  -8   4  11        964.82        871.66      1610.42 o
  -7   4  11        265.24       2095.11      1497.07 o
  -6   4  11      21665.14      24017.72      2050.65 o
  -5   4  11      10250.42      12527.00      1499.05 o
  -4   4  11       3783.25      10416.92      1141.37 o
  -3   4  11       2274.82       6571.52       559.65 o
  -2   4  11      61260.73      52029.46      1826.55 o
  -1   4  11      66513.76      69064.34      6281.42 o
   0   4  11      31275.96      30111.78      2077.65 o
   1   4  11      13137.64      13280.40      1829.31 o
   2   4  11       6110.84       7301.61      1317.26 o
   3   4  11      36647.66      30109.39      2700.97 o
   4   4  11      25773.37      20435.14      2153.74 o
   5   4  11      34756.98      24523.73      2548.53 o
   6   4  11       7074.97       5204.14       665.25 o
   7   4  11       1237.41        595.16      1523.61 o
   8   4  11      17098.02      18207.13      2900.32 o
   9   4  11      10058.68       8923.76      2396.09 o
  10   4  11        987.81        293.16      1821.49 o
  -7   5  11       2509.33       2005.21      1520.52 o
  -6   5  11       5916.85       6287.36      1220.07 o
  -5   5  11       7457.59      11479.04      1485.16 o
  -4   5  11       2671.84       2629.66       594.98 o
  -3   5  11      82042.16      58094.14      2737.43 o
  -2   5  11       3460.72       3323.70       926.73 o
  -1   5  11       3912.13       3913.27       940.60 o
   0   5  11       7843.66       5151.55      4080.77 o
   1   5  11         59.93       3138.76      1063.19 o
   2   5  11       6501.29       8122.46      1457.98 o
   3   5  11        903.57       2024.75       945.93 o
   4   5  11      14120.59      12281.41      1633.87 o
   5   5  11      13275.32      18437.75      2173.29 o
   6   5  11        288.01        945.23       954.54 o
   7   5  11      21684.18      17734.17      2654.07 o
   8   5  11         64.48       5286.65      1392.20 o
   9   5  11        623.87        746.58      1684.69 o
  10   5  11       4647.32       4100.32      2114.65 o
  11   5  11       1289.72        992.83      2067.75 o
  -6   6  11       1482.42        605.86      1543.97 o
  -5   6  11        563.48       4667.99      1041.53 o
  -4   6  11       2103.71      16862.34      2177.19 o
  -3   6  11      47117.68      38189.60      2645.55 o
  -2   6  11      17626.47      25407.83      2477.24 o
  -1   6  11       7102.66       7939.60      1114.10 o
   0   6  11       6268.58       5904.32       908.71 o
   1   6  11      22041.12      22428.62      2427.36 o
   2   6  11      45211.92      56853.31      4717.91 o
   3   6  11       1060.99       2415.63      1063.19 o
   4   6  11      38021.15      24285.30      2501.62 o
   5   6  11        736.89       5534.84      1407.16 o
   6   6  11       3632.29      10177.63      1467.90 o
   7   6  11        472.57       3605.13      2274.91 o
   8   6  11       4666.19       9173.92      2161.56 o
   9   6  11          1.19       1195.71      1280.95 o
  10   6  11         41.75       -797.39      1798.04 o
  11   6  11       5630.62       6535.49      2595.43 o
  -6   7  11       1859.55       -304.89      1520.52 o
  -5   7  11       1247.97       4553.74      1841.04 o
  -4   7  11      15520.67      11181.46      1612.04 o
  -3   7  11       4661.84       4021.61      1231.00 o
  -2   7  11       5547.96       6467.29      1030.89 o
  -1   7  11      23557.94      22067.56      1539.11 o
   0   7  11       8163.04       9186.99      1146.69 o
   1   7  11       1231.72       3471.00      1250.81 o
   2   7  11      26813.29      19567.39      2345.27 o
   3   7  11      37567.74      28303.53      2880.78 o
   4   7  11        885.43       2216.28      1227.36 o
   5   7  11      63283.91      55098.03      9062.52 o
   6   7  11        573.24       1274.26      1344.62 o
   7   7  11       3189.13       4100.36      1265.79 o
   8   7  11        567.53       -748.53      1497.07 o
   9   7  11        323.25        674.28      1322.47 o
  10   7  11        100.79       -885.34      1770.68 o
  11   7  11        433.33       -994.79      1989.57 o
  -6   8  11        606.39       3080.12      1813.68 o
  -5   8  11       1860.76       1770.68      1708.14 o
  -4   8  11       2606.40       3576.54      1848.86 o
  -3   8  11      62620.62      34889.84      3920.51 o
  -2   8  11      10615.59      14807.79      1526.26 o
  -1   8  11       1942.71        290.67      1063.53 o
   0   8  11       9336.59      12691.42      1516.61 o
   1   8  11      15001.77      15658.60      2200.65 o
   2   8  11        481.09       2771.33      1246.90 o
   3   8  11      27094.60      23296.37      2685.34 o
   4   8  11       1157.03       3482.73      1368.08 o
   5   8  11        169.58       3067.74      1065.41 o
   6   8  11       1216.51       1907.49      1426.71 o
   7   8  11       7255.46       4913.35      1688.60 o
   8   8  11       4625.68       5226.05      1915.31 o
   9   8  11        149.36       -795.44      1590.88 o
  10   8  11        735.33       1532.24      1942.67 o
  -4   9  11        278.42       2048.20      1794.13 o
  -3   9  11        905.12      12074.24      2665.79 o
  -2   9  11       1850.14       2438.01       933.83 o
  -1   9  11       4631.44       8158.74      1078.43 o
   0   9  11      15771.47      25025.37      3413.14 o
   1   9  11       1296.79      15091.83      2357.00 o
   2   9  11       9015.37      17765.44      2501.62 o
   3   9  11       8012.81      15396.71      2208.46 o
   4   9  11      13131.23      15162.19      2267.10 o
   5   9  11        254.70       -183.71      1321.17 o
   6   9  11        254.73       3478.82      1586.97 o
   7   9  11       2747.92       4100.32      1696.41 o
   8   9  11       1395.35       3678.17      1813.68 o
   9   9  11       6440.74       4315.30      2059.93 o
  10   9  11       7026.79       8876.86      2654.07 o
  -2  10  11       2040.44       3835.41      1360.94 o
  -1  10  11         30.70       2824.07      1083.01 o
   0  10  11        411.04       1553.19      1035.88 o
   1  10  11      28859.27      28351.46      2477.03 o
   2  10  11         51.33         50.81      1289.90 o
   3  10  11      11896.27      12363.49      2329.64 o
   4  10  11          3.24       2528.99      1493.16 o
   5  10  11        498.36       2669.70      1536.15 o
   6  10  11      16924.50      16209.74      2650.16 o
   7  10  11       8119.74       5581.75      1923.12 o
   8  10  11      11271.67      13133.52      2685.34 o
   9  10  11        894.67       1168.73      1805.86 o
  -1  11  11      13076.22      12019.43      1410.06 o
   0  11  11       2476.12       2227.99       948.41 o
   1  11  11      10865.37      12983.58      1990.73 o
   2  11  11      20425.82      21389.76      2211.49 o
   3  11  11       1471.06       2470.35      1661.23 o
   4  11  11       1837.56       4420.84      1770.68 o
   5  11  11        282.75        895.11      1340.71 o
   6  11  11       2944.24       4186.31      1712.05 o
   7  11  11       5067.11       6152.43      1997.39 o
   8  11  11        604.98        938.11      1833.22 o
  -1  12  11      23199.23      23304.19      3330.29 o
   0  12  11        231.61       2197.85      1631.92 o
   1  12  11       6945.92       4518.56      2114.65 o
   2  12  11       1795.89       6871.65      2052.11 o
   3  12  11       1733.16       3994.78      1790.22 o
   4  12  11      24868.71      20548.49      2943.32 o
   5  12  11        357.95       4639.73      2009.12 o
   6  12  11       3258.48       7164.81      2032.57 o
   7  12  11       1096.13       3256.02      1891.85 o
   0  13  11       2574.05       2259.28      1887.94 o
   1  13  11        346.32       1157.00      1923.12 o
   2  13  11       2749.17       4135.50      2013.03 o
   3  13  11       7693.84       6813.02      2196.74 o
   4  13  11        354.36       1626.06      1774.59 o
   5  13  11         30.04       1368.08      1801.95 o
   6  13  11        391.88       1575.24      1923.12 o
  -2 -13  12       4528.15       4971.98      2020.84 o
  -6 -12  12       1187.71       1633.87      2274.91 o
  -5 -12  12       2707.13       5326.35      1514.88 o
  -4 -12  12       7901.82       7364.16      2063.84 o
  -3 -12  12       8926.03      10589.02      1781.59 o
  -2 -12  12       2737.14       4741.36      1876.22 o
  -1 -12  12       2017.80       4221.49      1809.77 o
   1 -12  12        329.61       -367.43      1493.16 o
  -6 -11  12       4415.38       6259.70      1557.21 o
  -5 -11  12       2966.48       3412.31      1357.71 o
  -4 -11  12         94.72       3509.05      1915.31 o
  -3 -11  12       3866.30       6548.52      1368.08 o
  -2 -11  12        551.88       3289.65      1213.94 o
  -1 -11  12       3747.18       3029.31      1590.88 o
   0 -11  12       1618.37       3928.33      1801.95 o
  -8 -10  12       8169.28      11784.99      3474.91 o
  -7 -10  12         64.36       -363.52      1348.53 o
  -6 -10  12       1584.46        985.01      1313.35 o
  -5 -10  12       1092.78       1923.53      1136.34 o
  -4 -10  12       1018.07       2462.49      1348.53 o
  -3 -10  12      13296.18      11508.82      1678.32 o
  -2 -10  12         22.71        511.73      1013.00 o
  -1 -10  12         43.79       -140.46       914.57 o
   0 -10  12       3392.51       3682.08      1692.50 o
   1 -10  12        664.52        965.47      1575.24 o
   2 -10  12      17572.53      18422.12      3037.13 o
  -8  -9  12        421.00       8583.70      1825.40 o
  -7  -9  12       3583.01       2556.76      1238.86 o
  -6  -9  12        109.84       3311.01      1219.16 o
  -5  -9  12       3310.26       4145.05      1228.64 o
  -4  -9  12       9745.07      14606.33      1760.60 o
  -3  -9  12       7524.38       8969.29      1503.16 o
  -2  -9  12      36975.18      38295.50      2811.97 o
  -1  -9  12        234.91       8008.41      1378.90 o
   0  -9  12        472.09       1801.95      1422.80 o
   1  -9  12       1130.41       2544.62      1528.34 o
   2  -9  12      26676.49      22186.28      2982.40 o
  -8  -8  12        635.48       4108.14      1328.99 o
  -7  -8  12       1931.08       6952.72      1329.31 o
  -6  -8  12       6240.58       6205.23      1298.60 o
  -5  -8  12       9827.20      12422.94      2319.87 o
  -4  -8  12         70.00       4386.09      1164.40 o
  -3  -8  12        438.82      11873.52      2646.25 o
  -2  -8  12      11804.76      11089.29      1539.92 o
  -1  -8  12       4458.81       5148.06      1116.46 o
   0  -8  12        108.09       1662.24       877.19 o
   1  -8  12       2339.04       2747.88      1434.53 o
   2  -8  12       9953.22       7692.49      1856.67 o
   3  -8  12        499.37        340.06      1430.62 o
   4  -8  12          4.96       1543.97      1571.33 o
 -10  -7  12        796.98       -492.51      2224.10 o
  -8  -7  12      14543.20       7328.98      2759.60 o
  -7  -7  12        317.24       2041.96       991.89 o
  -6  -7  12      27571.03      20158.49      1871.25 o
  -5  -7  12       1633.20       3795.87      1211.72 o
  -4  -7  12       2113.04       6088.16      1934.85 o
  -3  -7  12       8970.05      12189.31      1485.77 o
  -2  -7  12       4104.48       3816.36      1026.58 o
  -1  -7  12       9636.06       9809.86      1330.11 o
   0  -7  12      36361.32      30956.35      1608.90 o
   1  -7  12        340.87       2831.44       771.21 o
   2  -7  12         43.00       2124.47       736.32 o
   3  -7  12        944.77       1874.20       734.52 o
   4  -7  12       3761.10      12342.27      1426.71 o
   5  -7  12         48.14        354.44       733.51 o
   6  -7  12        222.35        236.52       787.66 o
   7  -7  12        393.09       -242.34      1149.18 o
  -9  -6  12        140.98       -594.14      1989.57 o
  -8  -6  12        851.37       3709.44      2106.84 o
  -7  -6  12      12492.71      15752.41      3256.02 o
  -6  -6  12        967.23       1012.96       884.81 o
  -5  -6  12        842.11      11403.52      1308.70 o
  -4  -6  12       1011.55       3754.66       614.28 o
  -3  -6  12      13820.30      20781.86      1549.00 o
  -2  -6  12       6893.27       8621.70       885.21 o
  -1  -6  12      31090.28      28092.28      1127.30 o
   0  -6  12       1024.75       4147.04       920.19 o
   1  -6  12         15.03       2629.01       473.91 o
   2  -6  12      19343.84      16073.68       963.06 o
   3  -6  12      48073.53      41179.27      1708.11 o
   4  -6  12       1860.30       2845.29       614.66 o
   5  -6  12        738.69       3799.34      1090.55 o
   6  -6  12       2126.06       3924.02       866.33 o
   7  -6  12      11994.31      10198.03      1692.50 o
 -10  -5  12         24.01        695.76      2290.55 o
  -9  -5  12       9599.14       9850.14      3005.86 o
  -8  -5  12       6053.21      10041.67      2779.15 o
  -7  -5  12       6596.20       8708.78      2411.72 o
  -6  -5  12      29048.26      23637.28      1891.85 o
  -5  -5  12      36713.20      29999.36      1341.07 o
  -4  -5  12       6141.20       6185.28       497.27 o
  -3  -5  12        311.50       1518.48       323.46 o
  -2  -5  12       8550.80      10751.96       676.78 o
  -1  -5  12      18295.75      17575.55       862.11 o
   0  -5  12       1337.39      10055.49       742.43 o
   1  -5  12       2254.15       4017.81       461.97 o
   2  -5  12       1972.81       1275.08       563.06 o
   3  -5  12       2433.48       1179.82       554.41 o
   4  -5  12       3756.86       3134.93       639.39 o
   5  -5  12      14378.10      13294.90      1232.97 o
   6  -5  12       6771.87       9150.03      1101.42 o
   7  -5  12       4515.28       3016.31       844.35 o
   8  -5  12         84.97       -504.23      1121.82 o
 -10  -4  12       1713.07       1665.14      2204.56 o
  -9  -4  12       1894.62       1598.69      2239.73 o
  -8  -4  12      13359.15      15256.00      3216.93 o
  -7  -4  12       2753.93       3857.97      1923.12 o
  -6  -4  12      34719.62      27173.89      3814.98 o
  -5  -4  12      20651.26      19572.28       842.31 o
  -4  -4  12      41762.50      31981.52      1235.98 o
  -3  -4  12      34990.30      32040.82      1088.50 o
  -2  -4  12        235.44       1104.77       356.34 o
  -1  -4  12     145913.34     121716.17      3479.45 o
   0  -4  12       7412.00      10571.22       636.93 o
   1  -4  12      34913.38      32133.68      1121.48 o
   2  -4  12       3034.67       8444.41       528.25 o
   3  -4  12      10953.05       9147.17       594.56 o
   4  -4  12       2496.50       1938.57       457.09 o
   5  -4  12        193.97       -188.18       376.35 o
   6  -4  12      19846.38      19056.43      1464.63 o
   7  -4  12       2731.18       4294.35      1344.78 o
 -10  -3  12       3634.38       3322.47      2462.54 o
  -9  -3  12       3701.35       4076.87      2403.90 o
  -8  -3  12        116.40        254.07      1813.68 o
  -7  -3  12      32146.49      25950.44      3740.71 o
  -6  -3  12      10879.45      14310.86       851.52 o
  -5  -3  12        400.74       6773.36       755.28 o
  -4  -3  12         85.05       1479.55       313.64 o
  -3  -3  12      40187.90      40792.93      1298.81 o
  -2  -3  12      18714.28      16920.24       680.07 o
  -1  -3  12      54951.80      45325.39      1420.80 o
   0  -3  12       1018.82       5140.74       389.53 o
   1  -3  12         21.62       -178.81       651.30 o
   2  -3  12      22934.75      17732.28       789.56 o
   3  -3  12        507.62       1806.81       330.72 o
   4  -3  12      28313.40      29404.37      1139.08 o
   5  -3  12       4903.62      13205.00      1061.24 o
   6  -3  12       3993.36       5494.68       614.44 o
   7  -3  12         99.46       3714.93       684.55 o
   8  -3  12        686.70         70.36      1043.65 o
 -10  -2  12       6424.46       7242.98      2841.69 o
  -9  -2  12      11572.83       7516.60      2724.42 o
  -8  -2  12      10198.10      15678.15      3181.75 o
  -7  -2  12        405.35       3285.45       657.27 o
  -6  -2  12      18222.97      14067.43       731.32 o
  -5  -2  12       9837.58       8251.98       461.72 o
  -4  -2  12       2119.30       4852.30       337.53 o
  -3  -2  12        922.13      11999.00       462.89 o
  -2  -2  12      83297.48      71795.41      1620.19 o
  -1  -2  12      16103.27      13843.44       499.40 o
   0  -2  12       9739.78       9071.35       547.74 o
   1  -2  12     107655.77      87129.75      2051.35 o
   3  -2  12      26993.87      21147.21       764.18 o
   4  -2  12       1343.21       4444.42       845.99 o
   5  -2  12        994.68       -386.74       773.48 o
   6  -2  12      13095.80      10689.04       588.44 o
   7  -2  12       2653.23       1990.90       480.65 o
   8  -2  12        222.04       -266.18       532.35 o
   9  -2  12        608.07        156.90       794.60 o
 -11  -1  12       7476.96       4819.53      2802.60 o
 -10  -1  12        349.32        125.08      2161.56 o
  -9  -1  12         60.76       2210.39       669.48 o
  -8  -1  12      40234.97      24021.70      2804.06 o
  -7  -1  12        299.53       1217.07       504.12 o
  -6  -1  12        908.05       3484.10       398.45 o
  -5  -1  12      13463.07      10404.74       483.13 o
  -4  -1  12        387.64       2653.27       296.19 o
  -3  -1  12       5648.10      15757.46       528.07 o
  -2  -1  12       4683.97       7743.41       370.81 o
  -1  -1  12      32062.34      27502.01       723.35 o
   0  -1  12       8573.67       9707.19       414.79 o
   1  -1  12       2526.45       5108.78       949.84 o
   2  -1  12      10393.04      11089.67       471.19 o
   3  -1  12      20071.88      21650.78      1104.26 o
   4  -1  12       9291.89       8031.67       719.97 o
   5  -1  12      50083.64      41810.93      1423.27 o
   6  -1  12      58897.16      51616.07      1685.09 o
   7  -1  12       4168.09       3882.12       488.53 o
   8  -1  12      12567.73      11977.78       851.26 o
   9  -1  12        462.17       1219.41       640.76 o
  -9   0  12        661.40       2439.89      1385.66 o
  -8   0  12       4753.10       7489.06       894.03 o
  -7   0  12        160.97       1520.42       511.61 o
  -6   0  12      11409.64      20387.41       784.83 o
  -5   0  12      18634.11      24782.61       761.61 o
  -4   0  12       1741.42       2558.35       286.43 o
  -3   0  12       3014.92       6512.76       371.14 o
  -2   0  12      86251.77     112234.00      2582.82 o
  -1   0  12        458.18       2150.59       227.65 o
   0   0  12        755.54       3189.65       259.83 o
   1   0  12        183.56        576.66       554.02 o
   2   0  12      48977.55      64705.92      1518.00 o
   3   0  12      13551.43      16692.73       542.23 o
   4   0  12      32293.77      46307.39      1228.94 o
   5   0  12      22695.45      25547.92       902.33 o
   6   0  12       7261.38       9969.38       560.62 o
   7   0  12       2475.68       2668.12       512.85 o
   8   0  12        192.07       -246.47       492.95 o
   9   0  12          5.29       -293.27       586.53 o
  10   0  12       2124.39       3768.07      1555.70 o
  -9   1  12       4843.86       6957.64      2517.26 o
  -7   1  12       1941.47       1680.36       662.85 o
  -6   1  12       2509.87       4275.84       439.67 o
  -5   1  12        246.32       2094.81       318.28 o
  -4   1  12       3636.33       4122.68       323.91 o
  -3   1  12      30297.00      25368.82       749.20 o
  -2   1  12      17690.63      15128.62       507.97 o
  -1   1  12        892.47      11011.03       654.49 o
   0   1  12       8433.54       9918.73       407.13 o
   1   1  12      60630.86      53604.72      1282.37 o
   2   1  12       2234.29       2290.46       710.24 o
   3   1  12      51598.15      41108.81      1086.71 o
   4   1  12       6384.95       7972.15       424.22 o
   5   1  12       7370.29       4327.32       510.44 o
   6   1  12       8387.88       3413.02       914.83 o
   7   1  12       7682.62       6449.08      1675.76 o
   8   1  12        248.88       -318.89       637.77 o
   9   1  12       2065.58       1322.67       731.91 o
  10   1  12         39.80       -383.06      1157.00 o
  -9   2  12       1639.12       1743.32      1919.21 o
  -8   2  12        571.30       -216.44       547.05 o
  -7   2  12       5143.98       4583.28      1444.30 o
  -6   2  12      25151.37      19515.14       834.86 o
  -5   2  12       2478.62       9692.80       515.28 o
  -4   2  12        712.72       1232.47       271.11 o
  -3   2  12      18150.67      12674.78       493.18 o
  -2   2  12      18121.18      25986.83      1121.66 o
  -1   2  12      14985.88      14969.19       675.09 o
   0   2  12        267.43       1307.44       312.46 o
   1   2  12      15576.75      13960.51      1066.15 o
   2   2  12      18258.86      25581.87      1089.11 o
   3   2  12      23144.31      12723.11       693.79 o
   4   2  12       2109.18       8450.54       774.76 o
   5   2  12      25617.16      21136.68       971.52 o
   6   2  12        990.92       -526.94      1053.88 o
   7   2  12      12287.52       8595.67      1423.37 o
   8   2  12       2938.89       2171.07       758.80 o
   9   2  12       4575.65       4194.34       867.05 o
  10   2  12        540.20        843.61       915.71 o
  -9   3  12        957.83       1966.12      1559.61 o
  -8   3  12        983.93       2347.82      1146.36 o
  -7   3  12        159.44       1667.39       986.67 o
  -6   3  12      21781.69      25528.75      1989.92 o
  -5   3  12      16315.51      13070.00       787.59 o
  -4   3  12        231.87        837.06       313.79 o
  -3   3  12      20617.16      27230.58      1063.75 o
  -2   3  12       4487.64       4535.43       408.56 o
  -1   3  12      30264.55      36391.63      1206.72 o
   0   3  12       1575.23       4281.04       388.72 o
   1   3  12        148.72       3780.07       613.68 o
   2   3  12      30782.36      28925.32      1129.66 o
   3   3  12      37689.87      42455.38      2557.12 o
   4   3  12      24964.67      27422.13      1217.77 o
   5   3  12       1369.66       2134.97       691.72 o
   6   3  12        989.91       1820.15       581.36 o
   7   3  12      19866.95      17315.74      1157.48 o
   8   3  12        107.18       3688.96       803.36 o
   9   3  12        624.35         40.39       969.21 o
  10   3  12       4144.76       8724.41      2403.90 o
  -9   4  12       1784.61       2665.79      1485.34 o
  -8   4  12       4046.35       3262.25      1217.45 o
  -7   4  12       4756.11       8089.14      1377.08 o
  -6   4  12      13299.96      13165.30      1649.89 o
  -5   4  12      20382.94      29483.41      2304.14 o
  -4   4  12       3879.93       5420.08       908.86 o
  -3   4  12       2278.33       1336.31       598.48 o
  -2   4  12        265.91       2843.46       407.39 o
  -1   4  12       2695.96       4606.90       881.43 o
   0   4  12      13044.38      18635.24      1659.74 o
   1   4  12        127.84       1829.31       985.01 o
   2   4  12      62198.17      48367.33      3979.15 o
   3   4  12       8255.92       8466.43      1348.53 o
   4   4  12        355.18       3334.20      1180.45 o
   5   4  12      11786.36      11242.29      1000.37 o
   6   4  12        258.86       -309.14       618.28 o
   7   4  12       2785.02       1535.64       915.07 o
   8   4  12         16.50       -861.89      1723.78 o
   9   4  12       1544.70        426.06      1825.40 o
  10   4  12        137.30        418.24      1821.49 o
  -7   5  12        442.62       3122.18      1136.69 o
  -6   5  12       9636.06      11291.13      1557.46 o
  -5   5  12       1285.35       2137.83       987.76 o
  -4   5  12       3349.66       3828.83      1134.28 o
  -3   5  12       1666.02       3193.23       663.48 o
  -2   5  12      87220.27      74059.09      3496.54 o
  -1   5  12          7.13       2142.57       779.50 o
   0   5  12        540.90       2626.99       718.90 o
   1   5  12       5122.63       4765.08       858.29 o
   2   5  12       6039.94       6754.38      1379.80 o
   3   5  12         85.83       2865.14      1059.28 o
   4   5  12      11062.71      11827.99      1672.96 o
   5   5  12         72.07       1993.48      1172.64 o
   6   5  12         73.18        547.23      1297.72 o
   7   5  12        806.37       2646.25      1551.79 o
   8   5  12      46608.75      45095.68      4397.39 o
   9   5  12        793.82       4264.49      1911.40 o
  10   5  12        291.93        816.94      1946.58 o
  11   5  12         46.13        171.99      2095.11 o
  -7   6  12       2886.77       3650.81      1727.68 o
  -6   6  12      20466.17      17253.65      1838.37 o
  -5   6  12        221.54       2955.81      1042.05 o
  -4   6  12       1128.66       4726.60      1224.56 o
  -3   6  12       3603.43       6535.56      1270.88 o
  -2   6  12       2880.60       2589.75       900.25 o
  -1   6  12      11712.21      17431.69      1623.72 o
   0   6  12      35522.62      55653.89      4434.52 o
   1   6  12        577.57       1806.15       662.86 o
   2   6  12      21303.30      27209.07      2740.06 o
   3   6  12       1421.78       5370.67      1325.08 o
   4   6  12        126.56       4874.26      1313.35 o
   5   6  12      13871.98      12605.84      2059.93 o
   6   6  12       1851.48       2102.93      1368.08 o
   7   6  12        914.11       2704.88      1606.51 o
   8   6  12       1577.59       3827.66      1388.77 o
   9   6  12       6405.18       7469.69      2317.91 o
  10   6  12          8.89        148.53      1958.30 o
  11   6  12       1216.86       1200.00      2192.83 o
  -6   7  12       2475.55       2200.65      1680.78 o
  -5   7  12      23830.58      24133.74      2654.07 o
  -4   7  12        279.48       -534.39      1068.77 o
  -3   7  12       2967.42       2612.03      1018.21 o
  -2   7  12       2961.17       1188.62       956.24 o
  -1   7  12      15853.30      16461.47      1357.69 o
   0   7  12       1634.82       3876.93       854.12 o
   1   7  12      32613.15      33905.55      2365.34 o
   2   7  12      13599.16      15256.00      2130.29 o
   3   7  12      19756.80      15584.33      2134.20 o
   4   7  12      31501.77      27310.70      2861.23 o
   5   7  12       9224.65       9592.16      1837.13 o
   6   7  12       7410.48       8302.26      1856.67 o
   7   7  12       8325.46       8188.91      2009.12 o
   8   7  12        544.02       -203.26      1563.51 o
   9   7  12        501.02       -840.39      1680.78 o
  10   7  12          0.03       -781.76      1923.12 o
  -5   8  12       1734.33       2384.36      1844.95 o
  -4   8  12       2813.85        297.83      3285.34 o
  -3   8  12        519.97       3575.33      1961.18 o
  -2   8  12      40391.86      31856.57      2560.37 o
  -1   8  12       1371.30       2910.80       823.37 o
   0   8  12      10530.55      15987.67      1618.11 o
   2   8  12       4464.83       5960.90      1559.61 o
   3   8  12       8522.33       7137.44      1766.77 o
   4   8  12      28401.63      27197.34      2935.50 o
   5   8  12       5334.20       4729.63      1637.78 o
   6   8  12      14406.22      13778.48      2337.45 o
   7   8  12       2677.72       4311.39      1731.59 o
   8   8  12      17570.88      16866.42      2872.96 o
   9   8  12          1.58       -766.12      1532.24 o
  10   8  12        158.87       1344.62      1985.66 o
  -4   9  12       6263.77       5589.57      2145.92 o
  -3   9  12      24725.90      14724.40      2677.52 o
  -2   9  12       4234.47      14975.45      1634.70 o
  -1   9  12      48249.68      46534.27      2666.23 o
   0   9  12       4526.18       6085.54      1018.73 o
   1   9  12      11440.01      28956.30      3240.38 o
   2   9  12        307.14       7239.07      1821.49 o
   3   9  12       9857.27      11323.76      2196.74 o
   4   9  12         15.99       3814.98      1532.24 o
   5   9  12       9618.04      14067.73      2458.63 o
   6   9  12       1125.53       1457.98      1528.34 o
   7   9  12       3570.62       2622.80      1614.33 o
   8   9  12        344.85       1145.27      1610.42 o
   9   9  12       1216.43       5714.65      2110.75 o
  -3  10  12      30128.91      21838.40      3447.55 o
  -2  10  12        170.17         50.51      1059.29 o
  -1  10  12      15302.10      18915.02      1646.85 o
   0  10  12        844.80      10211.59      1314.22 o
   1  10  12      76807.30      64321.11      4197.13 o
   2  10  12       1596.58       4667.09      1684.69 o
   3  10  12       2055.99       3560.91      1672.96 o
   4  10  12      15602.32      13774.57      2517.26 o
   5  10  12       5919.19       6191.52      1864.49 o
   6  10  12        277.99       2528.99      1586.97 o
   7  10  12        378.80       2872.96      1758.95 o
   8  10  12       1005.34       3768.07      1911.40 o
   9  10  12        111.64        179.80      1805.86 o
  -2  11  12       5513.69       6203.25      2536.80 o
  -1  11  12       1394.03       3029.20      1519.21 o
   0  11  12        806.52       4253.38      1109.81 o
   1  11  12       3274.40       2667.25      1329.86 o
   2  11  12      21501.87      20685.30      3005.86 o
   3  11  12      26037.59      20716.57      2900.32 o
   4  11  12       8329.89       8525.06      2231.92 o
   5  11  12       1790.98       3021.49      1715.96 o
   6  11  12       6946.94       8392.17      2192.83 o
   7  11  12       3938.70       6699.66      2114.65 o
   8  11  12        448.96       1282.08      1919.21 o
  -1  12  12       2791.80       5265.14      2200.65 o
   0  12  12       6348.04      11374.65      1388.97 o
   1  12  12       3850.29       4671.65      1209.83 o
   2  12  12       5120.18       7065.54      1658.86 o
   3  12  12       6071.76       8200.64      2181.10 o
   4  12  12       5125.39       8396.08      2302.28 o
   5  12  12        462.07       2231.92      1758.95 o
   6  12  12      13493.66      14892.48      2806.51 o
   7  12  12        822.64       2849.51      1805.86 o
   0  13  12          1.03       -472.96      1700.32 o
   1  13  12       1339.58       3861.88      2091.20 o
   2  13  12       2286.90       3869.70      2071.66 o
   3  13  12        358.23       1153.09      1700.32 o
   4  13  12        182.03       1133.55      1786.32 o
   5  13  12       3485.12       3662.53      2142.02 o
  -5 -12  13      16044.15      16517.53      2219.18 o
  -3 -12  13          3.35       1872.31      1508.79 o
  -2 -12  13       1337.92       1004.56      1571.33 o
  -1 -12  13         26.67       2431.27      1543.97 o
   0 -12  13       1856.70       3447.55      1837.13 o
  -6 -11  13      13360.88      14067.73      3603.90 o
  -5 -11  13        283.05       1579.15      1500.97 o
  -4 -11  13       8239.83      12914.92      1862.25 o
  -3 -11  13       3810.90       4156.81      1344.14 o
  -2 -11  13      21474.33      15861.20      1910.87 o
  -1 -11  13       1630.52       2427.36      1586.97 o
   0 -11  13       5247.26       3408.46      1712.05 o
   1 -11  13        218.55       1067.10      1626.06 o
  -7 -10  13       1073.49       2581.27      1374.94 o
  -6 -10  13         93.85       1266.33      1154.02 o
  -5 -10  13          6.19       -491.71       983.42 o
  -4 -10  13       6239.28       7635.86      1497.58 o
  -3 -10  13         20.51       1072.65      1025.08 o
  -2 -10  13      18340.34      13967.10      1851.00 o
  -1 -10  13       2667.53       2481.86      1122.31 o
   0 -10  13      18403.30      19641.66      2783.06 o
   1 -10  13        291.06       4037.78      1786.32 o
  -8  -9  13      26178.02      22426.83      2271.01 o
  -7  -9  13       2389.29       3294.62      1274.17 o
  -6  -9  13        674.71       1038.48      1080.30 o
  -5  -9  13       6911.14       8312.31      1487.43 o
  -4  -9  13       3207.99       6876.97      1437.58 o
  -3  -9  13       1873.83       5409.45      1300.26 o
  -2  -9  13      21725.07      23634.71      2114.62 o
  -1  -9  13        389.45      12844.39      1707.30 o
   0  -9  13       6627.70       9482.72      2040.39 o
   1  -9  13       2071.15        938.11      1457.98 o
   2  -9  13       9546.31       7536.14      2173.29 o
  -9  -8  13       2945.46       3682.08      2732.24 o
  -8  -8  13       2977.66       3483.68      1199.11 o
  -7  -8  13       3973.96       2647.01      1147.47 o
  -6  -8  13         13.33       1948.59      1097.02 o
  -5  -8  13        337.10       5076.86      1624.10 o
  -4  -8  13       7131.72      18854.14      1855.19 o
  -3  -8  13      12354.61       9774.21      1498.84 o
  -2  -8  13      11158.62      10172.04      1506.35 o
  -1  -8  13       6150.56       5283.25      1143.03 o
   0  -8  13      21446.57      19394.34      1808.83 o
   1  -8  13      11961.42      13368.05      2204.56 o
   2  -8  13       1835.45       3674.26      1586.97 o
   3  -8  13       8644.21       5999.99      2013.03 o
  -9  -7  13         78.35        261.89      2099.02 o
  -8  -7  13       1742.79        988.92      2052.11 o
  -7  -7  13      15243.08      12544.89      1554.16 o
  -6  -7  13       5042.10       4598.56      1197.12 o
  -5  -7  13       3928.22       1784.52       998.38 o
  -4  -7  13       1706.49       5833.11      1680.78 o
  -3  -7  13        603.46      21545.62      2415.63 o
  -2  -7  13      72453.64      64799.02      4005.25 o
  -1  -7  13       4656.35       5035.92      1059.64 o
   0  -7  13        532.38       1389.80       829.25 o
   1  -7  13       3208.24       4414.00       706.14 o
   2  -7  13       3624.67       4385.60       883.85 o
   3  -7  13       5552.72       5401.63       900.03 o
   4  -7  13       1096.41       3662.94       719.57 o
   5  -7  13       3414.49       6178.95       956.27 o
   6  -7  13        133.64       -370.24       740.49 o
   7  -7  13       1075.05        856.02      1215.63 o
  -9  -6  13        964.37       1477.52      2243.64 o
  -8  -6  13       4364.96       5507.48      2536.80 o
  -7  -6  13       5650.63      10354.38      2869.05 o
  -6  -6  13       4698.83       4145.63      1074.32 o
  -5  -6  13         13.50       2722.99       929.69 o
  -4  -6  13       8076.70      13909.48       993.37 o
  -3  -6  13      48031.86      42776.27      1604.06 o
  -2  -6  13          3.09        224.04       374.51 o
  -1  -6  13      17680.71      22771.39      1215.82 o
   0  -6  13       1892.46       4328.30       484.67 o
   1  -6  13      25547.40      24333.05       961.75 o
   2  -6  13       4604.51       6977.23       570.03 o
   3  -6  13       1199.54       1271.38       532.74 o
   4  -6  13       8158.84       6516.78       774.83 o
   5  -6  13       6650.85      18199.31      1844.95 o
   6  -6  13       6434.88       9645.51      1186.32 o
   7  -6  13       2296.00       1813.68      1153.09 o
 -10  -5  13      11165.62      11917.89      3611.72 o
  -9  -5  13       1275.05       1778.50      2337.45 o
  -8  -5  13       6608.40       9818.87      2876.87 o
  -7  -5  13         66.71       3975.24      2013.03 o
  -6  -5  13       6898.12       7665.13      2333.55 o
  -5  -5  13        471.38       3983.93       549.94 o
  -4  -5  13       6876.46       4996.62       552.02 o
  -3  -5  13       7431.71       7686.52       538.31 o
  -2  -5  13      29732.32      24160.80       916.46 o
  -1  -5  13       7266.95       8690.80       569.45 o
   0  -5  13       4009.87      15954.44      1324.81 o
   1  -5  13        440.45       1977.90       362.51 o
   2  -5  13       1663.17      10622.64      1120.90 o
   3  -5  13      28882.15      22523.53      1142.84 o
   4  -5  13       3182.31       1492.74       830.92 o
   5  -5  13       2514.09       3643.42       828.29 o
   6  -5  13       2389.58       2723.47       898.16 o
   7  -5  13       1126.23       1290.51       802.83 o
   8  -5  13          2.66       -281.43      1059.28 o
 -10  -4  13          3.00        484.69      2208.46 o
  -9  -4  13        788.15       1758.95      2349.18 o
  -8  -4  13       5954.79       9084.02      2626.71 o
  -7  -4  13      15348.54      16178.47      3248.20 o
  -6  -4  13      10923.59       9525.71      2485.99 o
  -5  -4  13         82.54       1940.61       469.14 o
  -4  -4  13       6110.12      13407.45      1329.22 o
  -3  -4  13       7452.08       6121.86       480.78 o
  -2  -4  13       2123.64      11648.19      1082.73 o
  -1  -4  13        185.15        827.41       314.62 o
   0  -4  13        765.87       2417.60       350.90 o
   1  -4  13      11336.97      10309.43       552.89 o
   2  -4  13       5361.36       7857.62       553.99 o
   3  -4  13      77147.20      64142.57      1913.77 o
   4  -4  13      10270.10       8631.11       571.25 o
   5  -4  13        219.85       -209.34       418.67 o
   6  -4  13        872.73       1162.03       539.25 o
   7  -4  13        541.47        824.55       611.49 o
   8  -4  13         10.96       -345.09       690.18 o
 -10  -3  13       9162.40       7250.80      2955.04 o
  -9  -3  13         68.36        -23.45      1841.04 o
  -8  -3  13          5.64       2579.80      2020.84 o
  -7  -3  13       4302.62       6422.14      2388.27 o
  -6  -3  13      19784.52      19866.57      1217.27 o
  -5  -3  13      14600.77      18217.36       914.18 o
  -4  -3  13        643.55       7292.78       659.49 o
  -3  -3  13       3132.20       6528.73       728.31 o
  -2  -3  13      27250.54      21851.52       817.30 o
  -1  -3  13       1565.08       2608.39       334.42 o
   0  -3  13        270.81        621.46       300.38 o
   1  -3  13      20920.98      34261.16      1154.70 o
   2  -3  13        937.53       1025.40       306.08 o
   3  -3  13       3630.88       4248.40       421.03 o
   4  -3  13       8299.74       9919.35       570.44 o
   5  -3  13          5.60        715.32       457.70 o
   6  -3  13      11255.81      14243.97       784.65 o
   7  -3  13        262.74        218.64       516.70 o
   8  -3  13       1252.98       1431.91       775.47 o
   9  -3  13      10944.19      10870.34      1755.05 o
 -10  -2  13         82.39       1000.65      2228.01 o
  -9  -2  13         73.50        246.25      1989.57 o
  -8  -2  13       2835.30       6590.22      2415.63 o
  -7  -2  13      25179.29      17345.77      1997.74 o
  -6  -2  13       1633.51       1794.67       503.84 o
  -5  -2  13      25934.47      24339.19      1376.60 o
  -4  -2  13      46827.03      33212.98      1059.12 o
  -3  -2  13        106.97       1244.86       255.93 o
  -2  -2  13      12950.31      17200.80       534.74 o
  -1  -2  13      45511.18      31873.55       914.27 o
   1  -2  13      21775.55      18738.37       612.96 o
   2  -2  13      19062.62      14644.08       532.11 o
   3  -2  13      45038.74      37286.33      1309.18 o
   4  -2  13       1019.27       1234.17       614.54 o
   5  -2  13       6250.97       3071.33       645.72 o
   6  -2  13        396.38        640.90      1416.09 o
   7  -2  13       5165.28       3705.03       636.84 o
   8  -2  13       1458.16       1574.52       595.70 o
   9  -2  13        629.32       1183.34       681.54 o
 -10  -1  13       2840.94       1391.57       704.80 o
  -9  -1  13      13157.14       9480.92      2044.30 o
  -8  -1  13        235.37       2733.25       623.07 o
  -7  -1  13      11078.74       7005.49       937.11 o
  -6  -1  13      18908.08      14678.52       929.80 o
  -5  -1  13         84.67        953.69       296.61 o
  -4  -1  13        981.27       3914.26       314.70 o
  -3  -1  13       2470.78      14210.20       520.71 o
  -2  -1  13       7704.29       8191.82       399.48 o
  -1  -1  13      57836.05      55183.89      1293.11 o
   0  -1  13      24038.46      22895.74       714.19 o
   1  -1  13      11304.61      21601.11       836.62 o
   2  -1  13      17260.93      22759.10      1222.80 o
   3  -1  13       1522.76       1620.72       319.69 o
   4  -1  13       6889.41       7446.05       506.76 o
   5  -1  13        385.55        608.76       654.88 o
   6  -1  13       9785.23       8317.40       669.12 o
   7  -1  13      13219.34      12083.18       685.57 o
   8  -1  13       2791.93       2641.74       609.00 o
   9  -1  13       3550.92       3774.04       654.20 o
  10  -1  13        240.19       2575.89      1137.46 o
 -10   0  13       9870.82      10624.08      3248.20 o
  -9   0  13      17459.12      14630.59      1852.77 o
  -8   0  13       2163.93       3926.61       815.82 o
  -7   0  13       3952.20       5535.52       671.43 o
  -6   0  13      33059.06      36816.99      1161.58 o
  -5   0  13        482.45       3763.01       384.81 o
  -4   0  13       2139.43       5110.35       362.17 o
  -3   0  13       8071.73      14752.47       512.36 o
  -2   0  13       6430.56      14867.64       532.72 o
  -1   0  13     142890.30     190476.14      4438.01 o
   0   0  13      24509.25      27656.38       755.14 o
   1   0  13       4263.83       6555.79       370.63 o
   2   0  13       2454.66      11083.04       456.20 o
   3   0  13       9632.43      10398.97       442.88 o
   4   0  13       2740.20       2433.96       358.33 o
   5   0  13      29137.16      40721.64      1097.58 o
   6   0  13       1187.56       1370.48       414.69 o
   7   0  13       7475.48      11262.97       749.76 o
   8   0  13        119.05       -188.11       516.15 o
   9   0  13         98.91       -264.17       581.56 o
  10   0  13        376.27       -461.24      1254.72 o
 -10   1  13       1365.03      -1076.87      2153.74 o
  -9   1  13        100.62       1571.33      1946.58 o
  -8   1  13        327.55       1276.69       690.63 o
  -7   1  13       9002.90       7469.94       912.16 o
  -6   1  13         61.55       3385.71       458.30 o
  -5   1  13          1.70        389.05       303.33 o
  -4   1  13      10752.33       9623.01       443.34 o
  -3   1  13      38650.98      29309.86       828.12 o
  -2   1  13       2929.78       5434.33       482.31 o
  -1   1  13      22653.56      32207.41      1103.75 o
   0   1  13       6475.51      10792.35       581.17 o
   1   1  13      71273.64      64432.86      1483.71 o
   2   1  13      68778.18      59251.62      1626.32 o
   3   1  13      10808.09       9206.64       454.58 o
   4   1  13      29188.78      21910.28       810.74 o
   5   1  13       6467.49       3506.85       904.43 o
   6   1  13      24710.74      18210.63      1074.10 o
   7   1  13       2453.63       3272.97       767.48 o
   8   1  13        857.87        192.91       700.94 o
   9   1  13       4913.12       5206.89      1009.97 o
  10   1  13        429.64       -437.17       898.26 o
  -9   2  13       2687.44       2704.88      2138.11 o
  -8   2  13        681.45       4190.22      2032.57 o
  -7   2  13      25394.78      22073.70      3185.66 o
  -6   2  13      15060.76      11379.82       621.10 o
  -5   2  13      12131.80      14890.25       725.51 o
  -4   2  13      10641.45      13702.01       604.44 o
  -3   2  13      13151.49      12277.86       450.60 o
  -2   2  13      41196.48      41316.52      1148.93 o
  -1   2  13       6838.86      14098.73       665.69 o
   0   2  13      27877.76      26434.24       964.17 o
   1   2  13      20011.20      20959.97      1084.01 o
   2   2  13      11285.57      11712.43       670.77 o
   3   2  13       3281.98       5523.23       557.14 o
   4   2  13         22.79      14080.76      1548.41 o
   5   2  13       5224.41       2884.72       600.85 o
   6   2  13      14552.41      12494.24       928.28 o
   7   2  13        217.10         54.65       685.27 o
   8   2  13        951.82        834.32       718.91 o
   9   2  13        225.57       -350.33       700.66 o
  10   2  13         10.36        597.62       894.13 o
  11   2  13        722.22       1293.81      1614.33 o
  -9   3  13       2777.83       4764.81      2263.19 o
  -8   3  13        552.69       2286.64      1758.95 o
  -7   3  13       6217.50       5008.75      1206.14 o
  -6   3  13        933.19      14000.38      1109.61 o
  -5   3  13       9460.33      11412.90      1487.94 o
  -4   3  13      39034.72      23629.41       971.05 o
  -3   3  13        318.26       1315.86       360.18 o
  -2   3  13      43164.77      40995.09      1432.51 o
  -1   3  13       3315.89       8259.78       866.92 o
   0   3  13       4501.41      40616.21      4440.38 o
   1   3  13      16816.62      15666.90      1020.93 o
   2   3  13       6698.27       6059.33       467.80 o
   3   3  13       1508.10       1011.65       512.29 o
   4   3  13       4029.82       4064.79       579.42 o
   5   3  13      30238.71      28534.87      1355.03 o
   6   3  13      23699.32      19105.55      1145.70 o
   7   3  13       7593.42       9189.43       967.44 o
   8   3  13       7329.02       5052.97       901.61 o
   9   3  13         94.37       -457.89       915.77 o
  10   3  13        455.36       8638.42      2380.45 o
  -8   4  13       1005.91       1683.53      1109.51 o
  -7   4  13       8132.14       9531.60      1484.82 o
  -6   4  13       8180.71      10433.47      1494.91 o
  -5   4  13       4279.35      15022.12      1686.89 o
  -4   4  13          5.53        797.57       402.84 o
  -3   4  13       1288.94       4768.49       620.67 o
  -2   4  13        395.54       2524.98       434.99 o
  -1   4  13       3361.84       3265.92       476.17 o
   1   4  13      20025.43      20527.44      1448.66 o
   2   4  13      25915.38      25988.45      1857.79 o
   3   4  13      22439.61      19540.03      2091.20 o
   4   4  13         11.16        900.64      1442.34 o
   5   4  13       4038.01       6226.34       708.02 o
   6   4  13        276.77       -356.76       713.52 o
   7   4  13       7806.15       9642.98      2153.74 o
   8   4  13      12442.22      12265.77      2618.89 o
   9   4  13        112.79       -852.12      1704.23 o
  10   4  13       4433.15       6085.98      2353.09 o
  -7   5  13      17331.24      17054.87      1890.74 o
  -6   5  13      41264.35      33514.33      2622.11 o
  -5   5  13       3222.83       5505.95      1213.24 o
  -4   5  13          8.80       -136.00      1027.67 o
  -3   5  13      47568.63      42421.00      2868.56 o
  -2   5  13       6683.63       3959.94       566.74 o
  -1   5  13       3270.91       2633.25       931.94 o
   0   5  13       7324.91      11713.69      1249.15 o
   1   5  13      15759.54      20043.19      1631.71 o
   2   5  13      41092.12      34706.66      2618.89 o
   3   5  13      18540.63      14544.60      1829.31 o
   4   5  13         52.98       1082.73      1035.83 o
   5   5  13        974.47       2321.82      1289.90 o
   6   5  13        861.31        715.31      1344.62 o
   7   5  13       1366.87       1715.96      1516.61 o
   8   5  13       5075.94       8853.40      2169.38 o
   9   5  13       6222.58       5499.66      2243.64 o
  10   5  13        472.94       -246.25      1895.76 o
  -8   6  13       2961.00       3889.24      1825.40 o
  -6   6  13       2348.64       5132.87      1236.00 o
  -5   6  13      11137.87      15148.36      1764.93 o
  -4   6  13       1627.03        496.47      1084.25 o
  -3   6  13      27646.72      21564.99      2224.91 o
  -2   6  13       5215.23       7068.74      1142.73 o
  -1   6  13      34141.16      38115.95      2705.26 o
   0   6  13      13714.78      17666.73      1578.09 o
   1   6  13       2960.52      13911.62      1436.48 o
   2   6  13      14316.60      11452.75      1805.86 o
   3   6  13       8014.50      10631.90      1825.40 o
   4   6  13      15076.91      15725.05      2079.47 o
   5   6  13      10854.15      22815.59      2571.98 o
   6   6  13       5367.07       5362.86      1672.96 o
   7   6  13       1381.02       1590.88      1700.32 o
   8   6  13       1391.55       4440.38      1864.49 o
   9   6  13       3900.15       8708.78      2431.27 o
  10   6  13       1763.96        680.13      1942.67 o
  -8   7  13        574.70       2501.62      1813.68 o
  -6   7  13       1704.11       3142.67      1852.77 o
  -5   7  13       3588.11       4559.95      1192.38 o
  -4   7  13       1713.13       7952.68      1573.75 o
  -3   7  13      12185.29       7623.19      1250.85 o
  -2   7  13       7991.97       9919.28      1371.73 o
  -1   7  13       8331.23       9465.40      1145.42 o
   0   7  13       3877.41       3707.81       882.09 o
   1   7  13       1170.63       4967.67       966.57 o
   2   7  13      29407.46      26392.13      2876.87 o
   3   7  13      11610.77      12797.37      1958.30 o
   4   7  13      27093.79      22076.83      2571.98 o
   5   7  13         77.36       4373.93      1403.25 o
   6   7  13        573.93       2317.91      1368.08 o
   7   7  13       2520.84       3064.49      1559.61 o
   8   7  13       6640.02       6719.21      2095.11 o
   9   7  13          8.12       -852.12      1704.23 o
  10   7  13        619.99        570.68      2016.93 o
  -6   8  13       2760.73       2892.50      1880.13 o
  -5   8  13         43.12       5038.43      2056.02 o
  -4   8  13       4252.96       6285.06      1517.03 o
  -3   8  13       3930.47       4461.71      1183.70 o
  -2   8  13       7390.61      10609.40      1411.24 o
  -1   8  13      22277.96      20616.71      1751.02 o
   0   8  13       4914.01       5294.77      1049.97 o
   1   8  13        465.39       1363.25       845.92 o
   2   8  13      32630.69      26059.88      2998.04 o
   3   8  13      15532.88      13235.15      2095.11 o
   4   8  13       9762.36      10878.16      2048.20 o
   5   8  13       2112.40       3084.03      1457.98 o
   6   8  13       1217.08       1024.10      1387.62 o
   7   8  13       3768.01       2091.20      1579.15 o
   8   8  13        240.32       1731.59      1747.23 o
   9   8  13        415.14       -805.21      1610.42 o
  10   8  13       4409.59       4080.77      2337.45 o
  -6   9  13       3944.99       5550.48      2263.19 o
  -5   9  13       4594.96       8622.78      2485.99 o
  -4   9  13      11688.74      10846.88      2634.52 o
  -3   9  13      23179.90      18759.63      2263.70 o
  -2   9  13       9911.43       8800.75      1337.68 o
  -1   9  13      11439.00      10465.80      1321.11 o
   0   9  13       3887.03      16378.70      1469.15 o
   1   9  13          7.02       1779.48      1004.56 o
   2   9  13       2513.12       2239.74      1465.80 o
   3   9  13      10826.48      14837.75      2525.08 o
   4   9  13       7418.89      13989.55      2364.82 o
   5   9  13       9754.10      16878.14      2493.81 o
   6   9  13       9199.23      10854.70      2267.10 o
   7   9  13       1037.39       4319.21      1844.95 o
   8   9  13      15520.84      11194.77      2528.99 o
   9   9  13        714.72       1043.65      1798.04 o
  -3  10  13        725.28        566.77      1962.21 o
  -2  10  13       4583.02       5004.18      1240.78 o
  -1  10  13        650.28        555.86       892.30 o
   0  10  13       1369.34       5142.65      1211.21 o
   1  10  13         26.42      15540.45      1759.75 o
   2  10  13      31269.45      28510.70      3353.74 o
   3  10  13         20.63       2396.09      1559.61 o
   4  10  13       3017.14       2568.07      1594.79 o
   5  10  13        834.49       1106.19      1504.88 o
   6  10  13       2672.33       5292.50      1860.58 o
   7  10  13       4765.01       4737.45      2016.93 o
   8  10  13       6805.06       4198.04      2138.11 o
   9  10  13       6953.17       6148.52      2368.72 o
  -2  11  13        443.54       1881.77      1348.82 o
  -1  11  13         35.12       3263.24      1041.53 o
   0  11  13      12200.08      12965.92      1454.05 o
   1  11  13        710.17       2609.48      1029.60 o
   2  11  13        671.65       2720.52      1708.14 o
   3  11  13      10385.30       9498.35      2286.64 o
   4  11  13       4089.31       6066.44      1876.22 o
   5  11  13       1210.10       1614.33      1661.23 o
   6  11  13        937.19       2329.64      1751.14 o
   7  11  13       2846.63       3728.98      1942.67 o
   8  11  13       3674.29       4463.83      2228.01 o
  -1  12  13        240.18       1274.26      1852.77 o
   0  12  13       3806.56       9338.41      1866.96 o
   1  12  13      20575.50      19813.88      1852.79 o
   2  12  13       3157.83       3748.71      1426.21 o
   3  12  13        146.60       2884.69      1755.05 o
   4  12  13        353.56        445.60      1583.06 o
   5  12  13        697.36       2282.73      1688.60 o
   6  12  13        103.09       4510.74      1938.76 o
   7  12  13      16969.21      15592.15      3001.95 o
   0  13  13         96.94        312.70      1817.59 o
   1  13  13        380.84       1336.81      1911.40 o
   2  13  13         19.76        680.13      1766.77 o
   3  13  13       1548.81       2611.07      1930.94 o
   4  13  13        360.19       -523.78      1715.96 o
   5  13  13        139.49         89.90      1837.13 o
  -4 -12  14        357.80       1555.70      2161.56 o
  -3 -12  14        918.44       2617.89      1290.42 o
  -2 -12  14        140.86        832.57      1508.79 o
   0 -12  14         15.21       -715.31      1430.62 o
  -6 -11  14         32.53       2689.25      2439.08 o
  -5 -11  14       5750.75       7727.67      2177.19 o
  -4 -11  14         78.16        407.26      1180.48 o
  -3 -11  14      24963.03      22567.09      2315.06 o
  -2 -11  14        129.68       1154.71      1154.19 o
  -1 -11  14        266.41        910.75      1555.70 o
  -7 -10  14       1425.15       3345.92      2634.52 o
  -6 -10  14       7413.56       3748.53      2501.62 o
  -5 -10  14        250.72        436.06      1118.63 o
  -4 -10  14       1581.91       1646.09      1176.78 o
  -3 -10  14       1702.03       2763.78      1222.76 o
  -2 -10  14        152.48        687.18      1064.95 o
  -1 -10  14       5973.77       5833.71      1366.01 o
   0 -10  14       2112.64       2998.04      1626.06 o
   1 -10  14      11400.17      11085.32      2423.45 o
  -7  -9  14      12624.07      13520.99      1929.03 o
  -6  -9  14       4040.10       5080.97      1324.45 o
  -5  -9  14          9.64        359.38      1031.11 o
  -4  -9  14        150.75       9207.03      1534.54 o
  -3  -9  14       8578.00       8736.81      1571.03 o
  -2  -9  14         20.65        431.89       993.07 o
  -1  -9  14        435.16       1200.35       958.50 o
   0  -9  14       6709.33       5837.17      1312.24 o
   1  -9  14         36.59       1133.55      1500.97 o
  -9  -8  14        763.01       1121.82      2513.35 o
  -8  -8  14       8148.14       6707.48      2845.60 o
  -7  -8  14       3070.70       2418.67      1272.31 o
  -6  -8  14       5272.01       5121.90      1302.55 o
  -5  -8  14       3994.37       3619.42      1191.56 o
  -4  -8  14       5298.22       6956.71      1395.60 o
  -3  -8  14       2975.23       4288.24      1212.67 o
  -2  -8  14       3022.32       3163.05      1127.69 o
  -1  -8  14        501.52        266.10       900.38 o
   0  -8  14       7236.27       9581.02      1423.13 o
   1  -8  14          1.62        356.59       849.94 o
   2  -8  14      32704.98      32517.20      3482.73 o
   3  -8  14       5975.16       6992.82      2056.02 o
  -9  -7  14          8.09       -730.94      1973.94 o
  -8  -7  14         65.18       -660.59      1950.48 o
  -7  -7  14       4282.89       4261.34      1146.83 o
  -6  -7  14      17228.80      14703.62      1716.98 o
  -5  -7  14        228.47        407.00       970.85 o
  -4  -7  14       9276.63      12362.36      1535.04 o
  -3  -7  14       7449.52      16700.76      1915.31 o
  -2  -7  14       5386.94      13809.12      1570.91 o
  -1  -7  14      23958.38      22647.18      1914.31 o
   0  -7  14        979.88       1945.09       918.57 o
   1  -7  14       4475.45       3155.00       686.48 o
   2  -7  14      18333.01      15733.36      1257.17 o
   3  -7  14       2789.68       2928.23       835.88 o
   4  -7  14       4413.39       2536.80      1071.01 o
   5  -7  14        649.05       1409.36       773.65 o
   6  -7  14       1245.61        877.80       831.60 o
   7  -7  14        929.77       1184.17       827.77 o
 -10  -6  14       2614.03       3904.88      2693.15 o
  -9  -6  14       1961.70      13778.48      3775.89 o
  -8  -6  14       1747.91       2865.14      2126.38 o
  -7  -6  14      10337.17      14431.24      3232.57 o
  -6  -6  14      47230.44      34892.59      4237.13 o
  -5  -6  14      10303.75       9271.47      1369.93 o
  -4  -6  14       7492.57       5945.30       802.47 o
  -3  -6  14      15132.43      17502.17       909.21 o
  -2  -6  14      40988.95      36481.14      1436.81 o
  -1  -6  14          7.62       3128.01       478.03 o
   0  -6  14      10908.28      10454.45       956.29 o
   1  -6  14        194.01       3709.96       517.26 o
   2  -6  14       1415.55      11387.80       725.69 o
   3  -6  14      12706.85      14485.05       943.72 o
   4  -6  14        209.75       2209.59       718.56 o
   5  -6  14        555.41       -349.87       699.74 o
   6  -6  14       2076.22       2585.19       882.81 o
   7  -6  14       1119.80       2527.99       876.05 o
   8  -6  14       2806.37       4096.41      1356.35 o
 -10  -5  14      11945.77      11675.55      3529.63 o
  -9  -5  14         13.68        813.03      2267.10 o
  -8  -5  14       6318.19       5984.35      2654.07 o
  -7  -5  14       1643.90       2833.87      2110.75 o
  -6  -5  14      26631.23      25098.32      3857.97 o
  -5  -5  14       6757.62       6953.48       805.11 o
  -4  -5  14      35547.18      34151.70      1391.89 o
  -3  -5  14      57174.93      51575.79      1672.34 o
  -2  -5  14       8052.91       9147.05       592.79 o
  -1  -5  14      35909.69      30264.65      1090.78 o
   0  -5  14       6809.19      13400.59       685.01 o
   1  -5  14       3927.99       4531.40       530.19 o
   2  -5  14      10338.77       9624.58       637.42 o
   3  -5  14       2280.75       1214.60       516.22 o
   4  -5  14          0.29       -297.68       595.35 o
   5  -5  14         45.94       -377.74       755.48 o
   6  -5  14       1492.42       3582.10      1471.66 o
   7  -5  14       9399.23       8478.15      1144.02 o
   8  -5  14        811.32        562.87      1176.54 o
 -10  -4  14       4561.63       3240.38      2794.78 o
  -9  -4  14       1114.95       1989.57      2196.74 o
  -8  -4  14         25.06       1848.86      2059.93 o
  -7  -4  14      40208.32      37309.38      4889.89 o
  -6  -4  14       2060.53       4334.85      1985.66 o
  -5  -4  14        239.32       1359.14       459.86 o
  -4  -4  14      16476.94      19338.07      1008.73 o
  -3  -4  14      19712.07      25050.44      1079.12 o
  -2  -4  14       2063.22       3729.47       410.71 o
  -1  -4  14      18602.72      17671.66       750.93 o
   0  -4  14       2256.18       3281.94       376.42 o
   1  -4  14      35532.00      33530.34      1081.60 o
   2  -4  14       4104.79       4810.73       692.54 o
   3  -4  14       4120.46       5265.46       717.20 o
   4  -4  14      26622.68      25039.86       920.08 o
   5  -4  14      10774.72       8227.19       640.79 o
   6  -4  14        538.86       -346.04       692.08 o
   7  -4  14         14.04       -284.70       569.39 o
   8  -4  14       1993.65        782.80       801.41 o
 -10  -3  14       1966.65       2493.81      2552.44 o
  -9  -3  14       2359.99       2372.63      2306.18 o
  -8  -3  14       8983.56       6316.60      2485.99 o
  -7  -3  14       1997.54       4405.20      2126.38 o
  -6  -3  14       4119.02       6926.58      1099.18 o
  -5  -3  14      24576.78      23352.07      1066.63 o
  -4  -3  14      23495.06      22386.48       997.48 o
  -3  -3  14      13833.43      14876.70       677.44 o
  -2  -3  14      51812.63      43538.81      1409.27 o
  -1  -3  14      82498.55      80145.93      2522.72 o
   0  -3  14      10025.83       7807.80       483.86 o
   1  -3  14         66.17        651.24       259.39 o
   2  -3  14       1916.82       4850.35       378.41 o
   3  -3  14      17638.43      13688.38       681.63 o
   4  -3  14       5583.06       2668.07       431.27 o
   5  -3  14      16455.30      16502.86      1254.27 o
   6  -3  14         49.37       1237.62       481.19 o
   7  -3  14       4300.89       3383.45       609.52 o
   8  -3  14       2955.18       3764.72       744.30 o
   9  -3  14       1007.70       3951.78      1387.62 o
 -10  -2  14        333.32       -558.96      2153.74 o
  -9  -2  14      11061.87       8767.41      2982.40 o
  -8  -2  14       6392.74       9510.08      2747.88 o
  -7  -2  14       1155.76       3111.29       996.70 o
  -6  -2  14       1443.04       2132.80       441.33 o
  -5  -2  14        404.96      15702.40       694.11 o
  -4  -2  14      10709.15       9272.52       480.63 o
  -3  -2  14      27399.64      27599.95       802.27 o
  -2  -2  14       5514.48       5504.34       342.63 o
  -1  -2  14      52632.89      40440.61      1077.62 o
   0  -2  14       7428.46       6950.19       439.31 o
   1  -2  14        700.82       1922.15       326.72 o
   2  -2  14       6646.33       7237.92       512.36 o
   3  -2  14      22042.03      15370.64       799.63 o
   4  -2  14      10725.32       9930.80       576.44 o
   5  -2  14      24913.65      25011.34      1346.31 o
   6  -2  14        586.98        848.07       485.12 o
   7  -2  14       3916.51       2660.19       582.04 o
   8  -2  14        396.54        162.67       613.83 o
   9  -2  14         90.12        350.65       780.62 o
  10  -2  14         18.89       -183.71      1149.18 o
 -10  -1  14         33.22       -168.23       903.69 o
  -9  -1  14         41.59        697.15       669.16 o
  -8  -1  14       1080.48       2323.58       790.90 o
  -7  -1  14        591.52       2064.47       539.50 o
  -6  -1  14      10973.42      10606.08       962.31 o
  -5  -1  14       1391.85       4479.64       400.10 o
  -4  -1  14      20202.00      15282.90       582.52 o
  -3  -1  14         11.00       1064.65       266.58 o
  -2  -1  14      18160.84      23592.02       703.54 o
  -1  -1  14       1575.84       4607.56       397.39 o
   0  -1  14      36407.22      39179.94      1023.35 o
   1  -1  14       4728.56       5907.01       393.47 o
   2  -1  14       3012.41       4593.09       349.24 o
   3  -1  14      14090.33      11795.61       528.07 o
   4  -1  14        322.74        357.32       488.58 o
   5  -1  14      16709.16      15101.96       980.56 o
   6  -1  14          2.69        331.99       462.32 o
   7  -1  14        525.44       1865.23       438.91 o
   8  -1  14        818.22       1169.71       554.94 o
   9  -1  14       1752.93       2003.01       628.88 o
  10  -1  14       8146.54       9885.32      1751.14 o
 -10   0  14        424.56       1039.74      2302.28 o
  -9   0  14       6533.60       9517.90      2771.33 o
  -8   0  14      18037.96      17265.09      1294.45 o
  -7   0  14      12345.96      14220.68      1269.42 o
  -6   0  14       1440.06       3229.04       435.56 o
  -5   0  14      17494.74      23931.40       838.22 o
  -4   0  14        210.22       1356.83       276.14 o
  -3   0  14       6201.71      11309.05       463.67 o
  -2   0  14       1568.55       2213.43       283.57 o
  -1   0  14       2836.19       4306.27       489.97 o
   0   0  14      24171.44      27360.35       788.63 o
   1   0  14      48680.40      64058.00      1665.19 o
   2   0  14      46333.33      60800.36      1453.22 o
   3   0  14      15333.56      16966.11       584.69 o
   4   0  14      21642.01      26184.89       871.10 o
   5   0  14       4918.32       7190.59       506.44 o
   6   0  14      13522.95      15934.98       768.76 o
   7   0  14       2083.16       2633.34       521.94 o
   8   0  14       3025.61       4861.54       736.92 o
   9   0  14        923.51       2414.16       683.36 o
  10   0  14       1694.44       1778.66      1011.42 o
 -10   1  14       2389.47        828.66      2212.37 o
  -9   1  14          5.61       -230.62      1911.40 o
  -8   1  14       5795.16       4267.61      1438.43 o
  -7   1  14       8336.21       5843.26       908.93 o
  -6   1  14      21202.28      14647.36       799.43 o
  -5   1  14       1177.27       3391.59       392.91 o
  -4   1  14      20406.17      16811.49       645.07 o
  -3   1  14        496.56        877.36       268.80 o
  -2   1  14      34267.93      35116.00       902.44 o
  -1   1  14      16521.88      12777.57       545.52 o
   0   1  14      18283.81      26657.68       727.25 o
   1   1  14       2815.84       3006.71       390.29 o
   2   1  14       4795.34       8187.81       469.97 o
   3   1  14        197.43       -279.53       559.06 o
   4   1  14       6392.83       6051.51       503.23 o
   5   1  14       8676.28       3094.58       998.27 o
   6   1  14       2130.94       -313.54       627.07 o
   7   1  14      15822.16      13176.58      1154.41 o
   8   1  14          3.12       -334.66       669.33 o
   9   1  14       1273.92        616.10       889.25 o
  10   1  14       2888.24       3564.81      1512.70 o
  -9   2  14         43.47        171.99      2044.30 o
  -8   2  14       1904.46       2611.07      1950.48 o
  -7   2  14       7049.31       6553.74      1127.35 o
  -6   2  14       2755.15       7058.71       582.95 o
  -5   2  14          1.04        536.48       326.51 o
  -4   2  14      16405.45      19819.05       761.86 o
  -3   2  14       4473.22      15128.10       678.41 o
  -2   2  14         62.66       1134.04       237.08 o
  -1   2  14      30031.05      21540.05      1046.90 o
   0   2  14       1582.91       3804.63       368.97 o
   1   2  14       6151.49       7707.07       673.77 o
   2   2  14      50463.46      36937.36      1439.38 o
   3   2  14      21985.24      17993.12      1169.56 o
   4   2  14       1031.33       5285.51       615.57 o
   5   2  14       3728.67       4960.75       655.47 o
   6   2  14        440.21        842.97       815.06 o
   7   2  14         15.31       -330.91       661.82 o
   8   2  14       1890.17       2818.44       806.63 o
   9   2  14        113.62        -27.41       880.31 o
  10   2  14       5953.79       6171.52      1208.53 o
  -9   3  14         96.12        985.01      2095.11 o
  -8   3  14       1592.75        977.20      1766.77 o
  -7   3  14       3241.71       5383.33      1303.58 o
  -6   3  14       5241.03       4480.46       764.56 o
  -5   3  14       7741.81      14064.70      1384.52 o
  -4   3  14       5241.91      11463.12      1173.28 o
  -3   3  14      24349.12      21233.14       955.70 o
  -2   3  14      13716.90       9624.32       904.97 o
  -1   3  14       5628.76       7727.49       576.75 o
   0   3  14       6396.18       6014.79       637.44 o
   1   3  14        364.73        -87.53       670.82 o
   2   3  14      65217.35      56066.20      1739.26 o
   3   3  14       3351.36       3922.38       499.61 o
   4   3  14       1171.94       1737.57       813.08 o
   5   3  14       4226.72       4411.61       668.30 o
   6   3  14       3298.52       2692.69      1038.21 o
   7   3  14      11507.93      13484.03      1134.52 o
   8   3  14       1262.68       1621.56      1241.04 o
   9   3  14       3458.89       1630.88      1068.02 o
  -9   4  14        431.65       1250.81      1629.96 o
  -8   4  14        170.95        417.87      1114.86 o
  -7   4  14        195.78       2416.75      1141.98 o
  -6   4  14      20476.70      24385.71      2212.41 o
  -5   4  14       6884.79      12460.87      1618.63 o
  -4   4  14       1833.93        260.45       612.70 o
  -3   4  14      65765.41      55619.97      2988.07 o
  -2   4  14         48.48       1954.97       412.49 o
  -1   4  14      54889.39      47621.45      2526.71 o
   0   4  14       5238.45       2901.35       638.66 o
   1   4  14       9829.58       9035.17       648.25 o
   2   4  14       1514.24       2967.58       565.31 o
   3   4  14      14532.57      10666.24      1020.05 o
   4   4  14       3734.01      14021.97      1045.82 o
   5   4  14        587.16        126.49       644.58 o
   6   4  14        283.13         40.78       885.34 o
   7   4  14        638.71       2110.75      1500.97 o
   8   4  14      17030.38      17476.19      2814.33 o
  10   4  14       1046.22       2872.96      2208.46 o
  -9   5  14         37.07       3869.70      1801.95 o
  -8   5  14        336.67       2654.07      1692.50 o
  -7   5  14       4508.26       6795.28      1431.68 o
  -6   5  14      13062.46      17275.84      1888.71 o
  -5   5  14      25101.83      20589.33      2024.07 o
  -4   5  14        228.18        808.40      1367.98 o
  -3   5  14       2591.15        663.43       936.49 o
  -2   5  14       6377.82       5958.11       951.06 o
  -1   5  14       1383.17       4049.86      1256.68 o
   0   5  14        410.03       9273.27      2044.30 o
   1   5  14        292.68       6327.96      2140.06 o
   2   5  14      53708.08      46644.01      3002.24 o
   3   5  14       2645.18       2063.84      1114.00 o
   4   5  14      42041.77      28072.91      2822.14 o
   5   5  14       6938.20       6093.80      1583.06 o
   6   5  14         30.46         58.63      1364.17 o
   7   5  14       1219.24       1411.07      1626.06 o
   8   5  14        126.01        691.86      1665.14 o
   9   5  14       3834.12       5073.61      2071.66 o
  10   5  14        943.94       1633.87      2040.39 o
  -7   6  14        918.27       4796.08      1864.49 o
  -6   6  14        342.82       4503.92      1252.66 o
  -5   6  14      18340.37      15165.25      3617.58 o
  -4   6  14          3.93        891.38      1053.02 o
  -3   6  14       9086.03       5339.36      1145.42 o
  -2   6  14      14245.00      15924.46      1481.49 o
  -1   6  14        261.32      23317.86      2042.43 o
   0   6  14        353.05       1164.50       799.13 o
   1   6  14      21187.83      25998.61      2017.10 o
   2   6  14       8232.77      11310.54      1325.28 o
   3   6  14      16969.62      20642.30      2415.63 o
   4   6  14       1459.50       5093.15      1450.16 o
   5   6  14       1153.19       3955.69      1395.44 o
   6   6  14       1442.51       4373.93      1555.70 o
   7   6  14      38607.36      32255.31      3564.81 o
   8   6  14      10919.18      10201.93      2489.90 o
   9   6  14        515.40       1903.58      1927.03 o
  10   6  14        134.36       2931.59      2200.65 o
  -6   7  14       7082.22       5034.52      2059.93 o
  -5   7  14       6874.22       9003.81      1518.76 o
  -4   7  14        106.79       -179.30      1293.38 o
  -3   7  14       2265.29        515.64       999.55 o
  -2   7  14      11822.42       9659.37      2288.59 o
  -1   7  14      56148.67      50154.83      3422.72 o
   0   7  14       4374.16      13780.21      1495.30 o
   1   7  14       8946.11       7776.66      1169.58 o
   2   7  14       2903.57       9178.79      1205.41 o
   3   7  14       9412.22       7520.51      1821.49 o
   4   7  14      18113.76      12793.46      2044.30 o
   5   7  14       4881.96       3412.37      1446.25 o
   6   7  14      25136.50      21142.63      2646.25 o
   7   7  14        922.94        656.68      1489.25 o
   8   7  14        565.95       -594.14      1672.96 o
   9   7  14        207.35       -850.16      1700.32 o
  10   7  14        229.71       -785.67      2056.02 o
  -6   8  14          3.75        293.16      1747.23 o
  -5   8  14      12303.29       9959.59      2654.07 o
  -4   8  14      14556.10      18912.26      3316.61 o
  -3   8  14       4528.12       7032.43      1558.21 o
  -2   8  14        597.85       1526.40      1110.83 o
  -1   8  14      12224.60      14350.48      1503.89 o
   0   8  14      47390.00      41554.32      3570.68 o
   1   8  14        289.66         15.28      2767.42 o
   2   8  14      15840.03      13782.38      2321.82 o
   3   8  14       9758.05      13602.58      2306.18 o
   4   8  14        144.64       1950.48      1411.07 o
   5   8  14      13806.50      12613.66      2314.00 o
   6   8  14        328.35       2341.36      1528.34 o
   7   8  14       2610.18       2110.75      1657.33 o
   8   8  14       1962.84       2728.33      1833.22 o
   9   8  14         31.26       1504.88      1872.31 o
  -6   9  14         80.79       1790.22      1903.58 o
  -5   9  14      13551.32      11304.21      2716.61 o
  -4   9  14       1312.26       3080.12      2149.83 o
  -3   9  14       5950.40       5799.62      1550.79 o
  -2   9  14        190.05       -391.04       975.76 o
  -1   9  14      14992.78      21960.12      1790.28 o
   0   9  14       3190.91       7541.01      1186.49 o
   1   9  14      24615.34      34710.89      2629.88 o
   2   9  14      10992.71      15424.07      2419.54 o
   3   9  14       2818.90       2853.41      1571.33 o
   4   9  14       5044.98       5003.25      1790.22 o
   5   9  14       3692.64      15365.44      2575.89 o
   6   9  14       2350.15       8384.35      2181.10 o
   7   9  14       2879.21       2243.64      1762.86 o
   8   9  14        615.76        441.69      1633.87 o
   9   9  14        572.46       3834.52      2192.83 o
  -5  10  14      13539.44      12191.51      2955.04 o
  -4  10  14          6.66        988.92      2005.21 o
  -3  10  14        704.37        -23.45      2024.75 o
  -2  10  14        987.42        444.00      1577.66 o
  -1  10  14       8336.61       7306.33      1416.50 o
   0  10  14       1300.62       4175.62      1020.07 o
   1  10  14       7124.21       7045.75      1332.20 o
   2  10  14         34.32        316.61      1434.53 o
   3  10  14        105.80        500.32      1454.07 o
   4  10  14          2.65       1715.96      1524.43 o
   5  10  14       3410.60       6214.97      1934.85 o
   6  10  14      13327.93      10526.36      2388.27 o
   7  10  14        260.60        801.30      1739.41 o
   8  10  14        440.11          3.91      1735.50 o
  -3  11  14        837.85        687.95      2142.02 o
  -2  11  14       1969.71       3322.93      1540.41 o
  -1  11  14       1318.66       3643.53      1084.16 o
   0  11  14      12664.70      13773.99      1559.47 o
   1  11  14      28799.70      26414.18      2015.24 o
   2  11  14       1254.66       3025.40      1762.86 o
   3  11  14        137.31        652.77      1629.96 o
   4  11  14      12244.24      10299.65      2345.27 o
   5  11  14       4331.42       3818.89      1798.04 o
   6  11  14        750.26       4596.73      1860.58 o
   7  11  14        290.13        304.89      1727.68 o
  -2  12  14          1.11       1461.89      2294.46 o
  -1  12  14        211.69       3520.37      1509.80 o
   0  12  14        386.84       6561.66      1686.71 o
   1  12  14       4947.31      10711.28      1952.54 o
   2  12  14      17059.66      18417.96      2359.69 o
   3  12  14       5093.69       5308.13      2071.66 o
   4  12  14         64.68        -66.45      1610.42 o
   5  12  14       3888.91       4467.74      1923.12 o
   6  12  14       2327.59       2450.81      1798.04 o
   1  13  14       1837.74       2208.46      2059.93 o
   2  13  14        454.86        637.13      1809.77 o
   3  13  14       1567.21       3567.44      1798.04 o
   4  13  14        123.62        132.90      1708.14 o
  -5 -11  15       3543.84       4334.44      1486.02 o
  -4 -11  15        137.50        293.34      1225.26 o
  -3 -11  15         42.09        877.28      1424.75 o
  -2 -11  15       8925.33      10286.38      1775.04 o
  -1 -11  15        195.84       3963.51      1727.68 o
   1 -11  15        984.30       1110.10      1696.41 o
  -7 -10  15        386.20       2458.14      1653.42 o
  -6 -10  15       2194.55       2197.03      1313.03 o
  -5 -10  15       2768.84       1129.72      1259.62 o
  -4 -10  15       1399.92       1762.57      1242.30 o
  -3 -10  15       9090.00      10346.29      1681.07 o
  -2 -10  15       2403.12       1764.35      1497.07 o
  -1 -10  15         94.43       1006.71      1027.83 o
  -8  -9  15       1950.81       2492.95      1324.30 o
  -7  -9  15       2364.10       2311.56      1312.42 o
  -6  -9  15       1834.48       4183.86      1392.63 o
  -5  -9  15         46.52        812.25      1082.48 o
  -4  -9  15        484.94        634.40      1019.51 o
  -3  -9  15      20278.07      16971.32      1894.98 o
  -2  -9  15       3274.46       1998.05      1092.20 o
  -1  -9  15       4017.16       2934.37      1154.62 o
   0  -9  15      15105.87      14912.01      1864.08 o
   1  -9  15      14868.12      17910.06      2880.78 o
  -8  -8  15       3756.20        879.48      2501.62 o
  -7  -8  15       3623.47       3618.79      1254.64 o
  -6  -8  15       4060.51       4981.41      1333.79 o
  -5  -8  15       1153.83        900.32      1030.42 o
  -4  -8  15       3196.15      12267.04      1623.51 o
  -3  -8  15        854.58       3529.25      1162.50 o
  -2  -8  15       1247.07       3621.17      1120.21 o
  -1  -8  15       3014.65       4916.90      1444.30 o
   0  -8  15         36.61        276.07       947.88 o
   1  -8  15       5459.14       3959.60      1590.88 o
   2  -8  15       4369.91       2224.10      1684.69 o
  -9  -7  15         18.07      -1123.78      2247.55 o
  -8  -7  15       1539.85       1891.85      2579.80 o
  -7  -7  15       1436.65       1933.38      1813.68 o
  -6  -7  15      11525.72      10803.58      1559.69 o
  -5  -7  15       9275.59      10118.80      1511.31 o
  -4  -7  15      14652.11      16348.30      1738.95 o
  -3  -7  15      40021.67      31631.30      2441.38 o
  -2  -7  15      20125.88      24200.53      2024.83 o
  -1  -7  15       5839.04       9203.01      1349.05 o
   0  -7  15       8321.79       8714.71      1335.02 o
   1  -7  15        509.72        -31.93       569.04 o
   2  -7  15        779.67        570.26       758.18 o
   3  -7  15        133.16       3411.98       983.06 o
   4  -7  15        227.65       -136.81       957.65 o
   5  -7  15        369.11       1482.89       794.54 o
   6  -7  15       6137.46       6062.56      1026.33 o
   7  -7  15       1241.08        640.09       837.42 o
  -9  -6  15          0.20        582.41      2325.73 o
  -8  -6  15        137.26       4241.03      2579.80 o
  -7  -6  15       2858.76       7352.43      2638.43 o
  -6  -6  15       7786.18       8783.42      1358.02 o
  -5  -6  15       1016.17       6296.15      1194.32 o
  -4  -6  15       2351.44       5584.22       788.62 o
  -3  -6  15      25700.39      29887.52      1295.45 o
  -2  -6  15      28795.03      25557.64      1117.83 o
  -1  -6  15       1715.75       2177.87       492.74 o
   0  -6  15        605.17       1027.69       454.68 o
   1  -6  15       4668.08       7864.69       645.09 o
   2  -6  15       5920.88      12678.47       820.89 o
   3  -6  15      10407.48      12758.18       904.79 o
   4  -6  15       1631.25       5128.45       739.29 o
   5  -6  15         51.60        -62.98       716.57 o
   6  -6  15        899.28        509.39       787.71 o
   7  -6  15       2076.25       2199.57       843.81 o
 -10  -5  15        104.61       2016.93      2540.71 o
  -9  -5  15       1235.44       2884.69      2392.18 o
  -8  -5  15       9200.22       9983.04      3033.22 o
  -7  -5  15        182.40       1989.57      2059.93 o
  -6  -5  15       8385.02       7606.50      2532.89 o
  -5  -5  15          4.60       3985.38       995.79 o
  -4  -5  15       2254.33       3068.29       518.92 o
  -3  -5  15      34288.18      26706.16      1158.09 o
  -2  -5  15      15257.65      16156.79       758.06 o
  -1  -5  15         76.70       -174.44       348.87 o
   0  -5  15       2660.20       6957.91       557.19 o
   1  -5  15         14.50       1262.14       405.31 o
   2  -5  15       6972.20      11887.70       679.54 o
   3  -5  15      19858.58      15952.50       829.54 o
   4  -5  15      18706.79      22525.41      1231.05 o
   5  -5  15       2053.88       3796.27       882.27 o
   6  -5  15         11.86        -67.43       734.44 o
   7  -5  15        249.80       -373.81       747.63 o
   8  -5  15       9249.09      10702.26      1708.14 o
 -10  -4  15      21963.94      17480.10      4291.85 o
  -9  -4  15       3929.77       4479.47      2685.34 o
  -8  -4  15        440.95       1098.37      2087.29 o
  -7  -4  15        913.86       3490.55      2204.56 o
  -6  -4  15      27908.10      20661.85      3404.55 o
  -5  -4  15       7453.97      11580.57       960.46 o
  -4  -4  15       1210.15       1619.01       407.04 o
  -3  -4  15        976.59       3946.56       455.91 o
  -2  -4  15       4055.27       7457.84       532.97 o
  -1  -4  15      18466.74      13873.75       689.66 o
   0  -4  15      15743.56      14883.86       702.14 o
   1  -4  15      11545.66      22555.31       932.06 o
   2  -4  15      15115.19      16247.80       787.06 o
   3  -4  15      26910.74      31565.69      1825.96 o
   4  -4  15        152.81       -221.20       442.40 o
   5  -4  15          1.94       -216.68       433.36 o
   6  -4  15       3151.33       1531.58       852.48 o
   7  -4  15         24.64       -290.49       580.98 o
   8  -4  15        100.43        565.57       783.40 o
 -10  -3  15       3039.65       4971.98      2857.32 o
  -9  -3  15       1517.50        355.70      2161.56 o
  -8  -3  15       3304.71       6336.14      2650.16 o
  -7  -3  15      37544.85      28592.78      4178.49 o
  -6  -3  15      11198.91      10639.72      2697.06 o
  -5  -3  15         63.03       1567.14       462.99 o
  -4  -3  15      25915.88      27491.30      1511.45 o
  -3  -3  15        727.65       4102.36       436.07 o
  -2  -3  15      18015.46      32324.74       967.99 o
  -1  -3  15       3119.70       5735.63       393.98 o
   0  -3  15        209.98       2834.87       323.02 o
   1  -3  15        795.97       1040.01       304.95 o
   2  -3  15         21.04       1876.40       494.39 o
   3  -3  15      63072.94      53573.04      2324.63 o
   4  -3  15          0.51       2361.87       423.03 o
   5  -3  15       6070.73       5344.68       635.13 o
   6  -3  15       3266.51       2765.36       526.97 o
   7  -3  15        339.71        131.49       504.35 o
   8  -3  15        206.96         88.43       575.49 o
   9  -3  15       1052.50       3394.69       964.56 o
 -10  -2  15        100.62      -1016.28      2208.46 o
  -9  -2  15       6500.70       8145.91      2896.41 o
  -8  -2  15       2083.80       4158.95      2255.37 o
  -7  -2  15        760.55       1568.98       954.39 o
  -6  -2  15       2152.32       2438.83       420.82 o
  -5  -2  15         86.84       3872.84       408.90 o
  -4  -2  15        369.35      15192.64       593.03 o
  -3  -2  15      19885.33      17794.47       844.51 o
  -2  -2  15       6582.68       4819.14       342.73 o
  -1  -2  15       8353.70       7002.04       416.96 o
   0  -2  15        252.95        644.16       277.71 o
   1  -2  15         91.70        243.79       270.85 o
   2  -2  15        181.80       -146.27       292.54 o
   3  -2  15       1231.67        461.67       467.35 o
   4  -2  15       7314.86       8157.82      1076.23 o
   5  -2  15       4157.74      11700.20      1597.27 o
   6  -2  15       2884.82       2197.71       707.38 o
   7  -2  15      11462.20      10446.18       906.64 o
   8  -2  15      12169.22      12453.98       910.80 o
   9  -2  15      10950.76       9391.15       919.78 o
 -10  -1  15       2008.02       1125.73      2439.08 o
  -9  -1  15       4564.31       3136.60       998.19 o
  -8  -1  15       1591.66       2120.63       681.74 o
  -7  -1  15        687.18       3010.10       746.98 o
  -6  -1  15      13305.90      10760.26       963.19 o
  -5  -1  15      10492.58      10896.63       555.91 o
  -4  -1  15      37806.10      37637.15      1327.86 o
  -3  -1  15       8399.43      11563.70       503.08 o
  -2  -1  15       5835.56      12540.03       508.51 o
  -1  -1  15      50768.77      44015.59      1154.33 o
   0  -1  15      17905.13      15553.73       759.39 o
   1  -1  15      52189.21      45820.55      1184.89 o
   2  -1  15        619.02       -139.56       279.12 o
   3  -1  15        585.15       -185.08       543.32 o
   4  -1  15      10082.82      10413.78       930.37 o
   5  -1  15       2413.10       2218.34       631.12 o
   6  -1  15       3092.38       2894.66       532.42 o
   7  -1  15       5306.44       4417.73       515.23 o
   8  -1  15        703.01        215.80       553.57 o
   9  -1  15         36.74       -280.21       585.45 o
  10  -1  15          1.15        141.21       736.42 o
 -10   0  15        198.67      -1004.56      2177.19 o
  -9   0  15        370.53        733.65       901.07 o
  -8   0  15        161.42       1903.60       713.99 o
  -7   0  15       8655.85       9719.37      1458.93 o
  -6   0  15       7082.66       9606.29       871.51 o
  -5   0  15       2737.22       4793.73       444.36 o
  -4   0  15        110.08       1569.94       314.57 o
  -3   0  15        183.02        920.38       279.96 o
  -2   0  15         89.21        120.10       262.61 o
  -1   0  15      18727.97      19481.75       711.39 o
   0   0  15      15294.76      32150.69      1012.45 o
   1   0  15      95850.22     128704.30      3154.81 o
   2   0  15        715.37       3684.88       360.48 o
   3   0  15      31541.58      43123.86      1148.29 o
   4   0  15       5149.39       6747.29       464.52 o
   5   0  15       7943.19       8180.24       504.64 o
   6   0  15        992.95        804.99       410.30 o
   7   0  15       2757.43       4044.87       632.94 o
   8   0  15         88.97         59.02       507.80 o
   9   0  15       2161.95       5661.12       830.11 o
  10   0  15       2022.74       3572.99      1075.13 o
 -10   1  15        185.11       1133.55      2329.64 o
  -9   1  15       1023.34       1872.31      2165.47 o
  -8   1  15       2116.22       1148.79       759.34 o
  -7   1  15      23388.65      16717.04      1280.42 o
  -6   1  15        969.01       1902.11       589.30 o
  -5   1  15       5756.93       9092.10       553.62 o
  -4   1  15       1112.72      18892.61       849.85 o
  -3   1  15      20352.77      17400.21       615.54 o
  -2   1  15      14448.02      13779.29       527.30 o
  -1   1  15       2139.64      17596.75       679.10 o
   0   1  15       6139.81      11286.47       455.45 o
   1   1  15          2.94      12488.53      1014.82 o
   2   1  15        112.15        551.79       482.37 o
   3   1  15       4427.81       3474.41       484.42 o
   4   1  15      22823.12      14172.72       689.62 o
   5   1  15        804.92       1540.78      1115.96 o
   6   1  15       4619.74       2768.66       672.82 o
   7   1  15       5790.33       5477.69       851.70 o
   8   1  15       1179.21        809.58       716.80 o
   9   1  15        706.91        128.07       840.70 o
  10   1  15        149.20       -644.54      1348.53 o
  -9   2  15       1674.97         31.27      2048.20 o
  -8   2  15       1064.89       4823.44      2216.28 o
  -7   2  15       2068.47       7250.80      2255.37 o
  -6   2  15       1488.27       1131.60       432.66 o
  -5   2  15      17054.56      12198.33       772.94 o
  -4   2  15      78019.34      58581.19      1667.91 o
  -3   2  15        193.51       1965.02       390.90 o
  -2   2  15      12398.79      13916.42       504.90 o
  -1   2  15       1599.23       2419.29       420.70 o
   0   2  15       8295.65       8641.48       482.20 o
   1   2  15         33.14       -159.96       319.92 o
   2   2  15        718.06       -356.20       902.13 o
   3   2  15       2075.33       1528.62       644.86 o
   4   2  15       3676.69       2366.89       562.84 o
   5   2  15       1632.84       3303.80       764.27 o
   6   2  15      57376.77      49545.62      1924.88 o
   7   2  15        799.42        874.68       722.93 o
   8   2  15          0.16       1528.82       747.54 o
   9   2  15        159.41       1867.42       928.48 o
  10   2  15        908.41       1807.11      1073.78 o
  -9   3  15        160.73       -539.41      1997.39 o
  -8   3  15       1861.24       2145.92      1942.67 o
  -7   3  15        453.88       5218.90      1301.71 o
  -6   3  15       3909.09       4678.21      1211.72 o
  -5   3  15      17459.18      13714.97       874.98 o
  -4   3  15       8872.05      13435.63       814.32 o
  -3   3  15      21227.57      21556.49       991.31 o
  -2   3  15       5050.75       8423.01      1010.38 o
  -1   3  15        195.06      10139.62      1913.35 o
   0   3  15      37502.56      51684.01      3462.98 o
   1   3  15       1689.79       2897.64       388.72 o
   2   3  15        109.00         97.71       324.21 o
   3   3  15      17075.65      14317.30       832.81 o
   4   3  15        543.99       4498.97      1328.99 o
   5   3  15       1320.42       -290.75       581.50 o
   6   3  15       2332.71       3820.48       881.15 o
   7   3  15       1955.28       2753.48       787.88 o
   8   3  15       2275.49        936.30      1004.90 o
   9   3  15       2321.75       1729.42      1091.85 o
  -8   4  15       4954.85       5043.78      1417.88 o
  -7   4  15       4345.44       7067.97      1452.52 o
  -6   4  15      17604.40      23487.48      2201.55 o
  -5   4  15      11250.13      10041.19      1568.48 o
  -4   4  15        334.92        478.18      1386.26 o
  -3   4  15       2495.61       4403.49       531.26 o
  -2   4  15      48896.43      44010.53      2333.11 o
  -1   4  15       8806.57       9465.52       925.37 o
   0   4  15      25258.92      22498.69      2140.09 o
   1   4  15      10636.25       6585.29       617.78 o
   2   4  15      21898.98      24146.50      1058.90 o
   3   4  15       6827.50       4375.49       638.47 o
   4   4  15      13519.96      10967.72       866.38 o
   5   4  15       2231.26       5266.83       771.23 o
   6   4  15        221.50       -472.96       945.93 o
   7   4  15         10.34        691.86      1504.88 o
   8   4  15       1085.46        246.25      1657.33 o
   9   4  15        501.75       -355.70      1774.59 o
  10   4  15       1821.46       1442.34      2177.19 o
  -8   5  15       3975.93       6730.93      1993.48 o
  -7   5  15       1763.95       2856.04      1215.53 o
  -6   5  15       8432.13      10779.90      1642.76 o
  -5   5  15       8890.91       8350.59      1514.07 o
  -4   5  15         56.13       2543.76      1229.80 o
  -3   5  15          0.55       4975.54      1104.95 o
  -2   5  15       2348.29       6738.39      3695.76 o
  -1   5  15      33162.42      30008.48      1381.76 o
   0   5  15       3175.20       6217.38      1129.94 o
   1   5  15        806.21      13194.81      1381.29 o
   2   5  15      33080.39      28954.99      2144.63 o
   3   5  15       4006.05       5750.32      1200.00 o
   4   5  15       7225.04       6750.48      1555.70 o
   5   5  15       1053.22        832.57      1285.99 o
   6   5  15      13975.78      12070.33      2376.54 o
   7   5  15       5981.40       4037.78      2009.12 o
   8   5  15        642.68       -426.06      1700.32 o
   9   5  15        927.90       1239.09      1809.77 o
  -8   6  15        345.05       1532.24      1688.60 o
  -7   6  15      28342.25      22033.83      3060.58 o
  -6   6  15       3767.06       5202.94      1314.92 o
  -5   6  15      17284.43      16987.05      2034.52 o
  -4   6  15        470.91      20465.25      1724.96 o
  -3   6  15       2256.26       6691.78      1220.76 o
  -2   6  15        583.94       4840.69      1064.21 o
  -1   6  15       1724.93       9602.34      1433.33 o
   0   6  15      15601.21      30268.54      2317.83 o
   1   6  15      16404.03      14762.40      1490.91 o
   2   6  15       2000.72       7876.58      1835.18 o
   3   6  15      18311.35      15701.60      2149.83 o
   4   6  15      35265.50      24637.09      2716.61 o
   5   6  15       3548.47       6066.44      1700.32 o
   6   6  15       3945.14       3994.78      1661.23 o
   7   6  15       1801.17       1911.40      1755.05 o
   8   6  15      11936.00       9865.78      2505.53 o
   9   6  15       4224.46       2376.54      2063.84 o
  10   6  15        458.79       1242.99      2130.29 o
  -7   7  15        291.26       1336.81      1692.50 o
  -6   7  15        103.35        -97.72      1661.23 o
  -5   7  15       1429.25       3591.42      1248.97 o
  -4   7  15        673.46       5133.79      1174.73 o
  -3   7  15       1548.28        527.34      1883.08 o
  -2   7  15      10229.30       7639.49      1301.63 o
  -1   7  15      35040.88      30938.05      3521.82 o
   0   7  15      73301.59      72090.62      4497.24 o
   1   7  15       5653.06       6853.78      1187.56 o
   2   7  15       7074.66       7639.81      1185.01 o
   3   7  15      13758.95       9846.24      1954.39 o
   4   7  15      19200.87      15771.96      2462.54 o
   5   7  15        698.40       1954.39      1387.62 o
   6   7  15      13094.80      11968.71      2329.64 o
   7   7  15       7501.04       7149.17      2102.93 o
   8   7  15        113.30        601.95      1692.50 o
   9   7  15       1961.13       1211.72      2040.39 o
  -6   8  15       3156.91       1465.80      1770.68 o
  -5   8  15         38.20       1989.57      1915.31 o
  -4   8  15        930.88       4246.37      1571.15 o
  -3   8  15       7223.21       6875.42      1571.89 o
  -2   8  15      18744.90      18534.98      2007.42 o
  -1   8  15      63875.47      53999.07      3042.99 o
   0   8  15        371.94       5741.24      1934.85 o
   1   8  15       2067.22       4343.28      1077.64 o
   2   8  15       1584.56       1361.08       877.35 o
   3   8  15      18863.36      17429.28      2431.27 o
   4   8  15       5451.06       5792.82      1790.22 o
   5   8  15       8342.87       9936.14      2153.74 o
   6   8  15       1654.07       2626.70      1622.15 o
   7   8  15         19.02        703.58      1551.79 o
   8   8  15       3891.86       3162.21      1989.57 o
   9   8  15        723.13       2216.28      1954.39 o
  -5   9  15        649.59      14427.33      3099.67 o
  -4   9  15        243.31       3299.02      2220.19 o
  -3   9  15         27.58       -330.30      1616.44 o
  -2   9  15       1903.45       3269.09      1344.25 o
  -1   9  15       8216.39      11332.89      1451.87 o
   0   9  15       5566.81       8273.40      1403.25 o
   1   9  15      15241.56      24800.68      2172.26 o
   2   9  15      19662.41      20888.67      1999.70 o
   3   9  15      20410.46      15990.85      2689.25 o
   4   9  15        194.82       2138.11      1477.52 o
   5   9  15       4079.82       7809.76      2063.84 o
   6   9  15       1207.79       3975.24      1884.04 o
   7   9  15        113.89       -512.05      1532.24 o
   8   9  15         83.96        472.96      1614.33 o
   9   9  15       2915.25       5851.45      2329.64 o
  -4  10  15       3804.91       3795.43      2310.09 o
  -3  10  15       1832.14       1079.75      1459.93 o
  -2  10  15        366.71       -455.71      1975.89 o
  -1  10  15       2778.70       2976.78      1131.97 o
   0  10  15        507.32        -86.14      1011.63 o
   1  10  15       2841.20       2108.68      3349.83 o
   2  10  15       2725.04         81.17      2609.12 o
   3  10  15       1087.91       2482.08      1532.24 o
   4  10  15      11547.24       8020.83      2145.92 o
   5  10  15      28531.37      21764.13      2962.86 o
   6  10  15       9155.34      10764.80      2384.36 o
   7  10  15       2210.56       1590.88      1778.50 o
   8  10  15       2333.32       1071.01      1860.58 o
  -3  11  15        219.75       -492.51      2091.20 o
  -2  11  15      10694.28      10208.88      1926.75 o
  -1  11  15       3400.92       4273.67      1147.56 o
   0  11  15        360.54       3492.08      1467.09 o
   1  11  15       1640.09       3850.01      1206.88 o
   2  11  15       3614.12       6910.74      2091.20 o
   3  11  15       1331.97       2063.84      1751.14 o
   4  11  15         68.71       1876.22      1602.60 o
   5  11  15       4097.28       4022.14      1747.23 o
   6  11  15      10558.68       7970.02      2224.10 o
   7  11  15       1801.19       3799.34      1985.66 o
  -1  12  15       1645.28       4414.48      1632.24 o
   0  12  15        287.22       3358.97      1457.82 o
   1  12  15       1332.05       2504.17      1936.80 o
   2  12  15        657.05       2106.62      1335.51 o
   3  12  15       8595.93       8005.20      2357.00 o
   4  12  15         78.63        734.85      1735.50 o
   5  12  15       1405.63       2454.72      1825.40 o
  -4 -11  16       4251.79       4045.59      2474.26 o
  -3 -11  16        235.33        227.04      1141.94 o
  -2 -11  16       1049.05       -375.24      1778.50 o
  -1 -11  16       1680.01         15.64      1457.98 o
   0 -11  16         46.41        195.44      1563.51 o
  -6 -10  16      10415.53      12893.04      2007.92 o
  -5 -10  16        282.34       4123.77      2497.71 o
  -4 -10  16       1387.65       2433.06      1283.16 o
  -3 -10  16      14134.22      12713.15      1909.00 o
  -2 -10  16       1479.88        859.81      2018.89 o
  -1 -10  16       1886.20       2290.55      1782.41 o
   0 -10  16        226.26         -3.91      1403.25 o
  -7  -9  16        680.04       1744.78      1287.07 o
  -6  -9  16       1098.62       3330.63      1538.11 o
  -5  -9  16        936.57       2992.11      1264.57 o
  -4  -9  16       1486.62        833.94      1071.92 o
  -3  -9  16        146.03        914.46      1066.28 o
  -2  -9  16        150.68        660.19       987.35 o
  -1  -9  16        639.61       2105.37      1094.68 o
   0  -9  16       6976.45       6955.43      1416.51 o
  -8  -8  16         42.59       -938.11      2267.10 o
  -7  -8  16       5387.74       5898.25      1481.44 o
  -6  -8  16       6941.10       8080.75      1517.78 o
  -5  -8  16       2481.36       2426.56      1148.96 o
  -4  -8  16       3919.51       5232.28      1264.47 o
  -3  -8  16       4769.81      10225.93      1517.85 o
  -2  -8  16      13805.05      12976.29      1624.59 o
  -1  -8  16         30.33       1786.23       973.62 o
   0  -8  16      13089.46      12990.74      1700.08 o
   1  -8  16      11971.65      12128.97      2235.83 o
   2  -8  16          9.00        410.42      1399.35 o
  -9  -7  16          1.00       1575.24      2654.07 o
  -8  -7  16        183.61       -410.42      2177.19 o
  -7  -7  16        389.39        -97.72      2110.75 o
  -6  -7  16        870.99       1970.97      1099.02 o
  -5  -7  16       5512.55       4126.79      1224.18 o
  -4  -7  16       2737.74      10487.54      2212.37 o
  -3  -7  16      14531.21      14002.42      1636.84 o
  -2  -7  16      30367.74      25449.55      2126.99 o
  -1  -7  16        384.63        609.90       886.49 o
   0  -7  16       1736.02       1949.32       971.52 o
   1  -7  16      23436.62      19972.11      1272.90 o
   2  -7  16       4924.90       6774.76       983.23 o
   3  -7  16       8907.08       8517.25      1344.62 o
   4  -7  16        199.80       -461.24       922.47 o
   5  -7  16       8821.83       8241.66      1196.09 o
   6  -7  16        572.20       1417.19       831.06 o
  -9  -6  16       1005.45       2059.93      2458.63 o
  -8  -6  16         11.92       -308.79      2016.93 o
  -7  -6  16       6996.08       7180.44      2697.06 o
  -6  -6  16          2.20        852.75       954.47 o
  -5  -6  16        565.70       8949.96      1392.22 o
  -4  -6  16      32728.26      27323.16      1552.35 o
  -3  -6  16        335.91       1081.80       607.90 o
  -2  -6  16        605.47       7074.56       635.90 o
  -1  -6  16       1576.63       2373.67       514.27 o
   0  -6  16       1501.49       2301.17       525.40 o
   1  -6  16       6814.58       7199.53       684.67 o
   2  -6  16        104.95       3309.85       549.98 o
   3  -6  16        766.24        389.90       523.59 o
   4  -6  16        359.90       7829.59      1854.72 o
   5  -6  16       2840.17       4042.89       898.23 o
   6  -6  16       1899.96       1004.05       806.56 o
   7  -6  16       7608.94       6961.66      1064.07 o
  -9  -5  16        160.99       1735.50      2368.72 o
  -8  -5  16       3590.80       2845.60      2411.72 o
  -7  -5  16      20940.79      17163.48      3666.44 o
  -6  -5  16       5527.84       6304.87      2544.62 o
  -5  -5  16      15588.08      13666.04      1085.55 o
  -4  -5  16      36835.94      32951.02      1386.81 o
  -3  -5  16       4137.26       5189.30       599.19 o
  -2  -5  16        177.92       3054.11       669.69 o
  -1  -5  16         62.33        800.50       461.75 o
   0  -5  16      29875.66      25702.45      1126.63 o
   1  -5  16      17339.38      29702.04      1244.48 o
   2  -5  16        335.19       1720.29       508.94 o
   3  -5  16      19406.96      15528.83       843.31 o
   4  -5  16        321.48        162.78       643.09 o
   5  -5  16       1204.01       1747.23      1141.37 o
   6  -5  16        107.18       -374.01       748.02 o
   7  -5  16        490.19       1047.89       797.04 o
   8  -5  16         46.22       1237.65       873.61 o
  -9  -4  16        129.00       1590.88      2376.54 o
  -8  -4  16        907.85       1594.79      2083.38 o
  -7  -4  16       2341.71       1524.43      2200.65 o
  -6  -4  16        436.59       2282.73      1927.03 o
  -5  -4  16      12434.04      14537.95      1070.28 o
  -4  -4  16       7670.24       6408.03       677.01 o
  -3  -4  16         99.47        988.05       386.00 o
  -2  -4  16       2713.56       4862.37       605.46 o
  -1  -4  16      11978.48      15422.15       755.57 o
   0  -4  16       5214.60       5618.70       576.57 o
   1  -4  16      12893.29      11998.22       650.11 o
   2  -4  16       4849.88       6896.98       691.94 o
   3  -4  16        365.61       1209.60       394.27 o
   4  -4  16      21005.22      17433.54       961.20 o
   5  -4  16      15878.34      13389.99      1620.46 o
   6  -4  16       3371.58       2555.44       591.03 o
   7  -4  16        308.61       -291.83       583.66 o
   8  -4  16        241.90        452.73       938.11 o
 -10  -3  16        596.47       1360.26      2599.34 o
  -9  -3  16       2353.39       4241.03      2700.97 o
  -8  -3  16        872.57       1618.24      2282.73 o
  -7  -3  16       1092.10       3279.47      2142.02 o
  -6  -3  16       3476.62       3787.61      2142.02 o
  -5  -3  16       1962.78       4790.18       933.73 o
  -4  -3  16      29149.55      27476.74      1221.48 o
  -3  -3  16       9885.91      13852.54       700.13 o
  -2  -3  16      14208.44      14044.03       627.40 o
  -1  -3  16       6418.16       6861.10       487.42 o
   0  -3  16       7871.51       7414.18       504.39 o
   1  -3  16       3476.77       4587.65       390.40 o
   2  -3  16       1984.50        814.99       371.15 o
   3  -3  16      13897.90      14439.76       767.97 o
   4  -3  16      17807.65      15306.44       721.44 o
   5  -3  16       2336.45       2259.99       572.89 o
   6  -3  16       1710.56        279.21       454.68 o
   7  -3  16         20.30       1335.31       538.32 o
   8  -3  16          2.67       -207.47       611.66 o
   9  -3  16        840.54       1574.28       711.80 o
 -10  -2  16       4070.05       4198.04      2716.61 o
  -9  -2  16          0.93        508.14      2345.27 o
  -8  -2  16       1201.40       5523.12      2591.53 o
  -7  -2  16      30655.13      21740.67      3725.07 o
  -6  -2  16       3892.52       6265.09       598.99 o
  -5  -2  16       7572.58       6936.30       921.52 o
  -4  -2  16      27206.94      20440.62      1225.40 o
  -3  -2  16       1072.18       3039.82       339.01 o
  -2  -2  16      10121.21       9600.12       508.33 o
  -1  -2  16      31997.23      25335.94       979.52 o
   0  -2  16       2387.42       4472.89       406.01 o
   1  -2  16      26939.72      22794.54       772.30 o
   2  -2  16        412.73         88.71       326.93 o
   3  -2  16       5875.36       6032.46       709.51 o
   4  -2  16      15450.78      11817.89       670.39 o
   5  -2  16       1934.28       1923.48       457.06 o
   6  -2  16         48.46       4042.43       536.02 o
   7  -2  16         22.10         19.52       524.20 o
   8  -2  16        883.11        452.40       568.61 o
   9  -2  16         17.73        612.24       655.68 o
 -10  -1  16       4919.27       5687.29      2732.24 o
  -9  -1  16         31.72        977.75       924.88 o
  -8  -1  16       1897.31       2378.29       971.57 o
  -7  -1  16      18057.86      15040.89      2501.33 o
  -6  -1  16         43.02       1715.23       481.47 o
  -5  -1  16       4303.30       5743.26       480.99 o
  -4  -1  16        309.95       3490.98       388.38 o
  -3  -1  16      15687.57      13243.73       564.40 o
  -2  -1  16       7848.59      10981.93       514.24 o
  -1  -1  16        159.38       3482.31       355.82 o
   0  -1  16       2458.87       6930.19       494.90 o
   1  -1  16      34555.79      28151.14       825.15 o
   2  -1  16       7722.74      10830.77       633.84 o
   3  -1  16        614.58       -123.28       553.10 o
   4  -1  16      10825.87       9379.01       729.84 o
   5  -1  16      14654.28      14507.36       707.55 o
   6  -1  16        325.71       2405.58       476.24 o
   7  -1  16      11429.05      10955.55       713.32 o
   8  -1  16        588.90        968.80       562.61 o
   9  -1  16       1264.66       1020.07       633.84 o
  -9   0  16       2534.62       1511.09      1015.26 o
  -8   0  16          1.65        -41.21       677.87 o
  -7   0  16       2379.33       1377.95       712.18 o
  -6   0  16       4040.94       4365.32       516.36 o
  -5   0  16        568.21       2888.23       414.59 o
  -4   0  16       8281.63      10006.76       518.34 o
  -3   0  16       3235.48       5722.14       421.63 o
  -2   0  16        738.77        397.62       281.65 o
  -1   0  16      55586.52      69608.77      1613.34 o
   0   0  16       2237.08       4998.16       390.10 o
   1   0  16      13306.62      18292.21      1023.05 o
   2   0  16       8288.35       9098.50       629.48 o
   3   0  16        185.42       1492.28       513.47 o
   4   0  16       6170.05       7515.49       487.49 o
   5   0  16       5451.54       5198.43       521.75 o
   6   0  16        377.52       -211.13       422.26 o
   7   0  16       1256.25       1202.02       538.53 o
   8   0  16       2232.89       2305.80       774.73 o
   9   0  16       3340.41       6091.57       862.48 o
  -9   1  16        936.62       1006.91       999.60 o
  -8   1  16       6799.36       6754.38      2521.17 o
  -7   1  16      20392.77      17727.70      1277.40 o
  -6   1  16         26.85        127.32       511.37 o
  -5   1  16      18369.21      13603.16       668.63 o
  -4   1  16       1733.01       3326.66       414.00 o
  -3   1  16      10008.44      13484.65       553.28 o
  -2   1  16       5055.29       7158.18       432.49 o
  -1   1  16      11217.94       9912.03       450.48 o
   0   1  16      23308.47      21267.78       652.74 o
   1   1  16       5017.40       9811.63       477.50 o
   2   1  16      27915.80      24149.81       775.58 o
   3   1  16      12498.33      10041.89       719.19 o
   4   1  16        150.24       -361.39       789.29 o
   5   1  16       9486.25       8668.64       725.28 o
   6   1  16       3860.36       2702.26       733.19 o
   7   1  16        100.54       -343.09       686.17 o
   8   1  16        582.11        272.46       726.50 o
   9   1  16        496.23        849.97       884.25 o
  10   1  16         10.91       -408.30      1019.88 o
  -9   2  16        336.45       1242.99      2114.65 o
  -8   2  16       8590.97       8032.56      2677.52 o
  -7   2  16      13017.38      10185.88      3773.93 o
  -6   2  16       5595.24       5208.25       619.79 o
  -5   2  16       2304.03       3637.08       455.35 o
  -4   2  16       6409.56       9556.44       616.98 o
  -3   2  16      63850.88      48172.74      1259.57 o
  -2   2  16      18011.36      17857.70       596.37 o
  -1   2  16      11510.17      10188.12       514.34 o
   0   2  16       9813.12       9890.86       637.00 o
   1   2  16      21788.54      17307.00       794.62 o
   2   2  16       6631.10      10957.36       735.28 o
   3   2  16       8222.64       6863.59       694.10 o
   4   2  16      12062.17      11096.89       879.92 o
   5   2  16          6.41       1211.65       680.35 o
   6   2  16         70.56       1932.59       728.05 o
   7   2  16      33907.54      30470.84      1645.24 o
   8   2  16        558.25        135.38       792.70 o
   9   2  16       2567.97       1428.39       954.69 o
  10   2  16        522.94        468.34       999.02 o
  -9   3  16        116.52       2626.71      2216.28 o
  -8   3  16        233.83      20489.86      3885.33 o
  -7   3  16        965.86       2915.96      1899.67 o
  -6   3  16       8765.50      21212.99      3205.21 o
  -5   3  16       3513.56       8029.01      1411.36 o
  -4   3  16       5678.62       3991.69       565.22 o
  -3   3  16      13551.54      18480.38      1010.89 o
  -2   3  16      14266.84      11829.41      1255.72 o
  -1   3  16      66521.30      56384.83      2482.41 o
   0   3  16       5889.87       6280.90       555.78 o
   1   3  16       9461.39       8280.21       589.39 o
   2   3  16       4903.64       4102.44       491.56 o
   3   3  16       2778.89       4223.55       586.91 o
   4   3  16       6577.13      20323.74      1325.30 o
   5   3  16      11060.69      12115.47      1020.74 o
   6   3  16       3041.84       2025.77       658.06 o
   7   3  16       1048.50       1006.61       978.15 o
   8   3  16        574.48        281.67      1237.13 o
   9   3  16        276.08       -483.32      1078.35 o
  -8   4  16       4506.53       4825.83      1402.22 o
  -7   4  16      12652.48      10929.80      1723.78 o
  -6   4  16       3388.73       3625.36      1267.26 o
  -5   4  16        738.18       4764.48      1311.10 o
  -4   4  16      14090.50      14746.46      1602.12 o
  -3   4  16       1988.59       2094.28       505.19 o
  -2   4  16       2306.50       3547.08       863.20 o
  -1   4  16      16042.78      14398.80       804.55 o
   0   4  16        750.78       3305.39       762.46 o
   1   4  16       3536.72       4882.59      1082.00 o
   2   4  16      56901.07      46509.64      1553.54 o
   3   4  16       5160.92       7006.68       866.59 o
   4   4  16      30710.18      29183.50      1330.23 o
   5   4  16         79.18       -396.91       793.83 o
   6   4  16        262.34       -744.62      1489.25 o
   7   4  16        105.07        453.42      1610.42 o
   8   4  16       3128.84        996.74      1704.23 o
   9   4  16         50.93       -140.72      1856.67 o
  -8   5  16       1325.91       5057.85      1500.97 o
  -7   5  16       1544.18       2213.50      1216.98 o
  -6   5  16         10.83       3626.78      1231.96 o
  -5   5  16       2343.83       3152.02      1261.39 o
  -4   5  16      10413.75       9010.93      1308.67 o
  -3   5  16       9159.98      11246.66      1435.21 o
  -2   5  16       5185.40       4724.40       857.56 o
  -1   5  16      12583.95      13233.43       894.66 o
   0   5  16         32.20       3800.31       528.92 o
   1   5  16          7.44       -192.13       563.06 o
   2   5  16      22996.94      20442.76      1740.16 o
   3   5  16        326.29       1580.78       815.73 o
   4   5  16      18576.99      16788.24      2224.10 o
   5   5  16         18.04       1020.19      1250.81 o
   6   5  16      18696.66      19551.75      2677.52 o
   7   5  16      16567.97      14591.50      2779.15 o
   8   5  16       3493.74       2048.20      1911.40 o
   9   5  16       3586.21       4057.32      2185.01 o
  10   5  16         61.86         39.09      1993.48 o
  -7   6  16        930.63       1672.89      1186.82 o
  -6   6  16      15079.46      13958.14      1899.92 o
  -5   6  16      13871.46      16532.23      2017.21 o
  -4   6  16       1892.41       6774.81      1221.32 o
  -3   6  16       9063.32       7883.92      1608.63 o
  -2   6  16      13301.86      13563.54      1771.70 o
  -1   6  16      23188.68      34116.58      2737.55 o
   0   6  16        127.24      12003.49      2548.53 o
   1   6  16       2151.04       3886.26       980.62 o
   2   6  16       1704.65       4648.24      1020.42 o
   3   6  16      24332.88      19526.24      1913.35 o
   4   6  16      30318.41      20826.02      2525.08 o
   5   6  16      15791.77      15549.16      2317.91 o
   6   6  16       5431.88       6558.95      1907.49 o
   7   6  16          0.35       -211.07      1567.42 o
   8   6  16         33.68       -813.03      1626.06 o
   9   6  16         86.74        590.23      1989.57 o
  -7   7  16        132.19        343.97      1622.15 o
  -6   7  16        319.97        352.50      1151.75 o
  -5   7  16       4866.70       2245.33      1268.81 o
  -3   7  16        486.48         86.98      1053.82 o
  -2   7  16         63.14       4292.29      1186.46 o
  -1   7  16       1807.01       5153.63      1296.05 o
   0   7  16      42615.25      47798.06      6273.60 o
   1   7  16       2266.19       3267.34      1231.27 o
   2   7  16       9549.87       8358.45      1680.78 o
   3   7  16         82.89       1740.95       854.43 o
   4   7  16       3084.40       6336.14      1782.41 o
   5   7  16       1568.07       1313.35      1321.17 o
   6   7  16        400.71        781.76      1450.16 o
   7   7  16       4813.45       1833.22      1692.50 o
   8   7  16       1728.69        785.67      1735.50 o
   9   7  16         21.55       -897.07      1794.13 o
  -6   8  16        135.66       1043.65      1884.04 o
  -5   8  16       2902.23       3864.27      1385.07 o
  -4   8  16        608.89       5385.54      4696.41 o
  -3   8  16       6339.35       5098.74      1922.38 o
  -2   8  16       3216.64       1455.17      1379.86 o
  -1   8  16       6407.94      10204.48      1421.27 o
   0   8  16       5719.42       4143.48      1279.26 o
   1   8  16       3316.16       3036.60      1101.01 o
   2   8  16        942.28       1633.12      1008.11 o
   3   8  16         45.87        750.49      1418.89 o
   4   8  16        217.00        844.30      1446.25 o
   5   8  16       1254.77       2935.50      1540.06 o
   6   8  16         10.19       1375.89      1555.70 o
   7   8  16        533.10       2556.35      1719.87 o
   8   8  16        919.67        -11.73      1696.41 o
   9   8  16       3161.91       2368.73      2126.38 o
  -5   9  16      13029.73       9951.77      2732.24 o
  -4   9  16        167.53       4624.28      2593.48 o
  -3   9  16       1979.54       1995.40      1419.29 o
  -2   9  16        233.36       -484.70      1188.37 o
  -1   9  16      17743.39      17144.76      1902.59 o
   0   9  16      10385.08      13218.15      1727.81 o
   1   9  16       2122.03       2460.82      1013.96 o
   2   9  16        241.03        940.31       955.19 o
   3   9  16       1185.82       6054.71      1755.05 o
   4   9  16       1939.01       1395.44      1547.88 o
   5   9  16      18017.51      12617.57      2446.90 o
   6   9  16       8764.12      10678.81      2364.82 o
   7   9  16         15.36        793.48      1586.97 o
   8   9  16       1585.69       3361.56      1966.12 o
  -4  10  16       7415.17       8396.08      2700.97 o
  -3  10  16        184.10       1203.31      1380.54 o
  -2  10  16       1641.21       -358.50      1419.08 o
  -1  10  16       1079.15       -515.97      1121.23 o
   0  10  16        117.54       -342.58       932.96 o
   1  10  16       2560.82       3597.42      1160.25 o
   2  10  16       3333.67       3421.10      1177.71 o
   3  10  16       2200.59       2333.55      1575.24 o
   4  10  16       2472.21       3408.46      1684.69 o
   5  10  16       2229.23       5749.83      2005.21 o
   6  10  16      10288.32       9033.21      2294.46 o
   7  10  16        522.75        871.66      1712.05 o
  -3  11  16       6890.55       4956.34      2575.89 o
  -2  11  16        238.61       2023.88      1491.26 o
  -1  11  16       1592.35       1683.97      1108.25 o
   0  11  16        328.23       2053.47      1135.37 o
   1  11  16       2242.94       7891.93      1268.79 o
   2  11  16        292.35        727.03      1637.78 o
   3  11  16       1340.89        672.31      1602.60 o
   4  11  16       3851.94       3416.28      1852.77 o
   5  11  16        130.41       -293.16      1571.33 o
   6  11  16       1560.27       1250.81      1696.41 o
  -1  12  16       3436.76       6088.58      1747.84 o
   0  12  16       1577.01       2816.66      1521.63 o
   1  12  16       6918.05       5895.30      1687.39 o
   2  12  16         31.00       1047.56      1747.23 o
   3  12  16        360.75       1606.51      1766.77 o
   4  12  16       1292.61       1938.76      1860.58 o
   5  12  16        108.29        590.23      1688.60 o
  -3 -11  17       1702.00       2607.16      2259.28 o
  -2 -11  17        166.83       1051.37      1215.01 o
  -5 -10  17       6760.16       6824.74      2857.32 o
  -4 -10  17       3496.37       7492.90      1600.17 o
  -3 -10  17       6163.94      11439.03      1834.16 o
  -2 -10  17        915.35        141.56      1067.09 o
  -1 -10  17        714.36       4608.46      2134.20 o
   0 -10  17       7773.91       7250.80      2126.38 o
  -7  -9  17        672.76       -146.01      1216.40 o
  -6  -9  17      10018.86       8376.78      1663.30 o
  -5  -9  17      19054.88      16743.79      2004.47 o
  -4  -9  17        334.83        800.50      1085.02 o
  -3  -9  17        179.28       -115.74      1046.14 o
  -2  -9  17        921.50       1272.20      1118.45 o
  -1  -9  17        627.43        770.19      1047.84 o
   0  -9  17       1224.14       3361.96      1254.38 o
   1  -9  17       8559.47       9365.45      2286.64 o
  -7  -8  17        259.08       1421.49      1216.94 o
  -6  -8  17       3588.27       8518.21      1561.69 o
  -5  -8  17       6039.12       6642.82      1456.32 o
  -4  -8  17       1475.39       2081.95      1082.59 o
  -3  -8  17       4556.31       4240.91      1233.00 o
  -2  -8  17        563.67        860.16       980.16 o
  -1  -8  17        748.63        495.41       967.48 o
   0  -8  17       1464.36       2875.91      1108.17 o
   1  -8  17      19469.19      14545.80      1809.13 o
  -8  -7  17       1133.10       1321.17      2415.63 o
  -7  -7  17       4002.72       2626.71      2466.44 o
  -6  -7  17      16126.91      13204.50      1827.36 o
  -5  -7  17       2109.16       3861.22      1219.77 o
  -4  -7  17      14106.12      13500.96      1770.13 o
  -3  -7  17       4088.03       9380.58      2624.75 o
  -2  -7  17       3777.56       4873.71      1148.48 o
  -1  -7  17        471.84       2772.96      1022.22 o
   0  -7  17       7985.77       7446.42      1321.30 o
   1  -7  17       3218.15       3621.80       762.40 o
   2  -7  17      11832.13      13948.53      1457.98 o
   3  -7  17       3661.23       6203.25      1231.27 o
   4  -7  17       2499.64       3283.38      1137.46 o
   5  -7  17       4312.10       3150.36       870.43 o
   6  -7  17        238.34       1085.43       835.67 o
  -9  -6  17         17.37       1090.55      2466.44 o
  -8  -6  17        719.03        871.66      2290.55 o
  -7  -6  17         80.27        -82.08      2016.93 o
  -6  -6  17      15463.03      19141.33      3873.61 o
  -5  -6  17       2165.05       3987.61      1118.83 o
  -4  -6  17      13025.76      11591.38      1061.86 o
  -3  -6  17      48781.92      43011.41      2085.14 o
  -2  -6  17       8162.98       9027.28       794.19 o
  -1  -6  17      26390.78      30886.53      1338.50 o
   0  -6  17      16185.53      23538.42      1118.33 o
   1  -6  17       1160.27       1588.59       520.44 o
   2  -6  17       9551.22       9918.20       789.03 o
   3  -6  17         23.99        560.47       666.46 o
   4  -6  17        132.14       1719.01       746.54 o
   5  -6  17          3.93        450.30       758.72 o
   6  -6  17        637.76       1471.09       823.60 o
  -9  -5  17          1.31       1493.16      2517.26 o
  -8  -5  17       9125.19       5683.38      2783.06 o
  -7  -5  17        722.03       2454.72      2282.73 o
  -6  -5  17       2071.61       3623.45      2216.28 o
  -5  -5  17       1860.99       4236.09       794.59 o
  -4  -5  17          6.84        534.31       492.32 o
  -3  -5  17       9114.65       6831.62       675.05 o
  -2  -5  17       3311.18       2860.20       540.03 o
  -1  -5  17      11058.99      11463.62       809.20 o
   0  -5  17       6786.99       6819.24       689.49 o
   1  -5  17      31364.82      30912.39      1297.26 o
   2  -5  17       8492.45       8923.45       691.75 o
   3  -5  17       3321.73       3747.05       644.42 o
   4  -5  17       1315.82       1009.33       683.35 o
   5  -5  17       3368.91       4370.03       767.25 o
   6  -5  17       3733.83       4412.21       950.02 o
   7  -5  17        176.96         92.61       755.08 o
  -9  -4  17        364.53       -621.50      2243.64 o
  -8  -4  17      15285.09      13794.11      3572.63 o
  -7  -4  17       6362.60       8931.58      2884.68 o
  -6  -4  17       9179.77      10131.58      2783.06 o
  -5  -4  17       1355.91       2128.86       998.70 o
  -4  -4  17       5793.81      10307.77       776.99 o
  -3  -4  17      11094.17      11552.91       702.35 o
  -2  -4  17       9618.25      10994.86       828.61 o
  -1  -4  17       2652.12       3000.57       494.43 o
   0  -4  17       5415.77       5423.16       615.41 o
   1  -4  17       3734.70       4673.05       826.11 o
   2  -4  17       4925.00       6262.98       773.39 o
   3  -4  17      13246.38      22666.14      1666.60 o
   4  -4  17       4258.29       3895.81       548.35 o
   5  -4  17        143.32       3878.18       748.47 o
   6  -4  17       7999.46       6293.91       701.28 o
   7  -4  17       1376.15       1561.03       595.58 o
   8  -4  17       4001.61       3937.70       779.59 o
  -9  -3  17       1088.54       -363.52      2458.63 o
  -8  -3  17       2456.68       4694.45      2654.07 o
  -7  -3  17      15805.02      14016.91      3345.92 o
  -6  -3  17        349.72       -375.24      1700.32 o
  -5  -3  17       1517.58       8129.09       723.62 o
  -4  -3  17      11887.28      11804.39       776.42 o
  -3  -3  17      11445.51      10785.13       773.42 o
  -2  -3  17      11563.58      12546.16       640.19 o
  -1  -3  17      19908.04      20347.88      1644.05 o
   0  -3  17      16883.14      28984.09       935.56 o
   1  -3  17       1893.48       1371.56       361.82 o
   2  -3  17       1168.78         94.61       338.40 o
   3  -3  17       2758.81       6414.58       510.25 o
   4  -3  17      15262.06      14154.81       884.24 o
   5  -3  17       6194.74       6642.47       563.61 o
   6  -3  17       1790.48       1850.55       492.34 o
   7  -3  17       8853.70       9413.00       800.86 o
   8  -3  17         87.02       -151.33       581.37 o
  -9  -2  17         35.79        -54.72      2149.83 o
  -8  -2  17       3310.10       2241.42      1438.43 o
  -7  -2  17       2766.35       1853.73       830.40 o
  -6  -2  17       5737.21       4968.67       784.91 o
  -5  -2  17       2841.80       3529.70       430.61 o
  -4  -2  17      19724.24      15108.03       824.74 o
  -3  -2  17       2492.65       5727.22       443.47 o
  -2  -2  17        560.46        983.57       344.94 o
  -1  -2  17      15548.33      14293.16       894.92 o
   0  -2  17       9587.08      11816.17       562.47 o
   1  -2  17      10347.17       8795.56       494.78 o
   2  -2  17       3668.54       4683.08       448.25 o
   3  -2  17        169.28        902.14       630.51 o
   4  -2  17        130.04       -294.00       588.00 o
   5  -2  17       9599.70      10159.64      1110.46 o
   6  -2  17       4193.32       2835.79       544.77 o
   7  -2  17         94.26       -259.07       518.14 o
   8  -2  17       3991.24       2121.73       663.00 o
   9  -2  17          0.07       -123.50       632.55 o
  -9  -1  17        193.46         -2.34       668.69 o
  -8  -1  17        375.92       1680.06       707.37 o
  -7  -1  17       1709.32       2530.10       719.17 o
  -6  -1  17      12669.66      11760.86       908.48 o
  -5  -1  17       2354.17      10211.54      1111.06 o
  -4  -1  17       1014.08       3039.91       400.79 o
  -3  -1  17       1552.56      13005.71       576.93 o
  -2  -1  17       2693.00       4674.85       400.34 o
  -1  -1  17      17310.93      21541.84      1095.45 o
   0  -1  17      23620.28      24415.89      1175.94 o
   1  -1  17      23581.60      23968.80       969.72 o
   2  -1  17      16479.58      13610.10       696.00 o
   3  -1  17       2290.10       1918.22       467.59 o
   4  -1  17      10787.95       8868.54       612.00 o
   5  -1  17        812.08        641.48       423.18 o
   6  -1  17          4.48         -6.59       430.02 o
   7  -1  17       1810.62       2811.29       622.66 o
   8  -1  17       2919.85       4324.94       675.28 o
   9  -1  17       6087.85       5741.34       809.26 o
  -9   0  17         55.79        737.81       738.44 o
  -8   0  17        147.89        122.14       672.93 o
  -7   0  17       5211.21       3249.86       785.45 o
  -6   0  17       9808.19      11977.85      1017.79 o
  -5   0  17      15759.54      21075.56      1700.57 o
  -4   0  17         35.12       1380.12       368.30 o
  -3   0  17       2750.03       2769.20       374.68 o
  -2   0  17      12754.19      16945.24       807.41 o
  -1   0  17       5526.47       9730.52       502.98 o
   0   0  17      18281.03      28092.94      1096.71 o
   1   0  17         92.29       -157.07       314.13 o
   2   0  17       3635.81       5507.04       454.62 o
   3   0  17        880.66        802.95       391.32 o
   4   0  17       5500.87       6778.98       498.74 o
   5   0  17       6953.75       9312.68       603.67 o
   6   0  17       1538.03       2015.59       452.93 o
   7   0  17       1440.36       2141.69       829.17 o
   8   0  17         74.74       -139.29       607.67 o
   9   0  17       5477.97       8924.29      1594.79 o
  -9   1  17       6879.89       5051.27      1308.62 o
  -8   1  17       8067.94       5464.38      1205.05 o
  -7   1  17          0.06       1097.87       695.66 o
  -6   1  17       4018.12       6063.03       980.39 o
  -5   1  17      33290.96      24479.78      1004.31 o
  -4   1  17       2004.87       2316.75       398.29 o
  -3   1  17      17851.62      17362.71       806.08 o
  -2   1  17       1101.07       2043.18       331.30 o
  -1   1  17         72.88       8163.01       442.17 o
   0   1  17       6959.59      13620.36       658.56 o
   1   1  17      20053.90      19109.67       754.94 o
   2   1  17       3334.79       3662.45       451.36 o
   3   1  17        229.43       -323.31       646.63 o
   4   1  17       9913.22      10728.77       898.53 o
   5   1  17       8461.86       8074.65       850.58 o
   6   1  17      13591.13      12879.96      1108.62 o
   7   1  17        927.13        925.09       781.06 o
   8   1  17          0.97       1447.74      1016.28 o
   9   1  17       3194.89       3932.61      1077.41 o
  -9   2  17       2645.93       2747.88      2360.91 o
  -8   2  17        133.79        317.34       871.12 o
  -7   2  17      10140.29       9603.89      2685.34 o
  -6   2  17       3990.88       9376.81       931.47 o
  -5   2  17      17711.07      13183.53       735.58 o
  -4   2  17       1174.05       4121.69       459.81 o
  -3   2  17       5396.74      10255.39       538.61 o
  -2   2  17       2305.11       1430.52       395.62 o
  -1   2  17         46.82       2623.14       508.74 o
   0   2  17      22060.41      19787.27       899.16 o
   1   2  17       3219.55       5466.16       735.02 o
   2   2  17      12302.44      11431.42       810.90 o
   3   2  17       6631.72       6734.63      1114.83 o
   4   2  17      15909.90      11830.46       953.96 o
   5   2  17         77.58       -296.62       593.23 o
   6   2  17        292.31       1928.68       720.12 o
   7   2  17        898.38       2102.80       802.26 o
   8   2  17        748.26       -408.93       817.85 o
   9   2  17        441.83       1107.07      2132.24 o
  -8   3  17       4863.45       4405.20      2290.55 o
  -7   3  17       4641.12       4944.62      2247.55 o
  -6   3  17       2084.83       2887.36       615.62 o
  -5   3  17       1527.04       3147.83      1225.61 o
  -4   3  17       5860.90       7495.52       691.50 o
  -3   3  17      14257.56      16550.14      2245.46 o
  -2   3  17       9707.96      11479.80      1871.31 o
  -1   3  17        492.25       3936.81       659.74 o
   0   3  17       3617.95       3837.67       561.62 o
   1   3  17       3178.09       3997.94       491.95 o
   2   3  17       3973.59       4701.33       801.00 o
   3   3  17       4023.36       2816.76       598.60 o
   4   3  17       7223.97       7639.93       783.93 o
   5   3  17      10519.01      11385.32       959.89 o
   6   3  17       4532.62       3790.57       797.22 o
   7   3  17        549.76       -470.90       941.80 o
   8   3  17       5117.78       6457.47      1270.65 o
   9   3  17        822.80       1551.79      1958.30 o
  -8   4  17        633.61       2716.45      1296.85 o
  -7   4  17        131.75       2837.32      1261.50 o
  -6   4  17       8694.07       9764.23      1638.67 o
  -5   4  17       2449.70       4467.74      1379.20 o
  -4   4  17       7146.30      11674.84      1381.33 o
  -3   4  17      49838.81      33079.17      1906.41 o
  -2   4  17       1384.50       1598.76       635.27 o
  -1   4  17      16292.51      13196.51       958.12 o
   0   4  17      27609.24      21691.86      1427.68 o
   1   4  17       1249.29       2416.65       707.78 o
   2   4  17         19.12       2885.11       829.40 o
   3   4  17       2633.04       1662.48       879.56 o
   4   4  17       1234.40       1906.27       594.35 o
   5   4  17        316.40       3724.83       879.37 o
   6   4  17       6212.10       7563.50      2032.57 o
   7   4  17        106.51         85.99      1614.33 o
   8   4  17        146.31       -367.43      1567.42 o
   9   4  17        912.32       1942.67      1942.67 o
  -8   5  17      17798.92      15986.23      2106.91 o
  -7   5  17      11610.14      10660.28      1781.68 o
  -6   5  17        520.81       2805.62      1275.05 o
  -5   5  17      14780.68      13112.30      2511.40 o
  -4   5  17       3282.10       6073.00      1174.50 o
  -3   5  17        492.23       1808.17       644.06 o
  -2   5  17      16400.39      16591.47      1770.68 o
  -1   5  17      11264.23       9944.92      1542.97 o
   0   5  17      21096.49      17553.56      2189.22 o
   1   5  17       4150.52       5218.42      1297.72 o
   2   5  17       6014.42      17136.07      1632.96 o
   3   5  17      64739.23      51262.70      3374.82 o
   4   5  17       1089.45       1960.66       958.51 o
   5   5  17       4089.44       4628.00      1590.88 o
   6   5  17        692.14       -211.07      1497.07 o
   7   5  17       2920.47       2333.55      1798.04 o
   8   5  17        215.37       -795.44      1590.88 o
   9   5  17        282.02       1086.64      2032.57 o
  -7   6  17       2087.11       1915.99      1287.99 o
  -6   6  17        143.09        -59.22      1166.61 o
  -5   6  17       2067.47       5516.96      1477.52 o
  -4   6  17        145.55       2799.22      1242.72 o
  -3   6  17      27965.14      20883.38      1848.49 o
  -2   6  17       2465.99      10298.88      1809.77 o
  -1   6  17        320.84       1672.30      1526.38 o
   0   6  17      23781.70      22137.96      3932.24 o
   1   6  17        412.56       1381.56      1893.81 o
   2   6  17        902.14        691.58       913.59 o
   3   6  17       1886.51       4208.12      1063.19 o
   4   6  17      13822.97      11916.36      1482.68 o
   5   6  17        414.95        832.57      1422.80 o
   6   6  17      28620.63      22061.20      2833.87 o
   7   6  17       4210.01       2763.51      1841.04 o
   8   6  17       1266.12       -598.04      1868.40 o
   9   6  17       1726.04       5441.03      2458.63 o
  -6   7  17         18.63       -562.99      1125.98 o
  -5   7  17          0.00       -549.41      1098.82 o
  -4   7  17       3491.87       7470.22      1505.55 o
  -3   7  17         73.66       1835.93      1317.34 o
  -2   7  17      25134.05      24353.55      2046.73 o
  -1   7  17       7299.99      12756.17      1917.82 o
   0   7  17       3002.01       8215.52      1458.05 o
   1   7  17        404.10       3233.64      1649.51 o
   2   7  17      34400.77      26438.52      2216.92 o
   3   7  17        212.90        230.47       877.49 o
   4   7  17       1620.92       2122.47      1528.34 o
   5   7  17      11052.46       9220.83      2071.66 o
   6   7  17          0.51        945.93      1473.61 o
   7   7  17       1819.72       1403.25      1743.32 o
   8   7  17       1691.35       2118.56      1911.40 o
   9   7  17       1162.84       1039.74      1997.39 o
  -6   8  17      12635.23      12594.11      2876.87 o
  -5   8  17         19.67       1118.96      1254.96 o
  -4   8  17        144.50       1292.23      1123.32 o
  -3   8  17       4724.01       3925.21      1290.02 o
  -2   8  17        101.42        658.08      1224.14 o
  -1   8  17      41211.27      39167.62      3971.40 o
   0   8  17       1835.07       3248.41      1160.22 o
   1   8  17      30522.73      27106.75      2296.51 o
   2   8  17      15849.64      15715.43      1860.58 o
   3   8  17       5173.83       3496.66      1112.84 o
   4   8  17        240.01       1461.89      1340.71 o
   5   8  17       1026.05         23.45      1418.89 o
   6   8  17       3640.50       2786.97      1688.60 o
   7   8  17          0.15       -320.52      1551.79 o
   8   8  17       3570.43       2423.45      1923.12 o
  -5   9  17         11.17       2118.56      2177.19 o
  -4   9  17       2190.19       1762.86      2294.46 o
  -3   9  17       7706.54       9257.35      1861.76 o
  -2   9  17         10.49        599.67      1311.99 o
  -1   9  17         82.31       -126.46      1355.57 o
   0   9  17       9914.63      16594.86      2065.79 o
   1   9  17        211.81       2865.14      1708.14 o
   2   9  17       2289.41       3732.89      1696.41 o
   3   9  17       2132.51       8974.57      2110.75 o
   4   9  17       5634.33      14052.09      2564.16 o
   5   9  17        648.74       1446.25      1559.61 o
   6   9  17      16751.24      13274.24      2708.79 o
   7   9  17       3140.16       2614.98      1938.76 o
   8   9  17          1.49       4667.09      2142.02 o
  -3  10  17        460.56       1837.52      1439.18 o
  -2  10  17       1340.35       -594.00      1300.86 o
  -1  10  17          1.52       -515.48      1030.96 o
   0  10  17        915.76       2889.96      1088.65 o
   1  10  17       2383.01       1689.47      1145.45 o
   2  10  17        664.73       1050.23      1177.85 o
   3  10  17      10198.97      11620.82      2501.62 o
   4  10  17        483.86        730.94      1524.43 o
   5  10  17       7618.34       6777.84      2091.20 o
   6  10  17       1714.76       2818.24      1891.85 o
   7  10  17        677.26       1102.28      1774.59 o
  -2  11  17       3866.69       2227.77      1821.49 o
  -1  11  17       1712.51       2135.97      1314.29 o
   0  11  17       4717.08       5958.99      1229.92 o
   1  11  17       7318.76       7416.70      1355.66 o
   2  11  17       1324.93       4041.69      2016.93 o
   3  11  17       4214.45       2786.97      1848.86 o
   4  11  17       8269.02      12300.95      2579.80 o
   5  11  17        462.04       1356.35      1672.96 o
   6  11  17        243.83       1841.04      1778.50 o
   1  12  17       7060.92       6235.62      1756.92 o
   2  12  17       1040.18       2267.10      1880.13 o
   3  12  17       3673.58       4667.09      2177.19 o
  -4 -10  18          2.90       -351.79      2091.20 o
  -3 -10  18        853.98        214.98      2016.93 o
  -2 -10  18          4.50        566.77      1825.40 o
  -1 -10  18       9537.85       7954.38      2439.08 o
  -6  -9  18       5052.46       7160.78      2628.66 o
  -5  -9  18       2116.70       6344.67      1575.59 o
  -4  -9  18       5186.96       8867.47      1614.52 o
  -3  -9  18       1459.45       3712.38      1295.74 o
  -2  -9  18        192.22        323.99      1042.65 o
  -1  -9  18       3347.67       2117.89      1174.90 o
   0  -9  18       6076.73       9119.20      2317.91 o
  -7  -8  18        172.03        283.14      1148.04 o
  -6  -8  18       2796.90       3074.58      1311.43 o
  -5  -8  18       6339.58       8693.58      1605.05 o
  -4  -8  18      18024.46      16112.44      1854.05 o
  -3  -8  18         28.85        942.14      1004.32 o
  -2  -8  18       3842.55       3485.54      1189.32 o
  -1  -8  18      10200.79      10721.35      1599.23 o
   0  -8  18      22144.10      22175.59      2109.84 o
   1  -8  18        698.93       1285.99      1473.61 o
  -8  -7  18       2073.75       6254.06      3142.67 o
  -7  -7  18       1226.92       1422.80      2489.90 o
  -6  -7  18       3406.17       1202.03      1095.59 o
  -5  -7  18       1086.69       3520.35      1171.05 o
  -4  -7  18       1474.77       4208.19      1224.64 o
  -3  -7  18       3611.64       4630.46      1204.58 o
  -2  -7  18       7628.03      11696.59      2243.64 o
  -1  -7  18      11183.77      11006.41      2112.70 o
   0  -7  18        272.41       1413.91       960.39 o
   1  -7  18        226.61        523.19       653.03 o
   2  -7  18        760.51        -53.60       846.25 o
   3  -7  18       2285.85       1407.16      1051.46 o
   4  -7  18        130.32       -496.42       992.83 o
   5  -7  18       1226.77       2592.41       850.95 o
  -8  -6  18       9771.21      10299.66      3584.36 o
  -7  -6  18       1777.09       1801.95      2431.27 o
  -6  -6  18        172.96        -23.45      2079.47 o
  -5  -6  18       2774.54       5475.25      1182.41 o
  -4  -6  18       9667.90       9649.95      1115.90 o
  -3  -6  18        291.75        926.71       643.19 o
  -2  -6  18      15920.80      14217.34       891.92 o
  -1  -6  18         30.50       2039.35       576.05 o
   0  -6  18       1123.62      17471.94      1268.85 o
   1  -6  18      19186.24      22722.48      1107.26 o
   2  -6  18       1692.64       1508.94       551.31 o
   3  -6  18       2564.79       4488.26       647.93 o
   4  -6  18       3125.82        907.18       754.01 o
   5  -6  18       1304.08       2395.89       830.56 o
   6  -6  18       3019.19       3433.54       936.67 o
  -8  -5  18       5604.02       2912.05      2587.62 o
  -7  -5  18       1742.33       3361.56      2388.27 o
  -6  -5  18        162.32       1794.13      1993.48 o
  -5  -5  18       9917.19      18425.97      1687.46 o
  -4  -5  18       1474.36       3427.33       602.63 o
  -3  -5  18       1098.04       1591.27       538.52 o
  -2  -5  18        566.17       3398.54       583.63 o
  -1  -5  18       1009.89       1371.65       536.80 o
   0  -5  18       1526.01       3172.72       582.94 o
   1  -5  18       1103.34        882.40       532.18 o
   2  -5  18       3980.19       4092.91       627.66 o
   3  -5  18        640.93       4198.63       642.02 o
   4  -5  18       4926.62       5487.50       887.17 o
   5  -5  18      20301.62      25730.58      1637.24 o
   6  -5  18       3139.03       3983.21       877.28 o
   7  -5  18       4229.92       2897.66       900.84 o
  -9  -4  18        429.76        981.11      2571.98 o
  -8  -4  18       1329.45       1798.04      2611.07 o
  -7  -4  18       8091.39       9228.65      3013.67 o
  -6  -4  18       1041.91       2677.52      2220.19 o
  -5  -4  18      10197.29      10031.88      1319.01 o
  -4  -4  18       7387.42       6865.22       814.31 o
  -3  -4  18       9352.91      11037.94       998.04 o
  -2  -4  18      14948.91      12864.62       740.28 o
  -1  -4  18      11733.94      12609.09       728.27 o
   0  -4  18        371.86       1226.45       475.89 o
   1  -4  18       7086.40       6139.16       522.94 o
   2  -4  18       3127.20       4291.43       551.22 o
   3  -4  18       1003.50       1400.88       431.72 o
   4  -4  18        462.26        999.46       810.40 o
   5  -4  18        658.36       2711.51       920.01 o
   6  -4  18        100.96        355.14       523.48 o
   7  -4  18       1954.99       1011.63       587.32 o
  -9  -3  18       3203.11       4252.76      2876.87 o
  -8  -3  18          8.59        555.05      2321.82 o
  -7  -3  18      13898.76      12488.58      3259.93 o
  -6  -3  18       2750.40        965.47      1958.30 o
  -5  -3  18        564.38       1704.87       623.69 o
  -4  -3  18        507.68       7512.51       921.64 o
  -3  -3  18        539.55       1354.11       400.95 o
  -2  -3  18       1107.59       1918.06       386.61 o
  -1  -3  18      10524.93      11422.41       589.19 o
   0  -3  18       3221.45       5587.45       481.92 o
   1  -3  18      27123.07      28011.75      1268.41 o
   2  -3  18        527.26       -189.88       379.75 o
   3  -3  18       9984.34      10893.59       712.86 o
   4  -3  18        266.29        -29.92       652.32 o
   5  -3  18       2294.78       4554.97      1068.94 o
   6  -3  18       2061.35       2014.67       945.04 o
   7  -3  18        129.91       -256.27       512.54 o
   8  -3  18        214.62        870.53       607.46 o
  -9  -2  18        697.11        363.52      2505.53 o
  -8  -2  18        135.48       -383.06       766.12 o
  -7  -2  18      11835.62      12140.69      3330.29 o
  -6  -2  18        478.71       2010.18       785.91 o
  -5  -2  18        207.61        143.71       359.22 o
  -4  -2  18       2001.53       7263.36       499.85 o
  -3  -2  18       4364.02       6717.68       549.31 o
  -2  -2  18      40913.70      31445.58      2043.49 o
  -1  -2  18       7456.03       7063.15       493.77 o
   0  -2  18       1365.02       2823.23       387.37 o
   1  -2  18       2746.19       1718.77       370.14 o
   2  -2  18       2137.20       1131.42       387.18 o
   3  -2  18      10062.39       9729.79       575.26 o
   4  -2  18       3112.98       6704.30       742.98 o
   5  -2  18        332.51       -229.83       459.66 o
   6  -2  18        357.38       -178.47       525.68 o
   7  -2  18        835.78        130.93       522.19 o
   8  -2  18        123.66       -301.16       602.32 o
  -9  -1  18       5027.78       3209.66       867.71 o
  -8  -1  18       1653.95        544.56       686.08 o
  -7  -1  18       1157.45        897.61       680.69 o
  -6  -1  18        183.89       1354.54       552.47 o
  -5  -1  18        351.29       5280.29       496.42 o
  -4  -1  18       3026.31      13083.39       770.11 o
  -3  -1  18        830.41       7257.39       494.97 o
  -2  -1  18       1664.29      33485.86       981.98 o
  -1  -1  18         32.96       2766.97       423.93 o
   0  -1  18      26922.57      18980.28       807.90 o
   1  -1  18      22295.79      19954.29       898.62 o
   2  -1  18      20223.39      16203.45       638.97 o
   3  -1  18      16846.92      15175.22       673.61 o
   4  -1  18       7066.56       5090.58       507.49 o
   5  -1  18         59.50        727.26       433.75 o
   6  -1  18       1451.68       2228.35       513.09 o
   7  -1  18          4.32       -244.62       489.24 o
   8  -1  18        546.66        330.29       590.63 o
  -9   0  18       1557.41       2091.20      2255.37 o
  -8   0  18       6117.65       5241.53       925.88 o
  -7   0  18      19803.04      18082.47      1403.08 o
  -6   0  18       2080.89       3804.58      1971.00 o
  -5   0  18      49646.90      59885.79      2807.76 o
  -4   0  18      38648.86      53029.95      2824.29 o
  -3   0  18       2281.76       2173.20       356.03 o
  -2   0  18       1772.13       4408.04       414.55 o
  -1   0  18      55773.15      71274.64      1765.69 o
   0   0  18         16.68        360.30       331.39 o
   1   0  18       2031.85       1427.11       353.10 o
   2   0  18         69.51       -157.15       314.29 o
   3   0  18        452.09        153.85       371.73 o
   4   0  18       5732.31       7165.04       563.28 o
   5   0  18        297.96        871.71       423.88 o
   6   0  18       4586.07       6661.11       635.37 o
   7   0  18         30.68       -202.32       757.26 o
   8   0  18       1699.15       1216.61       917.18 o
   9   0  18         51.47        263.51       936.67 o
  -9   1  18       4236.32       3209.11      2364.82 o
  -8   1  18        649.64       1285.94       951.60 o
  -7   1  18       8477.67       4231.48       877.20 o
  -6   1  18        150.23        -52.59       535.23 o
  -5   1  18      25746.33      18376.32      1144.38 o
  -4   1  18      29948.82      27502.49      1718.72 o
  -3   1  18      21709.82      15951.75       797.88 o
  -2   1  18      94948.41      75548.05      1867.43 o
  -1   1  18       7389.69       8631.77       477.42 o
   0   1  18        690.36       7388.18       580.06 o
   1   1  18       5918.76      10209.20       571.93 o
   2   1  18       4059.96       5856.22       457.42 o
   3   1  18       2683.44       3457.13       543.92 o
   4   1  18       7856.16       6478.07      1036.41 o
   5   1  18       4015.64       2536.15       819.20 o
   6   1  18       4895.02       2818.74       741.21 o
   7   1  18       7521.05       7392.24      1107.24 o
   8   1  18       4963.57       5179.05      1094.14 o
   9   1  18       1292.70       2092.78      1086.45 o
  -8   2  18        745.70        437.78      2020.84 o
  -7   2  18        100.66        398.70      1872.31 o
  -6   2  18       3245.80       1995.81       598.26 o
  -5   2  18       1993.76       2202.40       538.68 o
  -4   2  18      10495.71       9488.65       642.44 o
  -3   2  18       2166.44       6251.85       493.11 o
  -2   2  18       7481.83       7616.59       506.24 o
  -1   2  18       1076.64        917.88       544.95 o
   0   2  18       4337.54       4808.29       652.33 o
   1   2  18       1254.65       2325.97       503.54 o
   2   2  18       5311.01       5552.25       704.81 o
   3   2  18         26.07       -283.79       567.57 o
   4   2  18      13863.52      13910.38      1047.78 o
   5   2  18      13125.41      13493.09      1063.22 o
   6   2  18         17.37       -315.19       630.37 o
   7   2  18       1812.15        291.77       787.85 o
   8   2  18        283.03        342.10       824.10 o
   9   2  18       2877.61       3324.03      1176.46 o
  -8   3  18        503.84       1438.43      2052.11 o
  -7   3  18      13098.55       8947.21      2634.52 o
  -6   3  18       1773.93       7697.72      1501.21 o
  -5   3  18         14.68       -120.12       529.49 o
  -4   3  18      31854.27      24035.29      1851.19 o
  -3   3  18       8903.34      10781.67      1236.69 o
  -2   3  18       1065.71       1995.96       539.39 o
  -1   3  18      20666.35      15432.64      1103.76 o
   0   3  18      15703.93      14604.04      1218.64 o
   1   3  18      65040.34      55864.73      2340.55 o
   2   3  18       3335.38       6145.95       898.18 o
   3   3  18         56.43       -270.95       541.89 o
   4   3  18      25009.41      20144.35      1176.89 o
   5   3  18       3937.92       3885.48       739.92 o
   6   3  18       4138.14       4146.42       790.09 o
   7   3  18       5236.55       3622.16      1112.92 o
   8   3  18          0.45        505.80      1057.22 o
  -8   4  18        774.04       2110.75      2102.93 o
  -7   4  18        316.94        887.29      1821.49 o
  -6   4  18        269.81       3103.41      1261.81 o
  -5   4  18       4108.34       6603.61      1118.00 o
  -4   4  18        794.83        -98.01       906.65 o
  -3   4  18         12.46       2206.80       527.31 o
  -2   4  18      22672.57      16714.52      1136.77 o
  -1   4  18      19209.53      15585.59      1512.44 o
   0   4  18       3518.54       2485.39       496.59 o
   1   4  18        188.91        627.49       449.33 o
   2   4  18        122.94        828.45       511.32 o
   3   4  18        959.59        576.02       766.31 o
   4   4  18      39064.10      36067.42      1917.05 o
   5   4  18         18.59       -560.91      1121.82 o
   6   4  18      20796.31      19555.66      3091.85 o
   7   4  18       1663.83       1794.13      1735.50 o
   8   4  18       1811.98       -625.41      1672.96 o
   9   4  18        495.14       2349.18      2114.65 o
  -7   5  18       7721.80       7727.92      1637.22 o
  -6   5  18       2549.79       2645.88      1320.96 o
  -5   5  18          2.84        839.33      1218.74 o
  -4   5  18       9556.32       8304.17      1320.01 o
  -3   5  18       9134.71       8405.02      1382.61 o
  -2   5  18        855.11       -202.94      1018.89 o
  -1   5  18        276.55       1736.23      1127.85 o
   0   5  18        332.35       2965.81      1069.87 o
   1   5  18        308.69       4799.89      1289.35 o
   2   5  18        749.23       3481.69      1091.58 o
   3   5  18        327.88      15682.55      1665.98 o
   4   5  18       9496.49      11064.05      1492.49 o
   5   5  18       5579.66       4327.03      1141.03 o
   6   5  18         39.36       -768.08      1536.15 o
   7   5  18        529.27       3213.02      1844.95 o
   8   5  18          3.24        211.07      1790.22 o
   9   5  18       4788.40       3357.65      2349.18 o
  -7   6  18        366.26       1349.62      1320.11 o
  -6   6  18        478.14        930.42      1253.28 o
  -5   6  18       2716.68       2231.66      1297.27 o
  -4   6  18       3189.14      12080.12      2675.56 o
  -3   6  18       1820.93       3771.34      1238.21 o
  -2   6  18         24.55       7292.97      1582.10 o
  -1   6  18       2312.70      26793.54      2558.45 o
   0   6  18       6183.49       7900.30      1461.76 o
   1   6  18      38001.86      40583.58      2947.72 o
   2   6  18      22473.03      25245.19      2135.86 o
   3   6  18          1.81        644.40       908.42 o
   4   6  18       5902.36       6387.11      1230.81 o
   5   6  18       1770.07       1434.53      1497.07 o
   6   6  18       7880.46       6484.68      1993.48 o
   7   6  18       4725.30       4104.23      1966.12 o
   8   6  18       1529.40        504.23      1895.76 o
   9   6  18          5.37       -187.62      1919.21 o
  -6   7  18       4321.78       5068.64      1460.78 o
  -5   7  18       1375.42       1528.71      1313.87 o
  -4   7  18       1448.82       6537.66      1720.60 o
  -2   7  18       2238.92       2863.08      1274.66 o
  -1   7  18      22700.57      18789.62      3224.75 o
   0   7  18       1136.92       3048.98      1246.27 o
   1   7  18       2657.58       2651.09      1166.64 o
   2   7  18       3552.36       4163.10      1180.48 o
   3   7  18       7529.09      10524.72      1657.33 o
   4   7  18      11014.63      10174.87      1517.03 o
   5   7  18        683.28       2728.33      1520.52 o
   6   7  18          0.05         62.54      1375.89 o
   7   7  18       1292.42        836.48      1727.68 o
   8   7  18       2883.37       3142.67      2102.93 o
  -5   8  18        130.25       -619.82      1239.63 o
  -4   8  18       2093.73       3168.53      1350.07 o
  -3   8  18       2007.69       4227.27      1314.23 o
  -2   8  18       1885.94        441.44      1910.86 o
  -1   8  18       8781.85      10710.08      2446.90 o
   0   8  18      15730.96      16398.52      2063.81 o
   1   8  18       1980.73       5993.36      1300.41 o
   2   8  18       3232.31       3728.12      1177.19 o
   3   8  18       2675.80       1636.22      2570.03 o
   4   8  18        358.81       2251.46      1555.70 o
   5   8  18        117.56        773.94      1411.07 o
   6   8  18        773.76        469.05      1575.24 o
   7   8  18         26.21       1782.41      1762.86 o
   8   8  18        258.67        871.66      1899.67 o
  -4   9  18        355.79        136.81      2052.11 o
  -3   9  18       7566.70       5974.90      1731.77 o
  -2   9  18       2032.89       1635.32      1600.90 o
  -1   9  18         61.78       3122.91      1402.32 o
   0   9  18       1167.30       -802.79      3011.72 o
   1   9  18         43.55        398.19      1043.46 o
   2   9  18       3098.39       2626.52      1167.76 o
   3   9  18        545.51       5683.38      1903.58 o
   4   9  18       1936.39       9771.97      2243.64 o
   5   9  18       1099.71       9635.16      2314.00 o
   6   9  18        975.90       2622.80      1805.86 o
   7   9  18       4993.53       2931.59      1911.40 o
  -3  10  18       6991.70       8377.21      1835.73 o
  -2  10  18      11951.86      13659.75      2211.51 o
  -1  10  18        774.14       1128.30      1186.80 o
   0  10  18       3948.33       5928.56      1257.56 o
   1  10  18       3511.54       5575.89      1323.97 o
   2  10  18        326.53       -230.42      1028.93 o
   3  10  18        150.16        101.63      1352.44 o
   4  10  18       4269.40       2548.53      1696.41 o
   5  10  18       1676.60       1254.72      1665.14 o
   6  10  18       5385.41       4760.90      2056.02 o
  -1  11  18         23.92       -580.36      1160.72 o
   0  11  18       2423.45       3646.80      1201.16 o
   1  11  18       1214.44       2105.96      1676.87 o
   2  11  18         81.30        476.87      1645.60 o
   3  11  18        337.04        754.40      1622.15 o
   4  11  18        608.94       1090.55      1665.14 o
   5  11  18      17324.12      14771.31      2923.77 o
  -2 -10  19        364.04        891.20      1954.39 o
  -1 -10  19       4341.21       5116.60      2306.18 o
  -5  -9  19       4066.15       5297.11      1553.26 o
  -4  -9  19        232.13       1392.65      1232.15 o
  -3  -9  19        265.10       2343.35      1911.40 o
  -2  -9  19         82.03       -194.83      1025.89 o
  -1  -9  19        732.95        948.04      1295.76 o
   0  -9  19       1780.80       3502.27      1899.67 o
  -6  -8  19       4472.38       5176.07      1510.08 o
  -5  -8  19       2161.96       1505.14      1228.24 o
  -4  -8  19        113.47       1641.51      1145.61 o
  -3  -8  19      22127.74      18556.09      1966.51 o
  -2  -8  19        677.29       1897.45      1063.20 o
  -1  -8  19         37.04        382.46      1160.91 o
   0  -8  19      11229.70      12343.09      1726.96 o
   1  -8  19      13710.55      14667.91      1857.26 o
  -7  -7  19       3846.46       7641.68      3123.12 o
  -6  -7  19       4020.42       4806.42      1360.72 o
  -5  -7  19         12.13       -358.27      1002.21 o
  -4  -7  19      13273.19      14650.26      1863.80 o
  -3  -7  19       5680.13       4449.63      1202.47 o
  -2  -7  19       8633.45       8097.45      1390.44 o
  -1  -7  19       1645.92       5351.82      1176.72 o
   0  -7  19      16648.47      15603.72      1745.83 o
   1  -7  19        590.20       1428.17       710.34 o
   2  -7  19          9.80        421.18       754.51 o
   3  -7  19        100.36       -445.60       942.02 o
   4  -7  19        496.87       2016.93      1153.09 o
   5  -7  19       1056.29       1760.29       849.88 o
  -7  -6  19       2540.89       3599.99      2697.06 o
  -6  -6  19        315.21        234.53      2052.11 o
  -5  -6  19       1788.23       3720.50      1161.60 o
  -4  -6  19      16862.35      15858.92      1207.85 o
  -3  -6  19       1066.11       1650.93       730.81 o
  -2  -6  19       7011.69       6740.69       742.55 o
  -1  -6  19      11020.48      10780.74       866.50 o
   0  -6  19        211.05       1708.48       569.96 o
   1  -6  19       5441.15       4898.58       663.66 o
   2  -6  19      24046.33      20812.45      1071.26 o
   3  -6  19        154.66        579.98       614.21 o
   4  -6  19         67.85        459.19       718.48 o
   5  -6  19        232.06        586.64       769.30 o
  -8  -5  19       2724.36       3893.15      2661.88 o
  -7  -5  19        104.94       1559.61      2431.27 o
  -6  -5  19       1813.76       3615.63      2294.46 o
  -5  -5  19         83.97        159.50       862.74 o
  -4  -5  19      13181.90      15663.07       983.39 o
  -3  -5  19        439.09       -242.83       485.65 o
  -2  -5  19       9793.47      10318.70       837.84 o
  -1  -5  19       1422.15       1715.82       557.70 o
   0  -5  19       3751.66       7212.30       735.30 o
   1  -5  19       1040.80       1601.94       548.63 o
   2  -5  19      23839.80      20708.40      1073.84 o
   3  -5  19       9198.97       9256.27       871.75 o
   4  -5  19       2150.35      11313.92      2589.57 o
   5  -5  19        836.03       1665.64       778.90 o
   6  -5  19      13392.33      13158.01      1542.02 o
  -8  -4  19        208.78        441.69      2485.99 o
  -7  -4  19      10483.35       7973.93      3009.77 o
  -6  -4  19       2732.53       3392.83      2325.73 o
  -5  -4  19      29421.00      25926.60      2114.65 o
  -4  -4  19        328.13        360.20       587.35 o
  -3  -4  19        272.33        584.02       533.15 o
  -2  -4  19      23246.71      16611.79       928.21 o
  -1  -4  19       9730.94      11576.62      1079.29 o
   0  -4  19       5554.63       5864.86       609.14 o
   1  -4  19        930.13        801.68       440.15 o
   2  -4  19        203.49        656.77       487.28 o
   3  -4  19       2244.93       2363.07       577.33 o
   5  -4  19      12222.21      13787.49       888.35 o
   6  -4  19         24.91         75.85       523.31 o
   7  -4  19         71.06       -293.66       587.32 o
  -8  -3  19       1610.84        621.50      2384.36 o
  -7  -3  19        428.87       1579.15      2153.74 o
  -6  -3  19       2621.08       3709.44      2185.01 o
  -5  -3  19       9780.06       8547.19       949.06 o
  -4  -3  19        157.44       3267.74       576.06 o
  -3  -3  19      12599.70      10545.95       728.26 o
  -2  -3  19      11936.91       9599.47       581.65 o
  -1  -3  19        810.10       1924.78       414.70 o
   0  -3  19      15808.49      15035.12       816.91 o
   1  -3  19       5928.15       7030.26       549.76 o
   2  -3  19       8528.91       8713.04       807.42 o
   3  -3  19        653.57       4690.07       479.66 o
   4  -3  19       1468.31        745.28       448.82 o
   5  -3  19       1566.97       1738.14       480.40 o
   6  -3  19         31.06        420.44       656.46 o
   7  -3  19        441.29       -273.84       547.68 o
  -8  -2  19          4.84      -1131.59      2263.19 o
  -7  -2  19        938.19       2380.45      2228.01 o
  -6  -2  19       1805.80       1786.31       904.08 o
  -5  -2  19       7796.96       6440.86       558.41 o
  -4  -2  19        616.15       1085.72       374.51 o
  -3  -2  19       1335.39       2083.25       417.18 o
  -2  -2  19        503.55        141.16       392.11 o
  -1  -2  19        377.60       3137.60       486.49 o
   0  -2  19       1096.07       8003.98      1027.26 o
   1  -2  19      18376.73      16618.10       683.70 o
   2  -2  19        245.45       -286.70       573.41 o
   3  -2  19      14463.58      21356.58      1206.61 o
   4  -2  19       7205.41       8187.05       605.40 o
   5  -2  19        402.45       2184.04       520.97 o
   6  -2  19       1213.24        394.31       501.12 o
   7  -2  19       5045.47       4904.54       821.34 o
   8  -2  19        909.80       -182.67       613.76 o
  -8  -1  19       1925.33        791.96       694.30 o
  -7  -1  19        440.99        311.54       639.09 o
  -6  -1  19         70.97       3504.28      1236.85 o
  -5  -1  19      33651.57      28680.31      2576.13 o
  -4  -1  19         85.54       1529.57       405.65 o
  -3  -1  19        115.53       1484.44       392.35 o
  -2  -1  19      20629.75      15798.85      1090.14 o
  -1  -1  19      28277.46      27077.51      1853.68 o
   0  -1  19       2274.30       1482.69       475.59 o
   1  -1  19        588.70       3707.25       506.06 o
   2  -1  19         48.73       -177.73       355.46 o
   3  -1  19       3747.07       3218.62       476.45 o
   4  -1  19       1648.11       1139.86       697.84 o
   5  -1  19      22520.75      21923.38       873.52 o
   6  -1  19        281.91        465.73       465.89 o
   7  -1  19          9.92       -321.13       642.26 o
   8  -1  19       3729.34       3106.41       702.31 o
  -8   0  19        441.58        577.87       724.31 o
  -7   0  19       2533.32       2160.16       807.52 o
  -6   0  19       2421.34       4634.86       900.81 o
  -5   0  19       6074.06       8558.92       860.07 o
  -4   0  19          1.85       2555.94       546.48 o
  -3   0  19      12418.58      19892.58       804.81 o
  -2   0  19       4221.40       9468.17       587.19 o
  -1   0  19       3768.88       5805.95       453.56 o
   0   0  19        255.88        998.35       369.46 o
   1   0  19      12638.62      13575.23       613.21 o
   2   0  19       4482.29       7054.26       665.82 o
   3   0  19       9288.22      14761.59       743.04 o
   4   0  19       7195.77      10209.83       687.09 o
   5   0  19      18763.20      26674.50      1039.80 o
   6   0  19        334.40        820.08       623.34 o
   7   0  19        354.39        392.47       817.44 o
   8   0  19       1652.86       2016.05      1009.99 o
  -8   1  19       3042.27       2556.70      1293.81 o
  -7   1  19        637.43        -64.23       687.69 o
[truncated: 72,906 more chars]
