# Supplementary material for: Snapshot and crystallographic observations of kinetic and thermodynamic products for NO2S2 macrocyclic complexes
Source: IUCrJ. 2018 Jan 1;5(Pt 1):45–53. doi: 10.1107/S2052252517015081 (PMC5755576; doi:10.1107/S2052252517015081)
Supplement: Supplementary file 6 [file m-05-00045-5sup6.hkl]

# 
# h,k,l, Fc-squared, Fo-squared, sigma(Fo-squared) and status flag 
# 
data_5
_shelx_title ' aaa in P-1' 
_shelx_refln_list_code          4 
_shelx_F_calc_maximum      312.91 
_exptl_crystal_F_000       984.00 
_reflns_d_resolution_high  0.8107 
 
loop_ 
 _symmetry_equiv_pos_as_xyz 
 'x, y, z' 
 '-x, -y, -z' 
 
_cell_length_a     8.9645 
_cell_length_b    14.4098 
_cell_length_c    14.8826 
_cell_angle_alpha  65.853 
_cell_angle_beta   73.386 
_cell_angle_gamma  81.546 
 
_shelx_F_squared_multiplier     1.000 
 
loop_ 
 _refln_index_h 
 _refln_index_k 
 _refln_index_l 
 _refln_F_squared_calc 
 _refln_F_squared_meas 
 _refln_F_squared_sigma 
 _refln_observed_status 
   1   0   0    34982.48    33956.80    633.69 o 
   2   0   0     3236.47     3396.23     33.20 o 
   3   0   0      736.81      819.05     10.71 o 
   4   0   0     4828.75     5021.60     50.69 o 
   5   0   0       12.25       38.82      5.70 o 
   6   0   0      345.81      359.32     10.02 o 
   7   0   0     2881.05     2827.31     62.06 o 
   8   0   0        8.95       13.19      9.06 o 
   9   0   0        3.17       18.59     16.96 o 
  10   0   0      325.98      374.70     58.31 o 
 -10   1   0       19.31        4.52     27.18 o 
  -9   1   0     1274.23     1222.21     48.54 o 
  -8   1   0      362.36      331.98     12.03 o 
  -7   1   0     1127.97     1167.07     26.27 o 
  -6   1   0      193.18      213.59      9.69 o 
  -5   1   0     2555.75     2538.24     34.54 o 
  -4   1   0      408.86      388.99     15.40 o 
  -3   1   0    14522.55    15065.96    141.26 o 
  -2   1   0      518.71      606.82      8.11 o 
  -1   1   0    53826.77    51362.09    964.41 o 
   0   1   0    13421.83    13432.86    245.40 o 
   1   1   0    13078.55    13951.62    278.80 o 
   2   1   0    14978.55    15428.17    199.31 o 
   3   1   0     1062.67     1116.74     19.69 o 
   4   1   0    21979.09    21653.57    280.88 o 
   5   1   0    17017.90    17064.00    189.48 o 
   6   1   0     1104.95     1107.75     21.22 o 
   7   1   0      438.77      433.68     32.24 o 
   8   1   0        0.09        8.92      8.30 o 
   9   1   0       43.94       25.10     12.81 o 
  10   1   0       22.77       19.77     26.69 o 
 -10   2   0     1069.98     1108.53     68.07 o 
  -9   2   0     2466.96     2488.06     57.16 o 
  -8   2   0     6241.04     6190.58    102.72 o 
  -7   2   0     7012.16     6860.47    109.11 o 
  -6   2   0     1934.83     1874.18     35.04 o 
  -5   2   0     1420.06     1396.84     23.02 o 
  -4   2   0       44.46       20.81      2.43 o 
  -3   2   0     7289.02     7389.65     77.80 o 
  -2   2   0      617.40      599.78      8.39 o 
  -1   2   0       20.31       34.49      4.33 o 
   0   2   0    11811.29    12508.38    114.21 o 
   1   2   0     6011.80     6403.40     92.21 o 
   2   2   0       79.42       61.46      8.55 o 
   3   2   0    27436.39    27635.47    384.05 o 
   4   2   0    83631.76    84457.00   1078.67 o 
   5   2   0     2603.60     2602.52     49.93 o 
   6   2   0     4684.87     4612.54     57.99 o 
   7   2   0      668.13      679.60     24.44 o 
   8   2   0      509.23      489.47     38.38 o 
   9   2   0       33.18       14.58     11.08 o 
  10   2   0      479.27      480.30     35.54 o 
 -10   3   0       14.55       30.69     10.77 o 
  -9   3   0      244.97      236.31     41.26 o 
  -8   3   0     2281.63     2292.63     54.82 o 
  -7   3   0     2508.66     2517.33     52.14 o 
  -6   3   0     1757.25     1731.18     41.76 o 
  -5   3   0    10097.98    10013.28     99.37 o 
  -4   3   0     4806.77     4526.59     49.40 o 
  -3   3   0    11894.23    12190.31    111.32 o 
  -2   3   0     1129.26     1237.12     15.02 o 
  -1   3   0    48931.36    49317.43    426.69 o 
   0   3   0     1141.56     1167.64     13.47 o 
   1   3   0    17458.80    18670.04    214.99 o 
   2   3   0     4333.15     4470.76     80.55 o 
   3   3   0    42610.32    42879.21    693.60 o 
   4   3   0      290.04      244.60      7.38 o 
   5   3   0     3014.42     2991.82     48.93 o 
   6   3   0      450.01      472.48     21.04 o 
   7   3   0      736.02      731.35     19.46 o 
   8   3   0     3269.70     3341.21     70.29 o 
   9   3   0      141.88      156.05     17.65 o 
  10   3   0      958.38      940.33     62.81 o 
 -10   4   0     1419.09     1436.14     57.22 o 
  -9   4   0       89.66       97.65     15.99 o 
  -8   4   0      737.06      696.53     33.67 o 
  -7   4   0       91.29       82.59     14.71 o 
  -6   4   0     9285.63     9300.57    135.71 o 
  -5   4   0    12325.42    12033.51    142.29 o 
  -4   4   0    26473.07    27116.69    280.80 o 
  -3   4   0     2737.08     2596.74     33.97 o 
  -2   4   0     4881.27     4885.36     52.46 o 
  -1   4   0    10188.73    10446.85     93.66 o 
   0   4   0     1867.16     1885.36     21.57 o 
   1   4   0     6470.47     6701.83     72.29 o 
   2   4   0     1230.03     1280.70     20.50 o 
   3   4   0    14900.56    15215.12    254.66 o 
   4   4   0    26032.96    25197.58    320.03 o 
   5   4   0      951.93      987.38     20.33 o 
   6   4   0       56.62       58.31      6.70 o 
   7   4   0     9922.02     9954.45    162.47 o 
   8   4   0     6234.95     6099.19    109.95 o 
   9   4   0       69.12       38.70     11.11 o 
  10   4   0      164.40      160.90     19.48 o 
  -9   5   0       65.85       69.62     15.67 o 
  -8   5   0        2.60       -4.21      9.49 o 
  -7   5   0     1050.90     1064.62     35.96 o 
  -6   5   0      464.32      441.77     17.90 o 
  -5   5   0     1065.47     1055.28     19.52 o 
  -4   5   0     4016.32     3826.52     51.52 o 
  -3   5   0     1222.82     1283.37     19.73 o 
  -2   5   0     8854.00     8938.37     96.33 o 
  -1   5   0     2454.61     2380.37     24.60 o 
   0   5   0     4304.65     4246.31     40.50 o 
   1   5   0     5342.71     5311.52     45.00 o 
   2   5   0    17604.82    17965.29    209.17 o 
   3   5   0    46206.71    46387.82    581.36 o 
   4   5   0      718.56      756.68     15.28 o 
   5   5   0     9860.30     9870.43    147.85 o 
   6   5   0      127.03      139.53     11.38 o 
   7   5   0      899.50      847.46     28.53 o 
   8   5   0      110.27      168.89     20.62 o 
   9   5   0      837.83      858.14     32.12 o 
  10   5   0      367.44      358.87     26.46 o 
  -9   6   0      817.07      827.83     42.26 o 
  -8   6   0       41.15       48.33     14.64 o 
  -7   6   0      467.19      530.88     32.59 o 
  -6   6   0     7211.83     7080.56    108.87 o 
  -5   6   0     3424.34     3404.17     47.25 o 
  -4   6   0     1761.84     1768.76     26.86 o 
  -3   6   0     2802.20     2824.17     42.02 o 
  -2   6   0    14731.48    14692.17    154.60 o 
  -1   6   0    19712.41    19351.18    162.90 o 
   0   6   0    27378.86    26942.95    244.73 o 
   1   6   0     8063.75     8468.18     84.98 o 
   2   6   0    22040.89    22667.11    263.78 o 
   3   6   0      371.38      360.24     12.31 o 
   4   6   0    10163.03    10291.06    162.35 o 
   5   6   0     3977.53     3912.11     64.79 o 
   6   6   0        5.32        8.83      4.43 o 
   7   6   0     4126.64     4240.06     81.46 o 
   8   6   0     2932.14     2951.26     75.95 o 
   9   6   0       43.17       69.26     49.91 o 
  -9   7   0     1154.98     1221.26     50.32 o 
  -8   7   0      127.30      113.36     18.94 o 
  -7   7   0     4026.74     3858.28     94.34 o 
  -6   7   0     4316.65     4221.36     73.71 o 
  -5   7   0     2975.40     2922.53     48.74 o 
  -4   7   0      836.55      840.30     18.39 o 
  -3   7   0      190.34      198.69     11.19 o 
  -2   7   0       87.98       81.45      5.48 o 
  -1   7   0      259.58      253.92      8.46 o 
   0   7   0     2622.15     2826.07     32.04 o 
   1   7   0     6841.15     6709.05     69.69 o 
   2   7   0     8147.71     8464.23    106.38 o 
   3   7   0      382.49      379.49     18.55 o 
   4   7   0      775.13      809.90     19.39 o 
   5   7   0     1680.62     1670.25     33.42 o 
   6   7   0     6007.48     6036.55    116.14 o 
   7   7   0    10144.51     9952.86    164.05 o 
   8   7   0      154.55      173.31     24.84 o 
   9   7   0     1498.43     1649.34     78.08 o 
  -9   8   0     1066.90     1089.90     50.31 o 
  -8   8   0      245.25      267.75     27.20 o 
  -7   8   0      470.94      433.54     57.92 o 
  -6   8   0      760.49      757.56     31.53 o 
  -5   8   0       48.18       51.25      7.96 o 
  -4   8   0        6.13       15.22      5.32 o 
  -3   8   0    15033.32    15164.22    154.23 o 
  -2   8   0    27366.21    27083.32    248.87 o 
  -1   8   0    11469.16    11205.36    114.39 o 
   0   8   0     3971.87     3798.73     41.82 o 
   1   8   0      547.73      498.80     10.65 o 
   2   8   0      894.97      965.52     17.33 o 
   3   8   0     5876.95     5956.09    167.10 o 
   4   8   0     5466.39     5339.54     87.23 o 
   5   8   0       21.50       25.83      5.27 o 
   6   8   0     7393.67     7422.18    140.33 o 
   7   8   0       76.50       60.72      9.72 o 
   8   8   0     1184.42     1219.79     41.17 o 
   9   8   0      796.05      804.53     47.81 o 
  -8   9   0      168.63      163.08     39.53 o 
  -7   9   0       50.73       23.72     17.47 o 
  -6   9   0      994.52     1001.67     42.09 o 
  -5   9   0     6943.87     6650.56    117.68 o 
  -4   9   0      157.02      119.07      8.89 o 
  -3   9   0    13775.89    13774.16    149.92 o 
  -2   9   0     7103.27     6994.03     81.31 o 
  -1   9   0      802.86      836.11     18.85 o 
   0   9   0      736.91      734.04     14.34 o 
   1   9   0     3759.24     3647.90     44.91 o 
   2   9   0     2670.78     2689.98     46.02 o 
   3   9   0      897.79      847.20     18.40 o 
   4   9   0      536.24      489.38     29.09 o 
   5   9   0     3449.14     3513.03     75.84 o 
   6   9   0      425.19      387.39     20.57 o 
   7   9   0      550.29      539.46     25.82 o 
   8   9   0        8.31        7.88      8.70 o 
   9   9   0       43.15       48.62     15.72 o 
  -8  10   0       35.46       14.83     25.70 o 
  -7  10   0        1.43       -7.91     22.73 o 
  -6  10   0     1928.44     1960.03    121.08 o 
  -5  10   0     1777.91     1680.03     69.19 o 
  -4  10   0      472.17      514.61     18.72 o 
  -3  10   0        4.96        4.08      4.93 o 
  -2  10   0       15.76        6.48      5.17 o 
  -1  10   0      109.04      109.26      8.56 o 
   0  10   0      737.38      736.66     18.80 o 
   1  10   0    10974.25    10938.67    127.22 o 
   2  10   0     7080.78     7078.72    102.65 o 
   3  10   0      799.18      783.73     33.10 o 
   4  10   0     2642.21     2624.32     61.26 o 
   5  10   0       28.63       35.25      8.91 o 
   6  10   0      185.99      200.07     17.22 o 
   7  10   0      627.88      648.54     29.75 o 
   8  10   0     1492.30     1532.78     48.75 o 
  -7  11   0       23.64       18.78     24.71 o 
  -6  11   0       35.62       43.30     29.16 o 
  -5  11   0      351.01      328.31     58.31 o 
  -4  11   0     1331.01     1338.59     30.97 o 
  -3  11   0     1189.72     1146.03     30.03 o 
  -2  11   0      193.12      183.37     13.63 o 
  -1  11   0     2579.91     2623.72     49.33 o 
   0  11   0     1858.18     1856.38     38.36 o 
   1  11   0    11534.13    11510.65    134.27 o 
   2  11   0     5373.47     5326.93     82.18 o 
   3  11   0      490.21      454.13     18.35 o 
   4  11   0      683.66      727.23     21.60 o 
   5  11   0     2708.89     2758.46     53.24 o 
   6  11   0     1052.58     1005.27     36.10 o 
   7  11   0      364.56      338.99     23.57 o 
   8  11   0       26.24       30.92     12.01 o 
  -6  12   0     3187.84     3333.06    116.66 o 
  -5  12   0      492.03      407.19     40.88 o 
  -4  12   0     1177.65     1211.15     37.83 o 
  -3  12   0      103.35       95.76     11.42 o 
  -2  12   0     3999.30     3959.00     68.82 o 
  -1  12   0     3943.51     3994.32     68.60 o 
   0  12   0        6.16        7.18      6.26 o 
   1  12   0      523.34      468.53     22.23 o 
   2  12   0      617.43      628.81     26.97 o 
   3  12   0     1081.20     1018.33     32.43 o 
   4  12   0     2779.69     2746.03     61.77 o 
   5  12   0     4998.90     5110.18     90.12 o 
   6  12   0      602.36      625.29     41.32 o 
   7  12   0       72.73       42.10     12.71 o 
  -6  13   0     1000.05      992.66     69.09 o 
  -5  13   0       64.03       73.14     34.59 o 
  -4  13   0      343.79      321.25     33.48 o 
  -3  13   0        4.17       -4.07      8.14 o 
  -2  13   0      113.32      106.94     16.41 o 
  -1  13   0      222.61      224.45     17.13 o 
   0  13   0     1168.87     1133.27     33.31 o 
   1  13   0     1334.11     1376.84     34.29 o 
   2  13   0        2.09       -0.41      9.65 o 
   3  13   0      329.95      320.33     20.87 o 
   4  13   0      182.34      148.87     14.63 o 
   5  13   0      460.00      449.21     32.96 o 
   6  13   0       48.66       33.78      9.02 o 
  -5  14   0     1249.10     1406.45    104.77 o 
  -4  14   0     1168.39     1131.68     88.95 o 
  -3  14   0     5670.62     5647.09    131.67 o 
  -2  14   0     6142.20     6256.03    114.18 o 
  -1  14   0       11.76       14.36      8.91 o 
   0  14   0     2555.18     2549.30     57.28 o 
   1  14   0       55.66       63.55     12.87 o 
   2  14   0     1913.54     1906.37     53.49 o 
   3  14   0      661.49      681.85     29.98 o 
   4  14   0       32.54       36.70     11.44 o 
   5  14   0       57.07       48.43     11.42 o 
  -3  15   0     2250.51     2333.36     60.06 o 
  -2  15   0       71.21      114.86     15.55 o 
  -1  15   0     2163.35     2216.71     55.51 o 
   0  15   0     1467.12     1540.90     42.63 o 
   1  15   0       31.43        4.25     10.88 o 
   2  15   0       46.11       24.53     15.19 o 
   3  15   0        7.89       -3.43     12.52 o 
   4  15   0      885.77      956.61     62.27 o 
  -1  16   0      530.77      505.79     33.81 o 
   0  16   0      190.87      187.75     19.90 o 
   1  16   0     1254.60     1203.34     57.26 o 
   2  16   0     1509.36     1585.82     91.92 o 
  -3 -15   1     2494.87     2609.18    133.43 o 
  -2 -15   1      307.54      416.03     49.91 o 
  -1 -15   1     2770.71     2943.73     94.70 o 
   0 -15   1      481.21      424.95     29.09 o 
   1 -15   1       17.65        3.44     11.87 o 
   2 -15   1      227.41      211.39     19.50 o 
   3 -15   1     1477.91     1512.73     65.63 o 
  -4 -14   1     5931.77     6014.70    153.58 o 
  -3 -14   1      567.02      536.74     28.63 o 
  -2 -14   1     1785.52     1764.69     73.26 o 
  -1 -14   1      155.76      128.04     17.12 o 
   0 -14   1       24.28       24.27      9.89 o 
   1 -14   1       44.99       45.15     11.78 o 
   2 -14   1     2327.04     2382.32     57.98 o 
   3 -14   1     4121.59     4177.10     85.97 o 
   4 -14   1     1142.74     1186.04     93.90 o 
  -6 -13   1      121.86      114.79     20.41 o 
  -5 -13   1      277.38      299.52     20.58 o 
  -4 -13   1      597.14      637.18     27.67 o 
  -3 -13   1     4596.37     4561.02    121.77 o 
  -2 -13   1      299.57      307.17     22.15 o 
  -1 -13   1      287.04      272.49     16.69 o 
   0 -13   1     5025.91     5005.99     92.02 o 
   1 -13   1     3113.51     3200.05     78.75 o 
   2 -13   1      757.69      740.79     30.59 o 
   3 -13   1      440.45      447.55     25.90 o 
   4 -13   1       20.54        3.95     24.71 o 
   5 -13   1      224.89      226.34     48.43 o 
  -6 -12   1      138.40      164.45     13.68 o 
  -5 -12   1     4076.61     4123.48     77.95 o 
  -4 -12   1     6884.95     7146.67    135.87 o 
  -3 -12   1      102.57       84.78     20.22 o 
  -2 -12   1     1856.12     1780.98     48.07 o 
  -1 -12   1     1472.29     1466.57     35.96 o 
   0 -12   1     4514.05     4505.21     74.81 o 
   1 -12   1       46.21       40.87      8.41 o 
   2 -12   1     2953.94     2911.31     55.71 o 
   3 -12   1      396.35      377.80     20.39 o 
   4 -12   1      296.60      299.10     81.05 o 
   5 -12   1      392.56      450.02     44.05 o 
   6 -12   1     3398.23     3602.02    123.98 o 
  -7 -11   1      609.55      541.87     32.44 o 
  -6 -11   1      259.03      291.07     26.96 o 
  -5 -11   1     6345.72     6450.07    109.59 o 
  -4 -11   1      209.61      203.67     14.05 o 
  -3 -11   1     8817.63     8786.10    141.51 o 
  -2 -11   1     3035.95     2907.49     57.50 o 
  -1 -11   1        3.70        3.14      4.92 o 
   0 -11   1     2135.31     2167.21     42.77 o 
   1 -11   1     4441.37     4299.53     71.47 o 
   2 -11   1      216.59      218.12     14.64 o 
   3 -11   1       11.10        3.45      6.47 o 
   4 -11   1     1735.89     1798.47     37.14 o 
   5 -11   1        5.46        1.64     14.31 o 
   6 -11   1     1260.94     1293.85     65.32 o 
   7 -11   1      355.42      390.41     59.30 o 
  -8 -10   1      233.88      259.13     32.57 o 
  -7 -10   1       21.95       10.14     18.70 o 
  -6 -10   1     2518.07     2493.29     66.34 o 
  -5 -10   1     1040.68      970.18     30.67 o 
  -4 -10   1     1944.78     1995.66     61.24 o 
  -3 -10   1     1875.76     1953.11     41.52 o 
  -2 -10   1     1608.03     1579.00     36.06 o 
  -1 -10   1    14123.16    13792.78    158.24 o 
   0 -10   1    12376.31    12361.42    155.73 o 
   1 -10   1      697.79      691.97     28.79 o 
   2 -10   1     2522.16     2575.78     41.21 o 
   3 -10   1     2050.13     1932.47     34.40 o 
   4 -10   1     1450.94     1393.30     33.36 o 
   5 -10   1      620.87      576.11     45.41 o 
   6 -10   1      218.29      205.01     36.57 o 
   7 -10   1       34.91       20.76     26.69 o 
   8 -10   1       13.52      -10.87     21.74 o 
  -8  -9   1       49.84       24.41     11.68 o 
  -7  -9   1       58.66       56.15     12.37 o 
  -6  -9   1       47.67       56.05     11.34 o 
  -5  -9   1      207.00      186.28     15.96 o 
  -4  -9   1      493.92      447.78     15.04 o 
  -3  -9   1      517.70      515.13     16.82 o 
  -2  -9   1     5129.58     5039.88     84.65 o 
  -1  -9   1    12439.41    12130.13    139.50 o 
   0  -9   1      469.49      486.26     12.79 o 
   1  -9   1    22987.07    22561.65    251.96 o 
   2  -9   1     6975.56     7069.59     82.86 o 
   3  -9   1     1644.27     1659.40     27.82 o 
   4  -9   1     2562.11     2570.46     48.63 o 
   5  -9   1      526.79      499.60     31.97 o 
   6  -9   1      156.49      139.21     23.49 o 
   7  -9   1     1187.59     1178.10     88.95 o 
   8  -9   1      687.73      717.56     75.12 o 
  -9  -8   1      524.55      528.52     44.80 o 
  -8  -8   1       16.25        9.38      9.95 o 
  -7  -8   1       23.70       19.16      9.43 o 
  -6  -8   1      815.70      777.02     29.97 o 
  -5  -8   1       29.50       35.97      8.76 o 
  -4  -8   1     4339.38     4393.96     89.05 o 
  -3  -8   1      435.25      403.33     15.33 o 
  -2  -8   1     3579.72     3618.13     72.47 o 
  -1  -8   1     1087.24     1106.65     17.35 o 
   0  -8   1    23422.30    23479.02    229.46 o 
   1  -8   1     8841.43     8599.47     90.50 o 
   2  -8   1     4167.90     4210.28     46.97 o 
   3  -8   1    13772.83    13785.19    139.43 o 
   4  -8   1     5538.02     5496.39     62.92 o 
   5  -8   1     1515.95     1485.31     31.65 o 
   6  -8   1     2640.81     2554.66     67.48 o 
   7  -8   1      148.27      137.40     19.89 o 
   8  -8   1       38.15       54.16     16.31 o 
   9  -8   1      129.36      101.53     20.13 o 
  -9  -7   1       65.85       66.25     11.11 o 
  -8  -7   1       10.00       15.95      9.77 o 
  -7  -7   1     1301.13     1255.82     40.37 o 
  -6  -7   1     1391.38     1443.43     41.54 o 
  -5  -7   1      850.76      831.48     27.48 o 
  -4  -7   1       32.71       62.85     13.15 o 
  -3  -7   1     1019.18      984.76     23.81 o 
  -2  -7   1       32.79       65.54      5.98 o 
  -1  -7   1      619.62      608.70     11.56 o 
   0  -7   1     5524.49     5632.86     57.81 o 
   1  -7   1     7321.38     7311.82     73.47 o 
   2  -7   1     4068.66     4116.52     44.99 o 
   3  -7   1     3693.05     3823.11     54.06 o 
   4  -7   1     6764.82     6780.63     73.67 o 
   5  -7   1    17392.49    17138.66    295.29 o 
   6  -7   1     8576.61     9254.20    167.80 o 
   7  -7   1     2131.48     2039.50     61.61 o 
   8  -7   1       19.37       25.89     13.60 o 
   9  -7   1      886.14      940.93     45.43 o 
  -9  -6   1       22.76        4.25     12.42 o 
  -8  -6   1       40.83       27.09      8.96 o 
  -7  -6   1     6622.21     6593.78    117.85 o 
  -6  -6   1    10860.32    10914.28    176.01 o 
  -5  -6   1     6287.49     6108.21     98.62 o 
  -4  -6   1      472.09      474.86     14.91 o 
  -3  -6   1      874.98      893.41     21.27 o 
  -2  -6   1     8729.48     9063.63    102.27 o 
  -1  -6   1     2391.46     2460.53     29.38 o 
   0  -6   1    21181.35    20984.83    191.85 o 
   1  -6   1     5486.11     5679.55     55.28 o 
   2  -6   1     1720.83     1634.13     22.61 o 
   3  -6   1     1343.28     1340.77     20.22 o 
   4  -6   1    12000.93    11721.97    126.44 o 
   5  -6   1     2202.28     2194.39     33.65 o 
   6  -6   1     3569.59     3484.93     72.59 o 
   7  -6   1     1393.39     1488.77     49.60 o 
   8  -6   1      292.62      261.26     33.63 o 
   9  -6   1     1491.62     1437.25     53.04 o 
  -9  -5   1     1048.54     1089.96     46.77 o 
  -8  -5   1        5.20       11.29      6.66 o 
  -7  -5   1      881.88      908.27     31.67 o 
  -6  -5   1        0.27        1.73      8.49 o 
  -5  -5   1      266.02      269.47     17.59 o 
  -4  -5   1     5507.40     5555.85     88.02 o 
  -3  -5   1    29573.18    29774.82    377.68 o 
  -2  -5   1    12662.42    12416.67    162.52 o 
  -1  -5   1      233.38      262.03      6.45 o 
   0  -5   1      130.67      120.37      4.06 o 
   1  -5   1     1038.36     1056.34     14.09 o 
   2  -5   1       49.97       50.49      4.00 o 
   3  -5   1     1697.89     1643.39     21.50 o 
   4  -5   1     3538.76     3477.21     43.28 o 
   5  -5   1     3478.11     3461.37     43.73 o 
   6  -5   1     1651.57     1553.68     34.33 o 
   7  -5   1      655.12      699.62     33.31 o 
   8  -5   1     3243.08     3285.66     83.20 o 
   9  -5   1     2302.56     2372.77     69.06 o 
  10  -5   1      773.48      780.34     46.96 o 
 -10  -4   1      145.74      162.46     30.72 o 
  -9  -4   1       47.83       72.57     13.82 o 
  -8  -4   1        5.00       13.02     18.21 o 
  -7  -4   1     2262.18     2206.76     41.90 o 
  -6  -4   1     4804.04     4761.87    104.71 o 
  -5  -4   1       54.15       74.84      7.14 o 
  -4  -4   1       96.94       74.04      7.03 o 
  -3  -4   1    16067.78    16144.38    208.17 o 
  -2  -4   1    11137.07    11126.25    145.19 o 
  -1  -4   1     3292.34     3445.92     36.38 o 
   0  -4   1     1259.62     1344.06     17.73 o 
   1  -4   1     8978.77     9190.04     82.57 o 
   2  -4   1    11581.27    11489.62    112.31 o 
   3  -4   1     5368.54     5161.96     52.32 o 
   4  -4   1    37173.62    36876.29    395.98 o 
   5  -4   1     3689.22     3680.84     54.40 o 
   6  -4   1      102.10       94.52      8.91 o 
   7  -4   1      740.59      729.05     28.53 o 
   8  -4   1     3903.69     3963.87     83.01 o 
   9  -4   1     1009.58     1139.77     43.33 o 
  10  -4   1      609.61      597.15     37.64 o 
 -10  -3   1      437.24      406.04     43.92 o 
  -9  -3   1     1379.86     1430.35     48.95 o 
  -8  -3   1     2034.22     1953.09     49.75 o 
  -7  -3   1     6579.38     6597.22    100.46 o 
  -6  -3   1      104.56      117.91      9.13 o 
  -5  -3   1     6044.70     6171.77     90.44 o 
  -4  -3   1     1161.77     1257.03     24.29 o 
  -3  -3   1      426.76      394.48     13.12 o 
  -2  -3   1     2965.68     3120.63     45.00 o 
  -1  -3   1       78.78       75.46      4.51 o 
   0  -3   1    12599.55    12741.66    111.29 o 
   1  -3   1    51463.69    51985.28    445.45 o 
   2  -3   1     7737.03     8131.85     70.36 o 
   3  -3   1    11135.40    11113.26    104.49 o 
   4  -3   1     2630.86     2569.58     27.98 o 
   5  -3   1        5.44       -1.46      2.92 o 
   6  -3   1        0.05       -1.47      4.66 o 
   7  -3   1      378.98      356.38     20.94 o 
   8  -3   1     2378.22     2318.65     55.77 o 
   9  -3   1     1060.25     1045.03     38.91 o 
  10  -3   1       66.74       46.02     11.65 o 
 -10  -2   1     1514.59     1522.01     75.74 o 
  -9  -2   1       14.09       19.54     10.87 o 
  -8  -2   1     5368.57     5300.69    103.12 o 
  -7  -2   1     1140.77     1192.32     29.29 o 
  -6  -2   1     3779.95     3831.45     55.06 o 
  -5  -2   1     5786.67     5808.71     69.81 o 
  -4  -2   1     8623.93     8678.11    119.29 o 
  -3  -2   1    17923.86    17927.23    232.66 o 
  -2  -2   1     6181.87     6208.31    148.61 o 
  -1  -2   1     3982.43     4072.56     50.87 o 
   0  -2   1    11311.48    11665.41    113.03 o 
   1  -2   1    48415.70    49903.40    446.97 o 
   2  -2   1     8000.61     8407.04     71.52 o 
   3  -2   1     3404.00     3557.99     37.48 o 
   4  -2   1     1841.99     1808.59     22.36 o 
   5  -2   1      459.18      424.51     11.60 o 
   6  -2   1     1420.25     1423.06     26.28 o 
   7  -2   1     4275.46     4229.33     73.63 o 
   8  -2   1     9693.16     9665.85    147.86 o 
   9  -2   1     1158.45     1102.93     36.38 o 
  10  -2   1       24.69        3.95     24.71 o 
 -10  -1   1      120.47      133.03     27.42 o 
  -9  -1   1     1408.67     1363.01     50.45 o 
  -8  -1   1      592.38      604.21     32.10 o 
  -7  -1   1      193.74      199.68     16.16 o 
  -6  -1   1      987.11     1088.41     42.03 o 
  -5  -1   1      245.11      232.07      7.76 o 
  -4  -1   1    15643.51    15607.21    152.14 o 
  -3  -1   1    23765.27    23782.46    261.17 o 
  -2  -1   1    21126.35    21716.10    221.43 o 
  -1  -1   1    26474.28    26649.29    322.85 o 
   0  -1   1    10763.94    11256.60    115.03 o 
   1  -1   1    19939.90    20917.26    186.88 o 
   2  -1   1     4948.20     5037.99     49.04 o 
   3  -1   1      203.39      224.07      9.55 o 
   4  -1   1    16936.29    17277.25    172.95 o 
   5  -1   1    21352.28    20689.54    218.81 o 
   6  -1   1     2625.52     2517.61     37.67 o 
   7  -1   1     4370.13     4364.45     65.42 o 
   8  -1   1      285.34      306.96     14.72 o 
   9  -1   1       19.85       12.35     12.24 o 
  10  -1   1      142.82      181.86     40.52 o 
 -10   0   1      864.26      953.90     62.61 o 
  -9   0   1       31.17       61.00     16.18 o 
  -8   0   1      521.82      496.67     28.87 o 
  -7   0   1     5031.72     5008.30     96.41 o 
  -6   0   1    12318.08    12231.93    156.63 o 
  -5   0   1       52.17       64.44      4.55 o 
  -4   0   1    10055.70     9865.79    101.85 o 
  -3   0   1       72.08       81.50      3.26 o 
  -2   0   1    66916.37    63241.31    723.42 o 
  -1   0   1    23871.08    23528.51    352.05 o 
   1   0   1     1472.97     1688.54     18.53 o 
   2   0   1     5157.09     5572.33     56.29 o 
   3   0   1     1100.50     1149.54     13.48 o 
   4   0   1     3996.47     3848.25     39.53 o 
   5   0   1     1691.00     1656.32     22.37 o 
   6   0   1      419.48      392.67     10.27 o 
   7   0   1      117.52      128.10     14.01 o 
   8   0   1      109.93       76.08     13.55 o 
   9   0   1      285.77      273.26     25.27 o 
  10   0   1        1.35       -1.50     11.20 o 
 -10   1   1       72.51      106.59     53.87 o 
  -9   1   1     3339.66     3440.51    110.19 o 
  -8   1   1     1273.94     1262.73     26.45 o 
  -7   1   1      920.26      886.16     21.75 o 
  -6   1   1      168.63      194.65     10.80 o 
  -5   1   1    13975.35    13739.19    149.29 o 
  -4   1   1      355.44      309.17      9.58 o 
  -3   1   1      865.39      976.33     12.30 o 
  -2   1   1     5930.11     6011.68     55.68 o 
  -1   1   1     2064.70     2143.99     21.04 o 
   0   1   1     3573.91     3820.97     38.15 o 
   1   1   1    12965.57    13476.09    223.54 o 
   2   1   1    13533.55    13738.82    233.10 o 
   3   1   1    17567.29    17908.59    218.35 o 
   4   1   1    15074.41    15554.66    187.72 o 
   5   1   1    11555.55    11682.89    124.24 o 
   6   1   1      171.62      179.52      7.42 o 
   7   1   1     2989.07     2967.53     61.85 o 
   8   1   1        9.56       14.17      8.91 o 
   9   1   1     2591.49     2468.22     62.08 o 
  10   1   1        0.95        1.18     10.92 o 
 -10   2   1     2085.74     2204.97     93.85 o 
  -9   2   1     3982.57     3892.16     79.54 o 
  -8   2   1     1242.37     1253.35     34.42 o 
  -7   2   1     1601.62     1607.40     38.51 o 
  -6   2   1     5360.34     5270.40     77.35 o 
  -5   2   1     1155.04     1142.87     20.57 o 
  -4   2   1     5299.03     5112.35     57.25 o 
  -3   2   1    16153.85    16564.68    157.15 o 
  -2   2   1    26959.92    27643.76    255.46 o 
  -1   2   1     2579.19     2597.55     24.40 o 
   0   2   1     1503.03     1636.65     16.58 o 
   1   2   1     1325.34     1363.93     35.17 o 
   2   2   1    17543.61    17586.53    358.45 o 
   3   2   1    28118.24    28526.12    407.99 o 
   4   2   1    37625.61    38435.31    490.88 o 
   5   2   1     1710.35     1574.59     28.49 o 
   6   2   1     3514.98     3442.42     55.27 o 
   7   2   1      893.73      843.77     25.68 o 
   8   2   1     1867.93     1901.12     47.45 o 
   9   2   1     1156.32     1119.80     50.33 o 
  10   2   1       24.89       14.42     12.25 o 
 -10   3   1       55.77       47.94     13.86 o 
  -9   3   1      103.56       87.84     14.70 o 
  -8   3   1     1254.21     1201.02     34.86 o 
  -7   3   1     2837.22     2744.42     56.08 o 
  -6   3   1     7368.72     7406.88    115.21 o 
  -5   3   1    39647.69    38702.75    379.48 o 
  -4   3   1     3790.19     3770.70     53.14 o 
  -3   3   1     6706.10     6488.05     62.98 o 
  -2   3   1      467.86      515.54      8.39 o 
  -1   3   1     9302.44     9796.47     83.68 o 
   0   3   1    10912.88    11361.78    109.26 o 
   1   3   1     8908.51     9260.80    154.83 o 
   2   3   1     5732.01     5823.33    101.91 o 
   3   3   1     7626.48     8076.27    138.88 o 
   4   3   1     5467.07     5393.36     87.36 o 
   5   3   1     1585.33     1572.61     25.50 o 
   6   3   1     8482.59     8627.69    110.37 o 
   7   3   1     3310.12     3238.67     55.94 o 
   8   3   1     1471.90     1518.72     49.65 o 
   9   3   1      862.07      912.92     35.96 o 
  10   3   1       86.36      101.56     17.01 o 
 -10   4   1        1.30      -10.62     21.25 o 
  -9   4   1       21.91       10.87     10.46 o 
  -8   4   1      461.44      536.30     27.84 o 
  -7   4   1     1206.78     1197.54     35.66 o 
  -6   4   1    19750.88    19625.70    246.47 o 
  -5   4   1     9736.02     9433.37    100.97 o 
  -4   4   1      478.00      492.88     11.76 o 
  -3   4   1     6310.47     6165.38     63.40 o 
  -2   4   1     8070.55     8199.86     79.41 o 
  -1   4   1     5719.28     5735.75     55.78 o 
   0   4   1      430.65      365.19      6.16 o 
   1   4   1    40400.19    42268.41    488.78 o 
   2   4   1    28774.64    29799.37    487.99 o 
   3   4   1     1148.04     1226.07     31.80 o 
   4   4   1      439.43      405.25     16.43 o 
   5   4   1     8958.46     9137.28    143.99 o 
   6   4   1     5009.13     4784.62     65.81 o 
   7   4   1     5478.89     5496.83     97.12 o 
   8   4   1     5785.34     5934.66    131.74 o 
   9   4   1        0.19        6.95      7.33 o 
  10   4   1     2048.80     2205.36     63.68 o 
  -9   5   1      158.11      173.47     21.35 o 
  -8   5   1        4.32       10.50     12.26 o 
  -7   5   1     1333.49     1266.15     39.91 o 
  -6   5   1       42.88       37.09      7.41 o 
  -5   5   1        4.25       18.71      5.01 o 
  -4   5   1     2412.18     2305.58     33.40 o 
  -3   5   1     8614.67     8793.26     92.49 o 
  -2   5   1    42082.11    42563.97    387.92 o 
  -1   5   1    94600.07    95470.56    863.21 o 
   0   5   1     4777.68     4836.74     50.14 o 
   1   5   1    12380.27    12565.32    137.94 o 
   2   5   1      684.45      693.53     17.87 o 
   3   5   1      592.56      658.41     33.28 o 
   4   5   1      555.07      596.62     21.58 o 
   5   5   1     2068.34     2166.88     64.62 o 
   6   5   1     2223.22     2140.34     39.78 o 
   7   5   1      110.81      135.98     12.24 o 
   8   5   1       64.39       59.97     13.37 o 
   9   5   1     2911.08     2908.01     68.13 o 
  10   5   1     1174.76     1157.00     98.17 o 
  -9   6   1      200.79      182.25     22.68 o 
  -8   6   1       31.82        5.37     11.73 o 
  -7   6   1     2357.83     2352.12     59.23 o 
  -6   6   1    11806.69    11639.73    167.34 o 
  -5   6   1      895.03      841.10     21.08 o 
  -4   6   1      806.36      773.08     17.93 o 
  -3   6   1    13533.17    13431.01    144.87 o 
  -2   6   1    85749.43    86999.45    792.41 o 
  -1   6   1    18540.44    18725.68    165.66 o 
   0   6   1     1091.59     1225.85     16.74 o 
   1   6   1     3141.81     3192.52     34.65 o 
   2   6   1       89.53      117.78      5.73 o 
   3   6   1     5775.40     5745.20     92.46 o 
   4   6   1      170.11      172.03     13.76 o 
   5   6   1    10031.05     9920.80    304.91 o 
   6   6   1     4328.53     4272.60     72.56 o 
   7   6   1       49.40       64.88      9.29 o 
   8   6   1      481.14      514.19     29.21 o 
   9   6   1      183.48      207.40     26.64 o 
  10   6   1       10.67        2.79     14.97 o 
  -9   7   1      616.68      603.77     39.37 o 
  -8   7   1      373.89      323.79     28.72 o 
  -7   7   1     1560.62     1470.76     51.27 o 
  -6   7   1     1878.44     1860.17     41.99 o 
  -5   7   1      348.63      355.94     15.70 o 
  -4   7   1      194.08      181.62     10.25 o 
  -3   7   1     2194.88     2225.64     32.41 o 
  -2   7   1     3362.09     3294.37     40.11 o 
  -1   7   1     8713.91     8357.08     82.75 o 
   0   7   1      295.28      278.63      9.24 o 
   1   7   1     2569.16     2960.78     35.66 o 
   2   7   1    24318.99    23633.11    275.18 o 
   3   7   1    31862.85    32354.30    373.34 o 
   4   7   1      759.05      713.86     31.66 o 
   5   7   1     3921.51     3719.77    119.59 o 
   6   7   1     2147.84     2145.47     58.27 o 
   7   7   1      341.05      348.02     17.01 o 
   8   7   1        8.81        5.84      7.44 o 
   9   7   1      855.30      977.79     51.49 o 
  -8   8   1     1253.24     1260.49     50.58 o 
  -7   8   1      142.50      108.74     20.97 o 
  -6   8   1     1324.50     1260.65     68.19 o 
  -5   8   1      134.46      144.39     11.09 o 
  -4   8   1      189.57      195.15     11.27 o 
  -3   8   1    10635.53    10469.84    122.02 o 
  -2   8   1    28087.35    27436.11    363.15 o 
  -1   8   1      747.48      700.29     12.49 o 
   0   8   1     2062.00     1978.60     24.93 o 
   1   8   1    12013.03    12009.77    108.31 o 
   2   8   1    22763.20    22198.55    274.49 o 
   3   8   1      276.59      247.40      9.94 o 
   4   8   1     1445.01     1387.58     28.15 o 
   5   8   1        3.13       12.71      4.38 o 
   6   8   1     2681.39     2830.38     50.42 o 
   7   8   1      151.28      167.01     15.99 o 
   8   8   1     1284.47     1321.53     64.32 o 
   9   8   1     2446.12     2493.71    201.13 o 
  -8   9   1       49.57       50.03     20.23 o 
  -7   9   1     1636.09     1598.83     68.77 o 
  -6   9   1     3587.68     3695.28     90.73 o 
  -5   9   1     3027.87     2924.10     57.09 o 
  -4   9   1      699.90      698.22     17.11 o 
  -3   9   1    14064.00    14264.77    170.33 o 
  -2   9   1     2119.67     2120.91     36.41 o 
  -1   9   1     1542.78     1538.39     24.79 o 
   0   9   1       71.96       78.50      5.03 o 
   1   9   1     2956.75     3021.39     34.13 o 
   2   9   1     5294.31     5339.61     71.05 o 
   3   9   1     6042.09     5987.19     91.56 o 
   4   9   1     1785.34     1761.32     35.88 o 
   5   9   1      279.97      296.24     13.70 o 
   6   9   1     4251.35     4295.51     87.89 o 
   7   9   1      789.59      750.77     33.92 o 
   8   9   1      999.18      990.63     69.26 o 
   9   9   1      162.37      139.12     21.91 o 
  -8  10   1      357.23      323.20     54.36 o 
  -7  10   1      569.60      537.67     66.22 o 
  -6  10   1     2255.26     2441.53     90.45 o 
  -5  10   1     1339.53     1363.65     72.85 o 
  -4  10   1      113.46      142.73     10.84 o 
  -3  10   1        3.35        5.74      5.45 o 
  -2  10   1      257.55      252.63     12.26 o 
  -1  10   1       96.55       85.07      8.93 o 
   0  10   1      771.43      776.44     16.94 o 
   1  10   1    28511.89    27652.07    302.93 o 
   2  10   1    37245.50    36769.38    469.76 o 
   3  10   1      322.79      343.88      9.94 o 
   4  10   1      156.58      164.51     19.93 o 
   5  10   1     1143.08     1108.98     33.14 o 
   6  10   1     3089.11     2970.25     67.74 o 
   7  10   1      108.15       99.99     20.93 o 
   8  10   1       14.50        0.31      8.55 o 
  -7  11   1      647.22      582.15     68.20 o 
  -6  11   1        7.18       15.81     16.60 o 
  -5  11   1      184.87      180.28     27.23 o 
  -4  11   1       28.07       14.10      7.30 o 
  -3  11   1     1162.20     1095.92     27.16 o 
  -2  11   1      795.25      792.27     24.05 o 
  -1  11   1     4103.94     4162.83     69.13 o 
   0  11   1     6912.13     6955.05    103.18 o 
   1  11   1    15039.55    14681.13    179.86 o 
   2  11   1      187.73      207.62     11.92 o 
   3  11   1     4065.83     3962.87     63.74 o 
   4  11   1     1500.64     1606.86     43.92 o 
   5  11   1       63.16       87.00     19.33 o 
   6  11   1     2713.11     2865.36     67.54 o 
   7  11   1      437.13      455.31     23.94 o 
   8  11   1       44.51       35.92     11.50 o 
  -6  12   1     1873.88     1814.36     80.00 o 
  -5  12   1     1154.26     1174.04     60.79 o 
  -4  12   1      783.46      756.55     25.69 o 
  -3  12   1     1245.39     1286.98     33.10 o 
  -2  12   1     6925.14     6903.10    106.16 o 
  -1  12   1      926.71      977.25     27.41 o 
   0  12   1      921.16      939.96     26.13 o 
   1  12   1      237.67      197.01     10.74 o 
   2  12   1     1930.01     1958.61     44.06 o 
   3  12   1      131.36      138.21     15.88 o 
   4  12   1      685.43      704.73     24.45 o 
   5  12   1    10345.61    10369.75    228.09 o 
   6  12   1     4418.09     4493.18     97.85 o 
   7  12   1      195.59      210.63     18.60 o 
  -6  13   1      209.86      232.81     35.62 o 
  -5  13   1        0.61       35.58     27.67 o 
  -4  13   1     1793.34     1662.85     67.81 o 
  -3  13   1     3587.30     3523.44     73.42 o 
  -2  13   1      566.33      540.22     26.29 o 
  -1  13   1     1021.13      976.34     31.46 o 
   0  13   1        4.21       -3.21      6.42 o 
   1  13   1       25.03       11.62      8.52 o 
   2  13   1     1164.05     1169.40     63.87 o 
   3  13   1     2170.27     2197.14     54.52 o 
   4  13   1     2267.74     2080.38     51.31 o 
   5  13   1     3548.36     3537.61     93.83 o 
   6  13   1      121.74      116.26     17.80 o 
   7  13   1      795.94      766.34     39.06 o 
  -5  14   1     1309.41     1523.08    106.74 o 
  -4  14   1     6332.45     6650.73    265.87 o 
  -3  14   1     5013.22     5194.99     99.73 o 
  -2  14   1      754.75      817.53     31.24 o 
  -1  14   1        9.67       13.31      8.81 o 
   0  14   1      444.57      452.56     23.17 o 
   1  14   1      145.36      151.55     25.55 o 
   2  14   1     1418.72     1469.28     44.69 o 
   3  14   1       22.96       26.06      9.26 o 
   4  14   1      818.94      758.09     29.96 o 
   5  14   1       95.30      125.21     27.18 o 
   6  14   1      555.23      521.51     50.41 o 
  -4  15   1      926.74     1022.96     85.99 o 
  -3  15   1      153.68      183.45     19.15 o 
  -2  15   1        7.07        9.78     10.20 o 
  -1  15   1      367.11      383.33     24.69 o 
   0  15   1     1900.93     2017.29     49.86 o 
   1  15   1      613.01      632.10     32.95 o 
   2  15   1      104.94       94.97     15.05 o 
   3  15   1       43.82       27.73     17.25 o 
   4  15   1      582.94      615.04     29.83 o 
   5  15   1      721.58      751.43     42.78 o 
  -2  16   1       36.62       34.68     14.02 o 
  -1  16   1     1513.08     1527.31     52.63 o 
   0  16   1     4012.22     4033.27     93.59 o 
   1  16   1     2747.80     2768.34     91.89 o 
   2  16   1      503.54      557.90     42.64 o 
   3  16   1      411.48      378.49     35.56 o 
  -2 -15   2       19.13       10.15     15.19 o 
  -1 -15   2      315.26      285.84     32.45 o 
   0 -15   2      154.63      170.11     19.78 o 
   1 -15   2     1763.23     1939.79     60.65 o 
   2 -15   2      772.10      853.06     46.15 o 
  -4 -14   2      551.52      605.27     43.62 o 
  -3 -14   2      258.67      269.42     29.40 o 
  -2 -14   2      626.22      730.70     92.41 o 
  -1 -14   2      587.19      602.81     22.88 o 
   0 -14   2       81.77       48.54     11.81 o 
   1 -14   2        0.12       -4.24      8.48 o 
   2 -14   2      128.01      139.74     16.31 o 
   3 -14   2      313.23      342.13     27.72 o 
   4 -14   2      518.95      584.13     75.12 o 
  -5 -13   2      569.95      504.82     38.23 o 
  -4 -13   2        0.06       -1.99      8.62 o 
  -3 -13   2      449.19      465.42     26.29 o 
  -2 -13   2     1245.63     1311.52     42.75 o 
  -1 -13   2     4031.54     3946.86     79.75 o 
   0 -13   2     3421.82     3530.32     71.74 o 
   1 -13   2     2236.39     2228.26     84.17 o 
   2 -13   2      511.76      518.60     28.18 o 
   3 -13   2      964.65      980.23     34.74 o 
   4 -13   2        2.77      -11.37     22.73 o 
   5 -13   2     1519.16     1552.73    109.71 o 
  -6 -12   2     2752.09     2927.89     63.24 o 
  -5 -12   2        4.99       -2.97      7.28 o 
  -4 -12   2       40.29       30.78      8.91 o 
  -3 -12   2      140.24      148.19     17.46 o 
  -2 -12   2       84.81       73.15     11.91 o 
  -1 -12   2      374.98      354.97     19.23 o 
   0 -12   2      919.03      899.57     29.30 o 
   1 -12   2       71.43       73.01     10.46 o 
   2 -12   2     3712.62     3892.00     69.28 o 
   3 -12   2     1040.97     1138.72     37.74 o 
   4 -12   2      129.60      130.52     22.07 o 
   5 -12   2      730.27      838.14     86.98 o 
   6 -12   2      538.93      463.08     46.38 o 
  -7 -11   2     1562.59     1595.41     41.78 o 
  -6 -11   2       22.96       12.46      7.59 o 
  -5 -11   2        1.56       -3.30      6.59 o 
  -4 -11   2      301.14      303.84     19.40 o 
  -3 -11   2      336.18      349.84     19.54 o 
  -2 -11   2     4673.34     4647.61     84.24 o 
  -1 -11   2      854.61      806.42     22.71 o 
   0 -11   2       72.33       81.66      8.60 o 
   1 -11   2     3403.03     3406.86     60.67 o 
   2 -11   2      192.80      209.90     14.65 o 
   3 -11   2     1420.08     1418.40     34.57 o 
   4 -11   2     2547.79     2512.15     51.63 o 
   5 -11   2      824.45      913.71     53.69 o 
   6 -11   2      322.31      386.01     42.28 o 
   7 -11   2      419.08      454.65     63.26 o 
  -7 -10   2       51.59       37.08     12.55 o 
  -6 -10   2        1.03       -2.99      5.97 o 
  -5 -10   2     1266.60     1219.59     40.66 o 
  -4 -10   2      849.56      825.84     25.08 o 
  -3 -10   2     6228.31     6143.13    103.96 o 
  -2 -10   2     9197.71     9175.73    146.63 o 
  -1 -10   2     1988.78     2016.39     50.24 o 
   0 -10   2     1865.24     1857.52     34.64 o 
   1 -10   2       47.72       35.71      8.18 o 
   2 -10   2      281.73      294.22     14.73 o 
   3 -10   2      640.33      644.05     18.90 o 
   4 -10   2     3675.84     3691.33     55.37 o 
   5 -10   2        7.10       -6.18     12.52 o 
   6 -10   2     2550.43     2669.35     96.78 o 
   7 -10   2      411.20      416.10     57.33 o 
  -8  -9   2      287.17      280.23     25.38 o 
  -7  -9   2      662.12      663.58     23.51 o 
  -6  -9   2     2044.69     2045.66     44.60 o 
  -5  -9   2     6853.61     6989.72    115.63 o 
  -4  -9   2     1055.70     1081.22     27.95 o 
  -3  -9   2     2807.38     2883.14     65.48 o 
  -2  -9   2      287.69      289.38     20.26 o 
  -1  -9   2      146.88      155.96     13.92 o 
   0  -9   2      936.57      941.85     21.95 o 
   1  -9   2    15596.66    15477.11    177.71 o 
   2  -9   2    22554.01    22453.38    252.30 o 
   3  -9   2     1499.50     1457.28     28.04 o 
   4  -9   2      246.60      255.38     13.57 o 
   5  -9   2     3637.62     3619.47     90.59 o 
   6  -9   2     1040.30     1115.02     54.25 o 
   7  -9   2      126.42      101.80     32.62 o 
   8  -9   2      767.42      717.56     74.13 o 
  -8  -8   2      544.84      568.91     23.45 o 
  -7  -8   2      217.24      222.11     13.39 o 
  -6  -8   2     4673.54     4775.80     83.97 o 
  -5  -8   2      740.29      720.43     23.82 o 
  -4  -8   2      802.98      755.61     21.11 o 
  -3  -8   2     2728.65     2699.92     51.11 o 
  -2  -8   2      327.77      314.13      9.55 o 
  -1  -8   2     3448.98     3359.58     45.44 o 
   0  -8   2     2943.38     2961.41     37.47 o 
   1  -8   2    15180.92    15142.21    172.90 o 
   2  -8   2    10021.47    10179.46    106.76 o 
   3  -8   2     2077.89     2094.00     28.43 o 
   4  -8   2       98.91      103.96      7.28 o 
   5  -8   2     1876.47     1887.80     42.72 o 
   6  -8   2     1976.16     2126.66     54.37 o 
   7  -8   2        8.17       -4.83      9.67 o 
   8  -8   2      540.65      600.20     38.48 o 
  -9  -7   2      206.06      202.55     29.80 o 
  -8  -7   2      172.28      164.90     15.41 o 
  -7  -7   2      477.99      481.13     24.68 o 
  -6  -7   2     8973.67     8938.56    142.08 o 
  -5  -7   2    15829.54    15593.42    233.02 o 
  -4  -7   2     1246.94     1207.22     22.96 o 
  -3  -7   2      803.94      814.89     17.92 o 
  -2  -7   2     9047.06     9014.31    104.15 o 
  -1  -7   2    14864.16    14817.34    167.62 o 
   0  -7   2     1024.27     1134.30     17.37 o 
   1  -7   2      521.91      480.04     11.54 o 
   2  -7   2       15.51       22.69      3.75 o 
   3  -7   2       29.48       39.62      4.51 o 
   4  -7   2    10862.61    11025.98    113.51 o 
   5  -7   2    20790.54    20530.94    253.00 o 
   6  -7   2     4441.28     4551.30     90.23 o 
   7  -7   2      122.38      134.19     18.29 o 
   8  -7   2      108.44      118.15     18.62 o 
   9  -7   2       80.97      106.83     19.55 o 
  -9  -6   2        0.94        2.83      9.01 o 
  -8  -6   2        0.63       15.96     11.70 o 
  -7  -6   2     5401.27     5337.52    100.15 o 
  -6  -6   2    14385.31    14598.71    222.53 o 
  -5  -6   2        5.79        3.79      6.55 o 
  -4  -6   2    10779.51    10691.83    164.13 o 
  -3  -6   2       77.16       84.04      4.84 o 
  -2  -6   2     2326.69     2339.18     29.48 o 
  -1  -6   2     2504.29     2543.18     32.91 o 
   0  -6   2      428.14      417.64      8.50 o 
   1  -6   2     2959.20     3020.53     31.66 o 
   2  -6   2      409.95      444.32      9.89 o 
   3  -6   2       27.34       37.81      4.01 o 
   4  -6   2    10221.71    10225.26    110.66 o 
   5  -6   2     8293.53     8236.02     99.16 o 
   6  -6   2      545.47      577.51     28.18 o 
   7  -6   2      651.66      564.41     33.27 o 
   8  -6   2       13.89       27.30     17.15 o 
   9  -6   2      563.60      494.20     34.25 o 
  -9  -5   2      560.43      516.02     30.04 o 
  -8  -5   2       76.29       46.41     10.40 o 
  -7  -5   2     3209.08     3196.43     57.60 o 
  -6  -5   2       81.44       80.82      7.01 o 
  -5  -5   2    11202.27    10941.41    195.64 o 
  -4  -5   2     5104.84     5148.45     84.53 o 
  -3  -5   2     4275.42     4180.34     56.01 o 
  -2  -5   2    38836.38    39234.28    354.51 o 
  -1  -5   2    15525.71    15473.04    151.69 o 
   0  -5   2    10746.37    10953.73    103.27 o 
   1  -5   2     5736.69     5758.13     55.22 o 
   2  -5   2     4695.94     4707.00     48.83 o 
   3  -5   2      992.36      894.39     14.36 o 
   4  -5   2      269.93      277.32      9.26 o 
   5  -5   2      555.49      552.61     13.12 o 
   6  -5   2      857.23      899.56     30.20 o 
   7  -5   2      101.07       93.93     19.56 o 
   8  -5   2     5223.80     5228.04    116.35 o 
   9  -5   2     7021.67     7305.12    154.09 o 
  10  -5   2     1208.52     1257.63     57.47 o 
  -9  -4   2       24.20       13.55     10.88 o 
  -8  -4   2        2.17       12.08      7.90 o 
  -7  -4   2      151.50      123.19     10.34 o 
  -6  -4   2      252.92      248.77     20.37 o 
  -5  -4   2      381.21      357.38     11.43 o 
  -4  -4   2     1701.91     1814.90     36.33 o 
  -3  -4   2    33428.44    33091.38    419.78 o 
  -2  -4   2    37335.52    37190.14    320.84 o 
  -1  -4   2     4235.59     4341.00     46.23 o 
   0  -4   2    32256.62    32519.20    295.07 o 
   1  -4   2      137.59      154.98      5.14 o 
   2  -4   2       19.72        2.93      2.29 o 
   3  -4   2      871.15      824.04     12.88 o 
   4  -4   2    13013.22    13419.00    140.76 o 
   5  -4   2     3949.23     3871.24     46.50 o 
   6  -4   2      147.02      142.10     11.88 o 
   7  -4   2      248.89      250.93     18.62 o 
   8  -4   2     3912.34     3881.48     81.23 o 
   9  -4   2      517.36      616.50     33.52 o 
  10  -4   2        4.23        0.31     12.79 o 
  -9  -3   2       65.63       76.15     15.21 o 
  -8  -3   2      713.66      686.57     51.63 o 
  -7  -3   2     1322.54     1293.72     31.27 o 
  -6  -3   2      136.96      139.32      9.62 o 
  -5  -3   2     2006.35     1956.96     28.70 o 
  -4  -3   2     3918.46     3969.57     61.64 o 
  -3  -3   2    10679.39    10812.80    160.05 o 
  -2  -3   2    15974.81    16739.12    161.40 o 
  -1  -3   2    47600.38    47707.48    455.05 o 
   0  -3   2    18089.51    18459.14    177.69 o 
   1  -3   2    21505.48    22403.06    185.25 o 
   2  -3   2    22156.23    22561.09    203.45 o 
   3  -3   2     1444.59     1511.33     17.71 o 
   4  -3   2     6003.38     6106.03     58.47 o 
   5  -3   2       13.76        8.50      3.16 o 
   6  -3   2     3048.27     2961.74     47.78 o 
   7  -3   2      653.08      615.20     25.79 o 
   8  -3   2     2011.86     2030.82     51.05 o 
   9  -3   2     1802.35     1865.40     54.69 o 
  10  -3   2       97.20      119.02     16.50 o 
 -10  -2   2      172.42      200.34     34.59 o 
  -9  -2   2      108.12       86.34     16.21 o 
  -8  -2   2      589.16      626.01     33.11 o 
  -7  -2   2      451.41      488.12     23.72 o 
  -6  -2   2     2737.02     2658.52     48.11 o 
  -5  -2   2     3951.73     3969.14     51.49 o 
  -4  -2   2       29.93       62.80      3.90 o 
  -3  -2   2    27185.73    28065.59    283.83 o 
  -2  -2   2    43771.50    44498.43    452.16 o 
  -1  -2   2      141.31      185.37      4.75 o 
   0  -2   2      278.13      276.90      6.37 o 
   1  -2   2    86826.87    83045.20   1553.20 o 
   2  -2   2    15788.74    16412.08    136.43 o 
   3  -2   2    12173.92    12327.18    114.63 o 
   4  -2   2    20935.27    20836.21    194.17 o 
   5  -2   2     1863.23     1867.42     26.66 o 
   6  -2   2      306.92      314.48     12.09 o 
   7  -2   2     2300.41     2306.93     51.30 o 
   8  -2   2     6182.32     6082.88    109.53 o 
   9  -2   2      203.24      203.61     15.88 o 
  10  -2   2      678.89      713.60     72.15 o 
 -10  -1   2        7.78       -6.94     15.89 o 
  -9  -1   2      477.08      476.98     34.76 o 
  -8  -1   2     2701.42     2815.43     67.91 o 
  -7  -1   2     5913.39     5776.55    108.64 o 
  -6  -1   2     1772.80     1726.96     42.50 o 
  -5  -1   2       88.64       92.74      4.22 o 
  -4  -1   2     2349.41     2244.20     27.01 o 
  -3  -1   2    11738.04    12087.72    119.76 o 
  -2  -1   2     9203.59     9405.04     93.34 o 
  -1  -1   2    65063.04    61953.65    931.33 o 
   0  -1   2     2440.82     2468.70     26.83 o 
   1  -1   2     1962.49     2018.05     22.71 o 
   2  -1   2    60476.01    59912.21    839.96 o 
   3  -1   2    30321.69    30083.41    263.76 o 
   4  -1   2     9701.86     9912.59    107.97 o 
   5  -1   2    13812.73    13847.80    149.37 o 
   6  -1   2     1313.85     1307.67     24.59 o 
   7  -1   2     4107.43     4026.44     65.31 o 
   8  -1   2     1463.70     1469.05     30.53 o 
   9  -1   2       14.20        6.05     10.97 o 
  10  -1   2      156.56      136.47     26.19 o 
 -10   0   2       40.40       17.95     22.24 o 
  -9   0   2      667.98      711.96     40.08 o 
  -8   0   2     4988.16     5003.70    102.38 o 
  -7   0   2     2244.50     2185.87     54.33 o 
  -6   0   2      529.02      523.39     14.98 o 
  -5   0   2     2166.46     2049.38     29.20 o 
  -4   0   2    16002.78    15725.25    163.98 o 
  -3   0   2     1369.32     1501.87     18.72 o 
  -2   0   2     8052.95     8122.87     73.43 o 
  -1   0   2    32178.46    32709.40    303.40 o 
   0   0   2     7930.29     8070.44     79.36 o 
   1   0   2    22864.47    23442.84    261.87 o 
   2   0   2    10177.80    10581.89    103.60 o 
   3   0   2     4801.08     4911.96     54.37 o 
   4   0   2      157.34      161.45      5.41 o 
   5   0   2    10948.81    11064.77    113.73 o 
   6   0   2        9.06       23.58      3.87 o 
   7   0   2     3710.06     3629.19     72.60 o 
   8   0   2      910.66      876.92     36.09 o 
   9   0   2       58.59       72.60     14.35 o 
  10   0   2       26.08       14.32     14.21 o 
 -10   1   2       45.77       17.05     20.90 o 
  -9   1   2       23.56       27.77     14.52 o 
  -8   1   2     1474.22     1414.95     29.42 o 
  -7   1   2     1376.18     1377.03     38.27 o 
  -6   1   2      911.00      867.67     21.40 o 
  -5   1   2     6361.29     6203.93     73.58 o 
  -4   1   2    19372.01    19861.54    188.73 o 
  -3   1   2     3096.84     3182.09     34.27 o 
  -2   1   2     1513.33     1507.31     18.98 o 
  -1   1   2       68.52       39.66      2.69 o 
   0   1   2    20230.35    21103.98    186.87 o 
   1   1   2    30455.12    30524.33    662.17 o 
   2   1   2    42394.72    42965.75    785.30 o 
   3   1   2    46204.80    46427.48    548.63 o 
   4   1   2      264.15      248.87      6.91 o 
   5   1   2      930.33      961.99     17.82 o 
   6   1   2     5242.27     5415.97     66.07 o 
   7   1   2     3755.42     3668.88     61.96 o 
   8   1   2     1563.58     1505.04     50.36 o 
   9   1   2     1745.36     1786.55     49.50 o 
  10   1   2      134.63      137.39     19.05 o 
 -10   2   2       20.01       19.73     20.54 o 
  -9   2   2     2495.50     2524.22     58.07 o 
  -8   2   2     4269.80     4309.70     86.22 o 
  -7   2   2      165.76      162.86     14.06 o 
  -6   2   2      379.23      384.69     20.04 o 
  -5   2   2      364.87      367.30     15.69 o 
  -4   2   2     3023.94     3012.45     36.75 o 
  -3   2   2     3267.26     3111.78     48.82 o 
  -2   2   2     2896.62     2931.38     28.91 o 
  -1   2   2    18220.99    18986.05    175.34 o 
   0   2   2    28091.20    29284.35    283.31 o 
   1   2   2    16478.13    17418.55    220.27 o 
   2   2   2    92327.73    88034.47   1959.32 o 
   3   2   2    23864.72    24633.82    469.48 o 
   4   2   2    11538.42    12142.87    144.56 o 
   5   2   2     7123.18     7274.24     91.25 o 
   6   2   2     1121.70     1106.86     20.83 o 
   7   2   2      355.06      367.09     14.62 o 
   8   2   2       79.79       77.72     10.92 o 
   9   2   2      255.06      254.26     19.79 o 
  10   2   2      145.58      151.53     24.77 o 
 -10   3   2      147.26      131.46     13.36 o 
  -9   3   2     3997.58     4076.29     86.60 o 
  -8   3   2      312.28      338.25     22.67 o 
  -7   3   2     2358.06     2338.81     51.09 o 
  -6   3   2     2032.08     1994.03     43.74 o 
  -5   3   2     1612.44     1550.01     27.28 o 
  -4   3   2     3639.76     3584.62     57.51 o 
  -3   3   2     1460.03     1522.92     20.61 o 
  -2   3   2      388.45      384.87      7.56 o 
  -1   3   2    17021.28    17656.91    149.07 o 
   0   3   2    27246.47    28379.54    236.52 o 
   1   3   2     3170.08     3338.37     49.85 o 
   2   3   2      898.13      877.91     24.75 o 
   3   3   2     1023.64     1044.17     45.32 o 
   4   3   2     1629.02     1514.36     31.24 o 
   5   3   2       10.40       19.44      5.50 o 
   6   3   2    21178.16    21072.10    250.42 o 
   7   3   2    15313.35    15181.02    205.30 o 
   8   3   2     2101.90     2052.40     46.54 o 
   9   3   2      973.77      930.25     32.95 o 
  10   3   2       12.15       10.72     10.69 o 
  -9   4   2       55.37       39.26     12.75 o 
  -8   4   2       42.51       38.91     11.13 o 
  -7   4   2      482.23      478.80     24.72 o 
  -6   4   2     1435.11     1417.67     42.54 o 
  -5   4   2    29435.95    29420.91    333.46 o 
  -4   4   2    19408.05    19197.41    193.70 o 
  -3   4   2       95.32       84.77      5.18 o 
  -2   4   2       59.21       73.28      4.21 o 
  -1   4   2      594.76      693.53     10.02 o 
   0   4   2     2758.68     2787.05     40.98 o 
   1   4   2     5243.83     5301.84     64.72 o 
   2   4   2    10215.00    10301.89    174.84 o 
   3   4   2     7823.07     8009.03    140.52 o 
   4   4   2    10879.70    11213.05    191.36 o 
   5   4   2     8838.85     9081.47    141.92 o 
   6   4   2    17628.94    17485.90    209.93 o 
   7   4   2     2095.24     2071.69     42.21 o 
   8   4   2      261.60      273.13     23.21 o 
   9   4   2      103.47       97.35     11.56 o 
  10   4   2      835.14      890.87     37.24 o 
  -9   5   2       62.79       53.36     14.69 o 
  -8   5   2     1684.61     1803.84     86.00 o 
  -7   5   2     1257.69     1272.31     32.64 o 
  -6   5   2     1661.95     1643.95     35.33 o 
  -5   5   2    10193.23     9963.66    114.26 o 
  -4   5   2      459.38      462.89     15.42 o 
  -3   5   2    17150.21    17006.51    170.73 o 
  -2   5   2    28067.00    28385.05    276.35 o 
  -1   5   2    21133.74    21012.74    227.06 o 
   0   5   2     7660.31     7707.74    105.04 o 
   1   5   2     1489.25     1550.31     21.54 o 
   2   5   2      933.86      919.75     24.34 o 
   3   5   2    19734.12    20168.39    549.26 o 
   4   5   2     2046.67     2007.84     50.44 o 
   5   5   2      939.17      878.83     27.86 o 
   6   5   2      195.17      232.14     19.69 o 
   7   5   2        7.54        5.13      4.27 o 
   8   5   2      705.84      714.45     33.47 o 
   9   5   2      415.71      388.63     34.19 o 
  10   5   2     2166.85     2214.93     60.24 o 
  -9   6   2      674.98      639.96     40.00 o 
  -8   6   2     3129.49     3184.93     97.51 o 
  -7   6   2       87.79       95.90     12.95 o 
  -6   6   2      775.70      720.98     22.99 o 
  -5   6   2     1654.72     1655.96     29.02 o 
  -4   6   2     6539.23     6648.69     74.51 o 
  -3   6   2     6198.37     6394.17     85.72 o 
  -2   6   2     9580.48     9308.91     96.47 o 
  -1   6   2    28026.08    28596.76    260.89 o 
   0   6   2     6129.72     6552.74     76.72 o 
   1   6   2     3544.96     3653.06     38.73 o 
   2   6   2      110.65       85.95      4.70 o 
   3   6   2     1944.49     1869.93     43.93 o 
   4   6   2     2433.94     2509.00     55.87 o 
   5   6   2     1948.12     1937.01     48.21 o 
   6   6   2     4529.53     4395.67     95.42 o 
   7   6   2      687.01      717.38     17.58 o 
   8   6   2       99.81      106.40     14.65 o 
   9   6   2     1080.90     1129.17     51.63 o 
  10   6   2     2102.13     2186.20     83.01 o 
  -9   7   2      200.29      195.73     25.51 o 
  -8   7   2      793.08      913.91     44.10 o 
  -7   7   2      756.79      774.12     39.70 o 
  -6   7   2      333.03      352.61     20.34 o 
  -5   7   2      271.15      277.24     14.49 o 
  -4   7   2     9481.72     9614.48    109.63 o 
  -3   7   2     5337.07     4981.66     61.51 o 
  -2   7   2     1278.16     1159.37     20.03 o 
  -1   7   2     1666.30     1719.02     21.93 o 
   0   7   2     1588.51     1526.65     27.54 o 
   1   7   2    11597.20    11958.70    111.68 o 
   2   7   2    17278.87    16807.15    217.92 o 
   3   7   2    28384.61    28646.02    475.65 o 
   4   7   2       32.76       42.16      7.75 o 
   5   7   2     6662.23     6736.30    158.73 o 
   6   7   2      493.10      461.01     50.41 o 
   7   7   2     2340.09     2273.50     63.00 o 
   8   7   2        0.21        9.50      8.99 o 
   9   7   2       93.08       58.18     17.79 o 
  10   7   2      111.17      115.94     23.37 o 
  -8   8   2      940.11      898.60     44.56 o 
  -7   8   2     2207.28     2216.75     67.44 o 
  -6   8   2     4629.78     4620.89     80.87 o 
  -5   8   2      359.72      383.51     17.78 o 
  -4   8   2     7352.51     7418.60     99.32 o 
  -3   8   2      218.85      227.42     11.31 o 
  -2   8   2        0.20        7.38      4.02 o 
  -1   8   2     5539.26     5595.14     58.10 o 
   0   8   2     2829.17     2789.06     33.43 o 
   1   8   2     2868.53     2769.32     32.15 o 
   2   8   2    22236.73    22938.07    295.87 o 
   3   8   2    10245.43    10436.50    139.53 o 
   4   8   2     1394.42     1443.77     40.28 o 
   5   8   2      873.60      836.34     50.90 o 
   6   8   2      351.46      360.14     29.68 o 
   7   8   2      190.67      226.91     22.29 o 
   8   8   2      181.11      158.88     13.41 o 
   9   8   2     1912.73     2066.14    194.71 o 
  -8   9   2     1051.67     1045.52    120.58 o 
  -7   9   2     5193.39     5194.99    148.82 o 
  -6   9   2     1076.25     1046.03     37.64 o 
  -5   9   2       49.63       40.54      9.10 o 
  -4   9   2      189.34      181.10     11.27 o 
  -3   9   2       12.08       14.77      4.87 o 
  -2   9   2     5307.45     5337.21     61.29 o 
  -1   9   2     1036.81     1042.11     17.84 o 
   0   9   2    10079.61    10208.73    111.47 o 
   1   9   2     3607.33     3676.19     43.96 o 
   2   9   2      374.37      420.73     13.57 o 
   3   9   2      664.14      651.45     14.61 o 
   4   9   2     2771.00     2797.60     45.19 o 
   5   9   2     4192.54     4070.47    140.35 o 
   6   9   2     4781.53     4712.67    124.82 o 
   7   9   2     5986.86     6142.10     98.80 o 
   8   9   2      148.77      147.91     17.32 o 
   9   9   2     2278.29     2145.63     73.18 o 
  -8  10   2      778.36      867.79     85.99 o 
  -7  10   2      587.66      517.91     65.23 o 
  -6  10   2      767.59      749.42     83.02 o 
  -5  10   2     4673.48     4972.17    111.07 o 
  -4  10   2     3240.79     3407.67     90.61 o 
  -3  10   2     3803.13     3888.37     87.37 o 
  -2  10   2     4985.19     5013.54     74.26 o 
  -1  10   2     8000.42     7991.54    107.60 o 
   0  10   2    20788.76    20929.14    358.09 o 
   1  10   2     3967.10     3929.58     54.60 o 
   2  10   2     2195.23     2117.96     33.51 o 
   3  10   2     2335.59     2281.46     46.23 o 
   4  10   2      254.32      226.74     11.43 o 
   5  10   2      211.32      203.27     10.56 o 
   6  10   2     6155.46     6314.78    121.12 o 
   7  10   2      177.34      147.04     11.70 o 
   8  10   2     1841.28     1922.69     58.63 o 
   9  10   2      557.37      542.06     33.19 o 
  -7  11   2      647.28      659.24     74.13 o 
  -6  11   2      219.45      277.44     44.48 o 
  -5  11   2      159.28      157.17     19.84 o 
  -4  11   2     5369.77     5407.43     90.81 o 
  -3  11   2    15634.15    15900.51    222.55 o 
  -2  11   2     1610.58     1702.22     45.86 o 
  -1  11   2       74.69       53.55      9.01 o 
   0  11   2      209.59      186.93     13.50 o 
   1  11   2       67.83       65.62      6.27 o 
   2  11   2     1056.21     1031.82     40.09 o 
   3  11   2     1709.25     1678.43     32.39 o 
   4  11   2     7762.93     7777.45    127.01 o 
   5  11   2      375.32      384.49     19.89 o 
   6  11   2      898.55      939.83     30.53 o 
   7  11   2     1775.39     1852.91     48.78 o 
   8  11   2      173.58      148.71     23.87 o 
  -6  12   2      215.04      198.31     39.53 o 
  -5  12   2     1105.23     1186.57     60.10 o 
  -4  12   2     2476.36     2505.11     47.28 o 
  -3  12   2        0.88        3.29      6.84 o 
  -2  12   2      408.66      437.05     21.01 o 
  -1  12   2     1705.89     1672.49     37.38 o 
   0  12   2      462.72      449.54     19.31 o 
   1  12   2     6896.55     6922.05     97.61 o 
   2  12   2     2163.59     2277.50     48.30 o 
   3  12   2     2616.94     2567.40     51.49 o 
   4  12   2     4485.72     4273.61     96.93 o 
   5  12   2     1185.74     1226.68     44.14 o 
   6  12   2      597.15      603.67     26.71 o 
   7  12   2       10.42       26.83      9.05 o 
   8  12   2      773.31      872.48     35.47 o 
  -6  13   2      314.12      256.49     35.99 o 
  -5  13   2      177.51      155.17     40.52 o 
  -4  13   2     4732.96     4941.26    139.55 o 
  -3  13   2     5280.77     5286.23     98.81 o 
  -2  13   2      250.93      256.65     16.73 o 
  -1  13   2      107.19       88.66     10.78 o 
   0  13   2     3501.51     3523.15     62.74 o 
   1  13   2     7547.08     7470.42    107.54 o 
   2  13   2      179.84      175.52     18.50 o 
   3  13   2      541.82      558.44     24.15 o 
   4  13   2      564.12      495.41     23.47 o 
   5  13   2     1818.36     1725.10     57.47 o 
   6  13   2      116.77       80.36     14.63 o 
   7  13   2     1351.06     1475.39     51.16 o 
  -5  14   2     3903.16     3859.58    183.84 o 
  -4  14   2     5128.40     5236.38    221.39 o 
  -3  14   2      782.25      806.34     32.21 o 
  -2  14   2       24.11       29.01     10.13 o 
  -1  14   2      446.98      516.48     26.33 o 
   0  14   2      751.56      755.96     27.21 o 
   1  14   2       73.91       86.82     13.07 o 
   2  14   2      307.04      264.21     22.52 o 
   3  14   2      935.59      947.45     33.13 o 
   4  14   2       17.87       16.65      8.11 o 
   5  14   2      494.47      498.34     30.24 o 
   6  14   2      316.09      325.57     34.10 o 
  -4  15   2      130.11       85.99     35.58 o 
  -3  15   2       24.48       29.80     11.70 o 
  -2  15   2      464.87      440.34     26.44 o 
  -1  15   2      277.97      281.24     21.36 o 
   0  15   2     6802.51     6729.75    118.07 o 
   1  15   2     2849.28     2898.19     90.22 o 
   2  15   2      147.68      126.37     16.11 o 
   3  15   2      132.45      108.43     14.44 o 
   4  15   2     1113.89     1136.95     37.59 o 
   5  15   2      252.91      258.94     19.09 o 
  -2  16   2      300.36      251.74     25.39 o 
  -1  16   2     6542.58     6657.56    140.62 o 
   0  16   2     8136.04     8365.83    164.33 o 
   1  16   2      255.82      271.27     31.36 o 
   2  16   2      213.98      259.09     29.55 o 
   3  16   2      151.02      104.77     40.03 o 
   4  16   2        1.29       -3.23     12.42 o 
  -3 -14   3      320.47      341.85     37.06 o 
  -2 -14   3      334.86      309.30     32.15 o 
  -1 -14   3     3497.86     3458.53     78.40 o 
   0 -14   3     1814.72     1760.79     54.83 o 
   1 -14   3        5.51       16.51      9.95 o 
   2 -14   3        1.98        1.91      8.82 o 
   3 -14   3       41.20       10.62     10.29 o 
  -4 -13   3      251.20      229.16     38.55 o 
  -3 -13   3        6.40       -1.70     12.52 o 
  -2 -13   3     3411.58     3537.75     83.49 o 
  -1 -13   3     7970.61     7839.23    131.43 o 
   0 -13   3      380.20      354.51     22.30 o 
   1 -13   3       54.98       46.45     11.07 o 
   2 -13   3       60.76       42.11     11.74 o 
   3 -13   3      200.22      169.36     19.69 o 
   4 -13   3        5.03       -4.94     25.70 o 
   5 -13   3      868.16      692.85     82.03 o 
  -5 -12   3       91.73       60.56     15.49 o 
  -4 -12   3      394.66      377.08     22.13 o 
  -3 -12   3      500.89      559.30     30.02 o 
  -2 -12   3     3192.28     3226.81     75.76 o 
  -1 -12   3      143.08      129.67     12.88 o 
   0 -12   3      245.89      221.41     17.22 o 
   1 -12   3       34.31       48.85     10.79 o 
   2 -12   3     1304.22     1289.46     38.84 o 
   3 -12   3     2360.12     2402.04     56.98 o 
   4 -12   3       78.02       80.06     34.59 o 
   5 -12   3      293.07      304.42     55.35 o 
   6 -12   3      315.34      370.64     43.76 o 
  -6 -11   3      150.49      162.45     16.41 o 
  -5 -11   3      163.65      143.95     14.14 o 
  -4 -11   3       10.38        3.16      6.98 o 
  -3 -11   3        4.13        2.16      6.70 o 
  -2 -11   3     2473.03     2481.72     53.88 o 
  -1 -11   3     2722.29     2641.02     49.75 o 
   0 -11   3       68.11       59.96      8.80 o 
   1 -11   3     1357.38     1270.74     36.06 o 
   2 -11   3     8250.37     8292.31    130.08 o 
   3 -11   3    13161.32    13291.48    186.47 o 
   4 -11   3     1395.64     1353.82     44.19 o 
   5 -11   3       49.96       38.70     18.51 o 
   6 -11   3      440.28      476.56     46.76 o 
   7 -11   3       21.95        3.95     26.69 o 
  -7 -10   3      182.12      201.50     28.45 o 
  -6 -10   3     1018.74     1002.65     31.96 o 
  -5 -10   3      448.75      442.10     20.97 o 
  -4 -10   3      806.56      748.86     25.80 o 
  -3 -10   3     3419.83     3504.22     67.93 o 
  -2 -10   3     7009.91     6778.08     89.56 o 
  -1 -10   3       26.01       33.20      6.99 o 
   0 -10   3     1873.07     1854.30     38.76 o 
   1 -10   3       83.63       74.92      9.26 o 
   2 -10   3     5130.08     5192.01     76.33 o 
   3 -10   3       68.49       68.68      8.37 o 
   4 -10   3      461.92      494.92     20.23 o 
   5 -10   3     1514.20     1639.95     71.19 o 
   6 -10   3     3079.01     3234.40    178.40 o 
   7 -10   3      771.48      820.35     82.03 o 
  -7  -9   3     1199.06     1259.42     35.79 o 
  -6  -9   3     1095.08     1068.62     34.10 o 
  -5  -9   3     4855.31     4633.19    100.15 o 
  -4  -9   3      154.94      159.14     12.66 o 
  -3  -9   3     1985.20     1954.07     43.34 o 
  -2  -9   3        5.51        1.75      3.70 o 
  -1  -9   3     2084.47     1924.30     37.83 o 
   0  -9   3     3032.91     2921.07     51.80 o 
   1  -9   3     2059.10     2003.58     40.27 o 
   2  -9   3     8207.06     8228.75    102.76 o 
   3  -9   3     3551.18     3688.43     54.18 o 
   4  -9   3     1269.85     1307.57     26.87 o 
   5  -9   3     1238.42     1171.89     56.88 o 
   6  -9   3     2704.66     2854.17     99.82 o 
   7  -9   3     2033.34     2037.03    114.65 o 
   8  -9   3      230.26      202.62     43.49 o 
  -8  -8   3      394.00      458.62     23.50 o 
  -7  -8   3      336.83      319.93     18.04 o 
  -6  -8   3       82.39       91.68     10.72 o 
  -5  -8   3      135.67      151.59     14.27 o 
  -4  -8   3       18.95       22.97      6.44 o 
  -3  -8   3     3142.96     3122.17     59.17 o 
  -2  -8   3     1287.71     1288.23     23.68 o 
  -1  -8   3     2781.54     2751.69     43.19 o 
   0  -8   3      846.43      764.11     19.32 o 
   1  -8   3     6849.44     6921.06     86.62 o 
   2  -8   3     7776.15     7776.73     96.55 o 
   3  -8   3      295.76      288.56     11.31 o 
   4  -8   3     1778.53     1836.31     26.84 o 
   5  -8   3      574.15      574.74     27.92 o 
   6  -8   3       10.65        0.71      8.68 o 
   7  -8   3       42.25       31.89     13.03 o 
   8  -8   3       21.52       29.03     14.24 o 
  -8  -7   3     2861.30     2778.10     72.61 o 
  -7  -7   3     3308.77     3401.94     67.78 o 
  -6  -7   3      162.57      140.62     11.86 o 
  -5  -7   3      390.85      355.10     16.21 o 
  -4  -7   3     1039.52     1071.44     27.40 o 
  -3  -7   3     2594.56     2581.83     49.87 o 
  -2  -7   3     5717.81     5624.02     74.65 o 
  -1  -7   3    15608.37    15258.98    173.62 o 
   0  -7   3      305.74      324.31     10.20 o 
   1  -7   3    11689.54    11393.46    111.39 o 
   2  -7   3       52.43       61.96      5.21 o 
   3  -7   3     5272.85     5096.65     55.41 o 
   4  -7   3     2502.13     2432.29     32.91 o 
   5  -7   3     3507.44     3443.78     69.06 o 
   6  -7   3     6499.98     6531.08    206.30 o 
   7  -7   3     1189.04     1260.10     46.35 o 
   8  -7   3       84.29       93.94     17.39 o 
   9  -7   3      347.62      297.88     28.08 o 
  -8  -6   3     1585.41     1645.18     43.26 o 
  -7  -6   3      136.78      165.10     13.27 o 
  -6  -6   3      590.73      557.98     19.40 o 
  -5  -6   3      275.57      278.48     14.08 o 
  -4  -6   3     1100.77     1050.98     28.82 o 
  -3  -6   3     3574.14     3373.03     52.87 o 
  -2  -6   3      872.63      866.74     14.89 o 
  -1  -6   3      849.04      937.90     15.77 o 
   0  -6   3     1870.75     1741.96     23.73 o 
   1  -6   3      486.41      477.69     11.92 o 
   2  -6   3      247.78      237.53      8.09 o 
   3  -6   3      396.71      433.13     11.57 o 
   4  -6   3      203.77      241.00      9.57 o 
   5  -6   3    12158.52    11992.03    177.36 o 
   6  -6   3     6187.81     6246.36    113.49 o 
   7  -6   3      274.69      263.43     23.52 o 
   8  -6   3     2785.93     2845.50     77.01 o 
   9  -6   3      402.72      433.08     32.31 o 
  -9  -5   3      199.19      221.99     34.54 o 
  -8  -5   3       41.65       29.67     11.05 o 
  -7  -5   3        6.60        9.67      6.55 o 
  -6  -5   3     2576.02     2648.71     49.79 o 
  -5  -5   3       83.68       92.33     10.41 o 
  -4  -5   3    12519.74    12391.18    166.64 o 
  -3  -5   3     9538.52     9372.35    116.56 o 
  -2  -5   3     1195.15     1096.66     17.33 o 
  -1  -5   3     3129.52     3076.10     38.60 o 
   0  -5   3       74.52       83.88      5.06 o 
   1  -5   3        6.21        5.97      2.64 o 
   2  -5   3    15841.97    15951.10    148.90 o 
   3  -5   3    14421.51    14297.48    141.02 o 
   4  -5   3        2.13        8.78      3.24 o 
   5  -5   3     5872.95     5862.04     72.69 o 
   6  -5   3      163.56      140.90     14.41 o 
   7  -5   3     6088.58     6168.26    129.53 o 
   8  -5   3     5858.59     6019.23    129.84 o 
   9  -5   3     2318.60     2431.58     70.21 o 
  10  -5   3      661.74      663.22     73.63 o 
  -9  -4   3      827.07      759.88     58.89 o 
  -8  -4   3      665.29      726.44     34.43 o 
  -7  -4   3     2745.98     2728.01     53.24 o 
  -6  -4   3      174.16      209.19     12.33 o 
  -5  -4   3     7607.59     7560.52    111.30 o 
  -4  -4   3    10409.40    10264.98    146.97 o 
  -3  -4   3     5749.53     5830.14     64.08 o 
  -2  -4   3    12303.93    12600.40    132.48 o 
  -1  -4   3       50.93       60.57      4.35 o 
   0  -4   3    16370.19    16329.15    169.76 o 
   1  -4   3     2790.38     2848.84     33.68 o 
   2  -4   3     6216.24     6385.73     63.30 o 
   3  -4   3     1509.60     1798.47     23.91 o 
   4  -4   3     5420.35     5446.56     72.01 o 
   5  -4   3       58.42       59.56      6.70 o 
   6  -4   3      568.93      574.16     23.64 o 
   7  -4   3       44.37       32.67     10.58 o 
   8  -4   3        0.04        6.52     10.03 o 
   9  -4   3      816.34      892.86     38.10 o 
  10  -4   3      223.53      209.69     46.95 o 
  -9  -3   3      565.23      558.67     36.55 o 
  -8  -3   3      869.07      789.62     35.94 o 
  -7  -3   3     1876.16     1953.34     43.65 o 
  -6  -3   3      180.95      162.18     11.22 o 
  -5  -3   3       12.81       21.88      7.11 o 
  -4  -3   3    11983.72    12244.97    140.19 o 
  -3  -3   3        0.69       19.07      5.46 o 
  -2  -3   3        0.02       14.83      6.23 o 
  -1  -3   3    28614.35    28212.25    307.52 o 
   0  -3   3    68134.06    68141.43    652.27 o 
   1  -3   3    28987.21    29235.12    279.47 o 
   2  -3   3     9973.67    10177.88    107.00 o 
   3  -3   3    14971.18    15390.36    141.97 o 
   4  -3   3      826.01      807.00     14.43 o 
   5  -3   3      515.69      490.91     11.71 o 
   6  -3   3     6923.29     6711.31    108.52 o 
   7  -3   3     6750.43     6756.28    127.82 o 
   8  -3   3        0.27       -3.95      7.91 o 
   9  -3   3      956.37      991.23     38.09 o 
  10  -3   3       77.91       54.27     13.60 o 
  -9  -2   3       34.16        6.97     12.63 o 
  -8  -2   3        9.66       17.98     11.81 o 
  -7  -2   3     5360.79     5188.58    100.88 o 
  -6  -2   3     1442.08     1426.04     32.47 o 
  -5  -2   3    12876.11    12746.98    159.86 o 
  -4  -2   3     5493.11     5433.23     55.65 o 
  -3  -2   3     7068.54     6941.19     75.64 o 
  -2  -2   3     3693.90     3896.70     61.91 o 
  -1  -2   3    17689.29    18127.22    174.95 o 
   0  -2   3     6598.28     6726.72     68.38 o 
   1  -2   3     4011.84     4099.97     39.27 o 
   2  -2   3      429.15      390.08      9.32 o 
   3  -2   3    23887.95    24129.43    207.97 o 
   4  -2   3    37186.53    35937.13    356.54 o 
   5  -2   3     1246.12     1216.90     17.94 o 
   6  -2   3     3483.65     3370.82     46.06 o 
   7  -2   3      682.72      719.32     25.13 o 
   8  -2   3      445.18      422.19     25.15 o 
   9  -2   3       11.96        7.85      7.82 o 
  10  -2   3       49.24       54.36     27.67 o 
  -9  -1   3      365.84      370.26     31.58 o 
  -8  -1   3     9500.38     9323.32    189.69 o 
  -7  -1   3     9878.88     9858.88    229.37 o 
  -6  -1   3     1296.88     1272.36     38.52 o 
  -5  -1   3     2353.09     2303.51     32.02 o 
  -4  -1   3      680.29      599.48     11.37 o 
  -3  -1   3     7100.41     7260.02     75.49 o 
  -2  -1   3     4732.58     4883.32     54.74 o 
  -1  -1   3      415.21      435.68     10.22 o 
   0  -1   3    10572.65    10917.32    101.61 o 
   1  -1   3      112.05      122.76      5.01 o 
   2  -1   3     2911.74     2898.18     30.10 o 
   3  -1   3    49374.21    49408.14    509.92 o 
   4  -1   3    16953.95    17535.72    184.42 o 
   5  -1   3      497.89      479.18      9.78 o 
   6  -1   3      367.85      389.22     10.34 o 
   7  -1   3      997.11      973.27     25.47 o 
   8  -1   3     2039.12     2014.28     38.49 o 
   9  -1   3      369.99      360.43     27.66 o 
  10  -1   3     1507.97     1580.23    109.21 o 
  -9   0   3     1043.43     1201.11     50.79 o 
  -8   0   3     5235.91     5289.62    185.64 o 
  -7   0   3      494.75      451.00     13.80 o 
  -6   0   3     4779.42     4764.72     70.48 o 
  -5   0   3      402.43      404.50     10.60 o 
  -4   0   3     3649.97     3805.11     47.41 o 
  -3   0   3    10405.01    10068.12    118.08 o 
  -2   0   3     1014.75     1045.32     14.37 o 
  -1   0   3    61604.00    59566.06    559.70 o 
   0   0   3     3686.96     4120.04     49.83 o 
   1   0   3     3019.07     3177.64     32.37 o 
   2   0   3      368.41      374.96      8.17 o 
   3   0   3     7642.03     7818.61     84.51 o 
   4   0   3       73.18       75.51      5.18 o 
   5   0   3     2769.93     2798.96     32.71 o 
   6   0   3     2169.79     2172.22     33.65 o 
   7   0   3     7248.27     7029.08    101.06 o 
   8   0   3     8594.66     8624.52    169.13 o 
   9   0   3      138.92      137.94     17.57 o 
  10   0   3     3016.77     3110.36    109.21 o 
  -9   1   3       23.57       32.02     14.93 o 
  -8   1   3     1852.27     1911.99     68.33 o 
  -7   1   3      743.72      788.94     26.29 o 
  -6   1   3       36.76       30.10     11.49 o 
  -5   1   3     1671.61     1659.23     24.95 o 
  -4   1   3    44572.92    43339.25    448.83 o 
  -3   1   3    14094.94    13756.18    139.42 o 
  -2   1   3    20388.16    20558.23    251.86 o 
  -1   1   3     3834.79     3632.67     35.21 o 
   0   1   3      493.32      492.44      7.89 o 
   1   1   3       55.29       73.32      3.67 o 
   2   1   3    18981.75    19685.75    190.15 o 
   3   1   3    30092.87    30485.69    278.13 o 
   4   1   3    10874.60    11273.70    110.36 o 
   5   1   3      226.09      281.71      7.47 o 
   6   1   3     8678.29     8647.05     97.78 o 
   7   1   3    13590.93    13356.32    240.07 o 
   8   1   3     2842.65     2814.43     68.82 o 
   9   1   3        2.77       -0.16      8.72 o 
  10   1   3       96.68       79.68     38.55 o 
  -9   2   3     1987.26     1986.67     50.09 o 
  -8   2   3      633.12      644.90     32.10 o 
  -7   2   3      360.62      342.53     19.91 o 
  -6   2   3      309.19      316.13     18.02 o 
  -5   2   3    11492.90    11141.98    118.17 o 
  -4   2   3    16517.85    16415.65    176.33 o 
  -3   2   3     4068.98     4100.41     47.63 o 
  -2   2   3    15859.77    15805.08    149.23 o 
  -1   2   3      634.91      563.83      8.75 o 
   0   2   3      265.11      254.30      8.82 o 
   1   2   3     5889.18     6119.96     81.04 o 
   2   2   3    35743.77    36900.02    465.63 o 
   3   2   3    39018.14    40127.63    505.91 o 
   4   2   3      107.55      136.34     11.95 o 
   5   2   3      224.34      236.98      7.72 o 
   6   2   3      383.60      378.31     15.51 o 
   7   2   3     1011.51     1037.07     33.28 o 
   8   2   3     1083.04     1085.83     32.17 o 
   9   2   3      142.66      138.55     14.70 o 
  10   2   3       28.14       56.25     15.19 o 
  -9   3   3      780.50      768.96     33.52 o 
  -8   3   3       36.21       41.38     11.44 o 
  -7   3   3     2005.81     2031.60     47.56 o 
  -6   3   3      402.94      412.37     31.06 o 
  -5   3   3      915.99      925.37     18.40 o 
  -4   3   3    24510.13    24679.50    261.45 o 
  -3   3   3    15339.62    15382.72    147.74 o 
  -2   3   3       46.98       55.68      3.80 o 
  -1   3   3    22793.77    23597.01    290.28 o 
   0   3   3    63005.67    64274.11    560.21 o 
   1   3   3     3202.80     3213.72     40.67 o 
   2   3   3    16337.71    16677.84    327.08 o 
   3   3   3      330.49      288.44     25.35 o 
   4   3   3      495.09      488.87     17.94 o 
   5   3   3     1126.83     1095.35     25.93 o 
   6   3   3    18056.61    18302.12    218.57 o 
   7   3   3    18276.44    18332.51    279.65 o 
   8   3   3      128.41      118.28     21.97 o 
   9   3   3     1132.06     1099.72     34.67 o 
  10   3   3      415.26      434.08     29.12 o 
  -9   4   3       79.15      103.08     16.25 o 
  -8   4   3        2.58        0.94      8.89 o 
  -7   4   3      786.32      768.54     29.99 o 
  -6   4   3     2970.70     2942.51     58.94 o 
  -5   4   3    23525.56    23225.12    249.72 o 
  -4   4   3     7857.18     7688.58     89.59 o 
  -3   4   3     2417.65     2252.00     30.48 o 
  -2   4   3     7468.39     7396.12     74.22 o 
  -1   4   3    13872.38    14705.55    140.07 o 
   0   4   3    16728.98    17549.51    146.94 o 
   1   4   3     9898.04     9794.25    107.66 o 
   2   4   3    14343.25    14472.99    288.29 o 
   3   4   3     2272.10     2321.57     47.84 o 
   4   4   3     1251.56     1187.85     38.47 o 
   5   4   3      431.30      393.58     15.38 o 
   6   4   3    13727.60    13708.38    166.12 o 
   7   4   3     2906.19     2949.46     44.92 o 
   8   4   3      677.10      671.84     32.46 o 
   9   4   3      122.81      106.62     11.23 o 
  10   4   3        8.44        4.97      9.34 o 
  -9   5   3     1607.89     1552.11     50.37 o 
  -8   5   3     1237.73     1254.16     55.66 o 
  -7   5   3      585.16      585.86     23.98 o 
  -6   5   3     2037.84     2065.93     45.49 o 
  -5   5   3     2413.76     2335.66     34.19 o 
  -4   5   3     5749.94     5614.22     64.69 o 
  -3   5   3    36120.90    36172.93    352.34 o 
  -2   5   3    12452.30    12589.56    127.66 o 
  -1   5   3    20112.72    20813.75    183.14 o 
   0   5   3    55325.66    56474.86    538.04 o 
   1   5   3    10449.19    10577.29    109.70 o 
   2   5   3      101.80      110.56      8.74 o 
   3   5   3     2925.19     2725.62     55.98 o 
   4   5   3     7196.92     6887.62    125.58 o 
   5   5   3      518.94      532.52     18.31 o 
   6   5   3     1592.14     1623.08     47.36 o 
   7   5   3       99.79       99.66      8.25 o 
   8   5   3      240.35      199.63     30.06 o 
   9   5   3      311.32      318.83     26.29 o 
  10   5   3     3667.49     3860.35     88.87 o 
  -9   6   3       17.82       27.52     15.07 o 
  -8   6   3      112.85       88.33     16.04 o 
  -7   6   3      181.33      206.18     18.05 o 
  -6   6   3     1776.40     1686.39     37.32 o 
  -5   6   3      464.40      461.47     15.50 o 
  -4   6   3       17.56       17.19      4.34 o 
  -3   6   3      716.12      708.70     25.59 o 
  -2   6   3     6761.22     6794.32     77.91 o 
  -1   6   3    32447.63    32602.47    297.73 o 
   0   6   3     2343.94     2223.08     28.04 o 
   1   6   3    24791.47    25198.37    228.71 o 
   2   6   3     6689.55     6532.96     88.13 o 
   3   6   3       23.66       23.12      6.07 o 
   4   6   3     1574.82     1623.85     44.02 o 
   5   6   3        5.77       23.53      7.05 o 
   6   6   3       40.13       91.07     26.72 o 
   7   6   3      577.83      576.64     30.85 o 
   8   6   3       68.79       70.30     11.82 o 
   9   6   3     1791.70     1833.03     57.29 o 
  10   6   3     3972.80     4034.69    229.80 o 
  -9   7   3     1565.21     1550.81    128.49 o 
  -8   7   3      121.96       96.92     20.98 o 
  -7   7   3       20.87       24.56     10.62 o 
  -6   7   3      655.40      674.07     26.23 o 
  -5   7   3     1244.87     1234.83     27.16 o 
  -4   7   3     1138.58     1150.08     21.24 o 
  -3   7   3      266.49      262.16     11.89 o 
  -2   7   3    12815.86    12673.02    136.22 o 
  -1   7   3    12050.97    12213.58    111.10 o 
   0   7   3    36136.03    36431.12    369.03 o 
   1   7   3    56676.42    56186.02    536.24 o 
   2   7   3    10768.74    10936.91    144.60 o 
   3   7   3     6043.40     6298.93    117.50 o 
   4   7   3     5363.75     5434.05    105.59 o 
   5   7   3      122.29      119.02     17.79 o 
   6   7   3       60.26       74.25     16.31 o 
   7   7   3     3245.36     3188.70     77.80 o 
   8   7   3      356.47      346.32     16.87 o 
   9   7   3       83.60       89.52     16.50 o 
  10   7   3       22.76       40.52     16.35 o 
  -8   8   3      360.80      360.70     38.43 o 
  -7   8   3      755.16      626.02     59.55 o 
  -6   8   3       42.21       46.01     10.04 o 
  -5   8   3      121.04      142.70     12.05 o 
  -4   8   3     1776.50     1735.45     30.09 o 
  -3   8   3       72.82       83.54      7.38 o 
  -2   8   3      528.01      532.67     13.35 o 
  -1   8   3     3124.12     3104.65     41.42 o 
   0   8   3     9639.19     9432.60    102.93 o 
   1   8   3     4380.24     4437.89     53.96 o 
   2   8   3     7668.19     7948.16    120.29 o 
   3   8   3    11740.54    11455.98    169.71 o 
   4   8   3       51.61       49.37     13.34 o 
   5   8   3    10649.93    10963.51    242.59 o 
   6   8   3     2044.44     1996.30     65.76 o 
   7   8   3       16.01        8.44      9.22 o 
   8   8   3       32.53       27.07      9.27 o 
   9   8   3       84.70       95.68     16.22 o 
  10   8   3       97.08      131.06     22.49 o 
  -8   9   3      137.47      102.39     24.34 o 
  -7   9   3     1135.65     1238.16     61.49 o 
  -6   9   3     6190.96     6043.96    125.63 o 
  -5   9   3     2984.34     2958.62     58.43 o 
  -4   9   3        1.42       -2.10      4.20 o 
  -3   9   3        2.89        5.30      5.66 o 
  -2   9   3       61.45       65.41      6.73 o 
  -1   9   3      746.51      776.34     17.32 o 
   0   9   3     5411.91     5145.19     65.36 o 
   1   9   3     5367.20     5422.88     61.31 o 
   2   9   3     1185.86     1217.11     22.39 o 
   3   9   3        2.60       23.97      9.99 o 
   4   9   3    22838.86    23150.86    297.15 o 
   5   9   3    21499.77    21739.69    624.65 o 
   6   9   3     3649.97     3653.55    102.58 o 
   7   9   3      790.09      819.28     53.37 o 
   8   9   3       56.37       61.75     17.82 o 
   9   9   3      539.82      563.57     64.74 o 
  -8  10   3       37.61        2.97     26.69 o 
  -7  10   3     4517.02     4783.70    204.59 o 
  -6  10   3     6259.68     6464.12    177.14 o 
  -5  10   3      398.66      388.16     44.67 o 
  -4  10   3      160.82      158.33     12.67 o 
  -3  10   3     4403.69     4407.96     74.85 o 
  -2  10   3     2607.75     2549.37     52.05 o 
  -1  10   3     1906.03     1907.59     34.92 o 
   0  10   3     8401.86     8362.38    109.00 o 
   1  10   3        7.94       11.71      3.57 o 
   2  10   3      879.53      901.83     18.66 o 
   3  10   3     2785.67     2745.24     50.64 o 
   4  10   3     1880.22     1933.30     30.82 o 
   5  10   3       12.29       11.36      3.99 o 
   6  10   3      246.09      257.63     27.15 o 
   7  10   3       44.24       22.23     14.06 o 
   8  10   3     1178.09     1252.84     56.52 o 
   9  10   3     1372.56     1408.63     50.90 o 
  -7  11   3      150.67      180.87     40.52 o 
  -6  11   3      605.01      585.35     80.06 o 
  -5  11   3     2065.92     2154.32     89.15 o 
  -4  11   3     6463.47     6524.55    105.29 o 
  -3  11   3    10512.28    10480.70    141.47 o 
  -2  11   3    10182.78     9854.42    160.43 o 
  -1  11   3        1.70        1.18      6.10 o 
   0  11   3        3.18        0.14      5.17 o 
   1  11   3       26.91       40.63      6.85 o 
   2  11   3      248.61      239.56     15.38 o 
   3  11   3       33.52       35.46      5.01 o 
   4  11   3     4478.98     4512.88     80.14 o 
   5  11   3     1640.62     1715.82     43.74 o 
   6  11   3      390.06      367.20     16.88 o 
   7  11   3       24.45       16.63      5.52 o 
   8  11   3     1882.27     1909.22     48.30 o 
  -6  12   3     1148.87     1237.20     65.21 o 
  -5  12   3      299.19      304.08     35.46 o 
  -4  12   3       84.15       72.20     11.44 o 
  -3  12   3     5034.38     4867.46     92.95 o 
  -2  12   3     1821.68     1935.58     47.72 o 
  -1  12   3     1323.60     1261.60     39.80 o 
   0  12   3      505.44      467.16     22.56 o 
   1  12   3     7153.97     7144.36    103.52 o 
   2  12   3     2524.52     2548.68     51.77 o 
   3  12   3     3892.80     3772.19     68.16 o 
   4  12   3     8652.34     8520.00    158.42 o 
   5  12   3       87.41       82.07     12.84 o 
   6  12   3        3.45        5.43      7.50 o 
   7  12   3      522.67      507.29     22.19 o 
   8  12   3      328.68      294.74     21.38 o 
  -6  13   3      841.51      858.42     62.71 o 
  -5  13   3     2897.93     2876.15    147.27 o 
  -4  13   3      169.66      154.91     33.60 o 
  -3  13   3       39.20       30.97     11.70 o 
  -2  13   3     1172.88     1109.20     47.79 o 
  -1  13   3     1417.63     1327.90     52.50 o 
   0  13   3     3381.56     3345.24     67.32 o 
   1  13   3     8224.82     8037.10    105.91 o 
   2  13   3      584.15      586.23     25.47 o 
   3  13   3     1771.02     1731.80     65.27 o 
   4  13   3       82.03       96.54     11.65 o 
   5  13   3      157.39      150.76     22.24 o 
   6  13   3      138.31      154.18     17.16 o 
   7  13   3      155.81      159.02     16.39 o 
  -5  14   3      227.66      208.55     47.44 o 
  -4  14   3      878.68      971.57     81.05 o 
  -3  14   3     2965.64     3106.94     68.59 o 
  -2  14   3     1014.00     1005.99     34.12 o 
  -1  14   3        1.51       -3.71      7.42 o 
   0  14   3      661.80      604.67     25.24 o 
   1  14   3     1059.66     1096.20     37.78 o 
   2  14   3        5.87       10.31      8.21 o 
   3  14   3       82.46       78.98     16.98 o 
   4  14   3        5.85       -3.48      6.95 o 
   5  14   3     1211.85     1209.83     48.16 o 
   6  14   3      548.66      606.61     33.38 o 
   7  14   3     2606.52     2774.20     80.22 o 
  -4  15   3     2324.26     2304.88    130.46 o 
  -3  15   3      516.66      573.86     38.38 o 
  -2  15   3     2492.22     2428.41     69.62 o 
  -1  15   3     4829.80     4902.96    112.99 o 
   0  15   3     1809.04     1816.03     46.65 o 
   1  15   3     1870.24     1826.95     60.44 o 
   2  15   3      565.79      561.18     28.02 o 
   3  15   3       91.37      108.82     14.11 o 
   4  15   3     1918.76     2063.80     53.98 o 
   5  15   3     3027.68     3101.91     81.40 o 
   6  15   3       79.99       85.29     17.79 o 
  -3  16   3      317.03      332.84     24.53 o 
  -2  16   3     1854.27     1919.21     52.31 o 
  -1  16   3     1321.77     1328.04     41.57 o 
   0  16   3     1939.07     1903.50     48.40 o 
   1  16   3     1209.89     1184.31     44.67 o 
   2  16   3      248.79      242.29     28.50 o 
   3  16   3      354.38      426.60     35.84 o 
   4  16   3       88.21       94.13     20.26 o 
   0  17   3      709.16      743.38     33.44 o 
   1  17   3       65.91       49.57     34.59 o 
   2  17   3     1724.92     1696.15    204.59 o 
  -1 -14   4     1171.00     1192.63     38.55 o 
   0 -14   4      954.42      984.56     42.60 o 
   1 -14   4      156.38      187.26     22.15 o 
   2 -14   4      266.68      251.65     27.17 o 
  -3 -13   4       73.10       99.36     21.61 o 
  -2 -13   4     2487.19     2707.53     89.42 o 
  -1 -13   4     5030.70     5226.25    110.48 o 
   0 -13   4      315.78      295.39     21.32 o 
   1 -13   4       98.49      120.16     15.58 o 
   2 -13   4      201.07      174.46     17.76 o 
   3 -13   4      370.71      405.56     25.46 o 
   4 -13   4      117.56       76.10     34.59 o 
  -4 -12   4        0.07       -1.36     15.23 o 
  -3 -12   4       19.49        8.41     12.69 o 
  -2 -12   4     2502.47     2465.52     64.60 o 
  -1 -12   4      518.85      463.72     23.28 o 
   0 -12   4      619.71      613.00     27.07 o 
   1 -12   4      884.77      826.57     30.75 o 
   2 -12   4     1199.52     1259.41     45.73 o 
   3 -12   4     4554.21     4701.29     92.08 o 
   4 -12   4      794.62      690.87     79.07 o 
   5 -12   4      218.33      225.35     50.41 o 
  -5 -11   4      136.15      120.71     18.60 o 
  -4 -11   4     1903.17     1928.44     47.91 o 
  -3 -11   4      236.30      219.97     17.19 o 
  -2 -11   4       47.95       40.89      9.57 o 
  -1 -11   4      392.66      403.05     19.54 o 
   0 -11   4     1204.09     1168.01     31.01 o 
   1 -11   4     1617.34     1664.62     38.85 o 
   2 -11   4     7888.35     8046.15    137.19 o 
   3 -11   4    11724.60    11976.66    193.04 o 
   4 -11   4       42.75       37.89     16.09 o 
   5 -11   4      941.64      874.73    101.31 o 
   6 -11   4       13.35       -8.31     17.73 o 
  -6 -10   4     2097.20     2246.66     66.83 o 
  -5 -10   4      262.73      276.17     18.75 o 
  -4 -10   4       22.18       15.48      7.65 o 
  -3 -10   4       56.31       52.41      9.74 o 
  -2 -10   4      118.32      106.61      9.15 o 
  -1 -10   4       19.12        7.61      6.02 o 
   0 -10   4      478.26      469.03     20.49 o 
   1 -10   4       23.11       19.04      7.00 o 
   2 -10   4      793.06      842.42     26.10 o 
   3 -10   4     1309.88     1296.05     34.05 o 
   4 -10   4     2803.66     2855.34     57.25 o 
   5 -10   4     1954.45     2023.94     65.90 o 
   6 -10   4     1740.15     1769.99     78.44 o 
   7 -10   4     2906.81     2918.65    148.26 o 
  -7  -9   4     2519.40     2694.41     76.80 o 
  -6  -9   4      619.36      643.44     36.81 o 
  -5  -9   4      926.80      910.69     34.64 o 
  -4  -9   4     2434.52     2395.97     68.62 o 
  -3  -9   4      173.65      166.76     14.21 o 
  -2  -9   4     3208.20     3138.64     48.41 o 
  -1  -9   4       10.87        7.48      5.64 o 
   0  -9   4     3236.60     3246.03     57.46 o 
   1  -9   4      869.23      848.56     24.52 o 
   2  -9   4     4396.51     4407.74     68.63 o 
   3  -9   4      773.66      760.60     22.34 o 
   4  -9   4        0.23        0.82     10.29 o 
   5  -9   4      585.72      579.29     36.34 o 
   6  -9   4     4788.26     4713.58    142.49 o 
   7  -9   4     2775.86     2732.84    138.37 o 
   8  -9   4      472.39      410.17     57.33 o 
  -7  -8   4      414.61      411.67     31.10 o 
  -6  -8   4       30.80       20.98     10.35 o 
  -5  -8   4      980.40      960.22     32.24 o 
  -4  -8   4      117.98      125.62     15.55 o 
  -3  -8   4    18035.58    17712.37    266.98 o 
  -2  -8   4    10334.15     9812.98    125.77 o 
  -1  -8   4       13.19       21.24      5.96 o 
   0  -8   4       71.87       62.72      7.89 o 
   1  -8   4     1772.43     1742.18     33.74 o 
   2  -8   4     4087.04     4166.37     64.17 o 
   3  -8   4      709.73      724.79     20.89 o 
   4  -8   4     4198.85     4289.72     56.34 o 
   5  -8   4      101.19       86.92     14.74 o 
   6  -8   4     1095.87     1105.15     43.61 o 
   7  -8   4      789.63      678.36     44.47 o 
   8  -8   4     1500.59     1597.77     68.77 o 
  -8  -7   4      580.07      599.66     38.75 o 
  -7  -7   4      994.23      976.69     36.24 o 
  -6  -7   4        5.81        1.18      5.67 o 
  -5  -7   4      242.95      225.74     21.40 o 
  -4  -7   4     8031.52     8078.20    131.77 o 
  -3  -7   4     8574.06     8429.12    135.51 o 
  -2  -7   4      364.75      355.74     11.98 o 
  -1  -7   4      385.43      408.43     12.44 o 
   0  -7   4        2.81        1.92      2.86 o 
   1  -7   4     4604.88     4704.13     68.33 o 
   2  -7   4      976.55      994.88     25.30 o 
   3  -7   4     3729.70     3769.41     44.53 o 
   4  -7   4     6880.51     6938.38     72.86 o 
   5  -7   4     3297.97     3230.22     68.89 o 
   6  -7   4     4572.41     4427.64     88.93 o 
   7  -7   4     1154.25     1197.95     45.65 o 
   8  -7   4        1.72       13.76     12.35 o 
   9  -7   4      678.75      721.46     57.30 o 
  -8  -6   4      369.02      361.88     27.11 o 
  -7  -6   4      671.42      714.16     26.91 o 
  -6  -6   4       62.51       62.25     17.55 o 
  -5  -6   4      321.83      319.29     16.35 o 
  -4  -6   4     1017.85     1060.54     28.67 o 
  -3  -6   4     5039.75     4838.06     65.07 o 
  -2  -6   4      209.04      184.24      8.47 o 
  -1  -6   4     1643.85     1603.10     26.78 o 
   0  -6   4      448.44      449.54     12.15 o 
   1  -6   4    19297.43    19364.82    202.90 o 
   2  -6   4     5619.30     5696.20     67.89 o 
   3  -6   4       64.59       87.12      8.60 o 
   4  -6   4     2303.48     2361.96     31.62 o 
   5  -6   4     7174.89     7326.46    112.30 o 
   6  -6   4      448.92      474.85     26.28 o 
   7  -6   4     2102.51     2087.48     70.60 o 
   8  -6   4     3333.00     3471.32     88.18 o 
   9  -6   4       43.53       38.39     14.98 o 
  -8  -5   4      284.43      301.34     21.39 o 
  -7  -5   4      641.96      631.77     25.42 o 
  -6  -5   4     1440.07     1422.34     34.18 o 
  -5  -5   4      465.09      457.97     20.50 o 
  -4  -5   4    15572.11    15139.35    228.23 o 
  -3  -5   4    18836.65    18501.64    217.85 o 
  -2  -5   4      851.42      870.60     15.70 o 
  -1  -5   4      245.88      277.14      9.54 o 
   0  -5   4    19916.89    20221.67    188.20 o 
   1  -5   4    16961.59    16645.57    174.91 o 
   2  -5   4     2663.48     2645.74     34.24 o 
   3  -5   4     1487.66     1457.95     25.89 o 
   4  -5   4      510.57      476.90     11.32 o 
   5  -5   4     1706.59     1609.44     26.51 o 
   6  -5   4     2547.80     2541.93    101.96 o 
   7  -5   4     6644.59     6609.91    137.32 o 
   8  -5   4     1637.09     1646.56     53.69 o 
   9  -5   4     1312.62     1343.00     49.48 o 
  -9  -4   4       73.50       85.33     26.03 o 
  -8  -4   4      230.44      241.68     23.07 o 
  -7  -4   4     1357.56     1306.44     36.62 o 
  -6  -4   4     3018.75     2991.18     56.24 o 
  -5  -4   4     1933.39     1858.08     38.33 o 
  -4  -4   4    17350.58    16814.51    330.00 o 
  -3  -4   4      599.70      548.84     11.49 o 
  -2  -4   4     1283.53     1286.18     23.35 o 
  -1  -4   4      284.74      321.77     14.62 o 
   0  -4   4     2527.30     2690.38     40.72 o 
   1  -4   4    16918.91    16620.89    173.59 o 
   2  -4   4     7218.34     7326.26     73.06 o 
   3  -4   4      181.05      202.69     13.32 o 
   4  -4   4     7738.24     7857.98     81.02 o 
   5  -4   4     5612.01     5574.83     97.61 o 
   6  -4   4     2649.04     2660.46     58.66 o 
   7  -4   4      186.60      154.28     20.06 o 
   8  -4   4      489.02      435.73     28.47 o 
   9  -4   4     2336.31     2401.31     67.19 o 
  10  -4   4       15.20       49.81     16.45 o 
  -9  -3   4      137.61      114.90     29.55 o 
  -8  -3   4      106.49      103.80     16.72 o 
  -7  -3   4     1441.45     1408.40     47.07 o 
  -6  -3   4     1573.67     1522.87     35.53 o 
  -5  -3   4     1644.38     1646.82     35.29 o 
  -4  -3   4        6.64        8.76      3.84 o 
  -3  -3   4      825.43      829.87     17.87 o 
  -2  -3   4       18.18       25.76      3.24 o 
  -1  -3   4    10260.50    10623.71    121.05 o 
   0  -3   4    77189.61    76512.36    780.77 o 
   1  -3   4    29391.00    29381.70    281.72 o 
   2  -3   4      233.19      231.50      6.89 o 
   3  -3   4       47.79       82.36      5.03 o 
   4  -3   4      248.57      215.36      9.20 o 
   5  -3   4     1650.60     1552.34     39.12 o 
   6  -3   4      899.09      808.85     48.84 o 
   7  -3   4       74.09       72.29     12.30 o 
   8  -3   4     1615.61     1526.32     47.38 o 
   9  -3   4      658.20      634.41     32.33 o 
  10  -3   4     1283.68     1272.58     50.46 o 
  -9  -2   4     1151.77     1121.87    102.30 o 
  -8  -2   4     1175.35     1146.60     45.72 o 
  -7  -2   4       24.83       50.36     12.40 o 
  -6  -2   4       21.97       12.72      8.38 o 
  -5  -2   4      644.23      649.46     19.13 o 
  -4  -2   4     2418.81     2435.68     31.13 o 
  -3  -2   4     5755.90     5570.46     60.72 o 
  -2  -2   4    10056.58    10303.94    110.38 o 
  -1  -2   4     8985.77     8783.44     89.07 o 
   0  -2   4    35516.51    35696.73    363.17 o 
   1  -2   4     1653.20     1699.00     23.54 o 
   2  -2   4     3341.77     2970.55     32.22 o 
   3  -2   4     4281.18     4132.25     45.69 o 
   4  -2   4     9269.06     9273.30    110.46 o 
   5  -2   4     6595.01     6788.13     83.70 o 
   6  -2   4       20.58       18.22      7.41 o 
   7  -2   4       10.68       23.70      9.13 o 
   8  -2   4      587.27      563.39     25.56 o 
   9  -2   4        4.22       -4.28      8.56 o 
  10  -2   4        2.41       -0.99     21.74 o 
  -9  -1   4     2525.73     2720.95    107.49 o 
  -8  -1   4     1043.03     1018.15     44.93 o 
  -7  -1   4     2513.35     2508.17     62.64 o 
  -6  -1   4     1212.90     1208.94     24.67 o 
  -5  -1   4      558.78      519.58     15.50 o 
  -4  -1   4       42.23       33.13      3.71 o 
  -3  -1   4     8865.52     8899.22     92.48 o 
  -2  -1   4     1443.49     1640.82     22.30 o 
  -1  -1   4    10926.84    11167.20    144.60 o 
   0  -1   4     6494.32     6621.98     72.21 o 
   1  -1   4    13580.61    13734.99    134.79 o 
   2  -1   4      228.84      276.30      8.41 o 
   3  -1   4    13573.21    13206.64    130.54 o 
   4  -1   4    54860.52    55767.37    859.26 o 
   5  -1   4    17823.82    17967.19    191.73 o 
   6  -1   4     1502.68     1448.38     27.04 o 
   7  -1   4       85.09       83.79      8.02 o 
   8  -1   4      169.94      167.15     13.60 o 
   9  -1   4      365.28      372.71     28.47 o 
  10  -1   4     1010.05     1013.54     91.42 o 
  -9   0   4       22.82       -7.91     15.81 o 
  -8   0   4      945.78      957.71     55.91 o 
  -7   0   4      893.53      912.20     22.16 o 
  -6   0   4      282.93      280.41     13.94 o 
  -5   0   4     7906.66     7728.61    105.97 o 
  -4   0   4     1814.83     1772.04     27.07 o 
  -3   0   4      317.32      263.65      8.86 o 
  -2   0   4     3633.15     3820.13     43.28 o 
  -1   0   4    23086.23    24116.57    274.46 o 
   0   0   4      159.03      163.25      8.93 o 
   1   0   4     2079.29     2082.06     26.39 o 
   2   0   4    14658.87    15085.21    156.86 o 
   3   0   4    33574.52    34143.96    350.05 o 
   4   0   4    22108.57    22241.12    231.97 o 
   5   0   4      969.58      873.58     15.45 o 
   6   0   4     6553.05     6404.39     84.27 o 
   7   0   4     8514.86     8427.78    119.77 o 
   8   0   4     2864.25     2875.46     71.10 o 
   9   0   4      277.01      278.03     23.44 o 
  10   0   4       28.37       27.18     15.38 o 
  -9   1   4       15.06       46.96     22.64 o 
  -8   1   4     1550.09     1544.62     41.71 o 
  -7   1   4      180.49      213.61     15.38 o 
  -6   1   4    12226.85    12078.09    178.05 o 
  -5   1   4    13843.90    13559.19    161.84 o 
  -4   1   4     9298.93     8998.52    102.45 o 
  -3   1   4    13703.40    13978.22    135.31 o 
  -2   1   4        3.28       21.30      3.79 o 
  -1   1   4     8292.61     8389.17     81.57 o 
   0   1   4      121.13      142.17      7.90 o 
   1   1   4    81859.82    82268.80   1013.12 o 
   2   1   4     3133.34     3272.42     36.55 o 
   3   1   4       38.55       43.80      2.73 o 
   4   1   4    12400.29    12265.36    120.77 o 
   5   1   4     9925.14     9739.10     92.97 o 
   6   1   4     4917.13     4905.63     59.18 o 
   7   1   4     6991.47     6891.13    133.26 o 
   8   1   4     9001.89     8939.04    171.10 o 
   9   1   4      476.43      470.41     36.33 o 
  10   1   4      223.19      212.71     39.04 o 
  11   1   4      630.82      570.29     65.23 o 
  -9   2   4      243.46      222.78     26.89 o 
  -8   2   4       82.38       75.56     12.93 o 
  -7   2   4     2889.33     2778.15     58.17 o 
  -6   2   4      398.11      387.81     18.29 o 
  -5   2   4      113.21      128.22     12.60 o 
  -4   2   4     6001.60     5958.13     66.75 o 
  -3   2   4       11.17       11.51      4.58 o 
  -2   2   4    17467.78    17593.57    175.17 o 
  -1   2   4    22128.96    22221.62    197.03 o 
   0   2   4       37.75       29.12      4.78 o 
   1   2   4     3968.63     4017.10     42.43 o 
   2   2   4     5601.52     5887.34     62.15 o 
   3   2   4    15085.51    15386.67    166.19 o 
   4   2   4     1478.84     1468.92     35.66 o 
   5   2   4     9985.59     9801.99    145.99 o 
   6   2   4     3969.18     3918.93     47.11 o 
   7   2   4     2207.73     2139.86     50.50 o 
   8   2   4      320.92      342.88     20.12 o 
   9   2   4     1176.52     1177.55     40.04 o 
  10   2   4     1724.71     1761.11    133.92 o 
  11   2   4     2067.76     2329.58    117.62 o 
  -9   3   4        8.02       10.95     10.97 o 
  -8   3   4      897.62      869.83     35.45 o 
  -7   3   4      716.97      715.81     53.10 o 
  -6   3   4    10258.78     9965.37    137.94 o 
  -5   3   4     4375.61     4297.89     68.28 o 
  -4   3   4       87.17       81.28      7.13 o 
  -3   3   4     5566.80     5446.84     74.51 o 
  -2   3   4    38454.82    39518.51    365.09 o 
  -1   3   4    25360.71    26047.68    255.94 o 
   0   3   4    37990.60    39084.79    328.99 o 
   1   3   4    30405.43    31004.53    341.22 o 
   2   3   4    17134.37    17137.50    184.03 o 
   3   3   4    20352.68    20299.63    256.65 o 
   4   3   4     4152.85     4076.55     56.38 o 
   5   3   4    19781.35    20191.02    290.71 o 
   6   3   4      644.83      600.55     14.47 o 
   7   3   4        8.44       -4.38      8.77 o 
   8   3   4     1538.90     1526.57     49.75 o 
   9   3   4      625.12      622.58     34.27 o 
  10   3   4      413.99      393.49     29.92 o 
  11   3   4      433.95      420.06     52.38 o 
  -9   4   4     3266.02     3334.23     90.16 o 
  -8   4   4      886.47      844.84     37.27 o 
  -7   4   4     3126.53     3181.87     65.77 o 
  -6   4   4     3435.95     3400.94     59.70 o 
  -5   4   4       96.59       91.72      9.55 o 
  -4   4   4     1411.44     1504.49     25.77 o 
  -3   4   4      473.38      529.44     13.03 o 
  -2   4   4     1074.19     1077.77     18.62 o 
  -1   4   4      579.50      619.35     10.43 o 
   0   4   4     1318.51     1343.44     17.23 o 
   1   4   4    22171.04    22380.25    227.91 o 
   2   4   4    48438.42    49790.89    694.90 o 
   3   4   4    10545.53    10718.92    216.65 o 
   4   4   4     1556.06     1650.19     37.15 o 
   5   4   4      162.56      132.55     16.80 o 
   6   4   4      515.59      546.96     13.13 o 
   7   4   4     7584.51     7725.73     99.89 o 
   8   4   4      219.64      217.93     19.93 o 
   9   4   4     1705.01     1685.28     44.78 o 
  10   4   4      225.52      216.95     51.40 o 
  -9   5   4     2497.41     2593.63     78.54 o 
  -8   5   4       10.79        3.38     10.20 o 
  -7   5   4       62.66       59.33     12.62 o 
  -6   5   4       55.60       45.78      9.09 o 
  -5   5   4        0.97        3.05      5.59 o 
  -4   5   4      536.78      530.00     14.69 o 
  -3   5   4    13986.90    14183.25    145.41 o 
  -2   5   4    18732.86    18310.10    173.79 o 
  -1   5   4     3257.64     3181.54     35.39 o 
   0   5   4      319.02      404.55     11.21 o 
   1   5   4    12771.55    12849.88    141.90 o 
   2   5   4     7811.25     8044.74    139.66 o 
   3   5   4     1723.72     1750.65     47.17 o 
   4   5   4    22784.65    23508.08    390.45 o 
   5   5   4     1942.69     1926.51     66.44 o 
   6   5   4    11041.75    10884.62    168.69 o 
   7   5   4     5190.57     5072.50     68.98 o 
   8   5   4     5322.57     5231.57    137.94 o 
   9   5   4     4673.23     4722.43    109.86 o 
  10   5   4      901.16      856.08     52.88 o 
  -9   6   4      117.69      116.10     21.34 o 
  -8   6   4       79.74       46.96     13.56 o 
  -7   6   4       89.57       91.75     15.44 o 
  -6   6   4     3312.71     3287.12     54.29 o 
  -5   6   4     9102.81     9016.18    115.83 o 
  -4   6   4        4.11       11.44      4.07 o 
  -3   6   4    20467.36    20451.43    205.38 o 
  -2   6   4     5460.10     5261.05     59.45 o 
  -1   6   4     1204.38     1234.46     17.58 o 
   0   6   4     3421.06     3683.06     83.10 o 
   1   6   4     4963.79     4973.74     51.87 o 
   2   6   4     8261.82     8322.70    122.89 o 
   3   6   4     1094.28     1174.19     62.27 o 
   4   6   4     5170.27     5162.43     98.80 o 
   5   6   4    15559.92    15879.94    272.40 o 
   6   6   4    16094.56    15974.23    241.75 o 
   7   6   4      424.20      403.21     23.27 o 
   8   6   4     1433.45     1463.06     47.46 o 
   9   6   4        0.85       -4.28      8.57 o 
  10   6   4       47.57       33.73     18.47 o 
  -8   7   4      736.30      751.00     37.82 o 
  -7   7   4      185.07      165.54     16.42 o 
  -6   7   4     6535.75     6458.27     97.91 o 
  -5   7   4     5025.60     4966.86     67.34 o 
  -4   7   4      752.46      730.47     25.04 o 
  -3   7   4      790.62      733.35     18.54 o 
  -2   7   4       55.79       63.52      8.97 o 
  -1   7   4       35.16       30.52      3.11 o 
   0   7   4     6446.14     6351.54     70.67 o 
   1   7   4    26057.29    24964.55    254.13 o 
   2   7   4    34569.49    35017.82    491.86 o 
   3   7   4      179.04      134.73     11.59 o 
   4   7   4     4330.65     4119.09     97.04 o 
   5   7   4     9006.88     8883.21    162.68 o 
   6   7   4      129.22      113.39     16.81 o 
   7   7   4       57.50       48.68     17.53 o 
   8   7   4     2925.94     3009.79     58.89 o 
   9   7   4      162.49      170.32     25.08 o 
  10   7   4     1382.23     1395.15     59.24 o 
  -8   8   4       20.62       19.41     14.81 o 
  -7   8   4      265.71      288.69     23.95 o 
  -6   8   4      121.41       96.45     12.68 o 
  -5   8   4     1428.07     1466.13     42.68 o 
  -4   8   4       10.50       12.47      5.11 o 
  -3   8   4     1487.90     1454.48     25.50 o 
  -2   8   4     1505.13     1503.02     35.09 o 
  -1   8   4     5891.55     5763.69     76.81 o 
   0   8   4     3223.92     3168.20     41.51 o 
   1   8   4    26763.89    27476.61    280.37 o 
   2   8   4     2417.67     2483.04     73.18 o 
   3   8   4       70.39       61.87      5.00 o 
   4   8   4       42.51       41.21     11.37 o 
   5   8   4    13279.58    12887.15    284.31 o 
   6   8   4     8443.74     8548.67    211.02 o 
   7   8   4       22.26       28.25     10.44 o 
   8   8   4     1688.70     1577.76     51.38 o 
   9   8   4     1945.56     2018.63     65.21 o 
  10   8   4     1225.97     1374.26     56.58 o 
  -8   9   4      643.08      568.31     67.21 o 
  -7   9   4     3792.44     3759.12    189.77 o 
  -6   9   4     9792.64    10057.12    154.32 o 
  -5   9   4     2287.82     2314.81     46.14 o 
  -4   9   4      541.68      544.07     23.66 o 
  -3   9   4     1702.49     1711.38     31.65 o 
  -2   9   4    16181.50    16163.75    186.21 o 
  -1   9   4     9527.88     9425.09    112.62 o 
   0   9   4       60.59       63.44      5.69 o 
   1   9   4      333.87      366.68     10.02 o 
   2   9   4       44.20       53.29      7.80 o 
   3   9   4       55.25       76.05     12.98 o 
   4   9   4    16127.83    15859.62    376.07 o 
   5   9   4    19422.22    19056.07    325.89 o 
   6   9   4     1815.50     1795.00    118.11 o 
   7   9   4      421.90      391.21     32.29 o 
   8   9   4      314.83      301.89     25.39 o 
   9   9   4      116.20       95.42     17.79 o 
  -7  10   4     4075.80     4322.14    189.77 o 
  -6  10   4     1198.02     1178.32     46.49 o 
  -5  10   4     1843.60     1903.56     51.07 o 
  -4  10   4     3947.09     3919.60     64.57 o 
  -3  10   4     1606.15     1575.49     41.02 o 
  -2  10   4      144.95      185.21     29.17 o 
  -1  10   4     4411.25     4466.18     64.97 o 
   0  10   4      534.73      521.77     14.20 o 
   1  10   4      161.73      165.66      8.49 o 
   2  10   4     2818.00     2805.11     49.35 o 
   3  10   4      189.03      201.79     20.40 o 
   4  10   4     1547.97     1530.21     40.17 o 
   5  10   4     3574.35     3451.95     78.45 o 
   6  10   4       55.21       52.37     14.31 o 
   7  10   4      172.24      185.89     24.34 o 
   8  10   4      330.18      339.87     28.63 o 
   9  10   4     3814.33     3919.87    193.72 o 
  -7  11   4       27.10       38.55     25.70 o 
  -6  11   4      692.01      687.69     65.23 o 
  -5  11   4     1410.21     1466.95     51.66 o 
  -4  11   4     3333.78     3299.73     58.57 o 
  -3  11   4     3511.44     3667.98     61.27 o 
  -2  11   4    16513.20    16793.37    232.26 o 
  -1  11   4      278.01      294.74     18.12 o 
   0  11   4     2121.00     2060.81     46.95 o 
   1  11   4      416.75      397.27     13.67 o 
   2  11   4     2524.37     2480.05     55.36 o 
   3  11   4      855.06      865.74     28.29 o 
   4  11   4       11.62       -2.94      5.87 o 
   5  11   4      648.16      657.84     14.58 o 
   6  11   4       64.49       69.43     17.57 o 
   7  11   4       66.58       69.83     18.51 o 
   8  11   4     4994.83     5207.39    143.56 o 
   9  11   4     3724.86     4098.76    200.64 o 
  -6  12   4      339.16      362.56     39.82 o 
  -5  12   4      174.62      242.56     32.83 o 
  -4  12   4     1085.81     1113.15     31.19 o 
  -3  12   4     7411.14     7681.38    133.74 o 
  -2  12   4      784.55      824.53     29.25 o 
  -1  12   4     3844.54     3797.74     74.22 o 
   0  12   4     6729.12     6739.34    114.37 o 
   1  12   4     1683.30     1601.11     31.80 o 
   2  12   4        7.01       -2.66      5.31 o 
   3  12   4      115.28       92.72     11.14 o 
   4  12   4     3247.94     3228.60     72.16 o 
   5  12   4       66.96       60.08     10.77 o 
   6  12   4      609.40      616.44     25.81 o 
   7  12   4      223.26      244.46     18.48 o 
   8  12   4     1063.42     1017.44     53.66 o 
  -6  13   4      461.41      420.94     45.68 o 
  -5  13   4      387.16      380.52     58.31 o 
  -4  13   4        1.30        3.74     12.58 o 
  -3  13   4       53.71       54.10     15.20 o 
  -2  13   4     3252.80     3403.17     82.83 o 
  -1  13   4     3549.83     3458.35     91.87 o 
   0  13   4     5496.78     5343.83     96.43 o 
   1  13   4     4979.11     4865.22     75.22 o 
   2  13   4     5231.01     5011.59    121.18 o 
   3  13   4       27.92       13.21      7.84 o 
   4  13   4     1334.53     1386.38     35.18 o 
   5  13   4       14.13        2.11     23.72 o 
   6  13   4      933.53      888.36     48.43 o 
   7  13   4      524.44      542.00     25.72 o 
   8  13   4      573.05      570.88     36.57 o 
  -5  14   4      421.71      424.01     63.26 o 
  -4  14   4      917.24      928.08     77.09 o 
  -3  14   4     1156.25     1098.07     51.72 o 
  -2  14   4       50.66       65.36     13.67 o 
  -1  14   4      668.42      623.48     33.97 o 
   0  14   4      391.65      353.95     23.50 o 
   1  14   4     4527.60     4449.77     75.49 o 
   2  14   4       23.91       25.19     15.95 o 
   3  14   4     5160.31     5258.43    105.61 o 
   4  14   4     4325.64     4449.07     90.51 o 
   5  14   4      769.38      793.05     36.57 o 
   6  14   4       22.89        5.27      8.84 o 
   7  14   4      267.53      296.87     23.01 o 
  -4  15   4      252.19      264.88     49.42 o 
  -3  15   4      145.37      171.18     18.01 o 
  -2  15   4     2951.03     3061.55     80.77 o 
  -1  15   4     4603.08     4704.46    106.49 o 
   0  15   4      145.07      162.05     15.10 o 
   1  15   4      367.63      345.63     24.32 o 
   2  15   4     3617.07     3591.58    103.40 o 
   3  15   4     3217.21     3268.28     75.66 o 
   4  15   4      938.36      908.13     47.02 o 
   5  15   4      682.71      689.82     30.30 o 
   6  15   4       41.99       34.72     12.71 o 
  -3  16   4        0.21       -6.19     15.26 o 
  -2  16   4      483.83      468.61     27.91 o 
  -1  16   4      639.89      563.13     29.90 o 
   0  16   4      158.06      150.66     15.62 o 
   1  16   4      314.37      288.26     24.18 o 
   2  16   4        1.00       12.44     15.94 o 
   3  16   4     1080.56     1114.74     52.22 o 
   4  16   4       63.77       77.40     13.67 o 
   5  16   4      255.13      208.27     17.43 o 
  -1  17   4      195.55      146.55     21.73 o 
   0  17   4      904.81      930.05     38.02 o 
   1  17   4       86.59       61.77     20.97 o 
   2  17   4     2947.13     3023.64    132.44 o 
   3  17   4     3109.19     3387.97    105.36 o 
  -2 -13   5      291.79      242.68     30.66 o 
  -1 -13   5      301.91      293.92     23.14 o 
   0 -13   5     2172.87     2182.60     97.91 o 
   1 -13   5      276.82      236.44     20.15 o 
   2 -13   5       22.96       25.87     13.27 o 
   3 -13   5        3.35       -4.88      9.77 o 
  -3 -12   5      131.85      137.35     23.03 o 
  -2 -12   5       92.30       83.36     30.64 o 
  -1 -12   5     1905.22     1942.81     48.19 o 
   0 -12   5      656.39      636.52     29.67 o 
   1 -12   5     5737.73     5828.70    107.95 o 
   2 -12   5     6102.59     6160.54    113.43 o 
   3 -12   5      613.77      640.33     31.68 o 
   4 -12   5      168.53      150.23     42.50 o 
   5 -12   5      797.43      893.49     95.87 o 
  -5 -11   5       27.14        7.88     14.22 o 
  -4 -11   5     1100.57     1117.80     44.83 o 
  -3 -11   5      908.33      930.84     32.16 o 
  -2 -11   5      981.29     1029.69     27.01 o 
  -1 -11   5     1662.49     1567.26     37.47 o 
   0 -11   5     1829.53     1848.53     42.39 o 
   1 -11   5     5758.36     5787.07     95.34 o 
   2 -11   5     1811.85     1796.82     58.06 o 
   3 -11   5      265.88      255.45     20.28 o 
   4 -11   5      176.35      234.24     47.44 o 
   5 -11   5      221.08      190.76     48.43 o 
   6 -11   5      440.71      485.00     48.21 o 
  -5 -10   5      898.84      851.16     40.45 o 
  -4 -10   5        8.37        5.09      8.01 o 
  -3 -10   5      667.98      728.23     32.81 o 
  -2 -10   5     2760.01     2626.18     49.69 o 
  -1 -10   5       34.97       34.36      7.80 o 
   0 -10   5       82.75      101.99     11.05 o 
   1 -10   5      460.14      475.45     23.52 o 
   2 -10   5        0.38       -2.57      7.01 o 
   3 -10   5      401.47      371.32     20.73 o 
   4 -10   5       82.47       87.38     12.41 o 
   5 -10   5     5897.81     6040.38    141.05 o 
   6 -10   5     3952.71     4028.91    227.32 o 
   7 -10   5      252.27      301.45     52.38 o 
  -6  -9   5     2860.68     2937.27    100.37 o 
  -5  -9   5        7.93        9.75      7.97 o 
  -4  -9   5      114.66       87.11     13.84 o 
  -3  -9   5       32.50       36.11      8.65 o 
  -2  -9   5     1441.62     1492.04     33.47 o 
  -1  -9   5      712.95      661.16     21.73 o 
   0  -9   5     6296.23     6237.08     97.77 o 
   1  -9   5     2204.92     2123.64     44.07 o 
   2  -9   5     4682.34     4714.44    122.65 o 
   3  -9   5      841.94      865.32     28.29 o 
   4  -9   5     5484.70     5363.88    129.18 o 
   5  -9   5     5712.60     5799.69    133.64 o 
   6  -9   5     1712.15     1677.23     60.13 o 
   7  -9   5      225.00      174.94     40.52 o 
  -7  -8   5      480.25      494.14     36.31 o 
  -6  -8   5        2.46       19.84      8.86 o 
  -5  -8   5        8.40       17.28      8.27 o 
  -4  -8   5      749.92      726.81     26.59 o 
  -3  -8   5     6634.89     6656.20    130.97 o 
  -2  -8   5     8795.70     8509.69    133.81 o 
  -1  -8   5      135.27      142.62     11.42 o 
   0  -8   5     1213.69     1272.95     32.51 o 
   1  -8   5     1229.12     1298.41     34.33 o 
   2  -8   5     3537.79     3537.22     57.39 o 
   3  -8   5      549.98      562.46     19.67 o 
   4  -8   5       78.67       88.99      9.49 o 
   5  -8   5     1669.64     1672.71     56.18 o 
   6  -8   5      121.10      108.58     23.76 o 
   7  -8   5       96.68       34.59     23.72 o 
   8  -8   5     1042.23     1267.09     88.95 o 
  -7  -7   5        0.92        1.35      9.14 o 
  -6  -7   5      388.37      376.15     21.60 o 
  -5  -7   5      153.58      172.83     14.45 o 
  -4  -7   5     1977.90     1876.40     43.81 o 
  -3  -7   5     7104.63     7015.61     92.94 o 
  -2  -7   5     3126.10     3074.46     62.20 o 
  -1  -7   5      164.95      159.37     11.42 o 
   0  -7   5       54.15       57.53      7.56 o 
   1  -7   5       49.04       64.51      7.73 o 
   2  -7   5     1766.52     1748.43     52.01 o 
   3  -7   5        7.72       12.81      8.24 o 
   4  -7   5    12126.86    12206.72    129.03 o 
   5  -7   5     5089.29     5297.15    100.25 o 
   6  -7   5      411.68      408.75     25.44 o 
   7  -7   5        5.10       -1.12     10.07 o 
   8  -7   5     1540.80     1662.86     57.67 o 
  -8  -6   5      658.44      617.51     40.05 o 
  -7  -6   5     1756.57     1787.22     63.06 o 
  -6  -6   5       35.69       34.77      8.76 o 
  -5  -6   5      855.99      825.17     27.57 o 
  -4  -6   5      238.67      244.46     15.97 o 
  -3  -6   5      127.12      140.05      7.36 o 
  -2  -6   5      560.23      564.56     15.99 o 
  -1  -6   5      250.46      229.24     11.59 o 
   0  -6   5     2449.57     2355.24     42.72 o 
   1  -6   5    35295.75    34708.21    355.87 o 
   2  -6   5    15677.87    15646.59    168.01 o 
   3  -6   5     1610.94     1574.85     23.62 o 
   4  -6   5     2234.23     2257.73     32.17 o 
   5  -6   5     1580.55     1553.27     42.24 o 
   6  -6   5     3213.67     3273.86     70.89 o 
   7  -6   5      407.59      400.96     28.35 o 
   8  -6   5      718.45      613.65     52.85 o 
   9  -6   5     1213.00     1243.12     57.37 o 
  -8  -5   5     2819.15     2747.73    106.04 o 
  -7  -5   5      145.27      139.33     14.66 o 
  -6  -5   5     2542.77     2446.34     55.09 o 
  -5  -5   5      724.78      741.90     24.04 o 
  -4  -5   5     1447.99     1370.67     37.72 o 
  -3  -5   5     6033.92     5918.66     79.79 o 
  -2  -5   5     1311.00     1273.08     33.22 o 
  -1  -5   5      207.95      211.56      9.91 o 
   0  -5   5    14125.84    14293.05    144.17 o 
   1  -5   5    19585.08    19447.45    203.83 o 
   2  -5   5       16.40       22.83      5.37 o 
   3  -5   5     2934.95     2920.49     35.53 o 
   4  -5   5        1.02        3.90      3.56 o 
   5  -5   5      132.52      114.55     10.47 o 
   6  -5   5     2888.69     2831.88     70.93 o 
   7  -5   5      324.77      305.10     39.06 o 
   8  -5   5     4492.06     4553.01    105.91 o 
   9  -5   5     1088.61     1106.89     68.01 o 
  -8  -4   5     1629.17     1641.41     78.49 o 
  -7  -4   5        3.84       -3.21      6.42 o 
  -6  -4   5      208.99      203.95     15.22 o 
  -5  -4   5      858.14      860.95     25.25 o 
  -4  -4   5     1684.73     1611.22     27.84 o 
  -3  -4   5     2447.20     2367.81     37.85 o 
  -2  -4   5     3663.54     3637.23     50.90 o 
  -1  -4   5     6733.28     6627.49     80.43 o 
   0  -4   5     2103.03     2059.58     27.55 o 
   1  -4   5    12397.32    12747.24    136.81 o 
   2  -4   5     5804.83     5701.18     66.68 o 
   3  -4   5        0.35       -0.44      2.48 o 
   4  -4   5     5855.33     5887.38     68.18 o 
   5  -4   5    21032.28    20580.21    279.17 o 
   6  -4   5     3831.07     3944.76    109.45 o 
   7  -4   5     4099.48     4210.00    123.13 o 
   8  -4   5     1829.31     1954.25     60.63 o 
   9  -4   5       40.23       32.46     13.78 o 
  10  -4   5      599.70      622.39     40.40 o 
  -8  -3   5        6.09        3.42     12.93 o 
  -7  -3   5      397.64      387.59     47.79 o 
  -6  -3   5     3565.55     3475.64     64.82 o 
  -5  -3   5       13.21       16.59      8.87 o 
  -4  -3   5     8342.40     8070.73     98.94 o 
  -3  -3   5     2093.28     2099.30     31.01 o 
  -2  -3   5     3900.20     3805.49     47.04 o 
  -1  -3   5     4057.66     3784.54     46.25 o 
   0  -3   5    14524.15    14270.77    157.83 o 
   1  -3   5    12241.28    12464.34    132.85 o 
   2  -3   5      462.63      410.45     10.24 o 
   3  -3   5     1115.12     1110.15     18.29 o 
   4  -3   5     7743.14     7598.96     85.91 o 
   5  -3   5     7395.03     7383.25    123.60 o 
   6  -3   5     1300.65     1229.56     38.95 o 
   7  -3   5     1775.85     1765.88     50.70 o 
   8  -3   5        4.28       -2.94      9.56 o 
   9  -3   5        0.04        9.80     10.55 o 
  10  -3   5        0.09        0.08     10.52 o 
  -9  -2   5     1340.06     1397.47     77.25 o 
  -8  -2   5      875.58      892.12     44.78 o 
  -7  -2   5      569.17      529.97     31.69 o 
  -6  -2   5      776.06      711.23     30.01 o 
  -5  -2   5     8762.93     8720.11    106.93 o 
  -4  -2   5     5005.21     4909.92     64.86 o 
  -3  -2   5     1183.44     1236.00     25.76 o 
  -2  -2   5        1.84        5.41      2.80 o 
  -1  -2   5     3968.03     4136.33     49.84 o 
   0  -2   5    22012.41    23003.57    237.23 o 
   1  -2   5      226.03      221.47     11.71 o 
   2  -2   5    14899.78    15232.37    150.03 o 
   3  -2   5    11607.17    12302.99    139.55 o 
   4  -2   5      450.22      395.85     10.51 o 
   5  -2   5     9697.54     9534.05    114.64 o 
   6  -2   5     1104.08     1091.98     46.55 o 
   7  -2   5     1150.49     1157.42     44.02 o 
   8  -2   5      638.14      566.17     28.02 o 
   9  -2   5     4834.24     4841.04    104.51 o 
  10  -2   5      275.98      277.40     29.16 o 
  -9  -1   5      778.03      781.16     65.71 o 
  -8  -1   5      400.44      401.49     35.00 o 
  -7  -1   5       50.13       56.76     20.83 o 
  -6  -1   5     2222.69     2136.83     38.80 o 
  -5  -1   5      329.86      371.51     15.02 o 
  -4  -1   5     1482.70     1510.54     25.26 o 
  -3  -1   5     3552.52     3600.63     51.33 o 
  -2  -1   5     5517.17     5396.18     57.15 o 
  -1  -1   5      382.50      361.55      8.56 o 
   0  -1   5     1479.39     1349.90     20.41 o 
   1  -1   5      320.56      326.30     10.62 o 
   2  -1   5     9489.95     9654.92    125.38 o 
   3  -1   5    40812.32    41632.77    432.08 o 
   4  -1   5    32203.62    31975.78    330.38 o 
   5  -1   5     7491.80     7560.31     92.30 o 
   6  -1   5     1599.57     1609.21     35.83 o 
   7  -1   5       11.15       26.45      9.49 o 
   8  -1   5     1830.03     1835.36     43.64 o 
   9  -1   5     1707.56     1756.57     41.49 o 
  10  -1   5      132.66      127.12     24.43 o 
  -9   0   5      450.99      405.82     47.68 o 
  -8   0   5      574.61      628.03     41.15 o 
  -7   0   5      909.52      878.12     29.30 o 
  -6   0   5      581.18      589.11     19.60 o 
  -5   0   5    18766.76    18297.86    232.23 o 
  -4   0   5     6333.35     6378.49     76.73 o 
  -3   0   5     2328.25     2215.46     34.23 o 
  -2   0   5      468.50      557.76     12.70 o 
  -1   0   5    14105.96    14303.74    143.79 o 
   0   0   5    14441.64    14709.50    166.40 o 
   1   0   5     1465.61     1534.02     23.67 o 
   2   0   5      143.64      160.30      6.75 o 
   3   0   5     8356.63     8347.41     93.35 o 
   4   0   5     1374.95     1278.67     21.11 o 
   5   0   5    13757.37    13784.56    148.37 o 
   6   0   5    18502.45    18592.29    212.01 o 
   7   0   5     7247.00     7066.40    103.18 o 
   8   0   5     1669.66     1649.48     49.29 o 
   9   0   5     2862.43     2935.46     75.57 o 
  10   0   5       86.03      112.21     21.53 o 
  -9   1   5      112.11      114.03     28.95 o 
  -8   1   5      461.37      468.01     23.06 o 
  -7   1   5        0.18        0.76      7.34 o 
  -6   1   5     9722.01     9490.18    131.64 o 
  -5   1   5    14854.92    14609.47    209.34 o 
  -4   1   5     2056.07     1982.64     31.05 o 
  -3   1   5     1585.54     1574.06     23.14 o 
  -2   1   5     4475.92     4443.55     48.16 o 
  -1   1   5      419.54      443.49      9.89 o 
   0   1   5     3709.56     3733.43     42.15 o 
   1   1   5    17343.91    18446.92    205.54 o 
   2   1   5       18.93       32.12      6.77 o 
   3   1   5      926.91      966.34     14.28 o 
   4   1   5     1281.09     1351.73     19.45 o 
   5   1   5     3555.06     3580.53     43.25 o 
   6   1   5      752.62      710.69     13.77 o 
   7   1   5     4381.29     4279.72     89.82 o 
   8   1   5     8046.39     8066.84    156.57 o 
   9   1   5        2.37        5.17     12.63 o 
  10   1   5     2895.52     2853.98     90.12 o 
  11   1   5      531.44      615.75     66.22 o 
  -9   2   5        1.27       -4.25      8.50 o 
  -8   2   5      331.84      323.45     22.60 o 
  -7   2   5      162.80      164.61     19.84 o 
  -6   2   5     2673.76     2605.16     50.86 o 
  -5   2   5      118.08      118.45     11.86 o 
  -4   2   5       20.12       22.91      4.58 o 
  -3   2   5       29.63       49.24      5.34 o 
  -2   2   5    18146.27    18686.38    177.64 o 
  -1   2   5    88569.12    87151.15    856.30 o 
   0   2   5    20400.69    20579.83    192.09 o 
   1   2   5     1965.69     1992.57     24.06 o 
   2   2   5        0.62       10.69      2.98 o 
   3   2   5     1216.92     1125.95     15.24 o 
   4   2   5     4680.46     4617.13     44.73 o 
   5   2   5     3296.53     3246.59     43.13 o 
   6   2   5      378.09      373.15     10.44 o 
   7   2   5     3855.98     3913.31     81.41 o 
   8   2   5      283.01      302.75     32.54 o 
   9   2   5     3582.17     3635.81     84.18 o 
  10   2   5     3009.32     3009.44     91.15 o 
  11   2   5      370.93      333.08     48.43 o 
  -9   3   5       43.83       47.46     14.09 o 
  -8   3   5      355.27      337.89     24.23 o 
  -7   3   5      909.40      923.88     34.42 o 
  -6   3   5     1587.31     1539.54     35.58 o 
  -5   3   5      369.42      377.33     20.12 o 
  -4   3   5      707.45      691.57     18.15 o 
  -3   3   5     1275.05     1255.91     23.47 o 
  -2   3   5    63004.01    61670.48    785.31 o 
  -1   3   5    43554.17    42306.51    614.32 o 
   0   3   5       60.94       72.88      4.21 o 
   1   3   5     4171.92     4221.57     42.70 o 
   2   3   5      877.99      867.35     13.61 o 
   3   3   5      788.18      763.22     16.15 o 
   4   3   5      486.71      547.48     14.52 o 
   5   3   5     6250.24     6630.20    101.22 o 
   6   3   5      559.62      537.31     15.52 o 
   7   3   5      100.92       83.59      6.13 o 
   8   3   5     1427.02     1446.16     45.47 o 
   9   3   5      959.42      994.04     34.59 o 
  10   3   5      387.24      390.36     29.83 o 
  11   3   5      633.29      635.52     63.26 o 
  -9   4   5      626.66      705.27     39.78 o 
  -8   4   5      413.31      390.87     26.64 o 
  -7   4   5       68.96       98.37     14.57 o 
  -6   4   5      850.54      816.93     25.81 o 
  -5   4   5     1986.47     1948.91     64.98 o 
  -4   4   5     2886.97     2761.98     40.35 o 
  -3   4   5     2413.10     2475.83     35.94 o 
  -2   4   5     2272.46     2225.33     32.32 o 
  -1   4   5     6335.38     6630.70     71.90 o 
   0   4   5     1400.33     1365.54     16.53 o 
   1   4   5     3750.14     3881.67     41.15 o 
   2   4   5    23158.48    23602.92    224.80 o 
   3   4   5    32367.22    32373.66    451.28 o 
   4   4   5      841.22      785.04     19.70 o 
   5   4   5     1858.01     1716.76     31.53 o 
   6   4   5     1094.47     1061.09     23.28 o 
   7   4   5      333.19      321.97     35.35 o 
   8   4   5      208.62      210.87     26.19 o 
   9   4   5     1091.40     1217.76     36.31 o 
  10   4   5      360.37      414.96     27.02 o 
  11   4   5      330.90      341.98     45.46 o 
  -9   5   5      768.60      772.59     43.84 o 
  -8   5   5      504.34      519.66     31.83 o 
  -7   5   5      677.68      667.36     35.46 o 
  -6   5   5     1862.20     1858.69     65.41 o 
  -5   5   5      532.38      504.46     21.07 o 
  -4   5   5      680.08      723.84     17.49 o 
  -3   5   5     1488.83     1493.67     26.66 o 
  -2   5   5    18121.20    17999.61    182.34 o 
  -1   5   5     9154.45     9330.06    133.76 o 
   0   5   5     2575.73     2640.72     31.85 o 
   1   5   5     8409.96     8957.36    129.40 o 
   2   5   5    61336.75    62384.82    719.08 o 
   3   5   5    18366.59    18374.43    259.19 o 
   4   5   5       17.01        7.85      5.91 o 
   5   5   5     2972.96     2998.70     61.61 o 
   6   5   5     1844.41     1829.00     33.77 o 
   7   5   5       49.67       52.09      8.47 o 
   8   5   5     2093.33     2118.68     65.48 o 
   9   5   5     2246.62     2200.82     72.42 o 
  10   5   5      488.38      493.84     26.88 o 
  -8   6   5       14.73       22.14     12.62 o 
  -7   6   5     2872.62     2838.97     61.17 o 
  -6   6   5     2791.78     2862.46     50.43 o 
  -5   6   5     2511.93     2556.08     44.84 o 
  -4   6   5     1130.65     1155.73     21.96 o 
  -3   6   5     9185.96     8856.95     96.28 o 
  -2   6   5    19398.83    20117.96    191.47 o 
  -1   6   5     4385.81     4202.32     48.32 o 
   0   6   5    10373.90    10180.47    112.87 o 
   1   6   5     2461.91     2514.57     29.46 o 
   2   6   5      508.09      541.35     15.00 o 
   3   6   5    11681.27    11814.19    185.95 o 
   4   6   5     4844.52     4715.31    124.04 o 
   5   6   5     2160.05     2182.46     59.40 o 
   6   6   5    10391.69    10519.66    233.99 o 
   7   6   5     3773.70     3878.77     58.19 o 
   8   6   5      419.37      417.52     24.47 o 
   9   6   5      511.46      472.58     30.23 o 
  10   6   5      358.26      309.36     35.58 o 
  -8   7   5     1512.66     1549.61     51.61 o 
  -7   7   5     2522.88     2385.89     55.24 o 
  -6   7   5     2190.90     2218.94     43.24 o 
  -5   7   5     5778.96     5707.68     81.28 o 
  -4   7   5       11.62       22.52      5.11 o 
  -3   7   5     4154.47     4116.79     71.89 o 
  -2   7   5       39.16       55.41      5.48 o 
  -1   7   5     8833.84     9392.98     98.17 o 
   0   7   5     5062.47     5470.70     56.02 o 
   1   7   5    13401.74    13291.72    131.67 o 
   2   7   5    53769.99    54476.77    761.56 o 
   3   7   5     5643.59     5468.78     84.37 o 
   4   7   5       29.87       17.43      7.59 o 
   5   7   5      508.68      492.24     24.80 o 
   6   7   5     9407.22     9198.80    176.22 o 
   7   7   5     1358.68     1254.98     44.09 o 
   8   7   5      168.11      131.56      8.89 o 
   9   7   5     1183.08     1249.83     52.38 o 
  10   7   5     1528.47     1655.52     76.10 o 
  -8   8   5       98.72      120.43     21.66 o 
  -7   8   5     1334.28     1344.84     46.02 o 
  -6   8   5        8.08        7.94      7.60 o 
  -5   8   5       17.61       19.24      7.75 o 
  -4   8   5     2981.54     2942.46     45.19 o 
  -3   8   5     6467.09     6393.13     83.01 o 
  -2   8   5     7264.36     7259.20     84.60 o 
  -1   8   5    12622.24    12329.52    133.39 o 
   0   8   5     3229.12     3368.00     41.76 o 
   1   8   5    17872.17    17772.60    196.40 o 
   2   8   5     3720.81     3563.50     53.36 o 
   3   8   5    16377.68    16352.08    235.82 o 
   4   8   5    11816.70    11612.49    247.05 o 
   5   8   5      774.19      751.94     42.50 o 
   6   8   5      627.95      631.57     54.36 o 
   7   8   5     1874.43     1782.61     52.63 o 
   8   8   5      456.11      454.53     29.38 o 
   9   8   5     1408.47     1479.40    100.81 o 
  10   8   5      802.01      856.92     49.42 o 
  -8   9   5     2930.29     3192.43    155.17 o 
  -7   9   5     2420.45     2360.35    215.96 o 
  -6   9   5      906.97      899.84     34.44 o 
  -5   9   5     1486.18     1546.22     36.51 o 
  -4   9   5     1460.70     1413.57     27.67 o 
  -3   9   5     1155.88     1150.47     24.10 o 
  -2   9   5     6572.16     6526.35     83.95 o 
  -1   9   5     4431.47     4295.18     58.41 o 
   0   9   5    12119.00    12154.94    141.45 o 
   1   9   5    11649.65    11613.65    141.55 o 
   2   9   5     1100.60     1096.28     20.88 o 
   3   9   5     4997.77     4947.15     91.72 o 
   4   9   5     1551.81     1494.57     31.09 o 
   5   9   5     4273.01     4288.53    160.12 o 
   6   9   5    10163.18    10116.87    315.78 o 
   7   9   5        9.46       25.70     41.51 o 
   8   9   5      767.26      830.31     39.17 o 
   9   9   5        4.35       -7.12     14.23 o 
  10   9   5      252.10      245.12     26.69 o 
  -7  10   5        5.50       18.78     23.72 o 
  -6  10   5      144.70      146.30     20.90 o 
  -5  10   5        1.84        2.70      9.13 o 
  -4  10   5     4038.01     4057.32     74.83 o 
  -3  10   5     5442.70     5474.00     89.45 o 
  -2  10   5        4.09       14.79      6.01 o 
  -1  10   5     1748.80     1687.67     36.09 o 
   0  10   5     4253.26     4098.84     60.99 o 
   1  10   5       17.16        8.36      4.24 o 
   2  10   5     1057.61     1043.65     24.66 o 
   3  10   5     3049.01     2947.98     61.40 o 
   4  10   5       11.81       16.21      4.65 o 
   5  10   5    18506.39    17622.12    382.30 o 
   6  10   5      613.87      597.01     28.44 o 
   7  10   5     4110.08     4156.93    214.48 o 
   8  10   5     2338.17     2492.05     71.40 o 
   9  10   5      165.41      142.33     45.46 o 
  -7  11   5      335.43      260.93     48.43 o 
  -6  11   5      860.87      781.46     68.69 o 
  -5  11   5     1530.42     1567.08     56.27 o 
  -4  11   5    13228.53    13183.75    176.11 o 
  -3  11   5     4174.86     4122.71     73.22 o 
  -2  11   5     4273.14     4198.83     72.55 o 
  -1  11   5      816.39      854.30     27.67 o 
   0  11   5      722.75      681.13     24.82 o 
   1  11   5      513.68      449.14     14.92 o 
   2  11   5    11703.14    10977.44    229.38 o 
   3  11   5     4147.02     4208.21    104.84 o 
   4  11   5     8560.12     8635.61    252.03 o 
   5  11   5      444.72      483.41     21.09 o 
   6  11   5     3070.76     2993.06     73.66 o 
   7  11   5     3814.80     3710.24    108.21 o 
   8  11   5     1174.39     1070.46     57.33 o 
   9  11   5     1186.28     1202.84     97.85 o 
  -6  12   5      231.49      261.20     45.96 o 
  -5  12   5     1398.78     1321.70     52.68 o 
  -4  12   5     1360.69     1430.34     44.37 o 
  -3  12   5     1662.15     1651.66     45.23 o 
  -2  12   5        0.21        1.05      7.13 o 
  -1  12   5     2042.96     2009.48     53.21 o 
   0  12   5    12296.52    12135.94    190.87 o 
   1  12   5      485.05      443.70     17.98 o 
   2  12   5      675.91      698.23     29.46 o 
   3  12   5     2522.65     2548.82     56.00 o 
   4  12   5     2511.03     2545.74     93.40 o 
   5  12   5      565.58      454.76     21.93 o 
   6  12   5       16.13       20.16      6.45 o 
   7  12   5     1241.53     1362.76     59.38 o 
   8  12   5       40.55       35.03     17.43 o 
  -6  13   5        6.72       13.36     18.83 o 
  -5  13   5      218.58      222.22     31.94 o 
  -4  13   5      852.04      764.98     46.55 o 
  -3  13   5       12.15       -2.04      8.57 o 
  -2  13   5      453.28      451.33     29.20 o 
  -1  13   5     8877.06     8492.85    204.43 o 
   0  13   5    16497.67    16352.42    251.90 o 
   1  13   5     2524.01     2561.92     45.60 o 
   2  13   5     4369.54     4207.25     88.90 o 
   3  13   5      310.12      306.23     19.18 o 
   4  13   5     2232.26     2467.96     93.90 o 
   5  13   5      685.25      703.74    105.76 o 
   6  13   5     2801.93     2782.55     95.38 o 
   7  13   5      891.09      874.68     31.78 o 
   8  13   5     1143.02     1403.48     85.00 o 
  -5  14   5      579.38      553.49     73.14 o 
  -4  14   5        0.16       -9.88     19.77 o 
  -3  14   5     1785.13     1687.24     55.71 o 
  -2  14   5      117.68      125.89     26.64 o 
  -1  14   5      892.35      878.72     57.09 o 
   0  14   5      129.29      139.10     15.60 o 
   1  14   5      238.99      209.95     17.83 o 
   2  14   5      851.52      796.60     51.89 o 
   3  14   5    10011.57    10060.12    222.19 o 
   4  14   5     7253.05     7513.27    139.92 o 
   5  14   5       67.44       63.64     13.73 o 
   6  14   5      170.07      175.47     18.41 o 
   7  14   5      347.63      387.53     23.68 o 
  -4  15   5      294.83      258.95     49.42 o 
  -3  15   5      492.74      493.66     34.27 o 
  -2  15   5      327.01      321.99     29.64 o 
  -1  15   5     1149.44     1142.50     42.56 o 
   0  15   5      436.72      386.28     25.39 o 
   1  15   5      135.40       94.80     16.86 o 
   2  15   5     1081.55     1045.23     43.88 o 
   3  15   5     4792.47     4655.69     98.26 o 
   4  15   5      764.49      705.05     31.37 o 
   5  15   5      153.87      150.02     13.66 o 
   6  15   5      721.32      727.60     37.38 o 
  -3  16   5     1131.67     1045.91     46.02 o 
  -2  16   5        0.33       -7.36     15.25 o 
  -1  16   5      752.00      803.43     38.26 o 
   0  16   5       16.27       37.40     11.48 o 
   1  16   5      230.39      241.83     22.00 o 
   2  16   5       15.92       20.47      9.87 o 
   3  16   5       58.87       64.06     12.71 o 
   4  16   5       16.75       17.83      9.79 o 
   5  16   5      173.41      143.26     14.79 o 
  -1  17   5      603.17      582.01     35.92 o 
   0  17   5        4.18       -3.92      8.99 o 
   1  17   5      186.73      173.87     27.23 o 
   2  17   5      697.78      726.64     47.94 o 
   3  17   5     1364.43     1422.24     60.91 o 
  -2 -12   6      440.63      404.30     37.74 o 
  -1 -12   6       20.61       16.01     11.73 o 
   0 -12   6     1221.32     1310.84     40.24 o 
   1 -12   6     4041.60     4326.47     87.77 o 
   2 -12   6     1707.38     1718.16     48.46 o 
   3 -12   6        1.01       11.28     12.48 o 
   4 -12   6      520.87      557.44     75.12 o 
  -4 -11   6      591.21      622.29     39.61 o 
  -3 -11   6      808.85      812.85     68.63 o 
  -2 -11   6     1047.83      933.88     26.95 o 
  -1 -11   6      394.13      342.79     24.40 o 
   0 -11   6      400.35      419.78     22.32 o 
   1 -11   6      568.73      591.21     27.06 o 
   2 -11   6     1066.89     1044.49     35.94 o 
   3 -11   6      124.45      126.89     15.81 o 
   4 -11   6      127.23      106.74     38.55 o 
   5 -11   6      344.54      266.86     54.36 o 
  -5 -10   6     2740.74     2811.34    120.31 o 
  -4 -10   6      293.69      285.91     38.14 o 
  -3 -10   6       25.67       24.56      9.54 o 
  -2 -10   6     1452.70     1468.08     35.18 o 
  -1 -10   6     1795.68     1716.23     39.96 o 
   0 -10   6        4.63        3.88      7.55 o 
   1 -10   6      446.64      425.36     21.90 o 
   2 -10   6       15.58        0.40      7.81 o 
   3 -10   6      311.78      248.43     18.94 o 
   4 -10   6     1897.86     1899.50     60.41 o 
   5 -10   6     6569.00     6640.71    154.38 o 
   6 -10   6     2102.73     2201.62     91.27 o 
  -5  -9   6       89.38       48.68     31.97 o 
  -4  -9   6     1818.24     1851.81     47.96 o 
  -3  -9   6      583.98      548.71     25.70 o 
  -2  -9   6      662.34      691.23     28.63 o 
  -1  -9   6       78.02       92.03     10.19 o 
   0  -9   6     1412.59     1364.34     34.17 o 
   1  -9   6      287.48      270.58     17.13 o 
   2  -9   6     1100.86     1046.97     30.17 o 
   3  -9   6        3.55        4.14      6.89 o 
   4  -9   6     2715.64     2716.28     63.85 o 
   5  -9   6     2857.73     2921.22    187.67 o 
   6  -9   6      666.25      654.35     43.63 o 
   7  -9   6       72.15       65.66     22.33 o 
  -6  -8   6      962.19     1030.27     45.17 o 
  -5  -8   6      993.36      926.47     32.39 o 
  -4  -8   6     4358.24     4294.66     83.61 o 
  -3  -8   6       15.94       22.55      6.70 o 
  -2  -8   6     2018.04     2016.18     41.62 o 
  -1  -8   6     4008.61     3798.43     66.11 o 
   0  -8   6      219.12      187.88     13.97 o 
   1  -8   6      592.06      578.04     21.67 o 
   2  -8   6      875.70      845.00     23.61 o 
   3  -8   6     2252.92     2289.92     44.07 o 
   4  -8   6      631.11      644.60     23.92 o 
   5  -8   6       51.23       22.28     13.31 o 
   6  -8   6        7.30       -3.14     11.61 o 
   7  -8   6      316.32      229.30     43.49 o 
   8  -8   6     2678.16     3060.98    149.24 o 
  -7  -7   6      494.78      557.09     39.06 o 
  -6  -7   6      437.86      372.48     27.53 o 
  -5  -7   6     1622.33     1641.56     62.06 o 
  -4  -7   6      156.21      196.08     15.85 o 
  -3  -7   6     2049.21     2115.24     43.57 o 
  -2  -7   6    17026.90    16842.68    229.96 o 
  -1  -7   6      164.39      164.40     16.31 o 
   0  -7   6     6899.72     6824.76    155.38 o 
   1  -7   6     1273.72     1224.19     27.83 o 
   2  -7   6      458.88      456.46     23.55 o 
   3  -7   6      608.57      600.93     19.98 o 
   4  -7   6      184.70      188.16     12.44 o 
   5  -7   6      313.00      339.43     23.21 o 
   6  -7   6     1108.30     1087.46     37.77 o 
   7  -7   6        0.99       -0.59     10.32 o 
   8  -7   6     1618.03     1607.14     57.64 o 
  -7  -6   6      230.32      185.44     24.06 o 
  -6  -6   6       42.82       59.76     11.38 o 
  -5  -6   6     2106.09     2145.74     50.87 o 
  -4  -6   6     1516.16     1439.38     37.92 o 
  -3  -6   6     4216.07     4243.08     69.55 o 
  -2  -6   6       37.21       37.46      6.95 o 
  -1  -6   6    18588.71    18110.90    244.98 o 
   0  -6   6    25548.99    24862.70    302.10 o 
   1  -6   6     6034.14     5952.89     77.30 o 
   2  -6   6     6554.88     6446.00     82.95 o 
   3  -6   6     2830.11     2865.23     41.37 o 
   4  -6   6       31.13       26.45      5.62 o 
   5  -6   6      252.91      254.23     24.77 o 
   6  -6   6      682.00      676.11     36.79 o 
   7  -6   6      593.03      661.76     51.15 o 
   8  -6   6      203.20      210.38     22.77 o 
   9  -6   6      188.79      146.93     21.15 o 
  -7  -5   6     1097.70     1050.24     37.24 o 
  -6  -5   6      180.63      158.04     15.32 o 
  -5  -5   6     1653.47     1611.16     49.95 o 
  -4  -5   6      801.80      794.30     18.47 o 
  -3  -5   6      723.50      712.51     18.74 o 
  -2  -5   6     4846.37     4719.55     74.88 o 
  -1  -5   6     3048.51     3008.91     49.58 o 
   0  -5   6        2.77        1.07      3.67 o 
   1  -5   6     2735.23     2740.25     36.10 o 
   2  -5   6     4510.71     4478.58     56.85 o 
   3  -5   6     2680.01     2644.48     35.68 o 
   4  -5   6    13308.88    13179.06    128.76 o 
   5  -5   6     2675.19     2727.63     60.01 o 
   6  -5   6       36.64       29.64     10.97 o 
   7  -5   6      982.84      975.07     38.79 o 
   8  -5   6      819.12      882.11     51.83 o 
   9  -5   6        5.47        9.35     11.59 o 
  -8  -4   6     2607.60     2632.11    106.95 o 
  -7  -4   6     2807.92     2687.50     75.86 o 
  -6  -4   6      275.49      266.67     19.32 o 
  -5  -4   6       68.26       70.31      9.86 o 
  -4  -4   6       53.49       65.41      6.56 o 
  -3  -4   6     3209.00     3203.97     49.81 o 
  -2  -4   6      424.11      433.10     19.04 o 
  -1  -4   6    21552.37    21189.36    299.72 o 
   0  -4   6     1690.69     1602.50     23.97 o 
   1  -4   6     5568.87     5560.60     66.49 o 
   2  -4   6      454.30      467.87     12.56 o 
   3  -4   6    25462.36    25770.44    238.92 o 
   4  -4   6    14741.92    14823.89    157.57 o 
   5  -4   6     4813.80     4592.27     86.34 o 
   6  -4   6     1057.64     1050.37     37.46 o 
   7  -4   6      709.14      620.98     32.80 o 
   8  -4   6      973.58      984.18     39.74 o 
   9  -4   6      111.55       65.59     15.52 o 
  -8  -3   6      892.50      952.89     92.91 o 
  -7  -3   6      385.99      376.28     29.45 o 
  -6  -3   6        5.32       11.25      9.17 o 
  -5  -3   6      703.91      701.42     19.12 o 
  -4  -3   6    13351.68    12927.58    153.18 o 
  -3  -3   6     3736.20     3559.41     53.91 o 
  -2  -3   6    10283.38    10157.71    112.73 o 
  -1  -3   6    11413.84    11342.13    143.96 o 
   0  -3   6     2891.71     3030.47     39.94 o 
   1  -3   6       95.74      111.18      9.80 o 
   2  -3   6    19219.49    19362.12    216.43 o 
   3  -3   6     1068.12      976.57     16.13 o 
   4  -3   6      218.67      230.56      9.03 o 
   5  -3   6     3330.40     3349.10     57.92 o 
   6  -3   6      488.67      535.20     26.03 o 
   7  -3   6     2108.34     1905.22     53.96 o 
   8  -3   6     1786.42     1943.36     63.19 o 
   9  -3   6        6.60        6.51      9.67 o 
  10  -3   6      121.05      122.12     21.74 o 
  -8  -2   6      248.75      201.66     34.61 o 
  -7  -2   6       17.18       37.19     12.52 o 
  -6  -2   6        1.38       -1.75      5.71 o 
  -5  -2   6     6573.43     6375.33    102.26 o 
  -4  -2   6    13338.31    12872.93    153.01 o 
  -3  -2   6       75.68       80.54      5.99 o 
  -2  -2   6     1800.95     1841.65     26.60 o 
  -1  -2   6     2788.24     2934.78     42.96 o 
   0  -2   6      261.10      263.48      9.58 o 
   1  -2   6     6633.38     6404.24     79.10 o 
   2  -2   6     3512.63     3428.53     51.51 o 
   3  -2   6    38462.84    37367.09    360.90 o 
   4  -2   6     5274.51     5313.23     62.46 o 
   5  -2   6        1.10       -1.19      3.60 o 
   6  -2   6     3210.96     3104.50     70.93 o 
   7  -2   6    13018.72    12909.01    235.86 o 
   8  -2   6     6294.89     6314.95    128.84 o 
   9  -2   6     1654.45     1682.33     50.03 o 
  10  -2   6       47.57       55.73     12.18 o 
  -8  -1   6     1280.93     1203.06     72.65 o 
  -7  -1   6        0.93       -3.28     10.00 o 
  -6  -1   6       15.17       16.01      5.76 o 
  -5  -1   6     1747.79     1734.52     39.73 o 
  -4  -1   6     1664.63     1618.45     34.77 o 
  -3  -1   6       23.57       18.75      4.10 o 
  -2  -1   6     1491.81     1465.67     22.22 o 
  -1  -1   6      456.30      415.86     10.87 o 
   0  -1   6    31856.96    32106.26    355.22 o 
   1  -1   6      942.45      938.06     21.36 o 
   2  -1   6    49563.52    49335.66    585.75 o 
   3  -1   6    17921.03    17662.67    198.68 o 
   4  -1   6      187.60      187.02      8.13 o 
   5  -1   6       77.01       84.65      8.30 o 
   6  -1   6      903.33      885.90     26.45 o 
   7  -1   6      640.55      614.48     37.34 o 
   8  -1   6      123.75       93.59     20.81 o 
   9  -1   6       33.71       43.92     10.58 o 
  10  -1   6      419.53      406.22     53.37 o 
  -8   0   6       47.37       64.74     17.39 o 
  -7   0   6      514.03      551.06     25.39 o 
  -6   0   6      519.63      546.86     24.98 o 
  -5   0   6      886.72      879.19     27.18 o 
  -4   0   6     3176.38     3047.56     51.65 o 
  -3   0   6      762.06      804.84     16.37 o 
  -2   0   6      108.02       97.69     12.83 o 
  -1   0   6    55617.84    55623.36    591.37 o 
   0   0   6    35331.04    34855.93    385.46 o 
   1   0   6      742.87      743.21     17.26 o 
   2   0   6     3774.55     3957.45     48.02 o 
   3   0   6     7271.97     7025.35     79.24 o 
   4   0   6      145.65      212.99     14.90 o 
   5   0   6      393.81      378.87     11.34 o 
   6   0   6    10743.74    10401.56    146.18 o 
   7   0   6    17072.23    16766.16    228.27 o 
   8   0   6      803.80      791.68     19.60 o 
   9   0   6       43.11       39.06     12.12 o 
  10   0   6      268.42      254.75     35.09 o 
  -8   1   6       96.78       96.79     22.54 o 
  -7   1   6      268.64      236.89     19.02 o 
  -6   1   6     2796.08     2671.34     56.35 o 
  -5   1   6    13409.48    13101.14    191.78 o 
  -4   1   6     4706.36     4612.00     73.12 o 
  -3   1   6       20.69       34.69      5.65 o 
  -2   1   6      940.82      913.51     17.68 o 
  -1   1   6      619.04      565.64     17.43 o 
   0   1   6     2373.12     2418.26     32.74 o 
   1   1   6      363.17      392.21     12.73 o 
   2   1   6     2989.77     3053.72     38.35 o 
   3   1   6      907.17      773.96     14.81 o 
   4   1   6    32843.70    32575.22    332.50 o 
   5   1   6      222.20      245.31     14.73 o 
   6   1   6    23962.19    23763.82    288.44 o 
   7   1   6     5946.48     5889.38     97.09 o 
   8   1   6       83.98       58.91     11.96 o 
   9   1   6      108.01      117.94     15.94 o 
  10   1   6      269.47      246.71     27.96 o 
  -8   2   6      560.55      606.84     34.67 o 
  -7   2   6     2046.76     2072.30     47.15 o 
  -6   2   6       20.94       28.54     10.49 o 
  -5   2   6     2690.76     2629.85     61.89 o 
  -4   2   6      358.93      310.06     14.60 o 
  -3   2   6    10335.45    10185.47    135.08 o 
  -2   2   6    14638.92    14570.29    159.75 o 
  -1   2   6    20457.64    19522.88    222.24 o 
   0   2   6    16851.69    16906.14    179.45 o 
   1   2   6      177.06      135.12      6.23 o 
   2   2   6     2635.55     2701.57     33.98 o 
   3   2   6    40405.60    39954.12    406.63 o 
   4   2   6     9590.19     9574.98     95.95 o 
   5   2   6     7352.55     7352.66     76.35 o 
   6   2   6     2083.99     2129.77     41.07 o 
   7   2   6      117.63      102.35     11.68 o 
   8   2   6        8.46       21.70      9.01 o 
   9   2   6      555.76      543.91     28.67 o 
  10   2   6     3722.50     3957.07    111.06 o 
  11   2   6     1565.44     1508.25     90.93 o 
  -8   3   6      938.04      938.06     38.69 o 
  -7   3   6       59.55       51.82     10.20 o 
  -6   3   6     2977.76     2855.63     60.52 o 
  -5   3   6     1041.41     1021.41     30.85 o 
  -4   3   6      278.33      290.50     15.43 o 
  -3   3   6     1025.21     1027.62     20.33 o 
  -2   3   6    22204.44    22395.57    233.40 o 
  -1   3   6    22740.39    23054.90    229.26 o 
   0   3   6       34.55       30.05      4.41 o 
   1   3   6     4033.19     3888.36     43.50 o 
   2   3   6      364.87      361.31      8.81 o 
   3   3   6      164.02      165.79      5.45 o 
   4   3   6     6860.81     6809.01     79.72 o 
   5   3   6      844.77      869.64     13.72 o 
   6   3   6     6541.38     6651.89     83.60 o 
   7   3   6      130.11      122.58     10.92 o 
   8   3   6     1739.24     1816.91     46.81 o 
   9   3   6     1768.83     1813.99     50.71 o 
  10   3   6     4468.64     4490.71    119.12 o 
  11   3   6      470.41      481.34     55.35 o 
  -8   4   6      173.60      192.40     23.40 o 
  -7   4   6      984.59     1038.42     33.44 o 
  -6   4   6        2.98        7.26      8.24 o 
  -5   4   6      408.89      388.95     21.44 o 
  -4   4   6      926.20      910.44     21.63 o 
  -3   4   6      801.67      796.29     18.65 o 
  -2   4   6     3282.92     3308.18     49.51 o 
  -1   4   6     1492.16     1480.00     22.28 o 
   0   4   6     3349.50     3352.33     37.39 o 
   1   4   6     7491.94     7309.57     75.96 o 
   2   4   6    24676.91    24839.74    254.55 o 
   3   4   6    61096.79    61633.10    584.28 o 
   4   4   6     3824.92     3891.15     69.57 o 
   5   4   6     6493.42     6500.79     88.57 o 
   6   4   6      302.95      328.13     12.16 o 
   7   4   6    10628.98    10613.67    236.23 o 
   8   4   6     1901.75     1923.56     62.85 o 
   9   4   6      334.61      358.03     26.73 o 
  10   4   6        3.76        4.94     10.41 o 
  11   4   6       67.03       79.07     26.69 o 
  -8   5   6      477.88      393.08     28.76 o 
  -7   5   6      495.58      508.77     26.67 o 
  -6   5   6     3708.56     3742.56     74.46 o 
  -5   5   6       48.36       75.16      9.98 o 
  -4   5   6     6696.21     6608.56    101.55 o 
  -3   5   6     1505.45     1507.67     26.56 o 
  -2   5   6      766.23      779.89     15.98 o 
  -1   5   6      173.08      183.02      7.97 o 
   0   5   6     2682.17     2834.72     33.05 o 
   1   5   6    12604.80    12878.76    140.33 o 
   2   5   6    50572.92    49392.08    532.85 o 
   3   5   6    24340.65    24770.38    348.70 o 
   4   5   6     6192.88     6255.93     94.25 o 
   5   5   6     6282.50     6511.12     89.06 o 
   6   5   6       51.77       59.27      6.85 o 
   7   5   6      159.55      163.23     15.86 o 
   8   5   6      940.84     1023.78     60.78 o 
   9   5   6      686.12      716.57     46.45 o 
  10   5   6      303.10      327.09     27.67 o 
  -8   6   6      174.06      168.66     20.71 o 
  -7   6   6     5663.57     5586.91    100.64 o 
  -6   6   6     2614.85     2671.78     62.34 o 
  -5   6   6      289.71      295.81     22.44 o 
  -4   6   6        3.62        7.58      4.89 o 
  -3   6   6     1358.65     1317.10     23.29 o 
  -2   6   6      408.54      446.25     12.24 o 
  -1   6   6     2204.71     2333.20     31.00 o 
   0   6   6     4682.69     4565.56     57.57 o 
   1   6   6     2031.87     2059.17     30.70 o 
   2   6   6       25.63       23.86      3.22 o 
   3   6   6     3394.69     3192.82     53.29 o 
   4   6   6    19132.06    19666.86    278.47 o 
   5   6   6     7980.90     8059.79    108.38 o 
   6   6   6    13083.67    13202.85    194.42 o 
   7   6   6    13032.63    13467.18    233.54 o 
   8   6   6        0.04       -3.58      7.15 o 
   9   6   6     4642.82     4727.37    160.12 o 
  10   6   6      184.11      179.88     28.66 o 
  -8   7   6     1132.95     1137.02     45.80 o 
  -7   7   6     2292.39     2196.70     72.20 o 
  -6   7   6     1200.41     1213.48     43.66 o 
  -5   7   6     2537.41     2518.19     60.11 o 
  -4   7   6     1612.44     1609.41     37.43 o 
  -3   7   6     1875.89     1862.09     29.57 o 
  -2   7   6     8524.95     8200.52     94.51 o 
  -1   7   6      871.11      905.29     18.29 o 
   0   7   6     5627.54     5212.83     70.11 o 
   1   7   6      986.85      918.03     14.86 o 
   2   7   6      780.46      780.28     13.39 o 
   3   7   6        1.30        0.08      3.42 o 
   4   7   6      170.69      142.15      5.46 o 
   5   7   6     1846.90     1888.67     55.21 o 
   6   7   6    12343.32    12606.24    221.68 o 
   7   7   6      265.30      293.55     39.53 o 
   8   7   6     6815.17     6744.01    243.14 o 
   9   7   6     2571.98     2614.23     95.87 o 
  10   7   6       35.27       34.59     16.80 o 
  -8   8   6      373.58      344.18     32.65 o 
  -7   8   6      720.71      759.58     34.65 o 
  -6   8   6       43.33       26.15      9.17 o 
  -5   8   6      385.16      379.06     18.59 o 
  -4   8   6     5511.54     5615.46     73.26 o 
  -3   8   6    31190.39    30794.87    323.15 o 
  -2   8   6    16751.78    16536.10    178.59 o 
  -1   8   6      204.46      228.51      9.04 o 
   0   8   6     1308.75     1382.72     22.01 o 
   1   8   6      930.09      958.92     20.42 o 
   2   8   6        1.79        5.90      3.40 o 
   3   8   6     2496.17     2422.06     62.77 o 
   4   8   6     5007.77     5137.28     80.55 o 
   5   8   6        2.68       -3.95     10.87 o 
   6   8   6       56.52       47.44     16.80 o 
   7   8   6     2608.84     2762.49    128.49 o 
   8   8   6     1725.34     1773.71     85.99 o 
   9   8   6      210.04      192.73     20.76 o 
  10   8   6      647.83      741.28     44.48 o 
  -7   9   6      809.19      772.90     77.09 o 
  -6   9   6       67.95       26.20     30.40 o 
  -5   9   6       23.27       11.25      9.18 o 
  -4   9   6     5186.35     5241.46     79.82 o 
  -3   9   6     5860.93     5731.78     77.30 o 
  -2   9   6       41.44       50.29      8.19 o 
  -1   9   6        1.95       10.04      3.74 o 
   0   9   6       99.02      126.78      8.95 o 
   1   9   6     4129.78     4010.14     52.68 o 
   2   9   6     4954.69     4996.84     75.38 o 
   3   9   6     2613.88     2709.31     56.74 o 
   4   9   6     6860.91     6908.10    121.69 o 
   5   9   6     1297.05     1326.39     69.19 o 
   6   9   6     2507.21     2476.85    103.78 o 
   7   9   6      137.31      105.85     29.16 o 
   8   9   6      125.35      165.71     22.28 o 
   9   9   6      431.95      462.56     23.72 o 
  10   9   6     1403.27     1437.09     61.28 o 
  -7  10   6       66.04       66.22     30.64 o 
  -6  10   6       69.12       45.73     18.78 o 
  -5  10   6      130.07      119.29     19.87 o 
  -4  10   6     2015.66     2064.07     51.66 o 
  -3  10   6     5419.90     5416.14     89.37 o 
  -2  10   6      328.90      298.34     17.14 o 
  -1  10   6      203.83      200.59     13.29 o 
   0  10   6     7567.88     7703.20    101.40 o 
   1  10   6    21927.26    21650.83    261.37 o 
   2  10   6     3887.92     3873.35     66.43 o 
   3  10   6      475.82      458.23     28.17 o 
   4  10   6     1522.50     1606.25     51.45 o 
   5  10   6     3467.55     3595.67     66.61 o 
   6  10   6      135.28      131.45     25.70 o 
   7  10   6     3895.04     4060.22    149.24 o 
   8  10   6     2919.66     3125.56    156.66 o 
  -7  11   6      282.81      320.23     53.37 o 
  -6  11   6       59.67       55.86     16.37 o 
  -5  11   6     1570.21     1479.53     54.59 o 
  -4  11   6     6241.35     6459.09    118.87 o 
  -3  11   6     3637.21     3699.61     68.06 o 
  -2  11   6       38.79       47.38      9.09 o 
  -1  11   6        1.69        3.35      6.26 o 
   0  11   6     7896.84     7671.36    126.74 o 
   1  11   6     7238.67     7012.25    102.37 o 
   2  11   6      141.51      148.81     12.75 o 
   3  11   6       21.18       14.43      4.87 o 
   4  11   6       51.78       51.61     10.77 o 
   5  11   6      397.48      452.74     16.40 o 
   6  11   6        6.30       -6.42     12.85 o 
   7  11   6     2394.25     2426.44    107.73 o 
   8  11   6     1037.90      990.35     64.24 o 
  -6  12   6      412.77      436.09     36.34 o 
  -5  12   6     1467.10     1452.38     55.69 o 
  -4  12   6     1678.79     1753.96     57.07 o 
  -3  12   6      120.14      101.24     15.52 o 
  -2  12   6     2089.79     2085.70     51.08 o 
  -1  12   6      248.21      255.10     18.31 o 
   0  12   6    10134.05     9785.32    158.38 o 
   1  12   6    13211.77    12925.61    177.92 o 
   2  12   6     3533.95     3568.73     76.76 o 
   3  12   6       49.29       43.45      7.65 o 
   4  12   6     2556.23     2516.22    105.26 o 
   5  12   6     6629.27     6518.48    220.90 o 
   6  12   6     1080.81     1163.72     47.94 o 
   7  12   6       24.57       22.73     20.76 o 
   8  12   6      157.73       99.83     29.65 o 
  -5  13   6        8.95       10.71     18.37 o 
  -4  13   6       82.86       57.33     29.65 o 
  -3  13   6        1.48       -4.23      8.46 o 
  -2  13   6       13.60       13.84      9.70 o 
  -1  13   6     4813.72     4818.19    105.34 o 
   0  13   6    16905.40    16829.79    259.31 o 
   1  13   6     1534.80     1620.11     38.63 o 
   2  13   6      858.35      859.24     31.04 o 
   3  13   6     1227.98     1236.17     61.57 o 
   4  13   6       59.02       53.71      7.63 o 
   5  13   6      245.69      231.28     23.72 o 
   6  13   6        0.66       -3.22      6.45 o 
   7  13   6       86.41       84.12     10.96 o 
   8  13   6      713.73      765.00     69.19 o 
  -5  14   6      285.77      153.20     44.48 o 
  -4  14   6      747.13      854.94     85.00 o 
  -3  14   6     3199.72     3199.50     84.16 o 
  -2  14   6      773.61      763.30     34.77 o 
  -1  14   6     2818.48     2768.50     72.20 o 
   0  14   6      877.53      884.02     33.76 o 
   1  14   6     2546.48     2548.48     59.53 o 
   2  14   6     4020.62     3981.83    104.02 o 
   3  14   6     1098.07     1248.93     75.12 o 
   4  14   6     5051.71     5028.54    116.80 o 
   5  14   6     2268.81     2402.29     71.72 o 
   6  14   6      187.41      213.48     20.06 o 
   7  14   6       19.59       17.67      9.12 o 
  -4  15   6       94.16       68.20     31.63 o 
  -3  15   6      307.90      310.85     27.89 o 
  -2  15   6      113.64      117.04     18.14 o 
  -1  15   6       20.86       16.88     11.59 o 
   0  15   6      516.64      534.98     29.05 o 
   1  15   6       64.10       56.12      8.11 o 
   2  15   6      147.43      161.67     20.40 o 
   3  15   6     3276.72     3218.39     87.85 o 
   4  15   6     8030.19     8057.62    181.61 o 
   5  15   6       59.53       75.70     29.65 o 
   6  15   6     2156.95     2117.23     67.42 o 
  -3  16   6      451.10      489.80     35.37 o 
  -2  16   6        3.10       -5.54     11.07 o 
  -1  16   6      718.45      730.10     40.70 o 
   0  16   6       26.25       15.70     10.75 o 
   1  16   6     2489.21     2378.26     78.60 o 
   2  16   6       47.72       68.07     14.95 o 
   3  16   6     2566.38     2525.71     76.09 o 
   4  16   6      277.45      237.46     19.63 o 
   5  16   6     2473.48     2569.39     61.50 o 
  -1  17   6      434.14      419.97     37.70 o 
   0  17   6      538.21      527.57     34.54 o 
   1  17   6     1100.89      967.61     70.17 o 
   2  17   6        0.57       -6.42     12.85 o 
   3  17   6      245.32      202.76     27.02 o 
   4  17   6     1570.07     1647.23     64.87 o 
   0 -12   7      228.00      228.06     23.87 o 
   1 -12   7       49.39       28.14     13.50 o 
   2 -12   7      207.19      240.50     20.70 o 
  -2 -11   7       61.23       55.64     11.08 o 
  -1 -11   7      900.81      902.29     34.32 o 
   0 -11   7     1153.17     1109.04     33.66 o 
   1 -11   7      766.20      807.00     29.60 o 
   2 -11   7     3796.77     3885.64     81.67 o 
   3 -11   7       96.53       50.71     17.53 o 
   4 -11   7     1282.18     1405.46    104.77 o 
  -4 -10   7       64.19       66.40     17.95 o 
  -3 -10   7      120.46      140.59     24.05 o 
  -2 -10   7      802.72      846.19     27.34 o 
  -1 -10   7     3685.72     3728.78     69.23 o 
   0 -10   7        2.64        3.27      8.13 o 
   1 -10   7     6065.09     6101.91    101.35 o 
   2 -10   7       61.78       63.10     13.06 o 
   3 -10   7     1335.83     1429.31     42.89 o 
   4 -10   7     1907.64     1850.79     83.83 o 
   5 -10   7      978.35     1099.27     54.28 o 
   6 -10   7      972.70      945.53     62.45 o 
  -5  -9   7        4.27       -6.07     12.14 o 
  -4  -9   7       89.70       75.22     16.58 o 
  -3  -9   7        0.33        2.52      5.41 o 
  -2  -9   7      564.70      572.86     23.11 o 
  -1  -9   7      242.89      233.17     16.24 o 
   0  -9   7     2639.12     2682.48     54.57 o 
   1  -9   7     1116.06     1169.60     33.03 o 
   2  -9   7      174.74      150.27     17.20 o 
   3  -9   7       12.63        2.28      7.92 o 
   4  -9   7       23.67       20.94     11.33 o 
   5  -9   7     1926.18     1823.05     89.11 o 
   6  -9   7      850.90      833.88     47.60 o 
   7  -9   7      688.26      702.28     56.70 o 
  -5  -8   7        9.26       -0.21     14.63 o 
  -4  -8   7     2361.04     2464.54     58.83 o 
  -3  -8   7     1428.75     1450.72     34.06 o 
  -2  -8   7     2093.84     2069.67     44.03 o 
  -1  -8   7     3501.65     3561.14     64.69 o 
   0  -8   7     1055.52     1049.43     29.69 o 
   1  -8   7      499.27      434.82     21.36 o 
   2  -8   7     4714.60     4724.06     80.67 o 
   3  -8   7     5694.75     5687.22     86.40 o 
   4  -8   7       17.26       22.26     10.20 o 
   5  -8   7     2474.61     2510.02     76.55 o 
   6  -8   7      171.45      175.50     24.43 o 
   7  -8   7     2331.47     2598.05    143.81 o 
  -6  -7   7      766.47      680.16     42.44 o 
  -5  -7   7      304.24      296.65     25.82 o 
  -4  -7   7     1602.91     1723.89     93.73 o 
  -3  -7   7     2088.24     2179.14     44.39 o 
  -2  -7   7     1070.33     1094.37     45.59 o 
  -1  -7   7     1321.43     1358.70     33.63 o 
   0  -7   7     7425.58     7477.48    114.15 o 
   1  -7   7      909.74      940.54     33.54 o 
   2  -7   7      506.05      517.92     21.38 o 
   3  -7   7      530.72      530.93     20.30 o 
   4  -7   7     6137.64     6257.60    101.31 o 
   5  -7   7     1683.96     1762.17     59.80 o 
   6  -7   7       51.95       33.57     26.69 o 
   7  -7   7       29.50       35.20     16.41 o 
   8  -7   7       51.74       43.49     26.69 o 
  -6  -6   7      639.28      665.59     40.58 o 
  -5  -6   7      199.76      201.91     17.96 o 
  -4  -6   7        9.57       11.24      6.86 o 
  -3  -6   7      745.61      704.86     24.23 o 
  -2  -6   7      684.34      683.49     22.43 o 
  -1  -6   7     5498.34     5573.35     89.01 o 
   0  -6   7    12102.07    11600.19    165.41 o 
   1  -6   7     3352.46     3267.08     61.29 o 
   2  -6   7     3121.91     3095.99     52.19 o 
   3  -6   7     2398.99     2375.11     39.80 o 
   4  -6   7       38.76       59.58      7.40 o 
   5  -6   7       60.32       59.17      9.65 o 
   6  -6   7     1113.21     1103.58     41.37 o 
   7  -6   7     1841.41     1864.98     58.12 o 
   8  -6   7      158.85      131.13     24.07 o 
  -7  -5   7      179.23      202.07     33.89 o 
  -6  -5   7     1311.31     1364.82     57.03 o 
  -5  -5   7       14.69       17.74      8.56 o 
  -4  -5   7       71.39       64.67      8.42 o 
  -3  -5   7     2016.44     1954.56     40.53 o 
  -2  -5   7      709.27      585.36     22.16 o 
  -1  -5   7     1579.58     1620.04     35.84 o 
   0  -5   7      893.58      822.25     26.45 o 
   1  -5   7     1254.30     1208.06     24.42 o 
   2  -5   7      577.11      547.34     15.37 o 
   3  -5   7     5144.46     5214.71     65.68 o 
   4  -5   7    13886.24    13750.42    152.43 o 
   5  -5   7      724.90      798.85     24.57 o 
   6  -5   7     1327.18     1299.34     44.28 o 
   7  -5   7        2.57        4.72      9.67 o 
   8  -5   7      524.14      506.76     33.14 o 
   9  -5   7      241.58      245.03     24.95 o 
  -7  -4   7     2654.62     2800.81    107.93 o 
  -6  -4   7       21.04       29.39     11.73 o 
  -5  -4   7     2076.56     2002.07     33.87 o 
  -4  -4   7       98.78       81.00     12.84 o 
  -3  -4   7     3291.59     3165.90     64.52 o 
  -2  -4   7      246.63      213.84     13.31 o 
  -1  -4   7      253.06      246.81     12.93 o 
   0  -4   7       10.30        2.26      3.94 o 
   1  -4   7      697.14      685.02     15.08 o 
   2  -4   7      982.36      966.30     19.86 o 
   3  -4   7    25061.09    25134.02    262.34 o 
   4  -4   7    14306.76    14149.38    146.41 o 
   5  -4   7     1721.54     1734.83     65.77 o 
   6  -4   7      223.90      190.12     18.43 o 
   7  -4   7      571.69      578.67     31.67 o 
   8  -4   7        1.17       -4.70     10.42 o 
   9  -4   7        7.06       -4.80      9.59 o 
  -7  -3   7      280.58      320.94     29.57 o 
  -6  -3   7     3724.02     3438.50     88.68 o 
  -5  -3   7      461.01      448.50     19.61 o 
  -4  -3   7       21.63       19.93      6.57 o 
  -3  -3   7      304.49      323.42     18.90 o 
  -2  -3   7     1353.05     1302.00     27.53 o 
  -1  -3   7     1251.10     1196.63     22.85 o 
   0  -3   7     2741.97     2744.41     38.28 o 
   1  -3   7       15.90        8.19      3.68 o 
   2  -3   7      729.43      750.80     16.43 o 
   3  -3   7     1252.38     1212.00     22.03 o 
   4  -3   7     1635.09     1620.30     23.95 o 
   5  -3   7      109.05       90.17     12.05 o 
   6  -3   7        8.10       17.59     10.44 o 
   7  -3   7     4348.27     4451.52     99.26 o 
   8  -3   7     6003.60     5879.54    129.12 o 
   9  -3   7      424.33      438.94     29.32 o 
  10  -3   7      122.90       89.38     21.74 o 
  -8  -2   7      183.05      238.35     39.89 o 
  -7  -2   7     1079.91      953.42     47.01 o 
  -6  -2   7     1322.78     1287.00     35.98 o 
  -5  -2   7      234.69      259.06     16.71 o 
  -4  -2   7     6950.90     6802.97    108.55 o 
  -3  -2   7    17975.39    17580.13    261.62 o 
  -2  -2   7       37.93       41.85      4.68 o 
  -1  -2   7     6288.04     6114.41     91.22 o 
   0  -2   7        8.02       14.58      3.70 o 
   1  -2   7     7166.00     7300.71     99.01 o 
   2  -2   7    15125.73    15322.15    192.93 o 
   3  -2   7     5660.99     5605.60     72.90 o 
   4  -2   7     1601.36     1552.38     23.28 o 
   5  -2   7      141.85      139.10     10.97 o 
   6  -2   7     3932.15     3872.63     85.19 o 
   7  -2   7    12428.83    12436.86    228.82 o 
   8  -2   7     5007.96     5292.42    112.72 o 
   9  -2   7      377.22      394.62     29.29 o 
  10  -2   7      119.48      123.52     16.39 o 
  -8  -1   7     1043.98     1079.22     77.59 o 
  -7  -1   7      219.41      216.49     15.28 o 
  -6  -1   7      921.79      887.01     32.06 o 
  -5  -1   7     1197.88     1097.49     35.03 o 
  -4  -1   7    15913.47    15524.04    221.37 o 
  -3  -1   7        7.78       33.98      6.64 o 
  -2  -1   7    16018.77    15389.70    232.61 o 
  -1  -1   7     5540.80     5544.55     75.41 o 
   0  -1   7     2434.47     2583.38     38.77 o 
   1  -1   7     1016.36     1105.95     23.73 o 
   2  -1   7     1855.06     1901.63     36.46 o 
   3  -1   7     1425.93     1424.77     25.42 o 
   4  -1   7       65.42       56.43      4.20 o 
   5  -1   7     2338.88     2277.79     51.66 o 
   6  -1   7      423.06      395.43     19.17 o 
   7  -1   7       53.90       54.53     10.97 o 
   8  -1   7      115.69      109.75     13.91 o 
   9  -1   7       80.68       72.30     11.88 o 
  10  -1   7      248.36      214.48     40.52 o 
  -8   0   7        0.19       -8.68     38.05 o 
  -7   0   7     1635.97     1616.48     45.39 o 
  -6   0   7     2600.83     2527.46     54.86 o 
  -5   0   7      282.61      283.20     24.76 o 
  -4   0   7     1548.56     1496.91     36.77 o 
  -3   0   7    21297.96    20946.67    241.52 o 
  -2   0   7     6831.31     6755.53     87.41 o 
  -1   0   7    10314.78    10469.29    117.46 o 
   0   0   7    12090.84    11521.36    135.81 o 
   1   0   7    14589.03    14181.46    178.09 o 
   2   0   7     5933.91     6047.86     82.83 o 
   3   0   7     1347.49     1233.17     22.40 o 
   4   0   7       20.04       31.60      3.66 o 
   5   0   7     2711.84     2741.35     41.53 o 
   6   0   7     8786.72     8567.74    138.65 o 
   7   0   7     4437.41     4438.24     91.90 o 
   8   0   7      112.60      111.16     12.22 o 
   9   0   7      204.94      203.14     24.43 o 
  10   0   7      311.94      254.01     42.50 o 
  -8   1   7      212.46      208.77     20.27 o 
  -7   1   7      613.80      522.10     23.11 o 
  -6   1   7      124.68      146.04     14.70 o 
  -5   1   7      435.97      421.37     22.96 o 
  -4   1   7     7038.61     7159.25    122.21 o 
  -3   1   7      591.48      559.22     16.20 o 
  -2   1   7    13019.95    13146.39    150.49 o 
  -1   1   7       20.70       32.04      8.72 o 
   0   1   7    20636.06    20533.03    217.90 o 
   1   1   7     6070.01     6176.04     96.95 o 
   2   1   7    29445.85    29665.42    381.28 o 
   3   1   7     9067.77     8945.66     98.28 o 
   4   1   7     2338.58     2337.01     30.63 o 
   5   1   7      532.80      562.48     13.39 o 
   6   1   7     6199.39     6201.33     94.22 o 
   7   1   7     3925.45     3815.93     59.88 o 
   8   1   7      242.28      237.83     19.55 o 
   9   1   7      450.69      442.73     37.06 o 
  10   1   7       15.60       19.15     13.93 o 
  -8   2   7      325.76      310.40     26.39 o 
  -7   2   7      735.30      763.96     28.96 o 
  -6   2   7     1467.86     1441.46     40.28 o 
  -5   2   7     7930.25     7855.15    126.44 o 
  -4   2   7      512.48      508.67     25.66 o 
  -3   2   7    23329.38    23011.69    246.70 o 
  -2   2   7    10895.17    10898.70    122.80 o 
  -1   2   7      179.82      169.69     10.93 o 
   0   2   7    11969.41    12185.27    133.50 o 
   1   2   7    17000.19    16624.66    190.17 o 
   2   2   7     1257.40     1070.41     23.19 o 
   3   2   7     3595.00     3601.29     47.98 o 
   4   2   7     9948.83     9881.05    105.89 o 
   5   2   7      155.09      166.55      7.01 o 
   6   2   7     3741.58     3655.89     54.90 o 
   7   2   7      115.48      103.77     11.96 o 
   8   2   7     1737.96     1593.66     44.98 o 
   9   2   7     1441.17     1427.25     53.10 o 
  10   2   7     2842.63     2924.12     90.08 o 
  -8   3   7      116.48      126.73     20.05 o 
  -7   3   7      176.34      202.26     17.29 o 
  -6   3   7     5150.05     4880.39     90.13 o 
  -5   3   7     3890.63     4009.55     75.69 o 
  -4   3   7     3241.81     3232.13     56.37 o 
  -3   3   7     3936.04     3891.92     55.90 o 
  -2   3   7       22.82       14.64      4.16 o 
  -1   3   7     7667.86     7724.21     84.58 o 
   0   3   7    13747.26    13378.17    137.08 o 
   1   3   7    10173.20    10397.00    113.99 o 
   2   3   7    13637.54    13256.03    235.47 o 
   3   3   7      421.15      422.62     14.51 o 
   4   3   7     4687.49     4618.86     52.19 o 
   5   3   7     1430.21     1400.56     22.68 o 
   6   3   7     7421.82     7353.36    115.53 o 
   7   3   7     2031.32     2029.39     90.22 o 
   8   3   7      246.51      229.62     17.08 o 
   9   3   7      386.94      407.27     29.55 o 
  10   3   7     1919.27     1985.71     80.55 o 
  11   3   7      306.87      355.81     48.43 o 
  -8   4   7       12.63       -5.13     10.27 o 
  -7   4   7      544.48      516.23     27.28 o 
  -6   4   7     1542.84     1445.27     41.54 o 
  -5   4   7       20.12       23.81      8.79 o 
  -4   4   7       37.81       38.03      7.65 o 
  -3   4   7     4839.64     4809.81     62.67 o 
  -2   4   7     3288.21     3351.08     43.50 o 
  -1   4   7    20920.93    21532.58    216.27 o 
   0   4   7    16120.37    16396.15    172.46 o 
   1   4   7    97909.99    96121.27    992.54 o 
   2   4   7    25134.30    24894.56    257.70 o 
   3   4   7       29.96       27.96      3.33 o 
   4   4   7     7126.60     7165.36     82.15 o 
   5   4   7     6288.10     6336.53     72.74 o 
   6   4   7      814.23      835.42     16.36 o 
   7   4   7     1806.14     1768.02     41.05 o 
   8   4   7     1025.14     1019.70     30.95 o 
   9   4   7       70.81       67.58     12.80 o 
  10   4   7      377.40      411.05     36.08 o 
  -8   5   7       11.92       -5.72     11.43 o 
  -7   5   7       76.92       95.50     13.85 o 
  -6   5   7       70.09       68.79     12.81 o 
  -5   5   7        0.87       -3.71      7.42 o 
  -4   5   7     4776.69     4692.29     90.76 o 
  -3   5   7      187.91      205.93     11.04 o 
  -2   5   7    13864.55    13541.67    150.40 o 
  -1   5   7     1054.06     1061.42     19.91 o 
   0   5   7    30420.83    31039.49    287.67 o 
   1   5   7    11329.16    11515.20    111.22 o 
   2   5   7      137.22      157.95      6.39 o 
   3   5   7     4016.91     3930.76     44.91 o 
   4   5   7        0.92        4.46      2.72 o 
   5   5   7    12983.14    12854.77    168.65 o 
   6   5   7     8902.47     8690.64    117.57 o 
   7   5   7       24.60       20.67      8.04 o 
   8   5   7      179.53      189.77     23.72 o 
   9   5   7      123.05      126.27     13.32 o 
  10   5   7      134.15      136.17     17.10 o 
  -8   6   7      382.56      331.90     27.87 o 
  -7   6   7     3381.05     3427.50     82.05 o 
  -6   6   7     6816.65     6886.66    131.47 o 
  -5   6   7     3668.16     3486.87     63.36 o 
  -4   6   7      276.84      276.32     14.53 o 
  -3   6   7     7627.71     7538.27     91.49 o 
  -2   6   7     3129.18     3176.48     44.71 o 
  -1   6   7      588.49      554.48     12.37 o 
   0   6   7     3969.01     3889.29     41.59 o 
   1   6   7    15609.40    15667.28    155.96 o 
   2   6   7      307.53      288.65      8.26 o 
   3   6   7     1941.15     1711.26     25.90 o 
   4   6   7    21258.40    21296.64    302.89 o 
   5   6   7    35968.02    36038.38    456.67 o 
   6   6   7     6119.61     6069.88     85.48 o 
   7   6   7      217.13      204.57     35.09 o 
   8   6   7       78.31       83.02     15.81 o 
   9   6   7      328.07      325.17     32.62 o 
  10   6   7      181.53      172.96     27.67 o 
  -8   7   7      162.98      132.11     20.58 o 
  -7   7   7     2037.96     2094.84     53.85 o 
  -6   7   7     2584.06     2680.49     76.47 o 
  -5   7   7        8.76       15.68      7.61 o 
  -4   7   7      987.17      955.89     25.36 o 
  -3   7   7     5849.23     5850.34     70.17 o 
  -2   7   7    10512.81    10459.60    112.36 o 
  -1   7   7        4.42        7.43      3.12 o 
   0   7   7     6524.40     6324.24     66.78 o 
   1   7   7      213.33      213.64     10.88 o 
   2   7   7    25960.16    25670.83    263.89 o 
   3   7   7      535.28      600.48     11.79 o 
   4   7   7    13946.26    14140.11    205.32 o 
   5   7   7     1820.10     1705.59     32.77 o 
   6   7   7      178.40      195.47      8.70 o 
   7   7   7      223.20      257.65     21.74 o 
   8   7   7     1344.35     1428.19     57.33 o 
   9   7   7     3410.83     3512.66    122.56 o 
  10   7   7      646.87      626.63     42.50 o 
  -7   8   7      714.16      674.17     33.68 o 
  -6   8   7       13.49       14.23     10.82 o 
  -5   8   7     1596.62     1572.48     35.58 o 
  -4   8   7     7413.75     7482.95     93.88 o 
  -3   8   7    18204.47    18145.03    197.95 o 
  -2   8   7    10058.88    10039.14    114.62 o 
  -1   8   7      167.94      160.94      8.42 o 
   0   8   7      459.42      475.56     10.42 o 
   1   8   7     6362.51     6629.55     71.88 o 
   2   8   7       16.09       19.65      5.30 o 
   3   8   7     2985.84     3023.76     54.72 o 
   4   8   7     4260.18     4389.86     72.27 o 
   5   8   7     5305.82     5288.53     73.54 o 
   6   8   7      373.94      371.41     11.25 o 
   7   8   7        4.42       -5.44     10.87 o 
   8   8   7     8732.37     8902.90    188.23 o 
   9   8   7     4617.72     4744.17    152.21 o 
  10   8   7      700.40      718.54     42.50 o 
  -7   9   7        0.16       -6.75     13.51 o 
  -6   9   7       50.02       36.90     18.52 o 
  -5   9   7       21.46       10.39     11.90 o 
  -4   9   7     1640.83     1582.36     39.07 o 
  -3   9   7     4098.08     4078.85     59.80 o 
  -2   9   7      310.82      313.16     13.44 o 
  -1   9   7      199.08      212.52     10.95 o 
   0   9   7      248.27      266.54     11.99 o 
   1   9   7    12565.44    12493.53    135.07 o 
   2   9   7    12202.29    11975.25    135.94 o 
   3   9   7     4928.86     5058.93     81.59 o 
   4   9   7    16530.73    16904.99    283.96 o 
   5   9   7      192.07      167.47     13.38 o 
   6   9   7     1958.06     1833.42     84.01 o 
   7   9   7      853.66      877.67     63.26 o 
   8   9   7     1717.94     1733.60     81.05 o 
   9   9   7       14.90       19.77      9.88 o 
  10   9   7       51.74       45.46     13.84 o 
  -7  10   7      319.95      287.00     36.26 o 
  -6  10   7       51.97       52.85     19.91 o 
  -5  10   7     1117.07     1172.77    129.97 o 
  -4  10   7      513.70      562.94     48.22 o 
  -3  10   7       17.78       24.87      7.84 o 
  -2  10   7      915.49      940.39     27.46 o 
  -1  10   7     1931.19     1865.51     39.84 o 
   0  10   7    13326.46    13022.14    201.61 o 
   1  10   7    43493.42    41138.17    531.46 o 
   2  10   7     6118.76     6097.86    209.52 o 
   3  10   7     3408.82     3377.16     68.01 o 
   4  10   7      388.63      361.76     16.17 o 
   5  10   7     3832.42     3833.40     73.53 o 
   6  10   7      168.25      146.28     27.67 o 
   8  10   7     2816.72     2909.76    117.62 o 
  -6  11   7      327.89      318.23     37.39 o 
  -5  11   7     1084.98     1146.35     58.69 o 
  -4  11   7      342.02      409.20     37.66 o 
  -3  11   7     2902.11     2849.33     57.59 o 
  -2  11   7       84.46       97.18     12.52 o 
  -1  11   7      423.95      431.88     23.01 o 
   0  11   7     2655.75     2556.10     54.02 o 
   1  11   7     2703.68     2728.92     48.08 o 
   2  11   7     2417.46     2349.01     55.12 o 
   3  11   7     2811.51     2796.46     59.58 o 
   4  11   7      963.03      953.90     46.45 o 
   5  11   7     6468.04     6583.36    150.14 o 
   6  11   7     3967.00     3976.79     74.38 o 
   7  11   7     2759.26     2907.78    124.53 o 
   8  11   7     3119.43     3236.91    131.45 o 
  -6  12   7      351.59      361.29     37.85 o 
  -5  12   7      293.45      276.82     31.43 o 
  -4  12   7      362.34      383.02     38.75 o 
  -3  12   7      173.60      132.00     17.52 o 
  -2  12   7     2710.41     2592.78     59.62 o 
  -1  12   7     6155.95     6011.76    107.96 o 
   0  12   7     3807.38     3819.09     74.06 o 
   1  12   7     1600.48     1587.57     44.44 o 
   2  12   7     1374.47     1364.88     39.75 o 
   3  12   7      754.73      761.92     25.85 o 
   4  12   7    11229.65    11210.46    245.77 o 
   5  12   7    10766.08    10999.97    240.29 o 
   6  12   7       14.76       26.12      8.04 o 
   7  12   7     4591.06     4677.95    172.96 o 
   8  12   7      452.51      406.22     48.43 o 
  -5  13   7      322.90      323.13     31.64 o 
  -4  13   7     3979.82     3947.54    177.91 o 
  -3  13   7      807.41      751.40     43.62 o 
  -2  13   7     1560.09     1527.10     49.96 o 
  -1  13   7     3442.63     3417.65     81.94 o 
   0  13   7     1984.74     1919.66     52.63 o 
   1  13   7     1006.93     1059.82     30.36 o 
   2  13   7     1021.90     1044.50     45.94 o 
   3  13   7       63.22       64.38     11.85 o 
   4  13   7     1566.16     1585.66     43.93 o 
   5  13   7       53.98       80.06     16.80 o 
   6  13   7     3233.16     3123.24    105.76 o 
   7  13   7      417.43      401.24     36.57 o 
   8  13   7        1.30       -6.92     13.84 o 
  -5  14   7     3290.71     3435.57    172.96 o 
  -4  14   7     3162.92     3241.85    160.12 o 
  -3  14   7      647.11      614.32     37.30 o 
  -2  14   7       47.27       52.91     13.48 o 
  -1  14   7        4.31       10.16      9.22 o 
   0  14   7      325.02      306.81     22.78 o 
   1  14   7        1.08        3.41      7.10 o 
   2  14   7     3576.44     3430.31     93.53 o 
   3  14   7     2338.41     2329.27     67.69 o 
   4  14   7     1758.26     1956.61     55.44 o 
   5  14   7     2301.12     2276.21     89.94 o 
   6  14   7      149.75       91.20     14.36 o 
   7  14   7       64.88       52.67     11.65 o 
  -4  15   7      392.93      393.37     60.29 o 
  -3  15   7       11.94       -2.46     12.13 o 
  -2  15   7      338.88      356.61     28.65 o 
  -1  15   7     1219.03     1064.33     44.30 o 
   0  15   7     2527.79     2459.25     64.95 o 
   1  15   7       12.81        3.76      6.64 o 
   2  15   7     2362.80     2238.87     71.12 o 
   3  15   7     4093.51     4038.15    105.42 o 
   4  15   7     2743.46     2737.95     74.93 o 
   5  15   7      117.05      112.95     12.35 o 
   6  15   7      778.04      850.12     54.85 o 
   7  15   7      186.83      179.62     19.45 o 
  -3  16   7      109.73       70.13     21.24 o 
  -2  16   7       74.07       40.48     20.74 o 
  -1  16   7     3030.61     3004.04     96.07 o 
   0  16   7     1363.36     1278.11     44.17 o 
   1  16   7      130.85       87.64     17.81 o 
   2  16   7        2.53        1.88     12.85 o 
   3  16   7      349.76      351.86     28.25 o 
   4  16   7        1.32       -4.20      8.40 o 
   5  16   7     1265.38     1399.59     41.07 o 
   6  16   7     1957.36     2076.94    144.30 o 
  -1  17   7       11.15       17.57     26.69 o 
   0  17   7      374.37      321.52     28.96 o 
   1  17   7       97.39      113.66     31.63 o 
   2  17   7      303.79      302.44     43.49 o 
   3  17   7      315.60      303.43     41.51 o 
   4  17   7      175.29      170.68     24.90 o 
  -1 -11   8       15.82       20.24     11.64 o 
   0 -11   8      332.36      302.67     23.79 o 
   1 -11   8       13.46       13.19      9.44 o 
   2 -11   8       41.74       31.63     11.36 o 
   3 -11   8      413.91      426.00     60.78 o 
  -3 -10   8     4716.35     5170.61    123.16 o 
  -2 -10   8      560.34      595.33     28.53 o 
  -1 -10   8       61.61       60.87     11.14 o 
   0 -10   8        0.36       -4.06      8.11 o 
   1 -10   8        4.52        9.33      9.41 o 
   2 -10   8       76.71       87.03     13.30 o 
   3 -10   8      249.62      278.12     26.61 o 
   4 -10   8     1799.32     2072.26     89.80 o 
   5 -10   8      245.69      325.01     45.57 o 
  -4  -9   8     1849.18     1805.03     62.72 o 
  -3  -9   8       83.35       73.58     14.12 o 
  -2  -9   8     1242.62     1217.58     33.89 o 
  -1  -9   8       91.45       88.41     13.28 o 
   0  -9   8      786.97      795.81     28.03 o 
   1  -9   8     6382.75     6344.11    104.94 o 
   2  -9   8     4336.10     4400.04     98.46 o 
   3  -9   8       15.88        7.93      9.83 o 
   4  -9   8        0.15        3.28     13.21 o 
   5  -9   8       14.55       -5.08     14.68 o 
   6  -9   8       18.18        4.56     15.42 o 
  -5  -8   8      264.86      289.08     29.40 o 
  -4  -8   8     2116.01     2232.98     69.53 o 
  -3  -8   8     6641.91     6775.66    107.74 o 
  -2  -8   8        4.31        0.24      7.51 o 
  -1  -8   8      193.38      179.57     15.01 o 
   0  -8   8     2900.84     2935.62     58.46 o 
   1  -8   8     5642.31     5797.02     96.17 o 
   2  -8   8      418.97      392.12     21.54 o 
   3  -8   8       42.50       18.02      9.58 o 
   4  -8   8      334.87      368.13     25.21 o 
   5  -8   8     1211.27     1223.29     53.24 o 
   6  -8   8       29.81       44.15     17.88 o 
   7  -8   8      759.15      727.00     57.19 o 
  -5  -7   8      215.24      200.50     24.52 o 
  -4  -7   8     2865.46     2860.60     66.27 o 
  -3  -7   8      138.23      100.73     12.56 o 
  -2  -7   8     4326.36     4525.43     78.39 o 
  -1  -7   8      283.55      259.93     17.04 o 
   0  -7   8      198.75      186.35     14.54 o 
   1  -7   8     2169.21     2157.89     47.12 o 
   2  -7   8     3773.29     3706.06     67.88 o 
   3  -7   8      262.14      305.29     17.49 o 
   4  -7   8     3941.33     3921.02     82.45 o 
   5  -7   8     4794.84     4886.23    133.55 o 
   6  -7   8      707.03      716.89     53.59 o 
   7  -7   8      107.83      139.20     27.15 o 
  -6  -6   8       49.94       43.80     25.55 o 
  -5  -6   8     1499.30     1474.81     44.71 o 
  -4  -6   8      212.86      211.35     14.56 o 
  -3  -6   8      359.50      336.05     19.87 o 
  -2  -6   8      130.46      158.11     13.05 o 
  -1  -6   8      304.37      303.94     24.76 o 
   0  -6   8    11557.41    11343.56    164.46 o 
   1  -6   8     8653.67     8481.19    117.53 o 
   2  -6   8      234.76      251.96     15.08 o 
   3  -6   8      470.04      504.68     20.48 o 
   4  -6   8     1304.17     1266.94     58.20 o 
   5  -6   8      802.13      937.72     34.74 o 
   6  -6   8      108.21       63.40     14.98 o 
   7  -6   8      185.86      160.83     18.16 o 
   8  -6   8      386.83      339.29     29.34 o 
  -6  -5   8      520.75      508.42     58.31 o 
  -5  -5   8      324.90      284.03     21.51 o 
  -4  -5   8       51.23       55.12      9.03 o 
  -3  -5   8     2567.61     2480.44     49.72 o 
  -2  -5   8     4870.11     4848.18     80.97 o 
  -1  -5   8     3780.52     3847.49     67.76 o 
   0  -5   8    15723.55    15689.62    217.79 o 
   1  -5   8      202.88      239.85     14.05 o 
   2  -5   8     4624.63     4621.24     71.17 o 
   3  -5   8      812.49      798.25     19.39 o 
   4  -5   8      926.20      934.78     30.32 o 
   5  -5   8     2473.08     2472.61     48.10 o 
   6  -5   8       72.14       87.13     11.91 o 
   7  -5   8      113.97      141.90     18.37 o 
   8  -5   8     1829.82     1840.24     58.70 o 
   9  -5   8      928.03      955.92     52.35 o 
  -7  -4   8      682.73      697.99     61.71 o 
  -6  -4   8       28.41       24.88     14.64 o 
  -5  -4   8      324.02      316.31     18.00 o 
  -4  -4   8      364.73      376.93     18.58 o 
  -3  -4   8     4596.50     4551.38     76.94 o 
  -2  -4   8       92.34       88.30     10.00 o 
  -1  -4   8     5116.96     5062.64     82.44 o 
   0  -4   8        1.86        6.72      7.96 o 
   1  -4   8     4870.58     4949.79     78.62 o 
   2  -4   8     1540.97     1560.07     27.58 o 
   3  -4   8     6613.49     6583.79     86.60 o 
   4  -4   8    18942.50    18762.30    238.18 o 
   5  -4   8     7810.44     7846.77    111.79 o 
   6  -4   8       30.36       34.05     10.61 o 
   7  -4   8        2.07        7.21      9.03 o 
   8  -4   8      230.10      231.90     22.45 o 
   9  -4   8       95.92       94.38     16.99 o 
  -7  -3   8      448.05      446.95     53.37 o 
  -6  -3   8      136.25      149.83     21.38 o 
  -5  -3   8     1095.59     1065.91     33.91 o 
  -4  -3   8      555.64      510.38     22.13 o 
  -3  -3   8      656.30      663.14     21.55 o 
  -2  -3   8     3833.24     3764.07     65.29 o 
  -1  -3   8        1.33        8.88      5.17 o 
   0  -3   8        1.68       11.21      7.09 o 
   1  -3   8     8133.45     8029.03     93.45 o 
   2  -3   8     3866.40     3696.32     53.80 o 
   3  -3   8     4006.85     3871.36     58.86 o 
   4  -3   8     6193.70     6313.75     82.05 o 
   5  -3   8     2306.47     2158.52     45.16 o 
   6  -3   8     6511.05     6437.20    131.24 o 
   7  -3   8     6486.97     6557.92    135.42 o 
   8  -3   8     4681.46     4704.17    106.10 o 
   9  -3   8      763.35      785.90     36.86 o 
  -7  -2   8        5.86       12.08     29.16 o 
  -6  -2   8     1478.19     1495.89     42.16 o 
  -5  -2   8     5832.84     5771.67     98.94 o 
  -4  -2   8     4520.81     4472.56     79.56 o 
  -3  -2   8     5819.35     5816.92     96.03 o 
  -2  -2   8        5.41       16.37      6.06 o 
  -1  -2   8     4495.57     4466.90     66.69 o 
   0  -2   8     4471.56     4470.00     61.48 o 
   1  -2   8    16477.49    16363.36    291.50 o 
   2  -2   8        3.20        4.33      7.53 o 
   3  -2   8     7779.12     7870.39    102.84 o 
   4  -2   8     2077.30     2005.65     30.87 o 
   5  -2   8     2271.53     2242.79     40.95 o 
   6  -2   8     1862.94     1829.74     50.97 o 
   7  -2   8     7255.22     7218.24    144.35 o 
   8  -2   8     4162.24     4114.90     94.02 o 
   9  -2   8       99.03       66.88     17.32 o 
  10  -2   8      689.49      661.55     57.33 o 
  -7  -1   8        9.01        1.84      8.07 o 
  -6  -1   8      550.96      474.76     25.95 o 
  -5  -1   8     1118.26     1060.15     31.96 o 
  -4  -1   8     1339.91     1285.03     34.65 o 
  -3  -1   8      320.91      323.84     18.79 o 
  -2  -1   8    12738.86    12641.63    166.41 o 
  -1  -1   8    12981.67    13047.59    154.84 o 
   0  -1   8     1802.74     1764.41     30.52 o 
   1  -1   8     4754.62     4719.36     63.76 o 
   2  -1   8     8153.20     8201.07    111.89 o 
   3  -1   8       82.33       87.49      8.29 o 
   4  -1   8     1228.24     1232.76     24.31 o 
   5  -1   8     6068.39     5902.15     83.78 o 
   6  -1   8      647.42      612.70     28.63 o 
   7  -1   8      723.27      707.89     29.53 o 
   8  -1   8      685.26      674.77     30.13 o 
   9  -1   8     1158.17     1072.08     37.37 o 
  10  -1   8      984.85     1091.16     80.06 o 
  -7   0   8      167.96      165.50     14.09 o 
  -6   0   8      735.61      745.93     41.94 o 
  -5   0   8      310.43      320.95     20.17 o 
  -4   0   8        0.80        4.67      6.57 o 
  -3   0   8     1325.40     1331.36     35.14 o 
  -2   0   8     9363.82     9379.04    116.79 o 
  -1   0   8    16562.61    16729.14    182.56 o 
   0   0   8     4489.01     4325.13     67.10 o 
   1   0   8     8615.11     8763.74    107.45 o 
   2   0   8     5423.41     5259.89     75.44 o 
   3   0   8    15354.45    14985.67    192.58 o 
   4   0   8      969.32      941.06     17.80 o 
   5   0   8    10321.66    10177.32    145.33 o 
   6   0   8      380.93      376.45     21.81 o 
   7   0   8      831.24      828.68     40.63 o 
   8   0   8     1092.23      996.44     33.16 o 
   9   0   8      878.77      934.75     46.11 o 
  10   0   8     1276.24     1380.75     87.96 o 
  -8   1   8     1764.53     2000.63     62.52 o 
  -7   1   8      161.66      160.92     14.87 o 
  -6   1   8     1062.13     1167.34     39.53 o 
  -5   1   8       40.44       53.27     10.44 o 
  -4   1   8     2039.11     1949.15     45.22 o 
  -3   1   8      419.76      404.04     20.80 o 
  -2   1   8      573.80      594.70     16.01 o 
  -1   1   8      628.86      626.72     19.38 o 
   0   1   8     5695.23     5788.73     70.41 o 
   1   1   8    10246.47    10020.03    112.63 o 
   2   1   8    32226.72    30988.31    373.98 o 
   3   1   8    12546.32    12370.99    145.45 o 
   4   1   8      156.58      161.93     12.20 o 
   5   1   8       26.12       28.74      4.42 o 
   6   1   8       75.93       76.21      7.67 o 
   7   1   8     1522.92     1490.88     33.86 o 
   8   1   8       57.64       35.98     12.10 o 
   9   1   8      975.54      974.60     45.68 o 
  10   1   8      110.90       87.96     29.65 o 
  -8   2   8        4.24        8.22     22.52 o 
  -7   2   8     1381.59     1428.72     46.49 o 
  -6   2   8      167.85      201.09     19.09 o 
  -5   2   8      340.53      343.33     21.41 o 
  -4   2   8        2.19        6.63     13.45 o 
  -3   2   8       71.28       72.65      7.75 o 
  -2   2   8     3496.33     3497.26     48.48 o 
  -1   2   8       15.20       28.18      5.56 o 
   0   2   8     2272.64     2210.90     33.02 o 
   1   2   8    14663.41    14642.11    158.99 o 
   2   2   8    19409.18    19787.72    224.81 o 
   3   2   8    11735.16    12007.81    131.08 o 
   4   2   8     3986.65     3898.53     50.66 o 
   5   2   8     1890.38     1898.99     27.31 o 
   6   2   8     3218.14     3152.47     55.85 o 
   7   2   8     3094.57     3001.56     82.10 o 
   8   2   8      916.28     1026.08     42.24 o 
   9   2   8     3842.30     3861.18    106.56 o 
  10   2   8      826.25      789.78     42.98 o 
  -8   3   8      384.90      385.80     32.08 o 
  -7   3   8      333.64      289.20     24.60 o 
  -6   3   8       11.01       18.14     10.13 o 
  -5   3   8     2489.41     2580.17     57.44 o 
  -4   3   8     2786.25     2876.70     53.37 o 
  -3   3   8     5252.11     5207.96     72.76 o 
  -2   3   8     9805.71     9841.61    113.85 o 
  -1   3   8      204.84      215.09     10.21 o 
   0   3   8      218.49      211.80     11.16 o 
   1   3   8      334.60      242.09      9.36 o 
   2   3   8     2750.17     2639.56     38.64 o 
   3   3   8       16.36       18.07      5.97 o 
   4   3   8     1321.49     1378.25     22.16 o 
   5   3   8    12436.69    12311.28    148.81 o 
   6   3   8    20086.54    19797.20    340.00 o 
   7   3   8     2767.42     2723.84     74.04 o 
   8   3   8        3.30       -0.28      7.12 o 
   9   3   8      171.15      164.94     20.23 o 
  10   3   8      167.33      120.33     20.54 o 
  -8   4   8       45.25       30.61     16.52 o 
  -7   4   8       75.27       74.95     15.75 o 
  -6   4   8     4074.18     3957.39     87.55 o 
  -5   4   8    13606.47    13448.02    241.92 o 
  -4   4   8      967.92      962.14     27.95 o 
  -3   4   8     3687.88     3614.92     61.21 o 
  -2   4   8        6.23        3.98      3.95 o 
  -1   4   8     2866.17     3026.13     42.60 o 
   0   4   8     7152.81     7005.09     77.45 o 
   1   4   8    11615.05    11223.08    110.16 o 
   2   4   8    23100.76    23064.24    256.48 o 
   3   4   8      864.52      871.12     16.39 o 
   4   4   8     4324.90     4366.93     53.83 o 
   5   4   8    12095.86    11885.10    157.34 o 
   6   4   8     2479.05     2370.44     42.65 o 
   7   4   8      668.18      690.43     27.85 o 
   8   4   8      742.80      761.25     31.36 o 
   9   4   8      120.33      119.20     16.07 o 
  10   4   8     2249.34     2460.14     75.77 o 
  -8   5   8      589.63      575.80     41.56 o 
  -7   5   8        0.43       -3.89     10.71 o 
  -6   5   8     1183.36     1174.13     42.16 o 
  -5   5   8     1513.75     1536.75     43.50 o 
  -4   5   8     3412.04     3243.62    116.10 o 
  -3   5   8     4902.47     4882.10     65.03 o 
  -2   5   8     2551.49     2560.52     53.19 o 
  -1   5   8    10283.61    10470.48    112.30 o 
   0   5   8      364.96      360.16     10.71 o 
   1   5   8     3643.51     3390.08     41.08 o 
   2   5   8     1377.87     1346.07     22.65 o 
   3   5   8     1737.00     1685.99     25.12 o 
   4   5   8     2951.81     2991.40     45.75 o 
   5   5   8     5542.16     5393.32     64.24 o 
   6   5   8    11124.28    10972.70    132.24 o 
   7   5   8        3.36       12.62      5.67 o 
   8   5   8      852.58      874.58     31.08 o 
   9   5   8     2373.95     2425.22     67.62 o 
  10   5   8     3960.71     4061.25    105.47 o 
  -7   6   8      328.21      329.63     23.88 o 
  -6   6   8     2519.22     2684.52     88.02 o 
  -5   6   8     4503.45     4671.30     87.90 o 
  -4   6   8        2.27       -5.01     10.39 o 
  -3   6   8      154.12      171.35     10.71 o 
  -2   6   8    10009.68    10149.58    117.60 o 
  -1   6   8    15053.99    15038.73    147.46 o 
   0   6   8      102.46       94.09      6.25 o 
   1   6   8     6807.53     6608.00     67.95 o 
   2   6   8     1464.14     1478.99     24.39 o 
   3   6   8       68.13       87.46      5.06 o 
   4   6   8     7184.80     7135.62     88.92 o 
   5   6   8    20938.73    21206.99    249.57 o 
   6   6   8     4573.93     4580.99     75.25 o 
   7   6   8      184.96      187.79     21.74 o 
   8   6   8      186.43      180.87     23.72 o 
   9   6   8     2214.97     2174.50     58.10 o 
  10   6   8      369.51      346.04     28.66 o 
  -7   7   8     1051.86     1041.10     38.99 o 
  -6   7   8     3890.17     4046.11     90.57 o 
  -5   7   8     1746.16     1734.02     42.76 o 
  -4   7   8    10983.77    11326.52    144.16 o 
  -3   7   8      647.28      652.03     17.80 o 
  -2   7   8     1095.49     1045.06     20.96 o 
  -1   7   8     3223.27     3541.75     71.85 o 
   0   7   8     9179.81     9419.58    122.81 o 
   1   7   8      219.93      210.47      8.81 o 
   2   7   8     2554.94     2566.67     34.43 o 
   3   7   8     1029.82     1100.06     23.11 o 
   4   7   8     2707.49     2794.05     50.59 o 
   5   7   8     9520.87     9680.06    131.42 o 
   6   7   8       15.86       23.19      4.81 o 
   7   7   8     1270.10     1247.32     51.40 o 
   8   7   8      624.47      679.01     37.56 o 
   9   7   8     1207.04     1277.96     60.29 o 
  10   7   8     1022.87     1134.65     60.29 o 
  -7   8   8     1286.05     1341.65     54.44 o 
  -6   8   8       29.90       20.47     13.68 o 
  -5   8   8     3341.11     3298.18     63.23 o 
  -4   8   8     2321.05     2286.80     45.78 o 
  -3   8   8     1242.91     1230.63     24.56 o 
  -2   8   8    10526.86    10386.28    119.45 o 
  -1   8   8     7313.40     7098.57     84.47 o 
   0   8   8     3909.11     3866.42     64.99 o 
   1   8   8       39.72       34.34      4.55 o 
   2   8   8     8462.92     8466.55     89.01 o 
   3   8   8     6146.56     6102.78     88.31 o 
   4   8   8        8.33       17.10      8.42 o 
   5   8   8        4.52       10.62      4.63 o 
   6   8   8      454.17      442.74     13.94 o 
   7   8   8      146.24      164.23     13.89 o 
   8   8   8     5448.07     5502.25    171.98 o 
   9   8   8     6183.43     6240.56    196.69 o 
  10   8   8      607.39      609.82     40.52 o 
  -7   9   8        6.36        4.08     16.60 o 
  -6   9   8      114.74      115.64     33.60 o 
  -5   9   8       12.58       14.07     13.51 o 
  -4   9   8        9.62        1.54      8.19 o 
  -3   9   8     6240.16     6332.56     85.96 o 
  -2   9   8     8898.88     8803.62    111.08 o 
  -1   9   8     7964.36     7943.89    107.84 o 
   0   9   8    23991.98    23103.27    335.82 o 
   1   9   8     1243.36     1240.59     20.47 o 
   2   9   8     1066.90     1104.47     19.65 o 
   3   9   8      420.60      387.36     23.55 o 
   4   9   8     1190.38     1214.67     40.84 o 
   5   9   8      185.29      215.68     12.41 o 
   6   9   8     2823.45     2860.93     86.10 o 
   7   9   8      266.40      270.19     15.91 o 
   8   9   8     1182.35     1198.89     46.45 o 
   9   9   8      557.42      550.52     31.63 o 
  10   9   8      538.16      515.93     34.59 o 
  -6  10   8     1244.85     1318.48     92.91 o 
  -5  10   8     3015.28     3148.38    106.22 o 
  -4  10   8        1.74        7.41     12.58 o 
  -3  10   8     2774.56     2767.33     85.50 o 
  -2  10   8     3812.50     3864.36     69.36 o 
  -1  10   8    25087.04    24854.48    333.57 o 
   0  10   8    14275.22    14002.93    216.81 o 
   1  10   8     3287.61     3159.16     54.29 o 
   2  10   8     5126.96     5021.78     74.44 o 
   3  10   8     3378.48     3390.30     90.26 o 
   4  10   8     5233.00     5175.95    124.02 o 
   5  10   8      203.03      248.49     21.25 o 
   6  10   8     2180.75     2100.58     56.93 o 
   7  10   8      438.55      401.22     17.92 o 
   8  10   8        0.94        0.99      5.93 o 
   9  10   8      159.81      148.26     15.81 o 
  -6  11   8      288.95      277.38     36.69 o 
  -5  11   8       37.26       35.23     22.73 o 
  -4  11   8     1208.61     1121.42     56.26 o 
  -3  11   8      638.59      696.08     29.62 o 
  -2  11   8      273.24      286.26     19.89 o 
  -1  11   8      152.77      131.21     13.66 o 
   0  11   8      432.67      456.22     21.94 o 
   1  11   8     2693.40     2580.40     63.55 o 
   2  11   8       22.64       32.07      4.40 o 
   3  11   8    13101.79    12939.62    287.68 o 
   4  11   8    11009.17    10690.67    235.00 o 
   5  11   8     1639.07     1670.82     52.24 o 
   6  11   8        5.17       -1.41      5.93 o 
   7  11   8        0.72        1.53      4.74 o 
   8  11   8      371.34      415.11     47.44 o 
  -6  12   8      366.80      424.93     37.20 o 
  -5  12   8       88.34       60.24     21.94 o 
  -4  12   8      691.88      650.41     49.88 o 
  -3  12   8        1.60       -4.05     13.72 o 
  -2  12   8     4036.26     4021.13     94.51 o 
  -1  12   8    10277.15    10161.30    167.77 o 
   0  12   8        6.40       10.25      9.84 o 
   1  12   8       78.09       71.15      9.39 o 
   2  12   8     6944.23     6827.65    132.42 o 
   3  12   8     9582.41     9605.31    175.00 o 
   4  12   8     3032.25     3064.16    102.79 o 
   5  12   8      681.85      720.63     33.28 o 
   6  12   8      217.98      234.76     18.94 o 
   7  12   8      753.19      844.07     35.58 o 
   8  12   8     1406.22     1571.51     85.99 o 
  -5  13   8     3007.62     3137.73    113.22 o 
  -4  13   8     5050.18     5183.99    218.43 o 
  -3  13   8      279.68      252.36     24.77 o 
  -2  13   8     1460.98     1443.36     49.37 o 
  -1  13   8       58.22       77.95     13.35 o 
   0  13   8     2498.81     2409.04     97.93 o 
   1  13   8      963.29      951.74     32.06 o 
   2  13   8      346.66      375.22     23.91 o 
   3  13   8     1878.25     1860.79     49.26 o 
   4  13   8      632.35      644.07     25.58 o 
   5  13   8     1941.29     1853.19     77.09 o 
   6  13   8       90.87      128.49     18.78 o 
   7  13   8     3781.32     3979.17    128.49 o 
   8  13   8     1095.55     1033.83     72.15 o 
  -4  14   8     1033.53     1047.67     85.99 o 
  -3  14   8        7.21       29.83     19.14 o 
  -2  14   8        9.22       -5.00     10.00 o 
  -1  14   8       25.61       23.86     14.71 o 
   0  14   8     3013.20     2837.26     71.24 o 
   1  14   8      164.93      157.21     15.40 o 
   2  14   8     7921.66     7557.09    178.54 o 
   3  14   8     9052.25     8933.10    202.64 o 
   4  14   8      169.10      203.83     17.53 o 
   5  14   8       42.47       26.69     12.85 o 
   6  14   8     2628.14     2639.93     97.85 o 
   7  14   8     1658.94     1708.88     55.35 o 
   8  14   8      463.03      478.16     34.10 o 
  -3  15   8      124.08      122.48     23.72 o 
  -2  15   8       19.29       -3.41     11.78 o 
  -1  15   8     4038.57     4042.82     97.16 o 
   0  15   8     3644.41     3457.28     83.04 o 
   1  15   8      260.75      269.71     18.81 o 
   2  15   8     5795.23     5823.33    146.02 o 
   3  15   8      434.79      446.93     33.60 o 
   4  15   8      163.63      189.86     18.43 o 
   5  15   8       11.57       20.58      8.90 o 
   6  15   8      121.52      132.44     21.74 o 
   7  15   8     1013.87     1130.60     46.95 o 
  -2  16   8     1678.38     1567.14     56.06 o 
  -1  16   8     4256.69     4232.08    101.71 o 
   0  16   8      615.82      667.30     34.39 o 
   1  16   8      133.27      107.24     20.12 o 
   2  16   8       17.50       -5.10     10.21 o 
   3  16   8       73.80       71.17     20.26 o 
   4  16   8      155.17      140.53     17.03 o 
   5  16   8      132.85      129.09     15.44 o 
   6  16   8     4758.78     4898.49    128.06 o 
  -1  17   8      606.10      640.62     47.28 o 
   0  17   8      146.88      179.19     23.72 o 
   1  17   8       19.12       32.62     24.71 o 
   2  17   8      120.23       86.98     30.64 o 
   3  17   8     2866.22     2846.50    126.51 o 
   4  17   8     2057.88     2136.85    100.81 o 
  -1 -10   9       44.86       34.87     12.50 o 
   0 -10   9       61.43       64.99     14.56 o 
   1 -10   9       23.72       30.54     10.52 o 
   2 -10   9      270.37      269.69     22.49 o 
   3 -10   9      102.37       91.97     18.69 o 
  -2  -9   9       13.01       11.73     11.41 o 
  -1  -9   9      494.88      524.55     29.62 o 
   0  -9   9     1890.09     1899.98     46.45 o 
   1  -9   9     6227.07     6378.27    107.40 o 
   2  -9   9     3722.96     3799.11     73.45 o 
   3  -9   9      133.77      147.33     20.82 o 
   4  -9   9      262.20      319.39     29.05 o 
   5  -9   9       74.72       91.25     22.89 o 
  -4  -8   9        0.94       -6.06     12.11 o 
  -3  -8   9        0.86        7.36      8.79 o 
  -2  -8   9       12.41        2.94      8.20 o 
  -1  -8   9      107.68      119.94     13.33 o 
   0  -8   9      707.15      713.45     29.31 o 
   1  -8   9     3975.33     3849.56     72.79 o 
   2  -8   9      135.47      137.91     15.56 o 
   3  -8   9     1265.76     1246.45     48.03 o 
   4  -8   9     1642.38     1738.72     57.97 o 
   5  -8   9      229.73      223.05     33.16 o 
   6  -8   9       72.12       76.24     26.03 o 
  -4  -7   9       25.84       35.72      8.34 o 
  -3  -7   9      405.57      370.62     20.99 o 
  -2  -7   9      526.76      550.64     24.72 o 
  -1  -7   9      535.75      546.70     27.61 o 
   0  -7   9        4.77       -1.62      7.28 o 
   1  -7   9       98.61       89.94     12.41 o 
   2  -7   9     1470.32     1534.44     39.12 o 
   3  -7   9      679.75      722.79     27.49 o 
   4  -7   9     1447.74     1470.69     53.21 o 
   5  -7   9     3526.45     3651.38    100.73 o 
   6  -7   9     1659.35     1720.31     77.24 o 
   7  -7   9      160.02      199.37     43.49 o 
  -5  -6   9       46.97       36.59     16.64 o 
  -4  -6   9     4598.23     4603.03     80.76 o 
  -3  -6   9     1663.00     1662.78     64.01 o 
  -2  -6   9      857.29      840.42     27.66 o 
  -1  -6   9     1324.66     1268.43     44.64 o 
   0  -6   9      986.24     1021.45     44.13 o 
   1  -6   9     1850.15     1840.98     42.69 o 
   2  -6   9       59.60       53.11     10.90 o 
   3  -6   9      130.98      132.10     13.34 o 
   4  -6   9     2112.91     2062.16     67.83 o 
   5  -6   9     6104.47     6068.31    192.95 o 
   6  -6   9      292.47      332.26     76.10 o 
   7  -6   9     1363.19     1388.00     88.95 o 
   8  -6   9      631.21      628.30     52.72 o 
  -5  -5   9     2721.70     2892.99    146.28 o 
  -4  -5   9     4806.90     4989.85    103.92 o 
  -3  -5   9        6.67        3.67      6.79 o 
  -2  -5   9      337.41      342.07     19.33 o 
  -1  -5   9        3.81        2.86      6.48 o 
   0  -5   9      654.33      629.84     24.59 o 
   1  -5   9       12.32       25.15      9.87 o 
   2  -5   9     5812.50     5811.40    103.99 o 
   3  -5   9     4184.64     4171.72     76.51 o 
   4  -5   9      299.25      261.53     27.02 o 
   5  -5   9      819.60      825.14     29.86 o 
   6  -5   9     3449.91     3496.66     68.38 o 
   7  -5   9     2524.77     2605.29     57.45 o 
   8  -5   9     1202.40     1196.62     47.22 o 
  -6  -4   9      640.83      644.43    105.26 o 
  -5  -4   9     2799.34     2900.29     65.40 o 
  -4  -4   9        0.56        2.48      8.12 o 
  -3  -4   9        1.20       14.74      7.91 o 
  -2  -4   9     1202.63     1296.56     33.69 o 
  -1  -4   9      171.97      186.87     15.52 o 
   0  -4   9     4165.63     3979.56     65.86 o 
   1  -4   9       89.03       96.62     16.54 o 
   2  -4   9     4981.30     5195.81     88.01 o 
   3  -4   9     3993.82     3890.06     64.69 o 
   4  -4   9     2933.83     2876.14     93.58 o 
   5  -4   9     1611.61     1594.81     40.73 o 
   6  -4   9      236.39      210.94     16.38 o 
   7  -4   9      761.91      840.26     50.98 o 
   8  -4   9       79.46       69.65     14.68 o 
   9  -4   9      785.42      966.14     62.27 o 
  -6  -3   9      273.25      273.74     47.28 o 
  -5  -3   9     4537.77     4408.43     89.62 o 
  -4  -3   9     4430.73     4494.25     81.90 o 
  -3  -3   9      452.10      435.18     22.52 o 
  -2  -3   9       21.62       25.83      9.12 o 
  -1  -3   9    10312.29    10182.28    170.08 o 
   0  -3   9     6995.95     6856.46    108.59 o 
   1  -3   9      284.96      280.53     16.43 o 
   2  -3   9      792.98      793.49     23.23 o 
   3  -3   9       80.81       77.28      8.68 o 
   4  -3   9     1017.06     1017.40     45.94 o 
   5  -3   9     2122.95     1971.18     44.83 o 
   6  -3   9    11028.09    10853.45    178.26 o 
   7  -3   9     3264.64     3504.38    146.39 o 
   8  -3   9      100.81      107.48     16.40 o 
   9  -3   9      175.31      161.77     19.63 o 
  -7  -2   9      124.43      143.10     31.56 o 
  -6  -2   9     3101.46     2958.21    126.11 o 
  -5  -2   9     9739.41     9915.28    171.76 o 
  -4  -2   9       70.71       70.29     10.89 o 
  -3  -2   9      512.86      579.08     24.36 o 
  -2  -2   9     1860.00     1748.06     41.12 o 
  -1  -2   9      836.80      801.98     25.43 o 
   0  -2   9      183.95      168.81     11.51 o 
   1  -2   9        4.23        2.26      4.16 o 
   2  -2   9      110.66      124.24     11.20 o 
   3  -2   9     4136.82     3930.85     63.07 o 
   4  -2   9     1378.34     1325.87     49.57 o 
   5  -2   9      453.30      443.78     19.57 o 
   6  -2   9     3379.91     3420.28     69.66 o 
   7  -2   9      653.57      677.44     31.45 o 
   8  -2   9     1125.14     1170.89     42.26 o 
   9  -2   9      272.16      280.37     23.69 o 
  -7  -1   9       49.05       42.78     11.22 o 
  -6  -1   9     1979.78     1985.92     53.79 o 
  -5  -1   9        0.87       -1.38      8.75 o 
  -4  -1   9     2297.85     2287.92     64.56 o 
  -3  -1   9       49.05       46.69      8.91 o 
  -2  -1   9     1712.43     1663.05     35.90 o 
  -1  -1   9    24260.29    23695.38    293.80 o 
   0  -1   9    11298.98    11161.15    135.84 o 
   1  -1   9     1117.41     1116.03     23.76 o 
   2  -1   9       86.83      117.35     17.68 o 
   3  -1   9     4545.45     4487.46     68.58 o 
   4  -1   9     1434.58     1465.13     24.90 o 
   5  -1   9      599.25      572.60     21.95 o 
   6  -1   9      105.32       90.38     11.39 o 
   7  -1   9      523.97      476.02     29.03 o 
   8  -1   9     1197.93     1290.11     43.00 o 
   9  -1   9     1187.24     1246.68    103.98 o 
  10  -1   9     4389.75     4762.18    193.72 o 
  -7   0   9      196.20      173.61     16.08 o 
  -6   0   9       29.36       42.82     14.27 o 
  -5   0   9      102.19       97.25     13.24 o 
  -4   0   9     2021.94     1991.06     58.56 o 
  -3   0   9      188.32      227.67     16.77 o 
  -2   0   9    22324.61    22226.02    280.49 o 
  -1   0   9    18777.35    18436.65    201.33 o 
   0   0   9      692.18      697.31     21.01 o 
   1   0   9      987.01      972.17     21.62 o 
   2   0   9       83.12       93.34      8.51 o 
   3   0   9      828.75      866.39     27.92 o 
   4   0   9      155.78      162.47     10.25 o 
   5   0   9     3449.01     3249.89     75.93 o 
   6   0   9      537.77      533.51     25.21 o 
   7   0   9     1960.85     1891.09    111.74 o 
   8   0   9      299.92      291.17     20.37 o 
   9   0   9     1931.45     1989.63     51.61 o 
  10   0   9     1444.89     1447.96     90.93 o 
  -7   1   9      108.06      107.42     38.05 o 
  -6   1   9      203.95      200.91     20.32 o 
  -5   1   9     1483.61     1550.22     42.26 o 
  -4   1   9     3034.46     3004.88     61.86 o 
  -3   1   9     2730.40     2645.12     55.06 o 
  -2   1   9     7290.38     7343.86    139.94 o 
  -1   1   9     1208.20     1283.67     24.77 o 
   0   1   9     3200.56     3120.92     44.15 o 
   1   1   9     3270.32     3446.58     46.78 o 
   2   1   9    11791.53    11679.55    216.81 o 
   3   1   9    31109.34    31216.12    378.48 o 
   4   1   9     1896.54     1919.76     45.44 o 
   5   1   9      477.26      511.50     15.47 o 
   6   1   9      525.78      506.23     31.87 o 
   7   1   9      895.66      902.70     30.79 o 
   8   1   9      260.83      263.47     16.10 o 
   9   1   9     1180.48     1170.67     51.36 o 
  10   1   9      699.02      686.92     67.21 o 
  -7   2   9      235.38      257.89     23.83 o 
  -6   2   9      218.33      240.65     21.86 o 
  -5   2   9      187.92      203.88     17.58 o 
  -4   2   9      139.79      158.69     15.17 o 
  -3   2   9      824.49      843.16     25.50 o 
  -2   2   9     7100.52     7135.58     87.92 o 
  -1   2   9    10009.97    10128.95    116.93 o 
   0   2   9      298.79      315.82     13.78 o 
   1   2   9     1945.43     2001.67     30.99 o 
   2   2   9    38982.01    37869.00    453.73 o 
   3   2   9    15515.00    15104.99    190.82 o 
   4   2   9      489.82      481.23     12.68 o 
   5   2   9     1276.36     1266.82     23.37 o 
   6   2   9     1820.14     1743.22     37.18 o 
   7   2   9      752.94      744.46     20.97 o 
   8   2   9      523.77      484.37     49.91 o 
   9   2   9     2476.12     2387.62     76.87 o 
  10   2   9       22.52        3.95     17.79 o 
  -7   3   9     1318.71     1284.35     69.04 o 
  -6   3   9     2142.90     2238.56     61.57 o 
  -5   3   9     3323.71     3480.78     71.63 o 
  -4   3   9     2695.19     2763.58     59.36 o 
  -3   3   9     4244.89     4143.30     76.98 o 
  -2   3   9     2732.02     2749.03     41.95 o 
  -1   3   9     7357.49     7347.65     88.60 o 
   0   3   9    18413.50    18292.59    198.31 o 
   1   3   9      393.88      381.51     11.94 o 
   2   3   9     1068.70     1045.23     19.10 o 
   3   3   9     8119.65     8194.69     98.54 o 
   4   3   9     6753.57     6571.03    109.11 o 
   5   3   9    11717.20    11584.06    142.40 o 
   6   3   9    24070.41    23482.62    344.07 o 
   7   3   9     7427.97     7216.95    167.37 o 
   8   3   9      305.39      317.89     25.83 o 
   9   3   9      578.56      638.95     80.06 o 
  10   3   9       81.52       76.78     28.17 o 
  -7   4   9     1842.66     1743.09     97.44 o 
  -6   4   9     4299.14     4353.34     95.50 o 
  -5   4   9     1856.41     1926.42     49.55 o 
  -4   4   9       76.25       94.17     12.80 o 
  -3   4   9     6342.67     6591.52    152.96 o 
  -2   4   9      141.43      161.99     10.16 o 
  -1   4   9     1632.50     1550.14     25.98 o 
   0   4   9       42.18       59.26      5.95 o 
   1   4   9       29.89       58.19      9.69 o 
   2   4   9    13598.13    13383.35    156.64 o 
   3   4   9     1828.79     1777.71     29.01 o 
   4   4   9      256.17      218.27      8.95 o 
   5   4   9     1578.62     1552.79     26.98 o 
   6   4   9     7573.79     7486.49    167.71 o 
   7   4   9       23.01       32.82     19.77 o 
   8   4   9     2117.97     2078.02     62.48 o 
   9   4   9      496.26      508.30     34.59 o 
  10   4   9     1037.34     1072.07     47.08 o 
  -7   5   9      142.10      195.19     22.85 o 
  -6   5   9       14.45       12.41     13.12 o 
  -5   5   9       24.43       26.46     10.93 o 
  -4   5   9     4212.24     4244.37     72.90 o 
  -3   5   9    11431.60    11262.87    220.62 o 
  -2   5   9     4505.37     4406.21     63.46 o 
  -1   5   9    12585.31    12378.82    131.98 o 
   0   5   9     3193.66     3179.48     41.40 o 
   1   5   9    13267.45    13229.80    136.07 o 
   2   5   9     6549.31     6437.16     79.54 o 
   3   5   9     7650.69     7473.92     90.94 o 
   4   5   9     9768.40     9447.79    117.00 o 
   5   5   9       72.00       78.99     15.16 o 
   6   5   9       26.37       48.75     16.15 o 
   7   5   9     1540.59     1513.33     71.66 o 
   8   5   9     2139.14     2122.30     60.61 o 
   9   5   9     2445.57     2536.24     72.59 o 
  10   5   9     2178.09     2249.06    127.50 o 
  -7   6   9     1729.97     1897.73     59.76 o 
  -6   6   9      584.31      542.36     33.65 o 
  -5   6   9        7.14        0.06      9.12 o 
  -4   6   9      975.75      907.45     29.78 o 
  -3   6   9     1653.01     1587.41     48.77 o 
  -2   6   9     6114.03     6184.69     78.58 o 
  -1   6   9     2482.26     2450.12     35.46 o 
   0   6   9     6209.06     5993.61     65.22 o 
   1   6   9    26699.12    26853.83    265.38 o 
   2   6   9      165.24      182.55      7.97 o 
   3   6   9     8231.28     8346.88     92.65 o 
   4   6   9     1192.03     1194.67     26.39 o 
   5   6   9     4882.03     4837.42     69.27 o 
   6   6   9     5201.63     5099.52     81.59 o 
   7   6   9      476.50      467.60     19.70 o 
   8   6   9        0.70       12.02      6.39 o 
   9   6   9     1066.81     1067.89     48.43 o 
  10   6   9       25.81       25.52     11.64 o 
  -7   7   9      119.41      134.81     20.42 o 
  -6   7   9      229.89      213.22     22.72 o 
  -5   7   9      137.01      140.50     15.85 o 
  -4   7   9      134.35      153.14     14.71 o 
  -3   7   9      793.11      798.03     21.46 o 
  -2   7   9       55.79       75.77      8.11 o 
  -1   7   9     1867.56     1896.70     39.99 o 
   0   7   9    13244.72    13015.71    143.86 o 
   1   7   9     6485.64     6509.54     98.69 o 
   2   7   9     2245.93     2184.19     29.54 o 
   3   7   9     2379.66     2297.93     32.74 o 
   4   7   9        9.32       20.46      4.37 o 
   5   7   9    10912.14    10759.13    131.14 o 
   6   7   9      485.33      478.32     18.41 o 
   7   7   9     4102.14     4055.28    136.39 o 
   8   7   9     2557.76     2700.22    100.81 o 
   9   7   9     2021.31     2071.62     85.99 o 
  10   7   9     1112.65     1139.59     61.28 o 
  -7   8   9      106.84      158.14     39.53 o 
  -6   8   9      395.10      365.46     31.89 o 
  -5   8   9      312.71      264.29     34.38 o 
  -4   8   9     6893.57     6948.80    126.65 o 
  -3   8   9     6866.49     6800.83    107.82 o 
  -2   8   9     2361.76     2414.46     38.86 o 
  -1   8   9     3189.03     3285.77     61.99 o 
   0   8   9      650.95      692.73     19.71 o 
   1   8   9     1284.79     1349.59     22.22 o 
   2   8   9     7573.40     7493.22     85.66 o 
   3   8   9     4898.96     4823.42     60.19 o 
   4   8   9     4833.07     4853.73     78.76 o 
   5   8   9     6791.88     6617.48    121.30 o 
   6   8   9     1011.45      995.41     35.32 o 
   7   8   9     5077.02     4908.24    157.15 o 
   8   8   9     2822.45     2901.85    102.79 o 
   9   8   9     2296.80     2255.46     87.96 o 
  10   8   9      340.87      323.20     33.60 o 
  -6   9   9     2483.74     2448.19    130.46 o 
  -5   9   9      351.16      303.35     40.03 o 
  -4   9   9     3314.38     3385.83     91.72 o 
  -3   9   9      178.11      219.46     16.39 o 
  -2   9   9      323.29      308.47     16.96 o 
  -1   9   9     2998.08     2936.84     84.36 o 
   0   9   9     9951.60     9797.56    244.65 o 
   1   9   9     6727.95     6572.45     89.74 o 
   2   9   9      168.49      157.16      8.47 o 
   3   9   9     8570.55     8825.32    162.59 o 
   4   9   9    16512.62    16375.91    277.67 o 
   5   9   9     1229.58     1232.05     41.56 o 
   6   9   9      471.00      461.79     23.35 o 
   7   9   9      418.26      425.99     18.87 o 
   8   9   9      178.92      192.73     21.74 o 
   9   9   9      989.38      973.54     47.44 o 
  10   9   9       84.62       82.03     18.78 o 
  -6  10   9       14.92       17.79     25.70 o 
  -5  10   9      653.36      581.53     48.21 o 
  -4  10   9       30.26       42.94     17.11 o 
  -3  10   9        0.69       -2.21      7.09 o 
  -2  10   9      325.76      370.94     20.36 o 
  -1  10   9     6045.46     5919.94    122.12 o 
   0  10   9    13226.85    13320.31    208.53 o 
   1  10   9     5546.92     5470.36     95.33 o 
   2  10   9     1441.30     1457.78     27.56 o 
   3  10   9      802.19      796.80     28.69 o 
   4  10   9     3394.45     3262.01     87.76 o 
   5  10   9      231.28      264.14     26.19 o 
   6  10   9      834.96      870.08     47.44 o 
   7  10   9      502.90      512.77     24.53 o 
   8  10   9     2114.74     2237.67     79.07 o 
   9  10   9      997.23     1035.81     46.45 o 
  -6  11   9      936.94      944.88     90.93 o 
  -5  11   9        4.20       -6.46     12.92 o 
  -4  11   9       46.72       52.88     18.17 o 
  -3  11   9     3564.97     3441.76     75.22 o 
  -2  11   9     4123.19     4035.92     94.28 o 
  -1  11   9      731.47      701.09     27.63 o 
   0  11   9      707.42      719.57     43.23 o 
   1  11   9       20.36       10.41      6.27 o 
   2  11   9       48.24       56.69      6.40 o 
   3  11   9    13014.36    13103.63    231.23 o 
   4  11   9    14518.97    14856.57    317.95 o 
   5  11   9     2512.58     2455.93     89.45 o 
   6  11   9     1144.93     1099.38     42.50 o 
   7  11   9      479.50      459.56     24.71 o 
   8  11   9     1102.64     1104.01     44.48 o 
   9  11   9        3.23       11.86      7.91 o 
  -5  12   9      837.68      903.40     72.15 o 
  -4  12   9      235.16      246.37     37.06 o 
  -3  12   9     3411.96     3237.24     84.15 o 
  -2  12   9      387.49      350.66     26.89 o 
  -1  12   9      125.22      129.52     16.14 o 
   0  12   9       26.43       30.34      8.72 o 
   1  12   9      466.26      435.32     33.52 o 
   2  12   9      150.51      164.24      9.20 o 
   3  12   9    16156.82    16507.51    390.96 o 
   4  12   9     7698.03     8064.57    187.81 o 
   5  12   9        7.60        9.30      9.28 o 
   6  12   9       29.87       28.27      9.87 o 
   7  12   9        7.10        8.69      8.11 o 
   8  12   9      887.51      976.51     41.51 o 
   9  12   9       41.85       45.46      9.88 o 
  -5  13   9      564.16      611.77     53.76 o 
  -4  13   9      385.29      414.13     61.28 o 
  -3  13   9     1970.15     2136.60    106.25 o 
  -2  13   9      709.29      641.97     36.97 o 
  -1  13   9      717.79      733.34     34.70 o 
   0  13   9       33.07       38.11     10.81 o 
   1  13   9     1072.21     1049.38     35.00 o 
   2  13   9      510.51      477.50     40.52 o 
   3  13   9     1949.18     1906.55     59.21 o 
   4  13   9        8.62       11.82      7.31 o 
   5  13   9      164.74      183.84     26.69 o 
   6  13   9      460.65      475.41     33.60 o 
   7  13   9     5418.44     5739.46    181.86 o 
   8  13   9     3743.82     3955.45    126.51 o 
  -4  14   9     4346.85     4843.01    213.49 o 
  -3  14   9     2575.65     2615.58     92.67 o 
  -2  14   9     1051.24     1032.48     49.30 o 
  -1  14   9     1625.65     1689.74     67.41 o 
   0  14   9      575.17      584.99     30.92 o 
   1  14   9     2989.23     2909.94     69.19 o 
   2  14   9      340.75      343.26     28.42 o 
   3  14   9      574.73      528.39     30.39 o 
   4  14   9      245.68      242.40     19.94 o 
   5  14   9       15.52       24.71     13.84 o 
   6  14   9     1563.73     1607.09     72.15 o 
   7  14   9     4389.13     4443.70    149.24 o 
   8  14   9     1009.93     1012.62     39.36 o 
  -3  15   9     1072.90      951.26     59.60 o 
  -2  15   9     4325.46     4228.13    104.20 o 
  -1  15   9     2102.97     2014.39     61.96 o 
   0  15   9      570.10      495.93     30.74 o 
   1  15   9     1211.17     1207.50     38.81 o 
   2  15   9      234.33      203.00     42.01 o 
   3  15   9      348.13      342.68     27.72 o 
   4  15   9      472.96      471.80     27.95 o 
   5  15   9      644.39      702.03     35.58 o 
   6  15   9       16.88       12.85     12.85 o 
   7  15   9       40.66       63.26     16.80 o 
  -2  16   9      509.33      429.47     37.39 o 
  -1  16   9     1315.31     1256.50     48.43 o 
   0  16   9     4543.99     4539.94    103.93 o 
   1  16   9      998.99      923.33     32.35 o 
   2  16   9     1577.49     1651.12     62.01 o 
   3  16   9      783.72      873.12     41.47 o 
   4  16   9      312.96      311.49     25.75 o 
   5  16   9      106.30       95.37     14.23 o 
   6  16   9      726.81      799.59     51.40 o 
  -1  17   9       21.37       34.53     16.86 o 
   0  17   9        4.54        5.34     13.16 o 
   1  17   9     3946.78     3829.93    166.05 o 
   2  17   9     4185.10     4164.00    171.98 o 
   3  17   9     1089.10      976.51     69.19 o 
   4  17   9      721.52      699.76     55.35 o 
  -1  -9  10     3441.58     3473.46     80.10 o 
   0  -9  10     3179.49     3254.41     87.20 o 
   1  -9  10     1751.74     1839.97     47.30 o 
   2  -9  10      303.78      258.08     26.27 o 
   3  -9  10      257.47      223.52     27.52 o 
   4  -9  10       36.72       77.86     27.74 o 
  -2  -8  10       98.74       75.73     14.25 o 
  -1  -8  10     1003.99      977.49     32.60 o 
   0  -8  10        1.94        7.54      9.03 o 
   1  -8  10      554.07      556.30     28.06 o 
   2  -8  10      627.82      568.23     30.87 o 
   3  -8  10      934.65      894.91     44.35 o 
   4  -8  10     2043.22     2227.19    142.82 o 
   5  -8  10      224.82      262.87     32.03 o 
  -3  -7  10      186.03      144.16     17.97 o 
  -2  -7  10      226.55      199.68     16.75 o 
  -1  -7  10      584.13      568.61     27.27 o 
   0  -7  10      141.28      139.67     15.21 o 
   1  -7  10     1036.69     1017.58     33.65 o 
   2  -7  10       20.13       21.54      9.52 o 
   3  -7  10     5726.11     5905.28    178.40 o 
   4  -7  10     5230.15     5175.50    138.52 o 
   5  -7  10     3079.12     3156.77     94.80 o 
   6  -7  10      746.78      658.67     55.71 o 
  -4  -6  10     1041.60     1157.98     44.15 o 
  -3  -6  10      663.03      681.68     28.38 o 
  -2  -6  10      106.85      166.75     15.41 o 
  -1  -6  10     2701.91     2723.00     83.41 o 
   0  -6  10      191.08      198.45     16.22 o 
   1  -6  10      697.99      622.97     33.28 o 
   2  -6  10      614.68      610.71     42.89 o 
   3  -6  10     2589.48     2545.08     77.01 o 
   4  -6  10      866.77      758.47     62.06 o 
   5  -6  10      289.88      249.39     28.31 o 
   6  -6  10      140.12      110.60     38.55 o 
   7  -6  10     2528.95     2600.72    132.44 o 
  -5  -5  10      950.04      954.98     36.44 o 
  -4  -5  10     2851.66     2855.04     78.03 o 
  -3  -5  10     1160.16     1164.03     38.73 o 
  -2  -5  10       31.36       25.08      8.41 o 
  -1  -5  10      204.30      225.97     18.82 o 
   0  -5  10      402.10      422.29     25.33 o 
   1  -5  10       43.47       27.90      9.66 o 
   2  -5  10      223.98      196.21     16.11 o 
   3  -5  10     3283.51     3355.15     75.78 o 
   4  -5  10     1926.80     2048.79     67.41 o 
   5  -5  10      617.64      585.20     39.30 o 
   6  -5  10     2008.49     1878.23     60.76 o 
   7  -5  10     3192.96     3288.74     88.93 o 
   8  -5  10     2379.60     2357.68    103.77 o 
  -5  -4  10      778.21      852.53     41.60 o 
  -4  -4  10      926.35      990.34     37.75 o 
  -3  -4  10       24.64       40.13     10.24 o 
  -2  -4  10        4.54        4.74      8.25 o 
  -1  -4  10      802.09      827.04     31.18 o 
   0  -4  10     7035.62     7174.96    160.49 o 
   1  -4  10     2271.49     2308.52     50.17 o 
   2  -4  10     3347.00     3476.49     66.93 o 
   3  -4  10     2334.47     2334.00     58.30 o 
   4  -4  10      120.68      131.88     16.71 o 
   5  -4  10      474.78      572.69     31.70 o 
   6  -4  10      201.22      198.21     18.75 o 
   7  -4  10       11.68       11.65      9.16 o 
   8  -4  10      199.61      186.39     21.83 o 
  -6  -3  10      380.45      374.56     39.13 o 
  -5  -3  10      219.27      200.04     19.34 o 
  -4  -3  10      192.75      200.57     27.09 o 
  -3  -3  10     1119.91     1032.02     33.05 o 
  -2  -3  10      562.14      506.98     27.63 o 
  -1  -3  10    10579.88    10579.97    178.81 o 
   0  -3  10    19053.48    18200.43    309.79 o 
   1  -3  10      377.67      333.30     19.49 o 
   2  -3  10     1514.87     1632.26     36.76 o 
   3  -3  10      147.50      166.01     14.54 o 
   4  -3  10      253.68      236.43     21.68 o 
   5  -3  10       32.04       15.81      9.69 o 
   6  -3  10     1534.75     1520.96     44.37 o 
   7  -3  10     2272.16     2359.19     64.48 o 
   8  -3  10      419.33      430.79     26.66 o 
   9  -3  10      291.96      327.45     33.20 o 
  -6  -2  10        1.11       -0.04     10.02 o 
  -5  -2  10      113.75      119.12     16.51 o 
  -4  -2  10      536.88      486.56     48.36 o 
  -3  -2  10      301.46      293.98     19.69 o 
  -2  -2  10       53.78       58.46     10.26 o 
  -1  -2  10     2388.23     2326.90     56.37 o 
   0  -2  10       55.79       64.76      9.99 o 
   1  -2  10     3458.52     3503.82     60.42 o 
   2  -2  10      739.39      733.36     22.76 o 
   3  -2  10      831.85      816.48     27.02 o 
   4  -2  10     6596.12     6538.48    124.97 o 
   5  -2  10      422.35      433.98     24.54 o 
   6  -2  10     6726.14     6517.19    105.88 o 
   7  -2  10     3976.17     4038.72     81.63 o 
   8  -2  10       30.39       29.88     11.54 o 
   9  -2  10      188.86      186.92     23.93 o 
  -6  -1  10       11.70       17.86     13.41 o 
  -5  -1  10     1923.04     1895.76     56.47 o 
  -4  -1  10      177.19      180.28     16.94 o 
  -3  -1  10     1421.23     1371.68     37.81 o 
  -2  -1  10     1534.42     1511.61     38.90 o 
  -1  -1  10     2604.72     2459.26     47.13 o 
   0  -1  10     6347.99     6345.27     92.33 o 
   1  -1  10      599.59      543.68     17.59 o 
   2  -1  10      142.77      161.48     12.01 o 
   3  -1  10    12412.44    12112.07    176.86 o 
   4  -1  10    16815.18    16795.03    267.04 o 
   5  -1  10      331.10      339.13     22.11 o 
   6  -1  10     1644.13     1642.03     42.33 o 
   7  -1  10      103.46       69.55     13.37 o 
   8  -1  10      598.76      596.34     30.92 o 
   9  -1  10     1475.13     1401.43     46.39 o 
  -6   0  10     2984.18     3015.26     73.56 o 
  -5   0  10     1457.37     1613.67     49.10 o 
  -4   0  10      121.04      142.99     28.14 o 
  -3   0  10      437.01      407.35     22.75 o 
  -2   0  10     3040.95     3134.96     56.17 o 
  -1   0  10     4784.60     4696.51     74.39 o 
   0   0  10     1258.88     1225.63     30.07 o 
   1   0  10     4653.76     4683.55     66.06 o 
   2   0  10       25.51       32.16      6.77 o 
   3   0  10     3491.79     3364.53    118.67 o 
   4   0  10       81.00       77.46     11.14 o 
   5   0  10     3911.65     3761.25     80.74 o 
   6   0  10      375.27      348.50     20.14 o 
   7   0  10      437.52      375.18     21.50 o 
   8   0  10      720.04      735.08     30.53 o 
   9   0  10        7.32       23.46      9.44 o 
  10   0  10     1134.83     1207.79     85.00 o 
  -7   1  10      984.01      882.58     53.11 o 
  -6   1  10     1271.54     1267.15     44.95 o 
  -5   1  10       54.36       45.02     12.31 o 
  -4   1  10      240.16      226.10     18.26 o 
  -3   1  10     1149.62     1118.39     33.53 o 
  -2   1  10     1255.09     1233.62     30.75 o 
  -1   1  10     4351.50     4334.41     63.55 o 
   0   1  10     3893.47     3925.48     56.43 o 
   1   1  10    10898.86    10794.83    123.76 o 
   2   1  10     8040.95     7673.38    107.61 o 
   3   1  10    13331.33    12642.10    388.44 o 
   4   1  10     8705.99     8724.54    130.33 o 
   5   1  10      574.78      539.28     23.55 o 
   6   1  10       18.70       14.44      6.76 o 
   7   1  10     6219.06     6128.05    135.39 o 
   8   1  10     4827.98     4834.83    109.79 o 
   9   1  10       55.29       43.06     15.33 o 
  10   1  10      603.22      552.50     61.28 o 
  -7   2  10      105.10      105.28     20.51 o 
  -6   2  10     1188.89     1348.16     46.99 o 
  -5   2  10       78.78       90.24     14.86 o 
  -4   2  10     3875.11     3912.70     76.59 o 
  -3   2  10      855.88      792.96     29.86 o 
  -2   2  10     4826.55     4865.06     81.08 o 
  -1   2  10      254.09      272.82     15.93 o 
   0   2  10     1010.26      989.05     21.42 o 
   1   2  10     1850.45     1766.82     29.54 o 
   2   2  10    10766.55    10544.82    128.76 o 
   3   2  10     9255.20     9111.47    152.14 o 
   4   2  10     3590.84     3431.42     53.40 o 
   5   2  10    10516.38    10265.46    157.77 o 
   6   2  10      245.20      239.81     15.13 o 
   7   2  10       49.17       73.97     10.29 o 
   8   2  10      354.64      308.74     27.26 o 
   9   2  10      741.25      841.61     42.94 o 
  10   2  10      208.10      180.87     35.58 o 
  -7   3  10     3103.49     3199.88     94.40 o 
  -6   3  10     4287.15     4512.19    100.09 o 
  -5   3  10        3.37        7.33      8.55 o 
  -4   3  10       27.15       28.46      9.64 o 
  -3   3  10     3486.69     3499.41     62.49 o 
  -2   3  10     5748.20     5799.05     81.09 o 
  -1   3  10     1001.15      998.17     22.07 o 
   0   3  10     4100.66     4028.15     54.61 o 
   1   3  10      582.39      557.91     15.03 o 
   2   3  10     1886.84     1820.01     30.97 o 
   3   3  10      400.25      414.27     16.30 o 
   4   3  10    18651.80    18242.26    223.87 o 
   5   3  10     8035.19     7890.79    123.61 o 
   6   3  10     1451.88     1431.31     29.24 o 
   7   3  10     5153.37     5067.91    126.11 o 
   8   3  10     1066.50     1140.60     45.36 o 
   9   3  10      568.02      531.92     42.01 o 
  10   3  10       89.36       85.00     27.67 o 
  -7   4  10     1566.63     1537.91     72.22 o 
  -6   4  10       55.11       75.99     16.26 o 
  -5   4  10        8.92       -3.28      8.20 o 
  -4   4  10      782.39      826.96     32.01 o 
  -3   4  10     1309.26     1346.28     38.68 o 
  -2   4  10     7952.40     7872.85     97.03 o 
  -1   4  10      167.40      167.40     10.26 o 
   0   4  10     2039.05     2021.92     33.02 o 
   1   4  10      211.17      225.35     10.42 o 
   2   4  10     1638.86     1645.30     36.49 o 
   3   4  10      374.49      398.60     20.23 o 
   4   4  10      381.89      402.71     17.75 o 
   5   4  10       44.82       44.44      5.77 o 
   6   4  10     5584.16     5471.02     78.57 o 
   7   4  10     5641.82     5439.53    131.70 o 
   8   4  10     2346.32     2316.46     69.52 o 
   9   4  10     5092.58     5053.23    129.27 o 
  10   4  10       49.16       30.64     21.74 o 
  -7   5  10      404.74      421.83     32.27 o 
  -6   5  10      251.09      259.40     25.15 o 
  -5   5  10      532.12      503.56     31.45 o 
  -4   5  10     2561.50     2464.52     57.25 o 
  -3   5  10    17729.11    17902.23    235.18 o 
  -2   5  10    10684.46    10777.11    143.64 o 
  -1   5  10      642.49      654.61     16.58 o 
   0   5  10      342.72      335.56     12.56 o 
   1   5  10      156.73      168.06      8.98 o 
   2   5  10       21.63       23.60      4.59 o 
   3   5  10     2768.13     2865.85     42.48 o 
   4   5  10     7623.62     7400.76    104.63 o 
   5   5  10       44.10       35.81      6.11 o 
   6   5  10     1825.81     1776.10     53.30 o 
   7   5  10     1592.86     1468.85     47.78 o 
   8   5  10     6347.72     6222.61    147.08 o 
   9   5  10     3053.40     3233.96     89.38 o 
  10   5  10      462.36      442.73     32.76 o 
  -7   6  10      102.86      126.90     20.99 o 
  -6   6  10     1242.07     1257.51     47.84 o 
  -5   6  10      528.16      473.86     32.26 o 
  -4   6  10     6913.22     6799.31    159.84 o 
  -3   6  10     4213.96     4117.57     70.92 o 
  -2   6  10        1.41       13.16      6.05 o 
  -1   6  10        5.09        9.51      4.46 o 
   0   6  10       97.67      116.74      7.75 o 
   1   6  10     5642.26     5694.81     91.76 o 
   2   6  10     3537.25     3436.29     45.18 o 
   3   6  10     3184.94     3054.36     47.20 o 
   4   6  10     5734.68     5548.21     80.22 o 
   5   6  10        9.40        7.25      5.51 o 
   6   6  10      354.76      347.23     16.86 o 
   7   6  10     1658.18     1689.10     41.84 o 
   8   6  10       78.29       85.34     13.06 o 
   9   6  10       19.48        5.51     23.72 o 
  10   6  10     1282.51     1216.04     47.39 o 
  -6   7  10       88.99       51.03     29.73 o 
  -5   7  10      327.83      330.74     26.31 o 
  -4   7  10        8.50       20.14      8.90 o 
  -3   7  10     5214.19     5371.33     86.55 o 
  -2   7  10     2087.67     2142.58     37.47 o 
  -1   7  10      143.79      146.14      9.72 o 
   0   7  10     9818.34     9827.04    129.35 o 
   1   7  10    32464.60    32161.03    335.44 o 
   2   7  10     5885.90     5646.32     72.56 o 
   3   7  10       36.96       39.62      6.63 o 
   4   7  10       60.17      110.68     34.47 o 
   5   7  10        7.00        9.24      5.24 o 
   6   7  10      159.08      159.09     11.48 o 
   7   7  10     7442.99     7459.02    134.97 o 
   8   7  10     7984.06     8035.24    177.08 o 
   9   7  10       40.86       31.06      9.71 o 
  10   7  10      529.69      537.81     60.78 o 
  -6   8  10      471.44      514.94     64.24 o 
  -5   8  10       91.53       65.59     19.53 o 
  -4   8  10     5435.58     5596.17    112.32 o 
  -3   8  10     5541.87     5701.96     92.46 o 
  -2   8  10     1081.70     1120.60     28.89 o 
  -1   8  10     1059.00     1071.57     30.01 o 
   0   8  10     8597.95     8991.50    112.30 o 
   1   8  10     4252.91     4306.55     59.72 o 
   2   8  10      448.39      460.19     13.91 o 
   3   8  10      613.85      629.87     17.29 o 
   4   8  10     3403.39     3394.74     88.68 o 
   5   8  10     8256.34     7877.56    141.60 o 
   6   8  10      625.48      594.53     19.49 o 
   7   8  10     2929.42     2961.15    107.73 o 
   8   8  10      561.47      514.94     36.57 o 
   9   8  10      254.39      264.88     30.64 o 
  10   8  10        0.72       -1.98     13.84 o 
  -6   9  10      460.47      455.64     62.27 o 
  -5   9  10     1597.30     1583.37    100.81 o 
  -4   9  10     1275.65     1329.86     78.16 o 
  -3   9  10      761.20      761.80     34.70 o 
  -2   9  10     2707.43     2719.79     49.85 o 
  -1   9  10     1927.79     1857.96     37.40 o 
   0   9  10     4976.38     4850.04     72.93 o 
   1   9  10    11332.89    11477.20    148.54 o 
   2   9  10     2492.91     2485.30     38.25 o 
   3   9  10      542.71      532.43     14.78 o 
   4   9  10     8656.11     8459.80    190.78 o 
   5   9  10     8012.93     7737.84    139.78 o 
   6   9  10       16.76       19.64      8.30 o 
   7   9  10      289.52      284.65     27.67 o 
   8   9  10       40.70       33.00      8.72 o 
   9   9  10      557.16      501.10     35.58 o 
  10   9  10        0.16        3.95     11.86 o 
  -6  10  10       46.83       61.28     30.64 o 
  -5  10  10      112.57      112.28     25.44 o 
  -4  10  10      306.44      284.67     33.89 o 
  -3  10  10      376.71      384.07     28.24 o 
  -2  10  10      285.62      282.78     20.95 o 
  -1  10  10     2182.75     2202.76     58.83 o 
   0  10  10    13054.49    12984.22    205.81 o 
   1  10  10     1667.78     1722.37     41.62 o 
   2  10  10     2146.45     2113.31     40.60 o 
   3  10  10     1244.20     1251.79     32.10 o 
   4  10  10      517.18      499.59     65.23 o 
   5  10  10      348.60      336.70     15.64 o 
   6  10  10      173.26      179.00     18.27 o 
   7  10  10      120.42      145.29     19.77 o 
   8  10  10     1467.79     1504.30     63.26 o 
   9  10  10     1281.53     1385.69     61.28 o 
  -5  11  10      748.07      693.91     65.73 o 
  -4  11  10     1388.21     1509.71     81.54 o 
  -3  11  10     5672.59     5762.18    129.16 o 
  -2  11  10      833.33      881.34     37.23 o 
  -1  11  10     5524.79     5538.49    119.24 o 
   0  11  10     4300.59     4280.71     82.98 o 
   1  11  10     4040.01     4125.81     78.57 o 
   2  11  10     5777.86     5734.71     88.33 o 
   3  11  10     4009.40     4056.81     86.65 o 
   4  11  10     3027.42     3153.14     89.56 o 
   5  11  10     3853.76     3778.90     76.84 o 
   6  11  10        1.03       13.53      9.28 o 
   7  11  10      363.82      344.94     26.69 o 
   8  11  10     1418.36     1396.56     58.31 o 
   9  11  10      270.37      254.01     24.71 o 
  -5  12  10        4.06       -8.72     17.43 o 
  -4  12  10      216.73      133.42     33.60 o 
  -3  12  10      174.08      177.59     26.15 o 
  -2  12  10     1062.84     1017.36     46.98 o 
  -1  12  10     1223.19     1233.58     43.87 o 
   0  12  10       26.98       22.79      9.03 o 
   1  12  10      927.13      852.64     38.23 o 
   2  12  10      310.53      296.48     14.13 o 
   3  12  10     5717.55     5745.09    116.07 o 
   4  12  10     7621.27     7575.67    220.90 o 
   5  12  10      348.60      384.15     29.40 o 
   6  12  10      807.15      815.83     36.57 o 
   7  12  10      187.49      207.56     23.72 o 
   8  12  10      146.41      179.88     20.76 o 
   9  12  10        5.96        9.88      8.90 o 
  -4  13  10     1627.37     1724.70    110.70 o 
  -3  13  10      795.39      774.39     54.51 o 
  -2  13  10      277.15      239.29     27.75 o 
  -1  13  10        0.18       -4.40      8.79 o 
   0  13  10      603.65      558.30     30.55 o 
   1  13  10     4182.60     4172.24     91.97 o 
   2  13  10      603.11      623.33     23.06 o 
   3  13  10     2074.11     2196.00     67.11 o 
   4  13  10      392.08      410.04     26.19 o 
   5  13  10     2713.21     2608.30    105.76 o 
   6  13  10     4228.89     4407.13    154.19 o 
   7  13  10     4055.08     4095.80    140.35 o 
   8  13  10     2638.03     2739.76     97.85 o 
  -4  14  10     1388.87     1570.52    108.72 o 
  -3  14  10       78.19      102.79     35.58 o 
  -2  14  10      337.94      330.04     28.49 o 
  -1  14  10      472.91      496.86     35.11 o 
   0  14  10      574.89      559.60     32.77 o 
   1  14  10     1662.03     1588.02     70.05 o 
   2  14  10      778.26      748.23     51.89 o 
   3  14  10      409.60      432.59     30.37 o 
   4  14  10      373.77      384.35     24.93 o 
   5  14  10      595.26      622.67     46.45 o 
   6  14  10      565.76      567.32     42.50 o 
   7  14  10     1500.31     1559.65     70.17 o 
  -3  15  10      987.40     1034.82     85.00 o 
  -2  15  10     4599.12     4604.40    175.32 o 
  -1  15  10     5360.20     5190.05    119.06 o 
   0  15  10     2118.38     2112.19     61.20 o 
   1  15  10     2068.24     1957.70     54.43 o 
   2  15  10      716.03      696.70     41.02 o 
   3  15  10       53.05       45.95     16.31 o 
   4  15  10       93.80       91.83     14.95 o 
   5  15  10     2112.94     2200.77     87.47 o 
   6  15  10      335.63      401.28     40.52 o 
   7  15  10      435.08      439.82     39.53 o 
  -2  16  10     1645.21     1663.82     63.93 o 
  -1  16  10     1352.11     1242.43     48.65 o 
   0  16  10      524.38      587.74     35.03 o 
   1  16  10      429.36      384.48     43.56 o 
   2  16  10     3750.50     3771.60    109.66 o 
   3  16  10     2595.51     2567.56     81.31 o 
   4  16  10       74.61       95.76     16.03 o 
   5  16  10      578.86      578.36     30.37 o 
   6  16  10       11.21       21.74     15.81 o 
   0  17  10        8.86        8.90     13.51 o 
   1  17  10     1950.53     1968.83    109.71 o 
   2  17  10     4906.60     4923.06    195.70 o 
   3  17  10     1389.93     1435.11     85.99 o 
   4  17  10       17.32       42.50     20.76 o 
   0  -8  11      501.80      512.93     28.21 o 
   1  -8  11       17.12       15.22      9.95 o 
   2  -8  11      276.82      274.85     38.08 o 
   3  -8  11      116.52      132.73     29.55 o 
   4  -8  11     1942.33     1955.26     91.89 o 
  -2  -7  11        3.13       -5.79     11.59 o 
  -1  -7  11       18.46        9.65     10.06 o 
   0  -7  11       31.68       22.10     11.11 o 
   1  -7  11        1.43       -4.87      9.74 o 
   2  -7  11       63.22       44.92     20.65 o 
   3  -7  11     5720.62     5992.78    179.25 o 
   4  -7  11     5908.72     6273.54    150.09 o 
   5  -7  11      456.90      457.86     39.92 o 
  -3  -6  11       67.22       89.57     18.81 o 
  -2  -6  11      333.82      290.71     23.20 o 
  -1  -6  11      356.55      299.81     24.25 o 
   0  -6  11      411.87      416.76     27.44 o 
   1  -6  11     1507.24     1609.99     48.74 o 
   2  -6  11        1.48       -5.37     10.74 o 
   3  -6  11      690.80      714.14     61.39 o 
   4  -6  11        4.14       16.20     16.68 o 
   5  -6  11      369.74      378.97     39.01 o 
   6  -6  11      139.87      168.89     52.88 o 
  -4  -5  11     1622.07     1794.16     60.84 o 
  -3  -5  11     2985.57     2946.95     71.07 o 
  -2  -5  11        8.19       22.21     11.00 o 
  -1  -5  11      245.70      216.15     20.35 o 
   0  -5  11      412.55      434.45     45.22 o 
   1  -5  11      978.88      950.82     35.48 o 
   2  -5  11      115.52       94.33     14.26 o 
   3  -5  11     1189.64     1237.17     51.28 o 
   4  -5  11      426.52      473.89     37.62 o 
   5  -5  11      305.98      255.82     28.93 o 
   6  -5  11      240.71      235.94     86.98 o 
   7  -5  11     4012.20     4350.92    139.02 o 
  -4  -4  11     2441.16     2510.92     75.75 o 
  -3  -4  11        7.94        5.68     10.69 o 
  -2  -4  11     5899.94     5990.05    116.45 o 
  -1  -4  11     4169.69     4263.56     89.55 o 
   0  -4  11     1115.79     1099.83     37.94 o 
   1  -4  11     1265.12     1207.67     35.12 o 
   2  -4  11       46.82       60.24     12.57 o 
   3  -4  11      361.51      342.01     29.84 o 
   4  -4  11     1303.31     1222.34     74.15 o 
   5  -4  11     2734.54     2764.81    118.60 o 
   6  -4  11      223.97      176.60     24.38 o 
   7  -4  11      850.49      861.37     37.36 o 
   8  -4  11       39.67       30.35     11.92 o 
  -5  -3  11      184.94      187.17     31.13 o 
  -4  -3  11      184.63      158.48     19.15 o 
  -3  -3  11     3600.39     3607.54     80.81 o 
  -2  -3  11     2861.83     2751.43     60.34 o 
  -1  -3  11     1535.61     1610.66     47.09 o 
   0  -3  11     2512.25     2452.18     60.27 o 
   1  -3  11      449.06      436.60     23.27 o 
   2  -3  11      720.83      716.61     28.50 o 
   3  -3  11     1100.94     1057.65     47.12 o 
   4  -3  11      628.61      582.35     32.10 o 
   5  -3  11      454.42      430.22     31.98 o 
   6  -3  11      616.08      580.57     31.00 o 
   7  -3  11     1522.52     1525.92     46.58 o 
   8  -3  11      544.72      521.22     31.66 o 
  -5  -2  11       99.32       77.19     17.44 o 
  -4  -2  11     1337.50     1260.41     42.76 o 
  -3  -2  11       50.71       30.19     10.73 o 
  -2  -2  11     1035.85     1057.84     33.60 o 
  -1  -2  11      124.63      159.83     15.17 o 
   0  -2  11     1659.08     1680.79     41.78 o 
   1  -2  11      997.91      966.76     44.59 o 
   2  -2  11     9101.67     9085.44    127.25 o 
   3  -2  11     3158.18     3109.74     71.32 o 
   4  -2  11     2988.31     2959.72     68.98 o 
   5  -2  11       44.35       34.41     13.02 o 
   6  -2  11     2356.96     2396.66     58.86 o 
   7  -2  11      616.37      699.84     33.05 o 
   8  -2  11      938.33      897.81     33.56 o 
   9  -2  11      975.06     1018.77     50.84 o 
  -5  -1  11     2258.28     2332.84     72.90 o 
  -4  -1  11      177.70      201.81     20.26 o 
  -3  -1  11     4410.04     4333.40    107.87 o 
  -2  -1  11     2892.56     2859.33     60.57 o 
  -1  -1  11       42.47       32.39      8.80 o 
   0  -1  11      128.65      151.15     14.41 o 
   1  -1  11     4269.98     4477.91     81.62 o 
   2  -1  11     5787.99     5875.18     81.53 o 
   3  -1  11     6076.23     5985.68    113.57 o 
   4  -1  11     4928.47     4746.58     94.79 o 
   5  -1  11      573.09      492.04     31.40 o 
   6  -1  11      564.25      558.50     28.69 o 
   7  -1  11        2.26       -4.25      8.49 o 
   8  -1  11     1108.92     1181.25     37.57 o 
   9  -1  11      445.67      430.51     29.25 o 
  -6   0  11     1405.22     1463.30     98.42 o 
  -5   0  11     1763.59     1767.94     53.77 o 
  -4   0  11      263.41      237.74     19.55 o 
  -3   0  11     3208.50     3193.64     84.09 o 
  -2   0  11      244.78      219.93     19.42 o 
  -1   0  11       24.80       21.25      7.47 o 
   0   0  11     4103.46     3967.63     60.35 o 
   1   0  11       14.19       22.83      6.31 o 
   2   0  11      792.16      818.33     22.01 o 
   3   0  11      110.68      125.86     14.77 o 
   4   0  11      370.67      382.67     23.41 o 
   5   0  11     4080.49     3879.52     77.75 o 
   6   0  11     5148.54     5191.87     98.17 o 
   7   0  11     1625.58     1545.47     45.46 o 
   8   0  11     1537.33     1602.15     43.31 o 
   9   0  11       81.79       87.16     16.27 o 
  -6   1  11     1377.23     1351.23     56.47 o 
  -5   1  11     1012.05     1036.02     42.24 o 
  -4   1  11       18.83       22.63     10.19 o 
  -3   1  11      292.50      273.81     21.95 o 
  -2   1  11       84.24       68.55     10.02 o 
  -1   1  11     4327.73     4290.24     70.70 o 
   0   1  11     3402.67     3369.62     49.48 o 
   1   1  11    23057.80    22889.69    247.85 o 
   2   1  11    12061.25    11914.44    145.58 o 
   3   1  11     1807.49     1758.35     46.56 o 
   4   1  11     2801.49     2855.71     63.38 o 
   5   1  11     1106.24     1170.12     34.30 o 
   6   1  11      876.72      987.39     56.61 o 
   7   1  11     3960.53     3767.95     74.01 o 
   8   1  11      531.80      551.49     24.54 o 
   9   1  11     1058.44      988.51     31.64 o 
  10   1  11     1038.72     1087.21     80.06 o 
  -6   2  11       14.07        8.06     13.22 o 
  -5   2  11       54.27       81.39     15.95 o 
  -4   2  11      123.67       94.87     13.49 o 
  -3   2  11      723.13      716.06     29.86 o 
  -2   2  11    12188.52    12323.19    168.31 o 
  -1   2  11     5243.20     5220.34     74.78 o 
   0   2  11      653.94      678.62     18.41 o 
   1   2  11     6410.03     6444.41     80.37 o 
   2   2  11        3.69        2.87      4.25 o 
   3   2  11       86.70      124.33     22.68 o 
   4   2  11        8.07        8.56     12.73 o 
   5   2  11     5544.08     5305.70     96.10 o 
   6   2  11     2738.89     2803.57     66.06 o 
   7   2  11      152.43      137.41     12.99 o 
   8   2  11      471.98      451.99     27.25 o 
   9   2  11     1150.87     1202.20     52.73 o 
  10   2  11      295.79      314.30     47.44 o 
  -6   3  11     2065.96     2239.63     65.36 o 
  -5   3  11      967.01      975.30     41.09 o 
  -4   3  11        0.07       -1.48      8.20 o 
  -3   3  11     2671.56     2598.27     58.03 o 
  -2   3  11     6716.27     6873.54    103.70 o 
  -1   3  11        0.02        5.66      5.60 o 
   0   3  11      868.98      865.22     24.70 o 
   1   3  11      376.70      375.85     16.11 o 
   2   3  11       29.79       24.55      4.91 o 
   3   3  11     3582.72     3691.33     78.75 o 
   4   3  11     2676.11     2565.72     78.34 o 
   5   3  11    22393.08    21616.28    329.05 o 
   6   3  11     9210.74     8896.47    165.04 o 
   7   3  11      371.32      337.93     15.85 o 
   8   3  11        1.20       -2.49      8.27 o 
   9   3  11       20.20       40.52     14.63 o 
  10   3  11       99.65      117.62     29.65 o 
  -6   4  11     1485.13     1513.20     55.06 o 
  -5   4  11       17.32       17.05     12.37 o 
  -4   4  11      828.92      829.14     33.60 o 
  -3   4  11      130.29      132.05     14.97 o 
  -2   4  11     3623.07     3833.16     66.56 o 
  -1   4  11     2845.52     2890.18     45.00 o 
   0   4  11      385.48      429.83     15.81 o 
   1   4  11        9.81       15.98      4.72 o 
   2   4  11    16524.62    16405.62    191.68 o 
   3   4  11     1671.80     1656.04     36.32 o 
   4   4  11     5204.77     5137.66     90.07 o 
   5   4  11    10304.67    10227.93    157.92 o 
   6   4  11     1523.90     1488.59     32.44 o 
   7   4  11      915.77      871.24     31.48 o 
   8   4  11     2128.78     2027.82     54.16 o 
   9   4  11     2103.39     2115.86     69.85 o 
  10   4  11      219.46      259.94     40.52 o 
  -6   5  11      158.67      160.74     21.58 o 
  -5   5  11      252.47      242.64     31.81 o 
  -4   5  11     2542.24     2481.01     58.81 o 
  -3   5  11     3355.84     3522.02     78.83 o 
  -2   5  11    11311.39    11628.37    147.25 o 
  -1   5  11      125.81      133.80      9.88 o 
   0   5  11      843.33      854.85     20.61 o 
   1   5  11     4569.70     4563.91     63.51 o 
   2   5  11    10025.59     9942.52    131.80 o 
   3   5  11      182.38      183.42     14.43 o 
   4   5  11      229.33      255.51     15.41 o 
   5   5  11      809.14      747.90     18.71 o 
   6   5  11       21.46       24.85      9.49 o 
   7   5  11     1952.37     1847.22     48.07 o 
   8   5  11     6124.50     5978.36    118.86 o 
   9   5  11     5394.90     5545.02    138.70 o 
  10   5  11     1509.84     1522.09     83.02 o 
  -6   6  11      163.27      155.73     23.50 o 
  -5   6  11       34.20       33.82     13.85 o 
  -4   6  11      280.62      247.07     23.22 o 
  -3   6  11     5796.41     5938.17     97.84 o 
  -2   6  11     2922.59     2939.16     50.70 o 
  -1   6  11     2222.99     2162.42     39.16 o 
   0   6  11     2495.92     2424.35     37.81 o 
   1   6  11      979.24      968.92     24.36 o 
   2   6  11     7206.03     6885.26    107.70 o 
   3   6  11     2127.77     2124.73     46.68 o 
   4   6  11     2463.44     2443.92     44.04 o 
   5   6  11       11.46       13.18      3.55 o 
   6   6  11     4856.69     4862.70    117.69 o 
   7   6  11      680.28      690.57     31.24 o 
   8   6  11     1032.15      988.84     35.53 o 
   9   6  11      374.60      348.39     26.53 o 
  -6   7  11       91.88       92.57     24.34 o 
  -5   7  11     1864.52     1841.36     65.90 o 
  -4   7  11       68.48       96.75     14.44 o 
  -3   7  11      756.60      736.25     52.57 o 
  -2   7  11      827.18      788.91     24.24 o 
  -1   7  11     4965.35     4960.55     77.07 o 
   0   7  11     6728.62     6886.63     90.74 o 
   1   7  11    29130.65    28648.27    349.08 o 
   2   7  11    16889.27    16776.75    229.37 o 
   3   7  11      419.34      434.61     19.29 o 
   4   7  11     3037.69     2966.00     49.84 o 
   5   7  11     3002.12     2915.66     63.46 o 
   6   7  11     2671.07     2683.97     71.82 o 
   7   7  11      145.82      123.06     14.63 o 
   8   7  11       14.22        9.31      7.55 o 
   9   7  11      233.55      187.13     19.23 o 
  10   7  11        1.39       -2.75      9.26 o 
  -6   8  11      356.56      342.96     54.36 o 
  -5   8  11      850.68      815.48     56.60 o 
  -4   8  11       99.97       70.60     14.09 o 
  -3   8  11      135.16      113.45     27.33 o 
  -2   8  11       29.63       35.27      7.81 o 
  -1   8  11       86.84       82.50      9.90 o 
   0   8  11     4047.21     4078.43     64.90 o 
   1   8  11     4976.34     4918.29     80.16 o 
   2   8  11     1304.89     1277.05     30.35 o 
   3   8  11    13651.19    13209.62    183.33 o 
   4   8  11     3196.69     3139.66     72.14 o 
   5   8  11     2247.80     2187.20     51.16 o 
   6   8  11     4224.90     4083.43     83.11 o 
   7   8  11       52.84       39.17     13.84 o 
   8   8  11     1504.23     1580.35     48.27 o 
   9   8  11       28.13       20.36      7.78 o 
  10   8  11      408.57      435.82     27.07 o 
  -5   9  11     1438.70     1475.63     97.85 o 
  -4   9  11       24.35        7.32     15.33 o 
  -3   9  11       47.89       58.15     15.21 o 
  -2   9  11     2758.79     2756.42     59.22 o 
  -1   9  11     1809.60     1872.20     38.75 o 
   0   9  11        2.32       11.00      7.89 o 
   1   9  11      835.05      822.37     23.98 o 
   2   9  11     6545.80     6580.40    100.20 o 
   3   9  11     2925.38     2857.81     45.52 o 
   4   9  11     3180.35     3333.36     98.45 o 
   5   9  11    13553.92    13363.91    232.79 o 
   6   9  11     2783.23     2710.50     58.98 o 
   7   9  11     3372.23     3373.78     82.44 o 
   8   9  11     2493.38     2435.00     63.31 o 
   9   9  11      289.94      334.93     41.51 o 
  -5  10  11     1239.86     1271.04     94.88 o 
  -4  10  11     7867.59     8155.40    216.65 o 
  -3  10  11      808.43      923.22     51.34 o 
  -2  10  11      841.68      767.92     30.65 o 
  -1  10  11       48.56       60.62     20.11 o 
   0  10  11      229.68      241.46     17.84 o 
   1  10  11     1135.34     1089.94     40.58 o 
   2  10  11      889.66      891.00     27.84 o 
   3  10  11     3948.35     3827.16     58.42 o 
   4  10  11     5682.44     5753.51    116.74 o 
   5  10  11     2567.75     2547.16     75.24 o 
   6  10  11     2431.25     2458.53     55.17 o 
   7  10  11     5216.10     5199.81    173.95 o 
   8  10  11      241.63      292.56     29.65 o 
   9  10  11      125.44      148.26     22.73 o 
  -5  11  11     3179.31     3180.47    115.31 o 
  -4  11  11     2364.39     2449.27     95.38 o 
  -3  11  11      308.36      318.05     35.56 o 
  -2  11  11        9.02       14.94     10.07 o 
  -1  11  11      279.44      270.43     23.29 o 
   0  11  11     1461.54     1474.74     46.76 o 
   1  11  11        2.74        4.54     11.56 o 
   2  11  11     6502.47     6404.33    110.42 o 
   3  11  11     2387.85     2330.55     58.87 o 
   4  11  11      200.62      195.13     33.60 o 
   5  11  11     4236.73     4176.69    110.18 o 
   6  11  11     3614.78     3585.15     74.03 o 
   7  11  11      429.98      425.00     34.59 o 
   8  11  11     1466.53     1400.52     64.24 o 
   9  11  11     3114.49     3186.50    115.64 o 
  -4  12  11       65.85       85.33     25.87 o 
  -3  12  11        0.08       -8.90     17.79 o 
  -2  12  11      223.69      241.01     23.83 o 
  -1  12  11     2123.93     2139.69     62.92 o 
   0  12  11     4958.24     4804.86    106.87 o 
   1  12  11       11.76        0.60      7.74 o 
   2  12  11     2495.36     2655.27     90.31 o 
   3  12  11     1068.94     1094.29     37.63 o 
   4  12  11     1263.03     1275.38     39.01 o 
   5  12  11      692.91      689.16     36.02 o 
   6  12  11     3659.19     3772.93     78.00 o 
   7  12  11     2698.91     2749.64    104.77 o 
   8  12  11      902.74      898.43     48.43 o 
  -4  13  11      664.91      731.39     82.03 o 
  -3  13  11       52.48       30.64     27.67 o 
  -2  13  11      777.98      756.95     42.17 o 
  -1  13  11     7448.17     7351.01    153.66 o 
   0  13  11     3360.47     3295.24     82.32 o 
   1  13  11     1175.87     1172.14     40.31 o 
   2  13  11       98.32      108.37     12.37 o 
   3  13  11      319.95      299.59     47.44 o 
   4  13  11      897.36      962.92     39.38 o 
   5  13  11     3223.71     3117.31    124.53 o 
   6  13  11     7447.57     7559.04    247.09 o 
   7  13  11      785.50      907.32     52.38 o 
   8  13  11        1.14        5.93     10.87 o 
  -3  14  11       68.04       61.28     30.64 o 
  -2  14  11       42.93       25.26     13.63 o 
  -1  14  11      176.33      206.36     22.64 o 
   0  14  11      629.21      579.74     34.42 o 
   1  14  11       34.11       51.04     20.59 o 
   2  14  11      507.15      496.11     27.97 o 
   3  14  11     2864.25     2948.42    136.39 o 
   4  14  11     1188.21     1211.29     49.91 o 
   5  14  11      236.39      221.08     20.11 o 
   6  14  11      149.06      108.72     24.71 o 
   7  14  11      129.00      149.24     25.70 o 
  -2  15  11     3828.31     3980.73    102.25 o 
  -1  15  11     5787.68     5934.03    132.94 o 
   0  15  11     1523.61     1487.83     51.47 o 
   1  15  11      136.15      112.90     15.63 o 
   2  15  11      248.24      222.98     26.03 o 
   3  15  11     1232.10     1153.68     49.79 o 
   4  15  11      327.46      290.35     35.58 o 
   5  15  11      308.94      336.25     25.16 o 
   6  15  11        0.23        6.92     14.83 o 
  -1  16  11      765.91      745.40     52.68 o 
   0  16  11      318.29      324.78     32.93 o 
   1  16  11      890.82      924.45     76.10 o 
   2  16  11      309.72      410.17     53.37 o 
   3  16  11      646.81      650.35     63.26 o 
   4  16  11       26.01       71.16     24.71 o 
   5  16  11      321.77      328.62     27.55 o 
   1  17  11     1445.35     1416.72     50.73 o 
   2  17  11     3188.67     3245.80    149.24 o 
   3  17  11     3403.88     3331.79    146.28 o 
   4  17  11       25.33       31.63     21.74 o 
   0  -7  12     1531.13     1556.67     62.91 o 
   1  -7  12      331.57      377.14     43.18 o 
   2  -7  12      988.74     1075.86    134.42 o 
   3  -7  12      536.40      509.90     51.00 o 
   4  -7  12      716.64      721.44     63.25 o 
  -2  -6  12     1340.74     1445.81     59.83 o 
  -1  -6  12     2459.13     2455.60     65.65 o 
   0  -6  12      600.02      565.57     33.20 o 
   1  -6  12      507.93      506.79     36.21 o 
   2  -6  12     1131.64     1242.11     67.42 o 
   3  -6  12       30.24       -2.97     20.61 o 
   4  -6  12     1236.24     1332.24     58.25 o 
   5  -6  12       17.21       33.62     18.27 o 
  -3  -5  12      853.62      914.68     68.83 o 
  -2  -5  12      589.06      539.12     32.37 o 
  -1  -5  12      465.88      518.38     44.65 o 
   0  -5  12      175.40      176.99     19.77 o 
   1  -5  12     2232.03     2286.63     71.04 o 
   2  -5  12       89.58       71.97     22.71 o 
   3  -5  12     3239.59     3229.47     92.38 o 
   4  -5  12     1331.98     1405.08     58.36 o 
   5  -5  12      389.58      414.93     45.49 o 
   6  -5  12     1103.77     1056.08     65.27 o 
  -3  -4  12       22.59       11.09     11.53 o 
  -2  -4  12     2653.28     2703.11     68.88 o 
  -1  -4  12     4806.22     4742.14    100.44 o 
   0  -4  12        0.60       -4.56      9.83 o 
   1  -4  12       62.32       59.25     19.54 o 
   2  -4  12     2890.01     2843.59     82.66 o 
   3  -4  12     2560.94     2693.82     80.74 o 
   4  -4  12        8.52       -2.01     14.44 o 
   5  -4  12      133.68       94.58     24.65 o 
   6  -4  12      300.67      282.69     48.92 o 
   7  -4  12      368.84      367.87     40.60 o 
  -4  -3  12      591.22      545.73     41.04 o 
  -3  -3  12      151.31      132.67     18.04 o 
  -2  -3  12     3114.23     3021.55     90.25 o 
  -1  -3  12      902.70      873.34     37.84 o 
   0  -3  12      182.65      190.83     19.26 o 
   1  -3  12     3099.23     3138.09     64.84 o 
   2  -3  12      128.61      141.78     20.77 o 
   3  -3  12     3394.27     3242.81     90.23 o 
   4  -3  12        0.23       -5.80     11.61 o 
   5  -3  12     3144.85     3069.03    107.71 o 
   6  -3  12      385.41      458.53     34.28 o 
   7  -3  12      496.33      538.13     31.44 o 
   8  -3  12        8.20        1.73     12.48 o 
  -4  -2  12      137.79      164.39     19.38 o 
  -3  -2  12       26.99        6.89     11.12 o 
  -2  -2  12      255.92      235.69     22.28 o 
  -1  -2  12       88.13       88.27     13.13 o 
   0  -2  12      704.29      693.05     41.23 o 
   1  -2  12       15.09       21.89      9.50 o 
   2  -2  12    14193.50    14435.58    401.51 o 
   3  -2  12     8063.86     8340.07    178.57 o 
   4  -2  12        4.53       11.19      9.78 o 
   5  -2  12      265.70      267.03     25.48 o 
   6  -2  12     2113.76     1989.92     63.43 o 
   7  -2  12      853.97     1002.04     37.80 o 
   8  -2  12      328.82      293.91     23.21 o 
  -5  -1  12      289.27      255.64     27.97 o 
  -4  -1  12        2.88       -0.95     10.78 o 
  -3  -1  12       55.72       61.67     12.91 o 
  -2  -1  12      966.43      953.06     33.36 o 
  -1  -1  12       35.62       35.99      9.89 o 
   0  -1  12       91.73       90.29     11.05 o 
   1  -1  12     6881.67     6920.64    152.32 o 
   2  -1  12    13566.24    13846.37    228.22 o 
   3  -1  12     1535.44     1484.17     46.18 o 
   4  -1  12      111.11       88.53     14.14 o 
   5  -1  12     1481.47     1469.72     74.09 o 
   6  -1  12       12.48       11.67      9.93 o 
   7  -1  12     3444.87     3407.32     75.69 o 
   8  -1  12      117.87       79.70     15.17 o 
   9  -1  12     1291.13     1269.64     47.26 o 
  -5   0  12      848.58      955.66     79.00 o 
  -4   0  12     1027.77     1015.12     41.21 o 
  -3   0  12      307.19      307.00     21.80 o 
  -2   0  12      118.64      128.94     14.35 o 
  -1   0  12     1620.42     1634.44     38.35 o 
   0   0  12       37.84       38.58      8.72 o 
   1   0  12      880.22      860.26     23.30 o 
   2   0  12     3893.51     3886.86     84.66 o 
   3   0  12      561.02      563.58     30.64 o 
   4   0  12       92.35      103.62     15.97 o 
   5   0  12     2207.78     2148.65     85.72 o 
   6   0  12    18348.53    19162.80    301.65 o 
   7   0  12     4265.95     4413.90     89.23 o 
   8   0  12       11.70       13.57      9.24 o 
   9   0  12      190.84      209.92     24.60 o 
  -5   1  12     3479.49     3680.71     87.85 o 
  -4   1  12      138.48      147.56     18.97 o 
  -3   1  12     1609.61     1618.40     45.62 o 
  -2   1  12      353.94      358.37     22.83 o 
  -1   1  12       29.88       39.71     10.00 o 
   0   1  12      655.18      589.14     23.61 o 
   1   1  12     3116.32     3106.57     50.13 o 
   2   1  12     4812.76     4832.57     83.59 o 
   3   1  12     1730.07     1677.38     47.01 o 
   4   1  12      467.04      429.18     28.82 o 
   5   1  12     6906.23     6807.79    142.91 o 
   6   1  12     5186.92     5212.70     99.15 o 
   7   1  12       87.04       89.19     17.18 o 
   8   1  12      222.66      291.71     25.48 o 
   9   1  12       58.02       34.13     10.35 o 
  -5   2  12       47.02       56.38     15.33 o 
  -4   2  12     2978.43     3109.23     76.74 o 
  -3   2  12     1956.38     1979.19     50.37 o 
  -2   2  12     2924.85     2949.22     56.70 o 
  -1   2  12     3018.00     2982.47     55.72 o 
   0   2  12      215.04      194.63     12.60 o 
   1   2  12     3508.62     3509.96     54.32 o 
   2   2  12       31.67       24.66      7.93 o 
   3   2  12     4278.94     4171.26     85.02 o 
   4   2  12      156.72      145.53     18.93 o 
   5   2  12      196.43      198.91     19.63 o 
   6   2  12     3020.14     2878.35     75.32 o 
   7   2  12      470.38      456.05     36.01 o 
   8   2  12      224.59      248.04     16.89 o 
   9   2  12     1403.00     1447.85     62.20 o 
  -5   3  12     1182.62     1164.45     46.84 o 
  -4   3  12      131.32      130.97     16.98 o 
  -3   3  12      154.59      136.85     21.11 o 
  -2   3  12     1591.54     1576.96     61.52 o 
  -1   3  12     2554.11     2537.09     50.13 o 
   0   3  12     1127.17     1174.11     25.59 o 
   1   3  12     2993.72     3047.22     48.51 o 
   2   3  12      934.07      957.64     27.87 o 
   3   3  12        0.02       17.36      8.05 o 
   4   3  12     4393.67     4600.93     85.27 o 
   5   3  12    10207.47     9980.98    192.18 o 
   6   3  12     2428.56     2471.66     60.29 o 
   7   3  12      707.76      636.02     25.81 o 
   8   3  12        1.07       10.35     10.14 o 
   9   3  12     2741.50     2776.30     90.16 o 
  -5   4  12       13.89       30.38     14.34 o 
  -4   4  12     3233.38     3430.54     74.21 o 
  -3   4  12      734.48      747.10     46.93 o 
  -2   4  12      147.87      157.51     14.18 o 
  -1   4  12        1.86       15.66      6.79 o 
   0   4  12     3718.19     3782.04     57.97 o 
   1   4  12     1354.51     1352.21     30.22 o 
   2   4  12     5320.29     5345.74    135.47 o 
   3   4  12      505.19      493.75     24.97 o 
   4   4  12     2112.50     2026.02     46.24 o 
   5   4  12     2275.40     2238.91     58.95 o 
   6   4  12     1306.86     1268.09     36.77 o 
   7   4  12     2031.36     1988.62     49.36 o 
   8   4  12      194.91      175.77     17.87 o 
   9   4  12     1425.06     1381.30     45.99 o 
  10   4  12     1642.88     1674.30     93.90 o 
  -5   5  12     1822.23     1729.40     56.94 o 
  -4   5  12     3609.48     3672.68     79.59 o 
  -3   5  12      478.09      499.09     27.48 o 
  -2   5  12     2877.41     2937.65     77.61 o 
  -1   5  12     2490.91     2410.75     43.50 o 
   0   5  12      905.13      884.73     23.43 o 
   1   5  12     1491.18     1472.34     31.64 o 
   2   5  12     4746.18     4623.48     78.65 o 
   3   5  12     1162.55     1175.75     33.44 o 
   4   5  12      670.19      621.82     23.22 o 
   5   5  12        8.68       -1.08      7.58 o 
   6   5  12      269.42      259.64     15.84 o 
   7   5  12        0.31        4.83      8.96 o 
   8   5  12     2358.31     2275.12     71.57 o 
   9   5  12     6090.05     6325.11    128.91 o 
  10   5  12      402.71      455.64     52.38 o 
  -5   6  12      323.08      278.94     35.29 o 
  -4   6  12        3.95        7.75     10.48 o 
  -3   6  12      942.88      994.24     46.56 o 
  -2   6  12     1397.65     1458.06     40.02 o 
  -1   6  12     2186.18     2191.26     73.22 o 
   0   6  12    16526.20    16728.88    215.99 o 
   1   6  12     4580.94     4450.75     76.77 o 
   2   6  12     1150.64     1130.27     29.24 o 
   3   6  12     1607.58     1525.17     39.15 o 
   4   6  12     1914.86     1881.01     48.36 o 
   5   6  12     2857.49     2905.20     50.05 o 
   6   6  12     4327.61     4244.39    108.59 o 
   7   6  12     1334.91     1257.94     46.06 o 
   8   6  12     2480.34     2477.29    116.13 o 
   9   6  12      464.26      495.70     27.13 o 
  10   6  12      632.23      590.34     40.18 o 
  -5   7  12      364.87      405.20     41.92 o 
  -4   7  12        0.36        8.32     11.73 o 
  -3   7  12     1826.60     1952.16     54.80 o 
  -2   7  12      268.13      258.82     18.12 o 
  -1   7  12    14352.05    14294.66    189.55 o 
   0   7  12    10925.22    11003.37    137.34 o 
   1   7  12     2723.32     2665.37     64.07 o 
   2   7  12     1029.86     1022.89     27.46 o 
   3   7  12       51.66       64.21     10.15 o 
   4   7  12      721.53      648.49     22.75 o 
   5   7  12      270.23      266.27     19.77 o 
   6   7  12      896.78      905.92     41.51 o 
   7   7  12       14.81        8.25      8.77 o 
   8   7  12      239.17      244.04     21.63 o 
   9   7  12        3.30        2.72      7.78 o 
  -5   8  12      119.48       36.57     26.69 o 
  -4   8  12     2305.83     2280.21     71.70 o 
  -3   8  12     1387.26     1413.09     45.65 o 
  -2   8  12      192.58      182.49     15.84 o 
  -1   8  12       85.47       74.01     10.47 o 
   0   8  12       70.11       80.95      9.87 o 
   1   8  12       20.64       27.31      7.38 o 
   2   8  12      149.07      132.86     11.48 o 
   3   8  12     8045.41     7980.98    118.95 o 
   4   8  12    14747.20    14600.27    200.22 o 
   5   8  12     2825.75     2762.03     67.42 o 
   6   8  12      214.28      209.90     19.77 o 
   7   8  12        0.31       -0.99      7.59 o 
   8   8  12       35.25       39.32     11.12 o 
   9   8  12       62.50       79.14     14.21 o 
  -5   9  12        2.83       -2.97     21.74 o 
  -4   9  12        8.24       40.09     19.13 o 
  -3   9  12      833.38      829.87     47.07 o 
  -2   9  12        3.80        5.25      9.82 o 
  -1   9  12     3262.33     3454.38     66.10 o 
   0   9  12      489.72      510.08     34.19 o 
   1   9  12     3027.56     2990.66     56.52 o 
   2   9  12      620.69      645.25     21.88 o 
   3   9  12    13304.09    13228.93    185.51 o 
   4   9  12     9694.96     9351.09    177.60 o 
   5   9  12     1965.13     1876.06     51.99 o 
   6   9  12        2.03       -2.03      8.40 o 
   7   9  12      741.03      754.53     31.52 o 
   8   9  12      366.92      336.69     21.84 o 
   9   9  12      406.94      450.58     25.65 o 
  -5  10  12      641.64      663.20     77.09 o 
  -4  10  12     3934.26     4183.71    185.32 o 
  -3  10  12     1179.72     1236.65     61.85 o 
  -2  10  12      597.11      581.66     31.57 o 
  -1  10  12      855.54      879.21     44.16 o 
   0  10  12     2502.59     2486.20     66.74 o 
   1  10  12     1822.91     1813.45     45.99 o 
   2  10  12     1299.65     1332.24     36.56 o 
   3  10  12      396.98      370.89     17.17 o 
   4  10  12      380.83      379.29     25.10 o 
   5  10  12      480.00      475.15     35.82 o 
   6  10  12     1163.93     1138.81     53.37 o 
   7  10  12     6801.51     6737.85    153.58 o 
   8  10  12     3556.03     3585.07     89.86 o 
   9  10  12      524.77      516.92     40.52 o 
  -4  11  12     2207.03     2367.97    105.76 o 
  -3  11  12      721.05      773.89     79.07 o 
  -2  11  12      505.38      546.45     35.26 o 
  -1  11  12        3.05       -2.03     12.59 o 
   0  11  12        5.07        4.77      9.57 o 
   1  11  12      117.19      103.79     14.65 o 
   2  11  12     2132.27     2127.21     49.67 o 
   3  11  12     5540.80     5432.13     83.14 o 
   4  11  12     2117.30     2187.04     72.97 o 
   5  11  12      157.22      125.90     23.72 o 
   6  11  12     2143.24     2162.71     53.47 o 
   7  11  12     3442.54     3596.85     89.76 o 
   8  11  12     1418.20     1437.09     69.19 o 
   9  11  12      180.86      208.55     27.67 o 
  -4  12  12      737.87      631.57     77.09 o 
  -3  12  12      527.42      501.10     66.22 o 
  -2  12  12      107.52       97.49     18.03 o 
  -1  12  12     3740.74     3778.57     94.13 o 
   0  12  12     8533.13     8349.96    168.31 o 
   1  12  12     1100.29     1068.25     39.20 o 
   2  12  12     3745.07     3818.36     85.06 o 
   3  12  12      573.25      579.83     33.82 o 
   4  12  12     2011.42     2009.97     54.42 o 
   5  12  12      985.84     1083.53     79.56 o 
   6  12  12        3.11       -0.49     13.34 o 
   7  12  12       42.81       35.62      9.28 o 
   8  12  12      100.11      100.81     21.74 o 
  -3  13  12      487.75      531.74     69.19 o 
  -2  13  12     1589.87     1510.28     55.36 o 
  -1  13  12     8381.72     8322.35    175.49 o 
   0  13  12     4739.40     4880.99    111.24 o 
   1  13  12      126.21      115.05     15.98 o 
   2  13  12     1592.44     1643.44     46.98 o 
   3  13  12      243.44      232.51     23.92 o 
   4  13  12       33.08       24.15     10.60 o 
   5  13  12        2.48       15.81     16.80 o 
   6  13  12     1536.70     1544.82     79.07 o 
   7  13  12     2551.48     2541.74    101.80 o 
   8  13  12      262.91      271.80     32.62 o 
  -2  14  12      213.98      204.29     25.37 o 
  -1  14  12        0.34       23.09     13.60 o 
   0  14  12      768.54      818.88     55.10 o 
   1  14  12     3128.72     3004.49    117.84 o 
   2  14  12      887.87      871.24     33.89 o 
   3  14  12     3423.35     3389.67     98.67 o 
   4  14  12     6757.93     6814.24    165.80 o 
   5  14  12        5.45       19.37      9.87 o 
   6  14  12     3504.70     3568.01    141.34 o 
   7  14  12      819.93      836.16     54.36 o 
  -2  15  12     1138.44     1227.33     62.76 o 
  -1  15  12     1391.98     1468.45     63.30 o 
   0  15  12     1368.52     1370.55     49.98 o 
   1  15  12      210.97      201.29     20.90 o 
   2  15  12      296.25      238.31     27.93 o 
   3  15  12     4643.08     4776.31    129.85 o 
   4  15  12     1239.37     1198.11     63.75 o 
   5  15  12     1812.69     1907.13     62.76 o 
   6  15  12     1411.60     1367.90     77.09 o 
   0  16  12      204.28      206.30     28.25 o 
   1  16  12     1618.80     1642.87     61.98 o 
   2  16  12        6.85      -10.38     20.76 o 
   3  16  12        7.93       21.74     20.76 o 
   4  16  12     1522.10     1635.75     91.92 o 
   5  16  12      845.39      939.94     66.22 o 
   2  17  12     2331.52     2398.77    124.53 o 
   1  -6  13      342.87      308.62     96.86 o 
   2  -6  13       60.13       27.72     29.16 o 
   3  -6  13      153.43      169.24     33.35 o 
  -1  -5  13      433.57      436.41     30.69 o 
   0  -5  13       21.50       18.09     13.26 o 
   1  -5  13       84.85       74.41     23.34 o 
   2  -5  13      284.66      333.07     41.92 o 
   3  -5  13     1345.14     1341.83     57.57 o 
   4  -5  13      801.29      753.57     48.72 o 
   5  -5  13      418.87      515.69     58.31 o 
  -2  -4  13        0.31       -5.51     11.03 o 
  -1  -4  13      844.43      852.32     39.31 o 
   0  -4  13     1921.40     1877.06     64.47 o 
   1  -4  13      267.24      240.40     35.56 o 
   2  -4  13      356.37      320.88     40.18 o 
   3  -4  13     1520.05     1536.54     68.35 o 
   4  -4  13     1212.70     1234.91     55.46 o 
   5  -4  13      295.35      255.23     37.44 o 
   6  -4  13        1.74       -3.65     16.88 o 
  -3  -3  13      539.13      600.50     47.19 o 
  -2  -3  13     1130.05     1119.54     55.64 o 
  -1  -3  13     6217.68     6283.35    125.16 o 
   0  -3  13      951.83      933.53     42.03 o 
   1  -3  13      501.35      497.86     48.22 o 
   2  -3  13      381.82      416.68     58.34 o 
   3  -3  13       19.64        2.54     12.94 o 
   4  -3  13      123.64      129.90     22.68 o 
   5  -3  13      110.36       39.45     20.93 o 
   6  -3  13      381.74      351.70     39.89 o 
   7  -3  13      773.50      773.07     58.87 o 
  -3  -2  13       60.94       62.47     15.69 o 
  -2  -2  13     3753.56     3721.92     86.40 o 
  -1  -2  13      610.29      643.70     35.75 o 
   0  -2  13     2525.66     2619.48     67.20 o 
   1  -2  13     3565.89     3581.49     95.51 o 
   2  -2  13     3360.57     3524.54    244.15 o 
   3  -2  13     4210.81     4123.45    106.80 o 
   4  -2  13     2429.62     2357.34    113.67 o 
   5  -2  13      422.67      385.87     40.74 o 
   6  -2  13     1327.97     1390.79     53.76 o 
   7  -2  13      900.22     1017.73     46.19 o 
  -4  -1  13      408.89      347.92     32.62 o 
  -3  -1  13      918.29      912.49     40.94 o 
  -2  -1  13      233.77      247.23     20.89 o 
  -1  -1  13      766.38      815.70     36.79 o 
   0  -1  13       31.65       26.39     10.34 o 
   1  -1  13      113.42      104.16     19.12 o 
   2  -1  13     4739.48     4760.58    196.94 o 
   3  -1  13     4662.15     4649.83    211.56 o 
   4  -1  13       55.46       63.48     16.31 o 
   5  -1  13     1484.12     1565.93     55.61 o 
   6  -1  13     2167.98     2149.12     74.45 o 
   7  -1  13      769.37      767.61     33.99 o 
   8  -1  13        2.96       -4.72     11.10 o 
  -4   0  13     1642.52     1755.45     63.06 o 
  -3   0  13      663.03      660.25     37.31 o 
  -2   0  13      344.31      322.14     22.83 o 
  -1   0  13      731.70      747.01     36.12 o 
   0   0  13     6907.64     7052.69    138.09 o 
   1   0  13       33.90       20.90     13.48 o 
   2   0  13     4075.71     4146.30     86.86 o 
   3   0  13      204.82      201.42     19.86 o 
   4   0  13     5790.57     5380.82    125.07 o 
   5   0  13     5336.38     5551.97    264.80 o 
   6   0  13     6985.47     6810.98    251.86 o 
   7   0  13     1388.58     1426.49     63.20 o 
   8   0  13       54.22       61.26     14.69 o 
  -4   1  13        6.60       15.62     13.25 o 
  -3   1  13     3629.39     3684.02     78.44 o 
  -2   1  13     1962.82     1982.28     53.91 o 
  -1   1  13     1788.30     1757.91     45.61 o 
   0   1  13      417.55      404.44     25.73 o 
   1   1  13     4680.10     4823.29     96.14 o 
   2   1  13      241.61      234.88     18.64 o 
   3   1  13     2154.03     2131.40     84.60 o 
   4   1  13       79.05       55.13     13.83 o 
   5   1  13      175.05      204.00     22.35 o 
   6   1  13     3614.08     3615.32     91.08 o 
   7   1  13      689.97      806.87     31.87 o 
   8   1  13      524.48      482.14     31.49 o 
   9   1  13      658.90      698.60     40.03 o 
  -5   2  13      134.16      184.20     22.92 o 
  -4   2  13     2442.20     2328.29     66.30 o 
  -3   2  13     5087.29     5102.83     99.94 o 
  -2   2  13      263.06      280.12     23.76 o 
  -1   2  13      952.80      973.16     32.44 o 
   0   2  13     4350.71     4279.71     89.10 o 
   1   2  13       38.12       32.11      9.34 o 
   2   2  13     3893.98     3805.40     71.01 o 
   3   2  13      167.02      195.26     20.71 o 
   4   2  13     4190.25     4193.89    119.33 o 
   5   2  13      142.20      138.08     18.28 o 
   6   2  13      506.00      509.62     26.80 o 
   7   2  13      667.57      674.66     28.57 o 
   8   2  13     2540.98     2621.69     66.05 o 
   9   2  13     2843.72     2891.97    137.38 o 
  -5   3  13       39.25       24.84     14.16 o 
  -4   3  13      694.22      690.59     39.11 o 
  -3   3  13      544.15      534.81     29.80 o 
  -2   3  13      567.36      533.76     26.61 o 
  -1   3  13     6322.04     6477.57    182.75 o 
   0   3  13      328.49      359.47     32.81 o 
   1   3  13    10465.87    10731.78    202.82 o 
   2   3  13      576.61      583.34     24.32 o 
   3   3  13     5302.87     5116.75    199.66 o 
   4   3  13     1768.00     1794.34     55.31 o 
   5   3  13       66.10       48.27     21.86 o 
   6   3  13      491.33      497.79     24.49 o 
   7   3  13      567.03      625.50     28.22 o 
   8   3  13       69.03       56.00      9.65 o 
   9   3  13      368.53      346.92     49.42 o 
  -5   4  13       43.97       49.40     19.34 o 
  -4   4  13      141.77      177.72     24.85 o 
  -3   4  13      324.49      391.02     27.90 o 
  -2   4  13      469.07      513.61     27.61 o 
  -1   4  13       23.44       28.45     10.97 o 
   0   4  13    18735.65    19215.42    271.29 o 
   1   4  13    16042.59    16319.64    233.07 o 
   2   4  13      932.28      898.81     32.78 o 
   3   4  13     1554.59     1466.28     97.27 o 
   4   4  13     4058.92     3975.56     77.83 o 
   5   4  13     1067.19      990.52     37.90 o 
   6   4  13      421.25      428.62     21.58 o 
   7   4  13     3482.90     3535.97     77.64 o 
   8   4  13     3852.86     3821.93    108.63 o 
   9   4  13      759.09      714.59     67.21 o 
  -5   5  13       31.16       12.73     17.11 o 
  -4   5  13     1329.17     1330.08     67.31 o 
  -3   5  13      564.83      666.42     42.06 o 
  -2   5  13        0.49       10.40      9.17 o 
  -1   5  13     2852.04     2822.63     77.59 o 
   0   5  13     2162.29     2088.58     47.81 o 
   1   5  13      142.14      161.63     19.62 o 
   2   5  13      362.53      366.49     22.54 o 
   3   5  13     3821.35     3750.77     75.71 o 
   4   5  13     3540.26     3388.43     68.77 o 
   5   5  13    14575.52    14383.39    364.66 o 
   6   5  13      170.33      158.04     13.44 o 
   7   5  13     2685.89     2867.75    216.95 o 
   8   5  13      806.10      744.19     38.97 o 
   9   5  13       19.73       -1.98     18.78 o 
  -5   6  13        8.99       -7.51     15.01 o 
  -4   6  13      392.93      406.47     59.80 o 
  -3   6  13      289.67      276.65     24.12 o 
  -2   6  13      142.23      133.62     23.97 o 
  -1   6  13     1093.37     1109.23     41.66 o 
   0   6  13    10133.51    10225.98    155.47 o 
   1   6  13     2989.19     3042.54     59.75 o 
   2   6  13      230.37      245.83     26.26 o 
   3   6  13     1521.72     1498.70     50.57 o 
   4   6  13    19914.71    19514.32    298.59 o 
   5   6  13     6853.05     6878.53    168.32 o 
   6   6  13        1.88        4.90      3.78 o 
   7   6  13      114.05      134.54     18.43 o 
   8   6  13       72.27       73.30     19.77 o 
   9   6  13      665.65      539.65     54.36 o 
  -5   7  13      193.08      160.77     32.62 o 
  -4   7  13      304.52      356.05     38.75 o 
  -3   7  13      546.64      610.04     34.82 o 
  -2   7  13        8.04       18.36      9.68 o 
  -1   7  13     2548.59     2572.21     55.07 o 
   0   7  13     4669.44     4674.86     75.63 o 
   1   7  13        8.17       18.85      7.43 o 
   2   7  13      130.09      133.35     13.85 o 
   3   7  13     2265.01     2200.05     45.64 o 
   4   7  13       57.71       32.92      9.09 o 
   5   7  13     1222.25     1237.74     70.19 o 
   6   7  13      243.36      240.81     19.79 o 
   7   7  13      303.30      301.14     25.33 o 
   8   7  13     1740.17     1778.46     60.61 o 
   9   7  13     2198.63     2277.20    106.74 o 
  -4   8  13      502.14      515.41     46.47 o 
  -3   8  13     3817.11     3897.07     88.86 o 
  -2   8  13      710.69      784.17     33.94 o 
  -1   8  13      834.11      814.71     29.63 o 
   0   8  13      561.19      587.06     24.84 o 
   1   8  13       26.22       15.96      7.47 o 
   2   8  13       17.27        5.88      6.36 o 
   3   8  13     5772.38     5578.03     90.22 o 
   4   8  13    15168.25    15073.81    253.65 o 
   5   8  13     1393.88     1299.85     42.69 o 
   6   8  13     1165.70     1119.65     43.48 o 
   7   8  13      545.98      567.87     31.82 o 
   8   8  13     4938.54     5039.06    126.73 o 
   9   8  13      745.93      786.12     38.42 o 
  -4   9  13       10.02        5.07     16.60 o 
  -3   9  13     1022.87     1030.14     49.48 o 
  -2   9  13        4.34        7.91     13.98 o 
  -1   9  13      619.79      600.90     37.23 o 
   0   9  13      333.61      317.77     21.37 o 
   1   9  13     1122.06     1088.08     46.84 o 
   2   9  13     1647.23     1735.73     39.63 o 
   3   9  13    15268.77    15272.46    236.99 o 
   4   9  13     4988.62     4992.69     90.67 o 
   5   9  13      186.06      185.36     18.50 o 
   6   9  13        8.38       28.66     16.80 o 
   7   9  13      556.17      585.56     29.83 o 
   8   9  13      209.49      226.68     21.10 o 
   9   9  13      170.63      174.48     26.19 o 
  -4  10  13      212.84      292.84     38.42 o 
  -3  10  13       58.33       73.26     22.64 o 
  -2  10  13     1108.27     1114.88     82.03 o 
  -1  10  13      195.32      201.26     22.38 o 
   0  10  13      845.30      788.86     35.20 o 
   1  10  13     2267.45     2234.53     62.10 o 
   2  10  13        0.69        2.07      6.83 o 
   3  10  13      310.30      279.57     16.39 o 
   4  10  13      493.03      475.82     29.53 o 
   5  10  13     1120.18     1113.93     40.06 o 
   6  10  13      129.71      133.43     25.70 o 
   7  10  13     6281.55     6401.62    151.16 o 
   8  10  13     7053.80     7158.46    165.90 o 
   9  10  13      110.59      124.41     15.89 o 
  -4  11  13     2029.33     2077.54     90.50 o 
  -3  11  13     2163.80     2308.83    131.45 o 
  -2  11  13       52.68       19.77     23.72 o 
  -1  11  13      455.14      461.70     32.45 o 
   0  11  13      260.50      251.75     23.49 o 
   1  11  13      613.93      642.79     32.20 o 
   2  11  13      274.10      285.34     22.06 o 
   3  11  13       21.48       28.90      8.13 o 
   4  11  13      367.77      330.54     23.11 o 
   5  11  13     2002.64     1923.09    150.73 o 
   6  11  13     1254.44     1143.54     66.22 o 
   7  11  13     7187.26     7174.63    201.13 o 
   8  11  13     1232.11     1195.31     42.91 o 
  -3  12  13     1010.87     1257.20     95.87 o 
  -2  12  13     6098.48     6308.76    252.03 o 
  -1  12  13     7930.54     8231.49    171.69 o 
   0  12  13     1658.56     1741.69     56.05 o 
   1  12  13      978.83     1020.25     48.75 o 
   2  12  13      128.46      142.16     15.92 o 
   3  12  13      296.74      298.57     17.65 o 
   4  12  13     2102.05     2093.04     68.39 o 
   5  12  13     1729.27     1797.91     93.89 o 
   6  12  13        3.79       -7.41     14.83 o 
   7  12  13        1.60       -3.66      7.31 o 
   8  12  13      366.30      352.01     40.03 o 
  -3  13  13     1022.72     1094.12     89.94 o 
  -2  13  13     1741.42     1617.96    104.77 o 
  -1  13  13      542.61      586.99     44.29 o 
   0  13  13      734.48      780.41     38.37 o 
   1  13  13      163.22      155.81     18.81 o 
   2  13  13     2275.46     2188.17     59.33 o 
   3  13  13     2228.02     2209.54     74.72 o 
   4  13  13       85.47       97.32     16.81 o 
   5  13  13      119.33      111.65     17.10 o 
   6  13  13      259.13      232.27     35.58 o 
   7  13  13      271.40      304.42     38.55 o 
  -2  14  13      981.20     1273.02     92.91 o 
  -1  14  13       30.58       11.12     12.49 o 
   0  14  13       88.04      113.06     18.34 o 
   1  14  13     2140.92     2129.43     84.21 o 
   2  14  13     5373.13     5455.59    129.48 o 
   3  14  13     2988.59     3036.36     93.67 o 
   4  14  13      530.87      546.94     35.58 o 
   5  14  13       65.64       81.07     15.62 o 
   6  14  13      771.95      785.75     57.33 o 
   7  14  13       38.68       58.31     20.76 o 
  -1  15  13      317.61      306.35     28.84 o 
   0  15  13       33.18       32.18     14.07 o 
   1  15  13     1625.63     1610.49     65.05 o 
   2  15  13     2169.11     1981.34    114.16 o 
   3  15  13      679.75      541.63     60.29 o 
   4  15  13      403.48      465.52     54.36 o 
   5  15  13      124.93      118.60     30.64 o 
   6  15  13     1251.48     1367.90     81.05 o 
   1  16  13      429.88      486.97     37.84 o 
   2  16  13     2151.15     2147.72    118.60 o 
   3  16  13      235.42      287.62     46.45 o 
   4  16  13       67.03       63.26     27.67 o 
   0  -4  14     1226.49     1200.23     90.44 o 
   1  -4  14       96.19       89.95     43.49 o 
   2  -4  14      117.26      122.98     28.42 o 
   3  -4  14     3650.73     3627.56    102.62 o 
   4  -4  14     4056.42     4296.04    116.58 o 
   5  -4  14       24.88       20.46     22.25 o 
  -1  -3  14      928.56      888.89     47.53 o 
   0  -3  14        0.20       -3.46     17.47 o 
   1  -3  14     1235.77     1427.72     72.33 o 
   2  -3  14       43.05       32.21     15.74 o 
   3  -3  14     1911.69     1862.78     96.28 o 
   4  -3  14      137.99       99.81     24.93 o 
   5  -3  14     2008.75     2052.11    241.16 o 
   6  -3  14      760.17      922.14     79.56 o 
  -2  -2  14      252.90      240.65     24.02 o 
  -1  -2  14        2.92       -6.01     13.42 o 
   0  -2  14     1803.71     1835.14     89.94 o 
   1  -2  14     2126.04     2118.80     89.64 o 
   2  -2  14      461.97      437.87     35.34 o 
   3  -2  14     2318.01     2254.84     74.04 o 
   4  -2  14     2727.45     3151.56    360.75 o 
   5  -2  14      212.78      235.67     34.19 o 
   6  -2  14       10.73       37.32     19.91 o 
   7  -2  14     2242.98     2391.77    149.74 o 
  -3  -1  14      139.32      143.72     19.74 o 
  -2  -1  14     1173.47     1258.59     47.83 o 
  -1  -1  14      591.31      616.70     41.10 o 
   0  -1  14       14.61        1.58     15.71 o 
   1  -1  14       10.55        1.95     12.51 o 
   2  -1  14      791.27      854.67     47.69 o 
   3  -1  14     1323.45     1383.34     54.97 o 
   4  -1  14     1025.04      906.48     56.57 o 
   5  -1  14     3291.31     3654.68    262.94 o 
   6  -1  14      999.72     1030.35     48.07 o 
   7  -1  14      431.94      375.53     32.20 o 
  -3   0  14      410.16      401.81     30.70 o 
  -2   0  14     1632.49     1627.05     60.44 o 
  -1   0  14       74.39       86.88     17.73 o 
   0   0  14      159.36      164.00     22.65 o 
   1   0  14       16.96        5.52     11.38 o 
   2   0  14      832.66      827.46     44.06 o 
   3   0  14       69.83       43.47     12.14 o 
   4   0  14     3996.33     4017.67    270.46 o 
   5   0  14     3453.75     3502.32     93.83 o 
   6   0  14      611.11      611.69     39.22 o 
   7   0  14      862.03      884.24     48.07 o 
   8   0  14      543.96      544.13     36.33 o 
  -3   1  14        0.41       -1.40     12.06 o 
  -2   1  14     1052.37     1069.32     57.31 o 
  -1   1  14      210.01      252.78     79.56 o 
   0   1  14       28.37       23.03     12.30 o 
   1   1  14       85.30      117.46     19.56 o 
   2   1  14      730.37      787.29     33.67 o 
   3   1  14      103.18       71.56     13.32 o 
   4   1  14      152.29      180.39     22.76 o 
   5   1  14      647.34      628.73     38.86 o 
   6   1  14     2530.54     2502.34     73.20 o 
   7   1  14      582.10      586.94     34.97 o 
   8   1  14     1445.39     1526.50     53.59 o 
  -4   2  14       23.64       18.81     16.30 o 
  -3   2  14     2487.14     2553.13     80.11 o 
  -2   2  14     4595.90     4564.98    139.01 o 
  -1   2  14      953.34      941.13     73.34 o 
   0   2  14      546.49      508.13     39.40 o 
   1   2  14       54.44       30.63     13.67 o 
   2   2  14      795.08      817.76     39.47 o 
   3   2  14     2761.09     2716.70     63.64 o 
   4   2  14     1808.77     1699.56     57.21 o 
   5   2  14       13.22       -4.17     10.49 o 
   6   2  14      100.34      120.23     18.98 o 
   7   2  14      827.76      844.99     32.96 o 
   8   2  14     5368.17     5698.15    126.23 o 
  -4   3  14      780.57      668.36     55.16 o 
  -3   3  14     6079.38     5884.80    489.74 o 
  -2   3  14      605.98      662.93     53.19 o 
  -1   3  14     1204.08     1222.65     48.80 o 
   0   3  14     1100.84     1219.33     48.19 o 
   1   3  14     1161.58     1200.85     39.55 o 
   2   3  14     1966.29     1950.73     46.15 o 
   3   3  14      248.06      228.42     23.68 o 
   4   3  14      177.75      194.26     44.62 o 
   5   3  14     1433.66     1308.22     72.36 o 
   6   3  14      676.85      704.76     35.28 o 
   7   3  14       44.19       16.43      8.90 o 
   8   3  14       17.42       41.13     18.08 o 
   9   3  14        4.79       -6.92     21.74 o 
  -4   4  14      376.09      348.28     40.95 o 
  -3   4  14      256.37      312.75     43.98 o 
  -2   4  14     1621.81     1673.14     59.61 o 
  -1   4  14     1383.91     1410.08     63.06 o 
   0   4  14     2246.30     2398.48     71.32 o 
   1   4  14    10175.67    10246.57    157.32 o 
   2   4  14     5645.45     5690.76    107.10 o 
   3   4  14      244.55      230.26     18.64 o 
   4   4  14       43.66       56.96     15.76 o 
   5   4  14      105.53      120.46     20.30 o 
   6   4  14      112.99      126.15     18.55 o 
   7   4  14     1075.30     1084.55     33.77 o 
   8   4  14     1678.91     1482.55     87.96 o 
   9   4  14        0.02       -2.97     20.76 o 
  -4   5  14      129.51      113.07     44.97 o 
  -3   5  14     2468.26     2461.02    130.46 o 
  -2   5  14      423.98      481.97     35.48 o 
  -1   5  14      971.41     1086.45     48.40 o 
   0   5  14     1525.75     1479.66     44.53 o 
   1   5  14     5520.83     5556.99     95.64 o 
   2   5  14       96.23       93.81     13.33 o 
   3   5  14     4055.89     3942.75     71.13 o 
   4   5  14     5239.32     5060.63    124.44 o 
   5   5  14     4225.39     4131.43     96.55 o 
   6   5  14      945.99      936.22     35.88 o 
   7   5  14      532.98      562.53     21.60 o 
   8   5  14      701.80      730.95     44.66 o 
   9   5  14      233.44      210.52     37.56 o 
  -4   6  14     1677.07     1748.72     79.66 o 
  -3   6  14      178.92      141.00     27.15 o 
  -2   6  14     5740.98     6031.16    138.62 o 
  -1   6  14      444.52      449.58     32.75 o 
   0   6  14      137.86      127.24     14.34 o 
   1   6  14     1347.54     1426.19     42.14 o 
   2   6  14     3311.81     3316.78     63.28 o 
   3   6  14     1074.53     1048.09     30.56 o 
   4   6  14     4991.81     4924.22     93.66 o 
   5   6  14     5786.62     5715.52    122.07 o 
   6   6  14      554.69      554.48     26.00 o 
   7   6  14      741.77      736.92     34.69 o 
   8   6  14      278.75      280.90     30.64 o 
   9   6  14        3.37        9.88     18.78 o 
  -4   7  14     1485.90     1643.45     76.53 o 
  -3   7  14       31.11       18.04     13.50 o 
  -2   7  14      174.84      215.19     24.78 o 
  -1   7  14     1057.60     1134.68     45.99 o 
   0   7  14     1884.28     1794.09     49.32 o 
   1   7  14     4146.97     4048.34     79.76 o 
   2   7  14      233.67      261.52     20.81 o 
   3   7  14     1012.22      976.68     34.08 o 
   4   7  14     1323.72     1322.99     38.30 o 
   5   7  14     1184.48     1206.80     41.47 o 
   6   7  14      327.16      322.76     32.12 o 
   7   7  14     1258.02     1302.24     51.49 o 
   8   7  14     1274.34     1284.30     52.19 o 
   9   7  14     1076.55     1080.29     71.16 o 
  -4   8  14       70.16       53.37     30.64 o 
  -3   8  14     1131.94     1368.70     88.48 o 
  -2   8  14     2289.42     2267.52     70.70 o 
  -1   8  14     1179.95     1173.86     39.81 o 
   0   8  14     5449.17     5531.54    106.56 o 
   1   8  14      608.24      661.25     27.58 o 
   2   8  14     9850.91     9688.19    145.77 o 
   3   8  14     2431.22     2349.50     54.54 o 
   4   8  14      866.10      764.79     28.85 o 
   5   8  14     2365.15     2288.15     96.89 o 
   6   8  14     1713.62     1711.00     66.41 o 
   7   8  14     1625.86     1604.78     57.50 o 
   8   8  14     3208.23     3247.71     93.14 o 
   9   8  14     1402.88     1442.03     82.03 o 
  -3   9  14     1146.72     1275.86     66.04 o 
  -2   9  14      110.83      146.38     26.90 o 
  -1   9  14     4896.03     5026.84    295.52 o 
   0   9  14     1117.75     1119.93     37.43 o 
   1   9  14      808.53      835.09     30.97 o 
   2   9  14      103.57      106.92     12.42 o 
   3   9  14       99.36      101.57     11.80 o 
   4   9  14     3829.14     3674.59     73.92 o 
   5   9  14     1275.06     1305.50     56.57 o 
   6   9  14     1503.54     1551.14     62.20 o 
   7   9  14      962.39      947.01     42.07 o 
   8   9  14        3.38       -4.85      9.71 o 
  -3  10  14      632.13      657.67     54.50 o 
  -2  10  14     3738.18     3815.10    174.94 o 
  -1  10  14     1452.26     1287.87     52.18 o 
   0  10  14      512.46      429.49     30.39 o 
   1  10  14     3683.52     3865.85     92.97 o 
   2  10  14     3694.03     3773.91     88.58 o 
   3  10  14     2349.94     2334.48     53.47 o 
   4  10  14     2230.10     2165.73     44.11 o 
   5  10  14     2621.84     2745.69     89.46 o 
   6  10  14     8451.62     8870.37    216.94 o 
   7  10  14     2661.29     2633.01    115.64 o 
   8  10  14     1350.01     1304.85     50.38 o 
  -3  11  14      495.69      481.34     67.21 o 
  -2  11  14      298.83      358.78     56.34 o 
  -1  11  14     2741.04     2867.11     80.67 o 
   0  11  14      112.46       91.03     16.31 o 
   1  11  14     1032.20     1038.11     61.58 o 
   2  11  14     1557.40     1604.91     50.40 o 
   3  11  14     7328.73     7277.07    144.26 o 
   4  11  14      403.11      333.55     24.86 o 
   5  11  14      157.20      156.62     22.71 o 
   6  11  14      616.75      614.77     58.31 o 
   7  11  14      266.77      291.57     38.55 o 
   8  11  14      485.33      401.28     45.46 o 
  -2  12  14     5040.15     5079.23    218.43 o 
  -1  12  14     3121.17     3110.59     86.42 o 
   0  12  14       48.00       49.62     14.57 o 
   1  12  14     1257.62     1233.12     76.03 o 
   2  12  14     3844.43     3731.01     88.46 o 
   3  12  14      114.93      117.54     15.82 o 
   4  12  14       11.14       14.24     11.34 o 
   5  12  14     1187.92     1125.75     72.15 o 
   6  12  14       67.76       24.71     19.77 o 
   7  12  14     1579.05     1726.68     87.96 o 
  -2  13  14      960.35     1004.18     85.00 o 
  -1  13  14      245.36      271.25     27.66 o 
   0  13  14      496.01      483.69     33.97 o 
   1  13  14      191.44      211.21     21.64 o 
   2  13  14     2870.14     2952.03     75.34 o 
   3  13  14     4958.07     5071.87    104.96 o 
   4  13  14      530.87      524.35     42.50 o 
   5  13  14     1323.63     1396.11     81.54 o 
   6  13  14      420.86      444.77     50.41 o 
   7  13  14      849.97      949.82     63.26 o 
  -1  14  14      295.96      350.09     31.47 o 
   0  14  14      142.10      140.87     20.72 o 
   1  14  14     2909.85     2908.34     78.43 o 
   2  14  14    10306.53    11095.54    212.09 o 
   3  14  14     3234.86     3152.02     99.76 o 
   4  14  14       81.22      102.79     30.64 o 
   5  14  14      193.16      192.73     36.57 o 
   6  14  14      799.52      800.58     61.28 o 
   0  15  14      173.26      166.91     28.14 o 
   1  15  14     2201.11     2211.48     80.61 o 
   2  15  14     1511.18     1482.38     55.57 o 
   3  15  14       47.31       80.06     31.63 o 
   4  15  14       44.03       29.65     24.71 o 
   5  15  14       37.80       31.63     23.72 o 
   3  16  14       22.17       23.72     26.69 o 
   1  -3  15       45.25       48.92     23.06 o 
   2  -3  15      630.46      690.54    163.57 o 
   3  -3  15       93.14      107.55     32.19 o 
   4  -3  15       88.04      118.18     29.68 o 
   0  -2  15      326.10      341.31     42.91 o 
   1  -2  15     2458.81     2512.58    197.18 o 
   2  -2  15     1056.28     1150.17     52.38 o 
   3  -2  15        4.49       -6.65     13.30 o 
   4  -2  15        0.95       28.66     19.91 o 
   5  -2  15     1116.93     1139.12     73.14 o 
  -1  -1  15     6880.76     7014.87    202.00 o 
   0  -1  15      130.70      163.39     31.79 o 
   1  -1  15     2797.69     2908.95     87.07 o 
   2  -1  15       19.57        6.43     12.90 o 
   3  -1  15      269.54      315.29     31.11 o 
   4  -1  15       16.27       17.61     18.26 o 
   5  -1  15      527.19      514.85     49.51 o 
   6  -1  15      580.19      571.04     50.46 o 
  -2   0  15     3041.98     3188.36    141.34 o 
  -1   0  15        0.40       14.53     20.41 o 
   0   0  15      825.34      872.10     67.70 o 
   1   0  15      171.54      159.51     22.52 o 
   2   0  15        2.01       -5.16     10.32 o 
   3   0  15      464.44      429.02     42.36 o 
   4   0  15      451.23      400.61     42.91 o 
   5   0  15     5620.90     5751.76    138.82 o 
   6   0  15      635.87      710.56     43.60 o 
   7   0  15      204.51      173.86     24.10 o 
  -2   1  15      319.57      314.72     43.49 o 
  -1   1  15      449.86      481.46     48.21 o 
   0   1  15       30.84       42.48     15.47 o 
   1   1  15       78.25      128.81     20.73 o 
   2   1  15     5165.28     5245.37    126.57 o 
   3   1  15     1844.00     1886.78    164.56 o 
   4   1  15     1515.91     1498.93     56.48 o 
   5   1  15     1748.32     1806.54     62.74 o 
   6   1  15       17.87       -5.08     10.16 o 
   7   1  15      457.76      502.18     35.63 o 
  -3   2  15     2085.36     2175.20    219.91 o 
  -2   2  15     3011.52     3170.70    116.17 o 
  -1   2  15      230.30      195.36     32.85 o 
   0   2  15      721.97      675.43     42.37 o 
   1   2  15     4860.63     4826.77    118.43 o 
   2   2  15     5775.60     6025.29    153.71 o 
   3   2  15       34.45       21.94     10.53 o 
   4   2  15      377.20      377.90     47.84 o 
   5   2  15       76.08       49.35     27.74 o 
   6   2  15       22.91       33.30     16.61 o 
   7   2  15        7.14       28.92     14.38 o 
   8   2  15     1842.31     1863.36     89.99 o 
  -3   3  15      983.37     1038.68     91.92 o 
  -2   3  15       81.71       50.41     22.36 o 
  -1   3  15     2409.78     2487.49    117.82 o 
   0   3  15      603.29      629.07     40.56 o 
   1   3  15       34.02       18.10     17.63 o 
   2   3  15     2654.84     2633.93     73.14 o 
   3   3  15     3788.47     3869.62     82.00 o 
   4   3  15       49.13       47.31     14.77 o 
   5   3  15      595.37      553.17     64.69 o 
   6   3  15     4043.32     4106.05    100.95 o 
   7   3  15      569.99      638.98     34.85 o 
   8   3  15      260.09      259.97     22.97 o 
  -3   4  15      163.21      165.33     31.05 o 
  -2   4  15       45.38       59.17     22.94 o 
  -1   4  15     1716.90     1753.83     65.57 o 
   0   4  15     1121.91     1162.77     48.52 o 
   1   4  15     8900.52     8918.30    159.44 o 
   2   4  15     5539.83     5526.61    141.95 o 
   3   4  15       39.65       66.52     12.78 o 
   4   4  15     2546.84     2583.74     73.86 o 
   5   4  15      780.25      775.22     39.12 o 
   6   4  15     1395.08     1449.84     50.14 o 
   7   4  15       22.71        6.88      9.61 o 
   8   4  15       23.87       30.19      8.90 o 
  -3   5  15      618.54      623.53     53.46 o 
  -2   5  15      389.23      390.14     33.60 o 
  -1   5  15        1.60       11.46     13.18 o 
   0   5  15      344.84      357.87     30.30 o 
   1   5  15     1735.62     1706.44     48.74 o 
   2   5  15      666.53      649.88     35.51 o 
   3   5  15     7710.14     7845.65    123.70 o 
   4   5  15     2117.98     2202.00     67.30 o 
   5   5  15      232.54      218.94     22.33 o 
   6   5  15      822.36      816.64     65.99 o 
   7   5  15      128.51      164.16     17.28 o 
   8   5  15       56.62       63.75     20.27 o 
  -3   6  15       14.42       14.68     18.83 o 
  -2   6  15        3.62       -0.30     11.78 o 
  -1   6  15      260.21      245.62     26.61 o 
   0   6  15      124.52      128.21     19.33 o 
   1   6  15       11.96       10.64      9.24 o 
   2   6  15     1909.50     1869.17     57.34 o 
   3   6  15     2581.18     2664.87     55.17 o 
   4   6  15     2600.10     2653.75     73.69 o 
   5   6  15     6196.19     6127.18    132.50 o 
   6   6  15     2607.92     2554.37     67.34 o 
   7   6  15      819.14      743.89     50.41 o 
   8   6  15      379.29      386.88     58.81 o 
  -3   7  15     1497.85     1571.51     74.78 o 
  -2   7  15        3.30       -0.39     11.56 o 
  -1   7  15      173.48      163.98     21.85 o 
   0   7  15      113.02      112.88     17.49 o 
   1   7  15       56.77       48.94     11.91 o 
   2   7  15      736.33      712.00     28.17 o 
   3   7  15      344.76      339.73     20.16 o 
   4   7  15     1186.29     1168.12     57.74 o 
   5   7  15     1001.38      986.06     38.49 o 
   6   7  15     2195.05     2221.64     57.90 o 
   7   7  15     5152.60     5031.68    144.76 o 
   8   7  15     1906.95     1946.17     78.38 o 
  -3   8  15      738.13      781.08     47.91 o 
  -2   8  15      204.01      196.88     24.70 o 
  -1   8  15      171.05      205.00     29.70 o 
   0   8  15       11.70       22.88     10.47 o 
   1   8  15       25.31       22.19     10.56 o 
   2   8  15     3589.92     3500.99     75.31 o 
   3   8  15     1209.83     1224.99     33.88 o 
   4   8  15        0.58       -3.41      6.81 o 
   5   8  15      854.67      874.89     34.98 o 
   6   8  15     3165.84     3172.21    102.57 o 
   7   8  15     1479.55     1610.36     67.82 o 
   8   8  15     1114.96     1167.26     76.10 o 
  -3   9  15      244.47      257.80     48.43 o 
  -2   9  15       71.30       96.93     26.20 o 
  -1   9  15     1054.93     1290.81     90.93 o 
   0   9  15     4776.66     4897.84    116.12 o 
   1   9  15      179.33      212.63     38.23 o 
   2   9  15      518.02      487.31     27.22 o 
   3   9  15        3.63        3.66      7.19 o 
   4   9  15        9.23        5.34      7.12 o 
   5   9  15       13.72       20.51      8.07 o 
   6   9  15     1689.05     1624.63     66.70 o 
   7   9  15     1560.82     1526.61     65.29 o 
   8   9  15      114.45       88.95     27.67 o 
  -2  10  15      232.29      170.99     42.50 o 
  -1  10  15     5315.09     5470.62    224.36 o 
   0  10  15     6014.48     6095.23    135.69 o 
   1  10  15      199.72      214.12     22.24 o 
   2  10  15       94.77      114.20     18.76 o 
   3  10  15      634.81      652.76     31.33 o 
   4  10  15      109.35       83.81     11.01 o 
   5  10  15      243.21      297.89     32.45 o 
   6  10  15     4725.13     4748.76    135.54 o 
   7  10  15      561.47      558.10     43.06 o 
   8  10  15       27.12       16.80     19.77 o 
  -2  11  15       31.12       41.51     30.64 o 
  -1  11  15      161.43      197.67     43.49 o 
   0  11  15      523.73      470.37     34.11 o 
   1  11  15     1530.63     1434.23     50.94 o 
   2  11  15     1104.31     1169.59     53.27 o 
   3  11  15     2924.25     2957.58     73.94 o 
   4  11  15     4121.41     4112.28     88.58 o 
   5  11  15      122.99      103.78     28.66 o 
   6  11  15      917.10      883.60     65.23 o 
   7  11  15       80.17       86.98     26.69 o 
  -1  12  15     2301.41     2452.14    133.43 o 
   0  12  15     2211.68     2159.51     68.04 o 
   1  12  15       12.55       22.38     12.30 o 
   2  12  15      231.67      224.32     22.09 o 
   3  12  15     3098.76     2986.28    100.07 o 
   4  12  15      979.84     1049.22     48.97 o 
   5  12  15       39.33       21.37     12.58 o 
   6  12  15       37.74       51.40     23.72 o 
   7  12  15      271.48      257.96     39.53 o 
  -1  13  15     2588.79     2931.50    148.26 o 
   0  13  15      171.28      169.75     22.66 o 
   1  13  15     2704.98     2756.84     77.02 o 
   2  13  15      106.51      114.66     17.73 o 
   3  13  15       15.10       15.22      9.81 o 
   4  13  15      145.03      132.44     33.60 o 
   5  13  15      247.92      285.64     45.46 o 
   6  13  15      366.13      413.14     51.40 o 
   0  14  15     2979.43     2876.32     85.12 o 
   1  14  15     1450.98     1465.95     65.29 o 
   2  14  15     1555.89     1515.55     61.73 o 
   3  14  15     3749.27     3870.45    170.99 o 
   4  14  15     1009.03     1054.59     79.07 o 
   5  14  15       22.07       40.52     23.72 o 
   2  15  15     1833.36     1801.75     73.63 o 
   3  15  15      751.15      642.44     72.15 o 
   4  15  15     1414.43     1513.19     95.87 o 
   1  -1  16      146.23      207.74     34.92 o 
   2  -1  16       49.67       42.87     17.33 o 
   3  -1  16      975.41     1043.53     81.05 o 
   4  -1  16      192.89      199.54     33.00 o 
   0   0  16       16.33       -2.48     19.47 o 
   1   0  16      729.84      794.45     49.56 o 
   2   0  16       83.36       81.72     20.34 o 
   3   0  16      142.10      137.35     42.99 o 
   4   0  16      125.93      106.15     25.74 o 
   5   0  16     1024.53      951.29     76.10 o 
  -1   1  16        1.31        2.37     23.23 o 
   0   1  16     3536.19     3789.52    132.27 o 
   1   1  16     2034.89     2177.57     73.02 o 
   2   1  16     2157.98     2208.44     91.69 o 
   3   1  16     2107.05     2159.53     87.06 o 
   4   1  16        2.30      -11.37     22.73 o 
   5   1  16      662.70      597.38     50.53 o 
   6   1  16       37.31       18.41     13.98 o 
  -1   2  16     1590.96     1496.50     82.53 o 
   0   2  16      612.28      656.51     45.60 o 
   1   2  16       71.46       67.50     17.44 o 
   2   2  16      866.77      776.74     51.47 o 
   3   2  16      191.84      171.39     28.02 o 
   4   2  16     1483.68     1569.18     48.97 o 
   5   2  16     1431.92     1501.44     58.22 o 
   6   2  16        6.29       17.76     13.69 o 
   7   2  16       10.94       32.19     26.43 o 
  -2   3  16      563.59      649.49     56.96 o 
  -1   3  16      323.13      337.04     83.52 o 
   0   3  16     3021.34     3142.48    116.12 o 
   1   3  16     2526.02     2627.11     80.07 o 
   2   3  16       11.51       11.27     14.80 o 
   3   3  16      960.67     1015.49     42.87 o 
   4   3  16     3541.10     3635.58     81.21 o 
   5   3  16     1837.77     1830.68     95.33 o 
   6   3  16     1308.66     1291.08     51.08 o 
   7   3  16      561.71      599.21     36.20 o 
  -2   4  16      652.06      677.01     56.26 o 
  -1   4  16     3084.30     3075.97     89.48 o 
   0   4  16     2490.39     2606.84    116.83 o 
   1   4  16      147.49      140.19     25.60 o 
   2   4  16        0.06        6.04     10.62 o 
   3   4  16      284.45      302.67     23.11 o 
   4   4  16      174.82      155.23     18.28 o 
   5   4  16       60.34       63.27     16.65 o 
   6   4  16      998.42      871.53     42.47 o 
   7   4  16        0.60       -5.21     10.42 o 
  -2   5  16      179.25      166.01     30.73 o 
  -1   5  16      596.03      567.34     40.52 o 
   0   5  16       33.02       47.17     15.40 o 
   1   5  16       50.87       12.50     15.01 o 
   2   5  16      211.11      199.97     19.52 o 
   3   5  16     2938.48     2928.79     76.68 o 
   4   5  16     4556.16     4566.37     93.91 o 
   5   5  16      921.54      947.34     72.56 o 
   6   5  16      200.12      150.80     19.77 o 
   7   5  16      866.43      869.49     37.88 o 
  -2   6  16      181.56      145.31     23.35 o 
  -1   6  16      882.28      893.05     45.38 o 
   0   6  16       46.09       43.28     39.04 o 
   1   6  16     1637.71     1786.32     58.66 o 
   2   6  16       79.31       77.48     13.94 o 
   3   6  16     7601.96     7658.97    138.62 o 
   4   6  16     4301.94     4326.99     89.83 o 
   5   6  16      671.43      715.65     37.82 o 
   6   6  16      137.64      152.79     18.84 o 
   7   6  16      323.64      325.85     22.29 o 
  -2   7  16      236.00      233.73     35.99 o 
  -1   7  16      137.75      130.90     21.06 o 
   0   7  16     3113.67     3162.66    107.19 o 
   1   7  16     2374.82     2441.29     75.75 o 
   2   7  16      911.53      884.50     40.37 o 
   3   7  16      376.00      340.56     20.95 o 
   4   7  16      222.21      199.92     18.66 o 
   5   7  16       36.26       21.16     11.29 o 
   6   7  16     1304.91     1405.80     46.64 o 
   7   7  16     5850.04     6037.81    169.91 o 
  -2   8  16      147.92      154.31     23.78 o 
  -1   8  16      271.96      287.86     35.25 o 
   0   8  16     1164.77     1032.66     55.20 o 
   1   8  16      119.85      139.15     17.03 o 
   2   8  16       71.47       76.63     14.07 o 
   3   8  16     1477.85     1468.24     50.07 o 
   4   8  16       21.71       15.43     13.38 o 
   5   8  16      448.64      438.97     45.23 o 
   6   8  16      823.67      806.70     57.33 o 
   7   8  16     3629.32     3837.67    122.57 o 
  -2   9  16      650.62      777.85     85.00 o 
  -1   9  16     2074.23     2301.91    128.49 o 
   0   9  16     7439.31     7840.95    298.49 o 
   1   9  16     3156.40     3163.02     73.76 o 
   2   9  16       26.77       40.87     11.53 o 
   3   9  16      111.41      105.05     14.54 o 
   4   9  16     1653.64     1701.18     46.36 o 
   5   9  16     1390.05     1426.88     46.17 o 
   6   9  16       13.69       15.08     16.15 o 
   7   9  16        0.14        0.00     22.73 o 
  -1  10  16     3892.34     4030.57    183.84 o 
   0  10  16     2152.00     2343.30     86.59 o 
   1  10  16      622.48      653.37     39.70 o 
   2  10  16     1973.52     2044.84     62.31 o 
   3  10  16      312.72      320.24     32.15 o 
   4  10  16       58.41       87.01     14.06 o 
   5  10  16        7.97       17.92     11.61 o 
   6  10  16      678.43      657.11     68.69 o 
   7  10  16      356.28      389.40     48.43 o 
  -1  11  16      162.97      152.21     41.51 o 
   0  11  16      489.73      473.38     35.26 o 
   1  11  16     2046.31     2046.39     65.35 o 
   2  11  16     1631.21     1670.53     55.70 o 
   3  11  16     1702.46     1771.52     63.45 o 
   4  11  16     5623.96     5638.18    165.76 o 
   5  11  16       37.02       65.23     26.69 o 
   6  11  16      790.58      806.51     65.23 o 
   7  11  16      117.37      118.60     30.64 o 
   0  12  16      738.57      719.97     43.67 o 
   1  12  16       14.91       -9.21     18.43 o 
   2  12  16      369.65      341.49     30.64 o 
   3  12  16     4410.69     4220.29    100.76 o 
   4  12  16     1395.67     1376.15     71.66 o 
   5  12  16      813.69      819.36     77.09 o 
   6  12  16     1008.10     1067.44     75.12 o 
   1  13  16     1297.47     1243.05     62.76 o 
   2  13  16       68.12      106.16     22.73 o 
   3  13  16        1.89       -5.46     10.92 o 
   4  13  16     1210.80     1413.37     92.91 o 
   5  13  16     3178.22     3402.95    156.16 o 
   2  14  16     1400.50     1451.51     84.01 o 
   3  14  16     1882.43     2032.87     92.91 o 
   4  14  16      745.25      574.24     70.17 o 
   2   1  17      574.87      688.41     47.91 o 
   3   1  17       10.57        6.84     16.27 o 
   4   1  17      168.89      154.86     29.99 o 
   1   2  17       21.79       19.09     15.87 o 
   2   2  17       83.40      110.60     25.41 o 
   3   2  17        4.04       -2.24     15.39 o 
   4   2  17      411.82      439.63     43.93 o 
   5   2  17     3666.55     3852.35    130.61 o 
   0   3  17      304.69      248.79     29.19 o 
   1   3  17     1328.48     1194.93     61.74 o 
   2   3  17       42.15       46.45     28.66 o 
   3   3  17      106.30      113.26     37.56 o 
   4   3  17     5141.23     5283.88    257.17 o 
   5   3  17     4502.03     4754.08    159.34 o 
   6   3  17       46.09       45.14     25.94 o 
   0   4  17     1672.70     1776.80     65.54 o 
   1   4  17       82.51      107.47     25.04 o 
   2   4  17      451.82      477.35     44.97 o 
   3   4  17      222.82      215.22     32.56 o 
   4   4  17     1230.68     1239.04     42.60 o 
   5   4  17       23.02       15.31     19.22 o 
   6   4  17       92.26       89.14     18.38 o 
   0   5  17      814.28      828.21     49.59 o 
   1   5  17      323.05      472.97     44.64 o 
   2   5  17      398.30      433.23     41.05 o 
   3   5  17      531.89      512.84     30.33 o 
   4   5  17     2617.18     2581.75     64.60 o 
   5   5  17     2461.61     2499.64     75.50 o 
   6   5  17       53.03       60.80     15.66 o 
  -1   6  17      613.23      674.58     45.37 o 
   0   6  17      442.37      476.14     45.07 o 
   1   6  17      108.42      110.38     24.46 o 
   2   6  17       22.28        9.90     11.38 o 
   3   6  17     2838.68     2794.21     68.36 o 
   4   6  17     3413.90     3452.28     77.91 o 
   5   6  17        8.37       23.47     13.55 o 
   6   6  17      878.46      895.15     46.29 o 
  -1   7  17      783.59      802.34     59.75 o 
   0   7  17      826.21      891.34     56.15 o 
   1   7  17     3107.97     3200.17    121.57 o 
   2   7  17      426.46      424.99     27.95 o 
   3   7  17      713.29      811.14     35.40 o 
   4   7  17        5.92       -0.14      9.66 o 
   5   7  17     1887.76     1828.13     60.07 o 
   6   7  17      811.57      851.72     39.28 o 
   0   8  17       11.35       23.09     16.32 o 
   1   8  17       61.21       81.77     19.97 o 
   2   8  17      890.84      932.35     37.32 o 
   3   8  17     1007.83     1028.08     37.70 o 
   4   8  17      224.02      218.01     19.68 o 
   5   8  17      502.91      425.61     46.50 o 
   6   8  17        3.14       -2.98     10.72 o 
   0   9  17      361.76      345.93     54.36 o 
   1   9  17      335.55      331.06     35.29 o 
   2   9  17      483.56      494.31     33.56 o 
   3   9  17       40.12       24.73     10.76 o 
   4   9  17     1133.40     1058.00     57.92 o 
   5   9  17     2467.95     2440.40     68.69 o 
   6   9  17       99.49       97.73     29.65 o 
   0  10  17      282.64      198.66     43.49 o 
   1  10  17      264.88      271.87     27.86 o 
   2  10  17     1601.02     1641.04     57.15 o 
   3  10  17      986.61     1015.77     47.59 o 
   4  10  17      411.18      375.23     33.09 o 
   5  10  17        0.12       -5.45     16.31 o 
   6  10  17      785.73      754.90     56.49 o 
   1  11  17      582.88      561.25     64.26 o 
   2  11  17     5403.03     5669.66    129.38 o 
   3  11  17     1841.91     1998.27    141.83 o 
   4  11  17     1165.12     1202.25     51.88 o 
   5  11  17      181.39      185.81     39.53 o 
   2  12  17     2398.53     2311.90     91.92 o 
   3  12  17      710.71      788.74     46.79 o 
   4  12  17      270.19      280.61     58.81 o 
   5  12  17      145.09      196.69     42.50 o 
   3   4  18       65.37       59.77     22.32 o 
   2   5  18     1729.83     1811.58    111.69 o 
   3   5  18      695.73      808.49     54.05 o 
   4   5  18      328.86      287.38     24.29 o 
   2   6  18       85.40       99.62     23.99 o 
   3   6  18        0.70       -5.26     10.53 o 
   4   6  18       96.21       80.80     15.13 o 
   5   6  18       17.54       14.87     13.59 o 
   2   7  18      362.19      386.76     39.54 o 
   3   7  18       78.00       87.46     15.91 o 
   4   7  18      859.33      941.93     41.37 o 
   5   7  18      191.54      182.53     22.96 o 
   2   8  18      324.90      357.35     46.72 o 
   3   8  18     4108.29     4288.12     92.33 o 
   4   8  18     2290.41     2497.78     99.28 o 
   5   8  18      101.92       99.94     19.54 o 
   2   9  18     1861.97     1925.53     64.18 o 
   3   9  18     1373.35     1496.84     95.64 o 
   4   9  18       31.91       29.13     14.62 o 
   3  10  18      855.83      891.65     53.90 o 
   4  10  18      214.88      239.27     40.03 o 
                                                 
